# Supplementary material for: Altered milk tryptophan and tryptophan metabolites in women living with HIV
Source: Nat Commun. 2025 Oct 28;16:9437. doi: 10.1038/s41467-025-64566-w (PMC12568960; doi:10.1038/s41467-025-64566-w)
Supplement: Supplementary file 4 — Supplementary Data 1 [file 41467_2025_64566_MOESM4_ESM.xlsx]

## Sheet: emmeans, WLWH vs WWoH, avg
metabolite	contrast	estimate	SE	df	t.ratio	p.value	metadata_variable	model	padj	dir	exp_estimate	COMP_ID	HMDB	KEGG	PUBCHEM	PLATFORM	SUB.PATHWAY	SUPER.PATHWAY
tryptophan	WLWH - WWoH	-0.701142	0.0873647	266.508	-8.02546	3.24142e-14	HIVStatus	LM	2.63527e-11	down	0.496018	54	HMDB0000929	C00078	6305	Pos Early	Tryptophan Metabolism	Amino Acid
X-12127	WLWH - WWoH	1.32986	0.185147	300.947	7.18276	5.38944e-12	HIVStatus	LM	2.19081e-09	up	3.78053	47702				Pos Early
X-12100	WLWH - WWoH	0.695509	0.0991723	272.763	7.01314	1.83625e-11	HIVStatus	LM	4.97623e-09	up	2.00473	47687				Pos Early
dimethylarginine (SDMA + ADMA)	WLWH - WWoH	0.335198	0.0573567	277.599	5.84409	1.42504e-08	HIVStatus	LM	2.89639e-06	up	1.39822	36808	HMDB0003334,HMDB0001539	C21189,C03626	123831,169148	Pos Early	Urea cycle; Arginine and Proline Metabolism	Amino Acid
cytosine	WLWH - WWoH	0.515507	0.089724	270.975	5.74547	2.4601e-08	HIVStatus	LM	4.00013e-06	up	1.67449	573	HMDB0000630	C00380	597	Pos Early	Pyrimidine Metabolism, Cytidine containing	Nucleotide
androsterone sulfate	WLWH - WWoH	-0.14913	0.028899	263.031	-5.1604	4.86032e-07	HIVStatus	LM	6.58573e-05	down	0.861457	31591	HMDB0002759		159663	Neg	Androgenic Steroids	Lipid
3-(3-amino-3-carboxypropyl)uridine*	WLWH - WWoH	0.250674	0.0515344	274.5	4.86421	1.93867e-06	HIVStatus	LM	0.000225163	up	1.28489	62924			171198	Neg	Pyrimidine Metabolism, Uracil containing	Nucleotide
5-hydroxylysine	WLWH - WWoH	0.506926	0.105561	270.605	4.80223	2.60069e-06	HIVStatus	LM	0.000264295	up	1.66018	15685	HMDB0000450	C16741	3032849	Pos Early	Lysine Metabolism	Amino Acid
lactosyl-N-stearoyl-sphingosine (d18:1/18:0)*	WLWH - WWoH	-0.586907	0.126625	267.082	-4.63502	5.5872e-06	HIVStatus	LM	0.000504711	down	0.556044	54980	HMDB0011591		10260120	Pos Late	Lactosylceramides (LCER)	Lipid
N,N,N-trimethyl-5-aminovalerate	WLWH - WWoH	0.363508	0.0807507	297.062	4.5016	9.69609e-06	HIVStatus	LM	0.000736618	up	1.43837	57687			14274897	Pos Early	Lysine Metabolism	Amino Acid
5-methyluridine (ribothymidine)	WLWH - WWoH	-0.427903	0.0950785	278.756	-4.50052	9.96654e-06	HIVStatus	LM	0.000736618	down	0.651875	35136	HMDB0000884		445408	Neg	Pyrimidine Metabolism, Uracil containing	Nucleotide
N1-methyladenosine	WLWH - WWoH	0.149025	0.0341043	281.216	4.36969	1.75222e-05	HIVStatus	LM	0.00118713	up	1.1607	15650	HMDB0003331	C02494	27476	Pos Early	Purine Metabolism, Adenine containing	Nucleotide
succinylcarnitine (C4-DC)	WLWH - WWoH	0.304319	0.0707237	276.143	4.30293	2.34208e-05	HIVStatus	LM	0.0014647	up	1.3557	37058	HMDB0061717		71464481	Pos Early	TCA Cycle	Energy
nisinate (24:6n3)	WLWH - WWoH	-0.400265	0.0936253	239.611	-4.27518	2.75886e-05	HIVStatus	LM	0.00160211	down	0.670143	57810	HMDB0013025		11792612	Neg	Long Chain Polyunsaturated Fatty Acid (n3 and n6)	Lipid
3-(4-hydroxyphenyl)lactate	WLWH - WWoH	0.271058	0.0639508	269.759	4.23854	3.09225e-05	HIVStatus	LM	0.00167072	up	1.31135	32197	HMDB0000755	C03672	9378	Neg	Tyrosine Metabolism	Amino Acid
lactosyl-N-arachidoyl-sphingosine (d18:1/20:0)*	WLWH - WWoH	-0.497713	0.117776	262.046	-4.22594	3.28801e-05	HIVStatus	LM	0.00167072	down	0.607919	57425	HMDB0011593	C01290	53481000	Pos Late	Lactosylceramides (LCER)	Lipid
N6-carbamoylthreonyladenosine	WLWH - WWoH	0.163771	0.0401945	276.107	4.07447	6.03282e-05	HIVStatus	LM	0.00288511	up	1.17794	35157	HMDB0041623		161466	Neg	Purine Metabolism, Adenine containing	Nucleotide
2'-O-methylcytidine	WLWH - WWoH	0.333935	0.0829559	258.877	4.02545	7.47294e-05	HIVStatus	LM	0.0032695	up	1.39645	57554			150971	Pos Early	Pyrimidine Metabolism, Cytidine containing	Nucleotide
adrenate (22:4n6)	WLWH - WWoH	-0.306581	0.0760737	224.157	-4.03005	7.64089e-05	HIVStatus	LM	0.0032695	down	0.735959	32980	HMDB0002226	C16527	5282844,5497181	Neg	Long Chain Polyunsaturated Fatty Acid (n3 and n6)	Lipid
X-25422	WLWH - WWoH	0.471281	0.118178	279.332	3.98788	8.51935e-05	HIVStatus	LM	0.00346312	up	1.60205	62719				Pos Early
1-myristoyl-GPI (14:0)*	WLWH - WWoH	-0.461044	0.11621	222.932	-3.96733	9.79887e-05	HIVStatus	LM	0.00379356	down	0.630625	61829				Neg	Lysophospholipid	Lipid
retinol (vitamin A)	WLWH - WWoH	-0.384799	0.0974102	237.449	-3.9503	0.000102947	HIVStatus	LM	0.00380436	down	0.680587	1806	HMDB0000305	C00473	445354	Pos Late	Vitamin A Metabolism	Cofactors and Vitamins
N2,N2-dimethylguanosine	WLWH - WWoH	0.225992	0.0585754	288.912	3.85814	0.000140942	HIVStatus	LM	0.00498199	up	1.25357	35137	HMDB0004824		135501639	Pos Early	Purine Metabolism, Guanine containing	Nucleotide
N1-methylinosine	WLWH - WWoH	0.316567	0.0832732	284.288	3.80155	0.000175961	HIVStatus	LM	0.00587551	up	1.37241	48351	HMDB0002721		650095	Pos Early	Purine Metabolism, (Hypo)Xanthine/Inosine containing	Nucleotide
linoleoyl-arachidonoyl-glycerol (18:2/20:4) [1]*	WLWH - WWoH	-0.548095	0.144171	236.248	-3.80171	0.000182943	HIVStatus	LM	0.00587551	down	0.57805	54955	HMDB0007257		9543796	Pos Late	Diacylglycerol	Lipid
X-12544	WLWH - WWoH	-0.230733	0.0608723	253.968	-3.79044	0.000187901	HIVStatus	LM	0.00587551	down	0.793952	46510				Neg
3-indoxyl sulfate	WLWH - WWoH	0.356962	0.094978	279.017	3.75837	0.000208286	HIVStatus	LM	0.00614562	up	1.42898	27672	HMDB0000682		10258	Neg	Tryptophan Metabolism	Amino Acid
N1-methylguanosine	WLWH - WWoH	0.237981	0.0632986	251.365	3.75965	0.000211657	HIVStatus	LM	0.00614562	up	1.26868	31609	HMDB0001563		96373	Pos Early	Purine Metabolism, Guanine containing	Nucleotide
N-acetylalanine	WLWH - WWoH	0.142507	0.038109	284.791	3.73947	0.000222921	HIVStatus	LM	0.00617118	up	1.15316	1585	HMDB0000766	C02847	88064	Polar	Alanine and Aspartate Metabolism	Amino Acid
betaine	WLWH - WWoH	0.320954	0.0859549	283.962	3.73399	0.000227719	HIVStatus	LM	0.00617118	up	1.37844	3141	HMDB0000043	C00719	247	Pos Early	Glycine, Serine and Threonine Metabolism	Amino Acid
kynurenine	WLWH - WWoH	0.340663	0.0922001	262.907	3.69483	0.00026769	HIVStatus	LM	0.00698504	up	1.40588	15140	HMDB0000684	C00328	161166	Pos Early	Tryptophan Metabolism	Amino Acid
N6,N6,N6-trimethyllysine	WLWH - WWoH	0.286371	0.0777696	294.34	3.6823	0.000274934	HIVStatus	LM	0.00698504	up	1.33159	1498	HMDB0001325	C03793	440120	Pos Early	Lysine Metabolism	Amino Acid
X-25948	WLWH - WWoH	0.371493	0.101249	257.241	3.6691	0.00029585	HIVStatus	LM	0.00721195	up	1.4499	63899				Pos Early
lactosyl-N-behenoyl-sphingosine (d18:1/22:0)*	WLWH - WWoH	-0.377318	0.103235	247.947	-3.65493	0.000314002	HIVStatus	LM	0.00721195	down	0.685698	57422	HMDB0011594		44260143	Pos Late	Lactosylceramides (LCER)	Lipid
N-acetylserine	WLWH - WWoH	0.186856	0.0513059	305.136	3.642	0.000317744	HIVStatus	LM	0.00721195	up	1.20545	37076	HMDB0002931		65249	Polar	Glycine, Serine and Threonine Metabolism	Amino Acid
dihomo-linolenate (20:3n3 or n6)	WLWH - WWoH	-0.357631	0.0979449	243.308	-3.65135	0.000319348	HIVStatus	LM	0.00721195	down	0.699331	35718	HMDB0002925	C03242	5280581	Neg	Long Chain Polyunsaturated Fatty Acid (n3 and n6)	Lipid
1-palmitoyl-2-linoleoyl-GPE (16:0/18:2)	WLWH - WWoH	-0.215339	0.0594696	226.798	-3.621	0.000362019	HIVStatus	LM	0.00795463	down	0.806268	42449	HMDB0005322		9546747	Pos Late	Phosphatidylethanolamine (PE)	Lipid
nicotinamide adenine dinucleotide (NAD+)	WLWH - WWoH	-0.357141	0.100218	246.62	-3.56364	0.000439007	HIVStatus	LM	0.00939245	down	0.699674	5278		C00003	5892	Neg	Nicotinate and Nicotinamide Metabolism	Cofactors and Vitamins
2-dihomo-linoleoylglycerol (20:2)*	WLWH - WWoH	-0.298639	0.0841898	217.93	-3.54721	0.000476635	HIVStatus	LM	0.009936	down	0.741827	62450				Neg	Monoacylglycerol	Lipid
N1-methyl-2-pyridone-5-carboxamide	WLWH - WWoH	0.321205	0.0912168	266.332	3.52134	0.000504983	HIVStatus	LM	0.0102638	up	1.37879	40469	HMDB0004193	C05842	69698	Neg	Nicotinate and Nicotinamide Metabolism	Cofactors and Vitamins
1-dihomo-linolenylglycerol (20:3)	WLWH - WWoH	-0.421223	0.120373	233.07	-3.49931	0.000558669	HIVStatus	LM	0.011078	down	0.656244	48341	HMDB0011577			Neg	Monoacylglycerol	Lipid
N6-methyllysine	WLWH - WWoH	0.582919	0.169969	305.86	3.42957	0.000687543	HIVStatus	LM	0.0133089	up	1.79126	62860	HMDB0002038	C02728	164795	Pos Early	Lysine Metabolism	Amino Acid
palmitoyl-linoleoyl-glycerol (16:0/18:2) [1]*	WLWH - WWoH	-0.376998	0.109889	234.364	-3.4307	0.000711348	HIVStatus	LM	0.0134494	down	0.685917	52633	HMDB0007103		9543695	Pos Late	Diacylglycerol	Lipid
docosadienoate (22:2n6)	WLWH - WWoH	-0.20674	0.0604798	227.461	-3.41834	0.000746439	HIVStatus	LM	0.0137922	down	0.813231	32415	HMDB0061714	C16533	5282807	Neg	Long Chain Polyunsaturated Fatty Acid (n3 and n6)	Lipid
stearoyl-linoleoyl-glycerol (18:0/18:2) [2]*	WLWH - WWoH	-0.373546	0.110045	217.255	-3.39448	0.000817262	HIVStatus	LM	0.0145358	down	0.688289	54947				Pos Late	Diacylglycerol	Lipid
heptadecatrienoate (17:3)*	WLWH - WWoH	-0.385601	0.114171	245.986	-3.3774	0.000850469	HIVStatus	LM	0.0145358	down	0.680042	62383		C16344	16061034	Neg	Long Chain Polyunsaturated Fatty Acid (n3 and n6)	Lipid
sphingomyelin (d18:1/14:0, d16:1/16:0)*	WLWH - WWoH	-0.235831	0.0698657	252.031	-3.37549	0.000853163	HIVStatus	LM	0.0145358	down	0.789914	42463	HMDB0012097		11433862	Pos Late	Sphingomyelins	Lipid
arachidonate (20:4n6)	WLWH - WWoH	-0.33874	0.100548	245.741	-3.36893	0.000875963	HIVStatus	LM	0.0145358	down	0.712668	1110	HMDB0001043	C00219	444899	Neg	Long Chain Polyunsaturated Fatty Acid (n3 and n6)	Lipid
sphingomyelin (d18:2/14:0, d18:1/14:1)*	WLWH - WWoH	-0.268373	0.0797406	266.94	-3.36558	0.000876084	HIVStatus	LM	0.0145358	down	0.764622	47154	HMDB0240637,HMDB0240612			Pos Late	Sphingomyelins	Lipid
dihomo-linoleate (20:2n6)	WLWH - WWoH	-0.239509	0.071225	231.89	-3.3627	0.000902789	HIVStatus	LM	0.0146664	down	0.787015	17805	HMDB0005060	C16525	6439848	Neg	Long Chain Polyunsaturated Fatty Acid (n3 and n6)	Lipid
ceramide (d18:1/14:0, d16:1/16:0)*	WLWH - WWoH	-0.396561	0.1182	244.335	-3.35499	0.000920032	HIVStatus	LM	0.0146664	down	0.672629	57432	HMDB0240681,HMDB0011773			Pos Late	Ceramides	Lipid
myristoyl-linoleoyl-glycerol (14:0/18:2) [1]*	WLWH - WWoH	-0.391969	0.118311	237.106	-3.31305	0.00106713	HIVStatus	LM	0.0165467	down	0.675725	57407	HMDB0007016		14275352	Pos Late	Diacylglycerol	Lipid
myristoyl-linoleoyl-glycerol (14:0/18:2) [2]*	WLWH - WWoH	-0.281966	0.0851584	230.495	-3.31108	0.00107869	HIVStatus	LM	0.0165467	down	0.754299	57408	HMDB0007016		14275352	Pos Late	Diacylglycerol	Lipid
2-hydroxyglutarate	WLWH - WWoH	0.274938	0.0835811	284.779	3.28948	0.00112991	HIVStatus	LM	0.0170115	up	1.31645	37253	HMDB0059655	C02630	43	Polar	Fatty Acid, Dicarboxylate	Lipid
asparagine	WLWH - WWoH	0.285199	0.0869411	280.567	3.28038	0.00116762	HIVStatus	LM	0.0172595	up	1.33003	512	HMDB0000168	C00152	6267	Polar	Alanine and Aspartate Metabolism	Amino Acid
oleoyl-linoleoyl-glycerol (18:1/18:2) [1]	WLWH - WWoH	-0.321698	0.0986446	232.855	-3.26119	0.00127569	HIVStatus	LM	0.0183933	down	0.724917	46798	HMDB0007219		14275396	Pos Late	Diacylglycerol	Lipid
1-palmitoyl-2-arachidonoyl-GPE (16:0/20:4)*	WLWH - WWoH	-0.244105	0.0749345	228.924	-3.25758	0.00129428	HIVStatus	LM	0.0183933	down	0.783405	52464	HMDB0005323	C05210	9546800	Pos Late	Phosphatidylethanolamine (PE)	Lipid
1-stearoyl-2-dihomo-linolenoyl-GPE (18:0/20:3n3 or 6)*	WLWH - WWoH	-0.230176	0.0707566	231.395	-3.25306	0.00131219	HIVStatus	LM	0.0183933	down	0.794394	57336	HMDB0009002		52924903	Pos Late	Phosphatidylethanolamine (PE)	Lipid
palmitoyl-linolenoyl-glycerol (16:0/18:3) [2]*	WLWH - WWoH	-0.321477	0.0998703	227.781	-3.21895	0.00147408	HIVStatus	LM	0.0200625	down	0.725077	54965	HMDB0007104,HMDB0007105		348277338,348277337	Pos Late	Diacylglycerol	Lipid
aconitate [cis or trans]	WLWH - WWoH	-0.181069	0.0564256	285.468	-3.20898	0.00148387	HIVStatus	LM	0.0200625	down	0.834378	46173	HMDB0000958,HMDB000072	C004174,C02341	444212,643757	Neg	TCA Cycle	Energy
linoleoyl-linoleoyl-glycerol (18:2/18:2) [1]*	WLWH - WWoH	-0.302373	0.0942112	240.536	-3.20952	0.00151057	HIVStatus	LM	0.0200625	down	0.739062	54968	HMDB0007248		9543729	Pos Late	Diacylglycerol	Lipid
trans-4-hydroxyproline	WLWH - WWoH	0.245472	0.0766171	252.871	3.20388	0.00152998	HIVStatus	LM	0.0200625	up	1.27822	32306	HMDB0000725	C01157	5810	Pos Early	Urea cycle; Arginine and Proline Metabolism	Amino Acid
X-15503	WLWH - WWoH	0.226839	0.0712341	285.297	3.18442	0.00161105	HIVStatus	LM	0.0207902	up	1.25463	49565				Pos Early
1-arachidonylglycerol (20:4)	WLWH - WWoH	-0.343782	0.108117	228.923	-3.17973	0.00167786	HIVStatus	LM	0.0211441	down	0.709083	34397	HMDB11578	C13857	16019980,5282281	Neg	Monoacylglycerol	Lipid
X-12026	WLWH - WWoH	0.283519	0.0894228	279.927	3.17055	0.00169049	HIVStatus	LM	0.0211441	up	1.32779	47905				Neg
linoleoyl-linolenoyl-glycerol (18:2/18:3) [1]*	WLWH - WWoH	-0.430002	0.135873	235.531	-3.16474	0.00175679	HIVStatus	LM	0.0214983	down	0.650508	54963	HMDB0007249		14275409	Pos Late	Diacylglycerol	Lipid
sphingomyelin (d18:1/20:1, d18:2/20:0)*	WLWH - WWoH	-0.219948	0.0695914	238.458	-3.16056	0.0017785	HIVStatus	LM	0.0214983	down	0.802561	48491	HMDB0240610,HMDB0240632			Pos Late	Sphingomyelins	Lipid
stearoyl-arachidonoyl-glycerol (18:0/20:4) [2]*	WLWH - WWoH	-0.389797	0.123437	234.346	-3.15786	0.00179814	HIVStatus	LM	0.0214983	down	0.677194	57449	HMDB0007170		6438587	Pos Late	Diacylglycerol	Lipid
3-aminoisobutyrate	WLWH - WWoH	0.409029	0.130101	296.865	3.14393	0.00183566	HIVStatus	LM	0.0216289	up	1.50536	1566	HMDB0002166	C05145	64956	Pos Early	Pyrimidine Metabolism, Thymine containing	Nucleotide
X-25212	WLWH - WWoH	-0.389122	0.124406	247.817	-3.12785	0.00197141	HIVStatus	LM	0.0228841	down	0.677652	62393				Pos Late
palmitoyl-arachidonoyl-glycerol (16:0/20:4) [2]*	WLWH - WWoH	-0.309706	0.0991027	237.727	-3.1251	0.00199849	HIVStatus	LM	0.0228841	down	0.733663	54958	HMDB0007112		9543736	Pos Late	Diacylglycerol	Lipid
glycocholate	WLWH - WWoH	0.217971	0.070211	268.613	3.10451	0.0021097	HIVStatus	LM	0.0238221	up	1.24355	18476	HMDB0000138	C01921	10140	Neg	Primary Bile Acid Metabolism	Lipid
linoleoyl-docosahexaenoyl-glycerol (18:2/22:6) [1]*	WLWH - WWoH	-0.388498	0.12583	239.052	-3.08748	0.00225686	HIVStatus	LM	0.0249703	down	0.678075	54949	HMDB0007266		9543899	Pos Late	Diacylglycerol	Lipid
homocitrulline	WLWH - WWoH	0.420564	0.136505	274.878	3.08093	0.00227282	HIVStatus	LM	0.0249703	up	1.52282	22138	HMDB0000679	C02427	65072	Pos Early	Urea cycle; Arginine and Proline Metabolism	Amino Acid
linoleoyl-linoleoyl-glycerol (18:2/18:2) [2]*	WLWH - WWoH	-0.306234	0.0995614	234.242	-3.07583	0.00234855	HIVStatus	LM	0.0254583	down	0.736214	54969	HMDB0007248		9543729	Pos Late	Diacylglycerol	Lipid
taurochenodeoxycholate	WLWH - WWoH	0.10403	0.0339715	234.394	3.06228	0.00245301	HIVStatus	LM	0.0262407	up	1.10963	18494	HMDB0000951	C05465	387316	Neg	Primary Bile Acid Metabolism	Lipid
oleoyl-arachidonoyl-glycerol (18:1/20:4) [2]*	WLWH - WWoH	-0.288648	0.0944311	233.002	-3.0567	0.00249892	HIVStatus	LM	0.0263847	down	0.749276	54961	HMDB0007228		9543786	Pos Late	Diacylglycerol	Lipid
3-methylcytidine	WLWH - WWoH	0.235753	0.0777657	262.271	3.03158	0.00267633	HIVStatus	LM	0.0278956	up	1.26586	35132	HMDB0240577		14237477	Pos Early	Pyrimidine Metabolism, Cytidine containing	Nucleotide
palmitoyl-dihomo-linolenoyl-glycerol (16:0/20:3n3 or 6) [2]*	WLWH - WWoH	-0.516635	0.171122	245.626	-3.0191	0.00280254	HIVStatus	LM	0.0284465	down	0.596525	54941				Pos Late	Diacylglycerol	Lipid
palmitoyl-linoleoyl-glycerol (16:0/18:2) [2]*	WLWH - WWoH	-0.242998	0.0805145	235.974	-3.01806	0.00282306	HIVStatus	LM	0.0284465	down	0.784273	52634	HMDB0007103		131801744	Pos Late	Diacylglycerol	Lipid
N-acetylglutamate	WLWH - WWoH	0.293118	0.0973337	283.52	3.01148	0.00283415	HIVStatus	LM	0.0284465	up	1.3406	15720	HMDB0001138	C00624	70914	Pos Early	Glutamate Metabolism	Amino Acid
docosapentaenoate (n3 DPA; 22:5n3)	WLWH - WWoH	-0.299987	0.0999984	238.853	-2.99992	0.00298645	HIVStatus	LM	0.0295016	down	0.740827	32504	HMDB0006528,HMDB0001976	C16513	6441454	Neg	Long Chain Polyunsaturated Fatty Acid (n3 and n6)	Lipid
pyridoxamine	WLWH - WWoH	-0.479883	0.160232	258.196	-2.99492	0.00301185	HIVStatus	LM	0.0295016	down	0.618856	2150	HMDB0001431	C00534	1052	Pos Early	Vitamin B6 Metabolism	Cofactors and Vitamins
stearidonate (18:4n3)	WLWH - WWoH	-0.377799	0.12628	248.595	-2.99176	0.0030528	HIVStatus	LM	0.0295467	down	0.685369	33969	HMDB0006547	C16300	5312508	Neg	Long Chain Polyunsaturated Fatty Acid (n3 and n6)	Lipid
3-hydroxyindolin-2-one	WLWH - WWoH	0.27665	0.0932986	282.008	2.96521	0.00328343	HIVStatus	LM	0.0314051	up	1.3187	42561		C11130	6097	Pos Early	Food Component/Plant	Xenobiotics
2,4-dihydroxybutyrate	WLWH - WWoH	0.257055	0.0868714	281.056	2.95903	0.00334885	HIVStatus	LM	0.0316583	up	1.29312	62951	HMDB0000360		192742	Polar	Fatty Acid, Dihydroxy	Lipid
1-dihomo-linoleoylglycerol (20:2)	WLWH - WWoH	-0.370737	0.126064	241.44	-2.94086	0.00359106	HIVStatus	LM	0.0335578	down	0.690226	35103				Neg	Monoacylglycerol	Lipid
1-(1-enyl-stearoyl)-GPE (P-18:0)*	WLWH - WWoH	0.285297	0.0977588	253.556	2.91837	0.00383458	HIVStatus	LM	0.0354263	up	1.33016	39271	HMDB0240598			Pos Late	Lysoplasmalogen	Lipid
phenylalanine	WLWH - WWoH	0.156059	0.0536987	260.5	2.9062	0.00397306	HIVStatus	LM	0.0362932	up	1.1689	64	HMDB0000159	C00079	6140	Pos Early	Phenylalanine Metabolism	Amino Acid
nicotinamide ribonucleotide (NMN)	WLWH - WWoH	-0.409551	0.141909	259.227	-2.88601	0.00423019	HIVStatus	LM	0.0382127	down	0.663948	22152	HMDB0000229	C00455	14180	Pos Early	Nicotinate and Nicotinamide Metabolism	Cofactors and Vitamins
oleoyl-linoleoyl-glycerol (18:1/18:2) [2]	WLWH - WWoH	-0.228307	0.079343	231.458	-2.87747	0.00438353	HIVStatus	LM	0.0386467	down	0.79588	46799	HMDB0007219		71433693	Pos Late	Diacylglycerol	Lipid
N6-acetyllysine	WLWH - WWoH	0.232858	0.081106	291.78	2.87104	0.0043908	HIVStatus	LM	0.0386467	up	1.2622	36752	HMDB0000206	C02727	92832	Neg	Lysine Metabolism	Amino Acid
pyridoxal	WLWH - WWoH	-0.289338	0.100866	261.176	-2.86854	0.00446058	HIVStatus	LM	0.0386467	down	0.748759	1651	HMDB0001545	C00250	1050	Pos Early	Vitamin B6 Metabolism	Cofactors and Vitamins
tyramine O-sulfate	WLWH - WWoH	0.138409	0.0481826	219.933	2.87259	0.00446978	HIVStatus	LM	0.0386467	up	1.14844	48408	HMDB0006409		153005	Neg	Tyrosine Metabolism	Amino Acid
diacylglycerol (14:0/18:1, 16:0/16:1) [2]*	WLWH - WWoH	-0.329653	0.114942	229.234	-2.86801	0.00451592	HIVStatus	LM	0.0386467	down	0.719173	54954				Pos Late	Diacylglycerol	Lipid
linoleoyl-docosahexaenoyl-glycerol (18:2/22:6) [2]*	WLWH - WWoH	-0.295726	0.103628	236.023	-2.85372	0.00470494	HIVStatus	LM	0.0398449	down	0.743992	54950	HMDB0007266		9543899	Pos Late	Diacylglycerol	Lipid
glycine	WLWH - WWoH	0.215512	0.0758299	288.501	2.84204	0.00480231	HIVStatus	LM	0.0402503	up	1.2405	58	HMDB0000123	C00037	750	Pos Early	Glycine, Serine and Threonine Metabolism	Amino Acid
palmitoleoyl-linoleoyl-glycerol (16:1/18:2) [1]*	WLWH - WWoH	-0.329606	0.116971	232.463	-2.81785	0.0052508	HIVStatus	LM	0.0435602	down	0.719207	54967	HMDB0007132		9543699	Pos Late	Diacylglycerol	Lipid
N,N-dimethylalanine	WLWH - WWoH	0.535461	0.192618	292.44	2.77991	0.00578986	HIVStatus	LM	0.0471767	up	1.70824	63151			5488191	Pos Early	Alanine and Aspartate Metabolism	Amino Acid
N-acetylmethionine	WLWH - WWoH	0.301172	0.108378	296.212	2.77891	0.0058028	HIVStatus	LM	0.0471767	up	1.35144	1589	HMDB0011745	C02712	448580	Neg	Methionine, Cysteine, SAM and Taurine Metabolism	Amino Acid
2-arachidonoylglycerol (20:4)	WLWH - WWoH	-0.312124	0.112281	229.19	-2.77986	0.00588997	HIVStatus	LM	0.0474113	down	0.73189	19266	HMDB0004666	C13856	5282280	Neg	Monoacylglycerol	Lipid
2-linoleoylglycerol (18:2)	WLWH - WWoH	-0.250998	0.0908045	217.465	-2.76416	0.00619662	HIVStatus	LM	0.0492904	down	0.778024	32506	HMDB0011538		5365676	Neg	Monoacylglycerol	Lipid
cholate	WLWH - WWoH	0.228848	0.0830077	261.982	2.75694	0.00624466	HIVStatus	LM	0.0492904	up	1.25715	22842	HMDB0000619	C00695	221493	Neg	Primary Bile Acid Metabolism	Lipid
methionine sulfone	WLWH - WWoH	0.368251	0.135546	283.249	2.7168	0.00699735	HIVStatus	LM	0.0547004	NS	1.4452	44878	HMDB0062174		69961	Pos Early	Methionine, Cysteine, SAM and Taurine Metabolism	Amino Acid
palmitoylcholine	WLWH - WWoH	-0.216178	0.079801	234.702	-2.70896	0.00724686	HIVStatus	LM	0.0561114	NS	0.805592	52944	HMDB0240592		151731	Pos Late	Fatty Acid Metabolism (Acyl Choline)	Lipid
palmitoleoyl-arachidonoyl-glycerol (16:1/20:4) [2]*	WLWH - WWoH	-0.50579	0.186929	231.53	-2.70578	0.00732139	HIVStatus	LM	0.0561537	NS	0.603029	57406				Pos Late	Diacylglycerol	Lipid
mannitol/sorbitol	WLWH - WWoH	-0.120778	0.0448064	268.639	-2.69556	0.00747042	HIVStatus	LM	0.0562079	NS	0.88623	46142	HMDB0000247,HMDB0000765	C00392,C00794	5780,6251	Polar	Fructose, Mannose and Galactose Metabolism	Carbohydrate
hydroxyasparagine**	WLWH - WWoH	0.265744	0.0987238	278.106	2.69179	0.00753776	HIVStatus	LM	0.0562079	NS	1.3044	62060	HMDB32332	C20631	15991574	Pos Early	Alanine and Aspartate Metabolism	Amino Acid
lactosyl-N-nervonoyl-sphingosine (d18:1/24:1)*	WLWH - WWoH	-0.37074	0.13801	265.3	-2.68632	0.00768024	HIVStatus	LM	0.0562079	NS	0.690223	57370	HMDB0004872			Pos Late	Lactosylceramides (LCER)	Lipid
myristate (14:0)	WLWH - WWoH	-0.234661	0.087426	252.513	-2.68411	0.0077534	HIVStatus	LM	0.0562079	NS	0.790839	1365	HMDB0000806	C06424	11005	Neg	Long Chain Saturated Fatty Acid	Lipid
eicosapentaenoate (EPA; 20:5n3)	WLWH - WWoH	-0.351872	0.131151	244.922	-2.68295	0.00779465	HIVStatus	LM	0.0562079	NS	0.70337	18467	HMDB0001999	C06428	446284	Neg	Long Chain Polyunsaturated Fatty Acid (n3 and n6)	Lipid
ceramide (d18:2/24:1, d18:1/24:2)*	WLWH - WWoH	-0.254023	0.0947061	227.545	-2.68222	0.00784989	HIVStatus	LM	0.0562079	NS	0.775674	57443	HMDB0240679,HMDB0240680			Pos Late	Ceramides	Lipid
oleoylcholine	WLWH - WWoH	-0.204369	0.0762526	233.36	-2.68016	0.00788326	HIVStatus	LM	0.0562079	NS	0.815162	53260	HMDB0240596		59040790	Pos Late	Fatty Acid Metabolism (Acyl Choline)	Lipid
hydroxy-N6,N6,N6-trimethyllysine*	WLWH - WWoH	0.293938	0.109965	287.524	2.67301	0.00794688	HIVStatus	LM	0.0562079	NS	1.3417	62959				Pos Early	Lysine Metabolism	Amino Acid
7-methylguanine	WLWH - WWoH	0.159372	0.0596821	290.434	2.67035	0.0080041	HIVStatus	LM	0.0562079	NS	1.17277	35114	HMDB0000897	C02242	135398679	Pos Early	Purine Metabolism, Guanine containing	Nucleotide
X-12411	WLWH - WWoH	0.375047	0.140602	302.593	2.66743	0.00805483	HIVStatus	LM	0.0562079	NS	1.45506	46616				Neg
diacylglycerol (16:1/18:2 [2], 16:0/18:3 [1])*	WLWH - WWoH	-0.236618	0.0886091	226.764	-2.67036	0.00812552	HIVStatus	LM	0.0562079	NS	0.789292	54966				Pos Late	Diacylglycerol	Lipid
stachydrine	WLWH - WWoH	0.455619	0.171096	266.579	2.66295	0.00821712	HIVStatus	LM	0.0562079	NS	1.57715	34384	HMDB0004827	C10172	115244	Pos Early	Food Component/Plant	Xenobiotics
linolenate [alpha or gamma; (18:3n3 or 6)]	WLWH - WWoH	-0.310458	0.11653	246.144	-2.66419	0.00822723	HIVStatus	LM	0.0562079	NS	0.733111	34035	HMDB0003073,HMDB0001388	C06426,C06427	5280933,5280934	Neg	Long Chain Polyunsaturated Fatty Acid (n3 and n6)	Lipid
2-myristoylglycerol (14:0)	WLWH - WWoH	-0.340004	0.127787	237.722	-2.66071	0.00832868	HIVStatus	LM	0.0564268	NS	0.711767	34383	HMDB0011530		137938	Neg	Monoacylglycerol	Lipid
X-11787	WLWH - WWoH	0.221009	0.0835036	265.179	2.64671	0.00861415	HIVStatus	LM	0.0574362	NS	1.24734	33132				Pos Early
1-stearoyl-GPS (18:0)*	WLWH - WWoH	0.275329	0.104102	244.602	2.6448	0.00870316	HIVStatus	LM	0.0574362	NS	1.31696	45966	HMDB0061698		74819135	Neg	Lysophospholipid	Lipid
3'-sialyllactose	WLWH - WWoH	0.146195	0.055401	299.785	2.63884	0.00875374	HIVStatus	LM	0.0574362	NS	1.15742	40424	HMDB0000825		123914	Polar	Disaccharides and Oligosaccharides	Carbohydrate
sarcosine	WLWH - WWoH	0.384372	0.145611	281.59	2.63971	0.00876026	HIVStatus	LM	0.0574362	NS	1.46869	1516	HMDB0000271	C00213	1088	Pos Early	Glycine, Serine and Threonine Metabolism	Amino Acid
1,2-dipalmitoyl-GPE (16:0/16:0)*	WLWH - WWoH	-0.26896	0.102144	255.127	-2.63315	0.00897614	HIVStatus	LM	0.0583808	NS	0.764174	57341	HMDB0008923		445468	Pos Late	Phosphatidylethanolamine (PE)	Lipid
sphingomyelin (d18:1/19:0, d19:1/18:0)*	WLWH - WWoH	-0.182064	0.0693278	230.519	-2.62614	0.00921461	HIVStatus	LM	0.0594562	NS	0.833548	57475				Pos Late	Sphingomyelins	Lipid
N-octanoylglycine	WLWH - WWoH	0.343428	0.131216	290.093	2.61727	0.00932851	HIVStatus	LM	0.0597171	NS	1.40977	43502	HMDB0000832		84290	Neg	Fatty Acid Metabolism (Acyl Glycine)	Lipid
1-stearoyl-2-dihomo-linolenoyl-GPS (18:0/20:3n3 or 6)*	WLWH - WWoH	-0.309584	0.118437	253.949	-2.6139	0.00948604	HIVStatus	LM	0.0598931	NS	0.733752	55010	HMDB12382			Pos Late	Phosphatidylserine (PS)	Lipid
N-formylkynurenine	WLWH - WWoH	0.28381	0.108699	276.607	2.61097	0.00952121	HIVStatus	LM	0.0598931	NS	1.32818	64334	HMDB01200	C15605,C02406,C02700	910	Pos Early	Tryptophan Metabolism	Amino Acid
1-(1-enyl-oleoyl)-GPE (P-18:1)*	WLWH - WWoH	0.220788	0.0845623	249.002	2.61095	0.009577	HIVStatus	LM	0.0598931	NS	1.24706	44621				Pos Late	Lysoplasmalogen	Lipid
linoleate (18:2n6)	WLWH - WWoH	-0.224203	0.0861615	240.498	-2.60213	0.00983979	HIVStatus	LM	0.0608678	NS	0.799153	1105	HMDB0006270,HMDB0000673	C01595	5280450	Neg	Long Chain Polyunsaturated Fatty Acid (n3 and n6)	Lipid
1-myristoylglycerol (14:0)	WLWH - WWoH	-0.368412	0.141679	243.675	-2.60033	0.0098826	HIVStatus	LM	0.0608678	NS	0.691832	35625	HMDB0011561	C01885	10957631	Neg	Monoacylglycerol	Lipid
glycerol	WLWH - WWoH	-0.224471	0.0865715	250.899	-2.5929	0.0100758	HIVStatus	LM	0.0615912	NS	0.798939	15122	HMDB0000131	C00116	753	Neg	Glycerolipid Metabolism	Lipid
methionine	WLWH - WWoH	-0.102104	0.0395086	265.809	-2.58435	0.0102901	HIVStatus	LM	0.0620955	NS	0.902936	1302	HMDB0000696	C00073	6137	Pos Early	Methionine, Cysteine, SAM and Taurine Metabolism	Amino Acid
nicotinamide	WLWH - WWoH	0.215284	0.0833203	263.278	2.58381	0.0103111	HIVStatus	LM	0.0620955	NS	1.24021	594	HMDB0001406	C00153	936	Pos Early	Nicotinate and Nicotinamide Metabolism	Cofactors and Vitamins
3-phenylpropionate (hydrocinnamate)	WLWH - WWoH	-0.144407	0.0563553	251.27	-2.56244	0.0109778	HIVStatus	LM	0.0653763	NS	0.865535	15749	HMDB0000764	C05629	107	Neg	Benzoate Metabolism	Xenobiotics
trigonelline (N'-methylnicotinate)	WLWH - WWoH	0.267091	0.104248	236.896	2.56208	0.0110247	HIVStatus	LM	0.0653763	NS	1.30616	32401	HMDB0000875	C01004	5570	Pos Early	Nicotinate and Nicotinamide Metabolism	Cofactors and Vitamins
hexadecadienoate (16:2n6)	WLWH - WWoH	-0.275484	0.107673	252.035	-2.55853	0.0110971	HIVStatus	LM	0.0653763	NS	0.759204	57652	HMDB0000477		13932172	Neg	Long Chain Polyunsaturated Fatty Acid (n3 and n6)	Lipid
lactosyl-N-palmitoyl-sphingosine (d18:1/16:0)	WLWH - WWoH	-0.275113	0.107694	254.651	-2.55458	0.0112143	HIVStatus	LM	0.0655915	NS	0.759486	53010	HMDB0006750		53477895	Pos Late	Lactosylceramides (LCER)	Lipid
pyrraline	WLWH - WWoH	0.289797	0.113836	240.691	2.54575	0.0115292	HIVStatus	LM	0.0669518	NS	1.33616	48428	HMDB0033143	C21013	14274616	Pos Early	Food Component/Plant	Xenobiotics
N-delta-acetylornithine	WLWH - WWoH	0.406836	0.160507	285.147	2.53469	0.0117895	HIVStatus	LM	0.067978	NS	1.50206	43249	HMDB0003357	C00437	9920500	Pos Early	Urea cycle; Arginine and Proline Metabolism	Amino Acid
X-23277	WLWH - WWoH	-0.351968	0.139455	244.367	-2.52388	0.0122417	HIVStatus	LM	0.070088	NS	0.703303	48973				Neg
UDP-glucuronate	WLWH - WWoH	-0.341098	0.135885	283.592	-2.5102	0.0126232	HIVStatus	LM	0.071767	NS	0.710989	2763	HMDB0000935	C00167	17473	Neg	Nucleotide Sugar	Carbohydrate
palmitoyl-docosahexaenoyl-glycerol (16:0/22:6) [2]*	WLWH - WWoH	-0.291328	0.116684	230.045	-2.49672	0.0132357	HIVStatus	LM	0.074622	NS	0.74727	57374	HMDB0007121		9543827	Pos Late	Diacylglycerol	Lipid
glycochenodeoxycholate	WLWH - WWoH	0.162891	0.0653615	264.936	2.49215	0.013309	HIVStatus	LM	0.074622	NS	1.17691	32346	HMDB0000637	C05466	12544	Neg	Primary Bile Acid Metabolism	Lipid
stearoyl-linoleoyl-glycerol (18:0/18:2) [1]*	WLWH - WWoH	-0.496844	0.200413	239.841	-2.47911	0.0138596	HIVStatus	LM	0.0768304	NS	0.608448	54948				Pos Late	Diacylglycerol	Lipid
2,3-dihydroxy-5-methylthio-4-pentenoate (DMTPA)*	WLWH - WWoH	0.114609	0.0463109	296.179	2.47477	0.0138918	HIVStatus	LM	0.0768304	NS	1.12143	62805	HMDB0240388			Neg	Methionine, Cysteine, SAM and Taurine Metabolism	Amino Acid
phenol sulfate	WLWH - WWoH	0.199528	0.081109	281.962	2.46	0.014494	HIVStatus	LM	0.0790094	NS	1.22083	32553	HMDB0060015	C02180	74426	Neg	Tyrosine Metabolism	Amino Acid
1-palmitoyl-2-pentadecanoyl-GPC (16:0/15:0)*	WLWH - WWoH	-0.223744	0.0908597	238.408	-2.46252	0.0145047	HIVStatus	LM	0.0790094	NS	0.79952	57757	HMDB0007967		24778680	Pos Late	Phosphatidylcholine (PC)	Lipid
oleoyl-arachidonoyl-glycerol (18:1/20:4) [1]*	WLWH - WWoH	-0.333061	0.135356	239.064	-2.46063	0.0145774	HIVStatus	LM	0.0790094	NS	0.716726	54960	HMDB0007228		9543786	Pos Late	Diacylglycerol	Lipid
ethyl beta-glucopyranoside	WLWH - WWoH	0.163843	0.0666725	238.879	2.45742	0.0147055	HIVStatus	LM	0.0791758	NS	1.17803	64131	HMDB0029968		121667	Neg	Food Component/Plant	Xenobiotics
sphingomyelin (d18:2/24:2)*	WLWH - WWoH	-0.28013	0.114915	253.755	-2.43771	0.015468	HIVStatus	LM	0.0827333	NS	0.755686	57479	HMDB0240644			Pos Late	Sphingomyelins	Lipid
1-pentadecanoylglycerol (15:0)	WLWH - WWoH	-0.304914	0.125541	246.055	-2.4288	0.0158663	HIVStatus	LM	0.0842445	NS	0.737186	47898			190750	Neg	Monoacylglycerol	Lipid
X-24337	WLWH - WWoH	0.270943	0.111717	268.349	2.42526	0.0159578	HIVStatus	LM	0.0842445	NS	1.3112	52533				Neg
trimethylamine N-oxide	WLWH - WWoH	0.179308	0.0740539	273.168	2.42132	0.0161158	HIVStatus	LM	0.08453	NS	1.19639	40406	HMDB0000925	C01104	1145	Pos Early	Phospholipid Metabolism	Lipid
glycerophosphoethanolamine	WLWH - WWoH	0.150748	0.0625001	265.324	2.41196	0.0165463	HIVStatus	LM	0.0862317	NS	1.1627	37455	HMDB0000114	C01233	123874	Polar	Phospholipid Metabolism	Lipid
2S,3R-dihydroxybutyrate	WLWH - WWoH	0.308666	0.128103	264.779	2.40951	0.0166565	HIVStatus	LM	0.0862533	NS	1.36161	62950	HMDB0002453		10964471	Polar	Fatty Acid, Dihydroxy	Lipid
2-piperidinone	WLWH - WWoH	0.236063	0.0982086	261.811	2.40369	0.0169263	HIVStatus	LM	0.0870953	NS	1.26625	43400	HMDB0011749		12665	Pos Early	Food Component/Plant	Xenobiotics
1-myristoyl-2-palmitoyl-GPC (14:0/16:0)	WLWH - WWoH	-0.19284	0.0804847	234.787	-2.39598	0.0173598	HIVStatus	LM	0.0886873	NS	0.824614	19258	HMDB0007869		129657	Pos Late	Phosphatidylcholine (PC)	Lipid
1-linolenoylglycerol (18:3)	WLWH - WWoH	-0.364317	0.152153	228.605	-2.39441	0.0174538	HIVStatus	LM	0.0886873	NS	0.694671	34393	HMDB0011569		53480978	Neg	Monoacylglycerol	Lipid
glycerophosphorylcholine (GPC)	WLWH - WWoH	0.156398	0.0655163	262.441	2.38716	0.0176876	HIVStatus	LM	0.0893167	NS	1.16929	15990	HMDB0000086	C00670	71920	Pos Early	Phospholipid Metabolism	Lipid
histidine betaine (hercynine)*	WLWH - WWoH	-0.593297	0.249092	285.643	-2.38184	0.0178813	HIVStatus	LM	0.0897375	NS	0.552503	62278	HMDB0029422		3083620	Pos Early	Food Component/Plant	Xenobiotics
2-stearoyl-GPE (18:0)*	WLWH - WWoH	0.262695	0.110676	253.627	2.37354	0.0183639	HIVStatus	LM	0.091063	NS	1.30043	41220	HMDB0011129		90658453,53480667	Neg	Lysophospholipid	Lipid
3-S-cysteinyl-2-methylpropanoate*	WLWH - WWoH	0.428817	0.180696	250.949	2.37314	0.0183916	HIVStatus	LM	0.091063	NS	1.53544	62310	HMDB30411			Pos Early	Chemical	Xenobiotics
linoleoyl-linolenoyl-glycerol (18:2/18:3) [2]*	WLWH - WWoH	-0.303203	0.127794	231.754	-2.37259	0.0184814	HIVStatus	LM	0.091063	NS	0.738449	54964	HMDB0007250		9543737	Pos Late	Diacylglycerol	Lipid
docosahexaenoate (DHA; 22:6n3)	WLWH - WWoH	-0.199709	0.084344	230.285	-2.36779	0.0187221	HIVStatus	LM	0.0916934	NS	0.818969	44675	HMDB0002183	C06429	445580	Neg	Long Chain Polyunsaturated Fatty Acid (n3 and n6)	Lipid
1-linoleoylglycerol (18:2)	WLWH - WWoH	-0.283119	0.119751	228.712	-2.36424	0.0189039	HIVStatus	LM	0.092029	NS	0.75343	27447	HMDB0011568		5283469	Neg	Monoacylglycerol	Lipid
1-stearoyl-GPC (18:0)	WLWH - WWoH	0.234512	0.100141	242.993	2.34181	0.0199992	HIVStatus	LM	0.0967782	NS	1.26429	33961	HMDB0010384		497300	Pos Late	Lysophospholipid	Lipid
X-24035	WLWH - WWoH	-0.273114	0.116781	257.399	-2.33869	0.0201175	HIVStatus	LM	0.0967782	NS	0.761006	52064				Pos Late
sphingomyelin (d18:1/22:2, d18:2/22:1, d16:1/24:2)*	WLWH - WWoH	-0.221651	0.0948964	250.826	-2.33572	0.0202946	HIVStatus	LM	0.0970125	NS	0.801195	57477	HMDB0240670,HMDB0240672,HMDB0240669			Pos Late	Sphingomyelins	Lipid
eicosenoate (20:1)	WLWH - WWoH	-0.154946	0.0663899	235.293	-2.33388	0.0204449	HIVStatus	LM	0.0970125	NS	0.856461	33587	HMDB0002231,HMDB0062436	C16526	5282768,5282769,94159	Neg	Long Chain Monounsaturated Fatty Acid	Lipid
10-heptadecenoate (17:1n7)	WLWH - WWoH	-0.235682	0.101081	247.43	-2.33162	0.0205242	HIVStatus	LM	0.0970125	NS	0.790032	33971	HMDB0060038		5312435	Neg	Long Chain Monounsaturated Fatty Acid	Lipid
3-hydroxymyristate	WLWH - WWoH	-0.17084	0.0734112	244.29	-2.32717	0.0207741	HIVStatus	LM	0.0976264	NS	0.842956	21158	HMDB0061656		16064	Neg	Fatty Acid, Monohydroxy	Lipid
palmitate (16:0)	WLWH - WWoH	-0.09125	0.0394015	234.141	-2.3159	0.0214285	HIVStatus	LM	0.100123	NS	0.912789	1336	HMDB0000220	C00249	985	Neg	Long Chain Saturated Fatty Acid	Lipid
palmitoleate (16:1n7)	WLWH - WWoH	-0.249079	0.108534	249.685	-2.29494	0.0225665	HIVStatus	LM	0.104632	NS	0.779519	33447	HMDB0003229	C08362	445638	Neg	Long Chain Monounsaturated Fatty Acid	Lipid
deoxycarnitine	WLWH - WWoH	0.164201	0.0717432	283.067	2.28873	0.0228315	HIVStatus	LM	0.104632	NS	1.17845	36747	HMDB0001161	C01181	22620	Pos Early	Carnitine Metabolism	Lipid
X-26266	WLWH - WWoH	-0.298027	0.130168	229.497	-2.28956	0.0229558	HIVStatus	LM	0.104632	NS	0.742282	65030				Pos Late
nicotinate	WLWH - WWoH	0.225061	0.0984049	266.815	2.2871	0.0229734	HIVStatus	LM	0.104632	NS	1.2524	1504	HMDB0001488	C00253	938	Pos Early	Nicotinate and Nicotinamide Metabolism	Cofactors and Vitamins
UDP-glucose/UDP-galactose	WLWH - WWoH	-0.208952	0.091497	265.433	-2.28371	0.023179	HIVStatus	LM	0.104632	NS	0.811434	38670	HMDB0000286,HMDB0000302	C00052,C00029	8629,23724458	Neg	Nucleotide Sugar	Carbohydrate
stearoyl sphingomyelin (d18:1/18:0)	WLWH - WWoH	-0.134487	0.0588466	222.872	-2.28538	0.0232312	HIVStatus	LM	0.104632	NS	0.874165	19503	HMDB0001348	C00550	6453725	Pos Late	Sphingomyelins	Lipid
pseudouridine	WLWH - WWoH	0.178982	0.0784604	278.057	2.28117	0.0232945	HIVStatus	LM	0.104632	NS	1.196	33442	HMDB0000767	C02067	15047	Neg	Pyrimidine Metabolism, Uracil containing	Nucleotide
glycerol 3-phosphate	WLWH - WWoH	0.218769	0.0960629	273.359	2.27735	0.0235376	HIVStatus	LM	0.105143	NS	1.24454	43847	HMDB0000126	C0093	754	Polar	Glycerolipid Metabolism	Lipid
laurate (12:0)	WLWH - WWoH	-0.230859	0.101748	252.909	-2.26894	0.0241152	HIVStatus	LM	0.107135	NS	0.793851	1645	HMDB0000638	C02679	3893	Neg	Medium Chain Fatty Acid	Lipid
stearoyl-docosahexaenoyl-glycerol (18:0/22:6) [2]*	WLWH - WWoH	-0.276062	0.121745	236.312	-2.26754	0.0242609	HIVStatus	LM	0.107196	NS	0.758766	57368				Pos Late	Diacylglycerol	Lipid
1-palmitoyl-2-palmitoleoyl-GPE (16:0/16:1)*	WLWH - WWoH	-0.27615	0.122731	272.937	-2.25005	0.0252427	HIVStatus	LM	0.110931	NS	0.758699	52471	HMDB0008924		52924925	Pos Late	Phosphatidylethanolamine (PE)	Lipid
2R,3R-dihydroxybutyrate	WLWH - WWoH	0.206091	0.0922661	280.262	2.23366	0.0262948	HIVStatus	LM	0.114934	NS	1.22886	63109	HMDB0000498		13120901	Polar	Fatty Acid, Dihydroxy	Lipid
uracil	WLWH - WWoH	0.359587	0.161692	253.535	2.2239	0.0270362	HIVStatus	LM	0.117542	NS	1.43274	605	HMDB0000300	C00106	1174	Pos Early	Pyrimidine Metabolism, Uracil containing	Nucleotide
palmitoyl-docosahexaenoyl-glycerol (16:0/22:6) [1]*	WLWH - WWoH	-0.260681	0.117789	240.962	-2.21311	0.0278275	HIVStatus	LM	0.120339	NS	0.770527	57373	HMDB0007121		9543827	Pos Late	Diacylglycerol	Lipid
1-stearoyl-GPE (18:0)	WLWH - WWoH	0.214283	0.0975048	246.388	2.19767	0.0289039	HIVStatus	LM	0.124012	NS	1.23897	42398	HMDB0011130		9547068	Pos Late	Lysophospholipid	Lipid
caproate (6:0)	WLWH - WWoH	-0.187583	0.0854623	242.987	-2.19492	0.0291156	HIVStatus	LM	0.124012	NS	0.82896	32489	HMDB0000535	C01585	8892	Neg	Medium Chain Fatty Acid	Lipid
diacylglycerol (14:0/18:1, 16:0/16:1) [1]*	WLWH - WWoH	-0.420541	0.19166	252.033	-2.1942	0.0291344	HIVStatus	LM	0.124012	NS	0.656692	54953				Pos Late	Diacylglycerol	Lipid
linoleoyl-arachidonoyl-glycerol (18:2/20:4) [2]*	WLWH - WWoH	-0.237997	0.108548	235.865	-2.19256	0.029317	HIVStatus	LM	0.124139	NS	0.788205	54956	HMDB0007257		9543796	Pos Late	Diacylglycerol	Lipid
1-methyl-4-imidazoleacetate	WLWH - WWoH	0.135698	0.0620769	273.445	2.18597	0.0296657	HIVStatus	LM	0.124965	NS	1.14534	32350	HMDB0002820	C05828	75810	Pos Early	Histidine Metabolism	Amino Acid
1-linoleoyl-GPE (18:2)*	WLWH - WWoH	-0.173959	0.0800831	219.317	-2.17223	0.0309107	HIVStatus	LM	0.129047	NS	0.840332	32635	HMDB0011507		52925130	Neg	Lysophospholipid	Lipid
1,2-dilinoleoyl-GPE (18:2/18:2)*	WLWH - WWoH	-0.179248	0.0825686	232.263	-2.1709	0.0309523	HIVStatus	LM	0.129047	NS	0.835899	53174	HMDB0009093		9546812	Pos Late	Phosphatidylethanolamine (PE)	Lipid
4-cholesten-3-one	WLWH - WWoH	-0.182814	0.0844919	239.835	-2.16369	0.031476	HIVStatus	LM	0.130561	NS	0.832923	38125	HMDB0000921	C00599	91477	Pos Late	Sterol	Lipid
stearoyl-docosahexaenoyl-glycerol (18:0/22:6) [1]*	WLWH - WWoH	-0.235352	0.109765	239.769	-2.14415	0.0330269	HIVStatus	LM	0.136299	NS	0.790293	57387	HMDB0056061			Pos Late	Diacylglycerol	Lipid
1-arachidonoyl-GPE (20:4n6)*	WLWH - WWoH	-0.158316	0.0739699	225.437	-2.14028	0.0334062	HIVStatus	LM	0.137168	NS	0.85358	35186	HMDB0011517		42607465	Neg	Lysophospholipid	Lipid
1-docosahexaenoylglycerol (22:6)	WLWH - WWoH	-0.257741	0.120734	231.346	-2.13479	0.0338294	HIVStatus	LM	0.138167	NS	0.772795	35153	HMDB0011587		53480995	Neg	Monoacylglycerol	Lipid
margarate (17:0)	WLWH - WWoH	-0.125494	0.0588556	238.703	-2.13224	0.0340087	HIVStatus	LM	0.138167	NS	0.882061	1121	HMDB0002259		10465	Neg	Long Chain Saturated Fatty Acid	Lipid
uridine	WLWH - WWoH	-0.100379	0.0471384	259.034	-2.12946	0.0341594	HIVStatus	LM	0.138167	NS	0.904494	606	HMDB0000296	C00299	6029	Neg	Pyrimidine Metabolism, Uracil containing	Nucleotide
2-palmitoleoylglycerol (16:1)*	WLWH - WWoH	-0.297187	0.139828	226.374	-2.12537	0.0346389	HIVStatus	LM	0.139413	NS	0.742905	52432	HMDB0011534		53480960	Neg	Monoacylglycerol	Lipid
mannonate*	WLWH - WWoH	0.097949	0.0462779	294.586	2.11654	0.0351374	HIVStatus	LM	0.140722	NS	1.10291	62864			3246006	Polar	Food Component/Plant	Xenobiotics
2-hydroxyhippurate (salicylurate)	WLWH - WWoH	0.343949	0.162696	237.753	2.11407	0.0355512	HIVStatus	LM	0.141682	NS	1.41051	18281	HMDB0000840	C07588	10253	Neg	Benzoate Metabolism	Xenobiotics
1-margaroyl-2-linoleoyl-GPC (17:0/18:2)*	WLWH - WWoH	-0.218912	0.103959	231.689	-2.10575	0.0363024	HIVStatus	LM	0.14397	NS	0.803392	52500			52922491	Pos Late	Phosphatidylcholine (PC)	Lipid
1-oleoyl-GPS (18:1)	WLWH - WWoH	0.10023	0.0479493	250.56	2.09033	0.0375964	HIVStatus	LM	0.148378	NS	1.10542	19260	HMDB0061694		85036846	Neg	Lysophospholipid	Lipid
1-palmitoyl-2-arachidonoyl-GPC (16:0/20:4n6)	WLWH - WWoH	-0.140435	0.0674366	220.085	-2.08247	0.0384546	HIVStatus	LM	0.150879	NS	0.86898	52462	HMDB0007982	C05208	10747814	Pos Late	Phosphatidylcholine (PC)	Lipid
argininate*	WLWH - WWoH	0.242468	0.116708	279.055	2.07755	0.0386648	HIVStatus	LM	0.150879	NS	1.27439	57461	HMDB0003148		160437	Pos Early	Urea cycle; Arginine and Proline Metabolism	Amino Acid
vanillactate	WLWH - WWoH	0.123313	0.0594037	290.852	2.07584	0.0387868	HIVStatus	LM	0.150879	NS	1.13124	54910	HMDB0000913		160637	Neg	Tyrosine Metabolism	Amino Acid
butyrate/isobutyrate (4:0)	WLWH - WWoH	-0.197152	0.0949997	243.423	-2.07529	0.0390098	HIVStatus	LM	0.151024	NS	0.821066	40605	HMDB0000039	C00246	264	Neg	Short Chain Fatty Acid	Lipid
sphingomyelin (d18:1/22:1, d18:2/22:0, d16:1/24:1)*	WLWH - WWoH	-0.127276	0.0621286	236.753	-2.04858	0.0416058	HIVStatus	LM	0.160311	NS	0.880491	48493	HMDB0012104			Pos Late	Sphingomyelins	Lipid
beta-alanine	WLWH - WWoH	0.120945	0.0594296	269.228	2.0351	0.04282	HIVStatus	LM	0.163871	NS	1.12856	55	HMDB0000056	C00099	239	Pos Early	Pyrimidine Metabolism, Uracil containing	Nucleotide
X-25950	WLWH - WWoH	0.144591	0.0710836	266.202	2.0341	0.0429329	HIVStatus	LM	0.163871	NS	1.15557	63901				Pos Early
9,10-DiHOME	WLWH - WWoH	0.233632	0.115082	222.634	2.03014	0.0435316	HIVStatus	LM	0.165379	NS	1.26318	38399	HMDB0004704	C14828	9966640	Neg	Fatty Acid, Dihydroxy	Lipid
1-palmitoleoylglycerol (16:1)*	WLWH - WWoH	-0.284739	0.141498	229.733	-2.01232	0.0453539	HIVStatus	LM	0.171058	NS	0.752211	52431	HMDB0011565			Neg	Monoacylglycerol	Lipid
isocitrate	WLWH - WWoH	-0.199356	0.0992312	295.119	-2.009	0.0454473	HIVStatus	LM	0.171058	NS	0.819258	12110	HMDB0001874	C00451	5318532	Polar	TCA Cycle	Energy
carnitine	WLWH - WWoH	0.119778	0.0597646	278.161	2.00416	0.0460226	HIVStatus	LM	0.172426	NS	1.12725	15500	HMDB0000062	C00487,C00308	288	Pos Early	Carnitine Metabolism	Lipid
N-acetylarginine	WLWH - WWoH	0.169995	0.08501	291.491	1.99971	0.0464596	HIVStatus	LM	0.173265	NS	1.1853	33953	HMDB0004620	C02562	67427	Pos Early	Urea cycle; Arginine and Proline Metabolism	Amino Acid
3-hydroxy-3-methylglutarate	WLWH - WWoH	0.10936	0.0548366	276.865	1.99428	0.0471017	HIVStatus	LM	0.174828	NS	1.11556	531	HMDB0000355	C03761	1662,5459993	Polar	Mevalonate Metabolism	Lipid
1-palmitoylglycerol (16:0)	WLWH - WWoH	-0.2357	0.118382	244.061	-1.99101	0.0475952	HIVStatus	LM	0.174828	NS	0.790018	21127	HMDB0011564		14900	Neg	Monoacylglycerol	Lipid
spermidine	WLWH - WWoH	0.15426	0.0775479	262.003	1.98922	0.0477169	HIVStatus	LM	0.174828	NS	1.16679	485	HMDB0001257	C00315	1102	Pos Early	Polyamine Metabolism	Amino Acid
1-(1-enyl-palmitoyl)-GPE (P-16:0)*	WLWH - WWoH	0.171046	0.0859732	248.568	1.98953	0.047739	HIVStatus	LM	0.174828	NS	1.18655	39270	HMDB0011152			Pos Late	Lysoplasmalogen	Lipid
guaiacol sulfate	WLWH - WWoH	0.259722	0.130958	265.818	1.98324	0.0483697	HIVStatus	LM	0.176343	NS	1.29657	46111	HMDB0060013		22473	Neg	Benzoate Metabolism	Xenobiotics
sphingomyelin (d18:1/20:0, d16:1/22:0)*	WLWH - WWoH	-0.105342	0.0533298	219.735	-1.97529	0.0494868	HIVStatus	LM	0.179611	NS	0.900017	48490	HMDB0012102		44260124	Pos Late	Sphingomyelins	Lipid
1-oleoylglycerol (18:1)	WLWH - WWoH	-0.194127	0.0986756	219.865	-1.96733	0.050403	HIVStatus	LM	0.182123	NS	0.823553	21184	HMDB0011567		5283468	Neg	Monoacylglycerol	Lipid
gamma-glutamylglutamate	WLWH - WWoH	0.337998	0.173073	267.203	1.95293	0.0518723	HIVStatus	LM	0.186421	NS	1.40214	36738	HMDB0011737	C05282	92865	Pos Early	Gamma-glutamyl Amino Acid	Peptide
sucrose	WLWH - WWoH	0.229336	0.11743	227.426	1.95296	0.0520512	HIVStatus	LM	0.186421	NS	1.25776	1519	HMDB0000258	C00089	5988	Polar	Disaccharides and Oligosaccharides	Carbohydrate
1-palmitoyl-2-linoleoyl-GPC (16:0/18:2)	WLWH - WWoH	-0.130851	0.0670794	218.947	-1.95069	0.0523695	HIVStatus	LM	0.186739	NS	0.877348	42446	HMDB0007973		5287971	Pos Late	Phosphatidylcholine (PC)	Lipid
sphingomyelin (d18:1/17:0, d17:1/18:0, d19:1/16:0)	WLWH - WWoH	-0.149571	0.076907	233.83	-1.94483	0.0529945	HIVStatus	LM	0.187935	NS	0.861077	52615	HMDB0240620,HMDB0240609,HMDB0240622		46891763	Pos Late	Sphingomyelins	Lipid
carotene diol (3)	WLWH - WWoH	-0.171147	0.0881231	238.663	-1.94213	0.0532975	HIVStatus	LM	0.187935	NS	0.842698	57637				Pos Late	Vitamin A Metabolism	Cofactors and Vitamins
N-formylmethionine	WLWH - WWoH	0.242388	0.125022	301.84	1.93877	0.0534618	HIVStatus	LM	0.187935	NS	1.27429	2829	HMDB0001015	C03145	439750	Neg	Methionine, Cysteine, SAM and Taurine Metabolism	Amino Acid
X-13729	WLWH - WWoH	0.145788	0.0752461	298.224	1.93749	0.0536296	HIVStatus	LM	0.187935	NS	1.15695	47971				Neg
5-methylthioadenosine (MTA)	WLWH - WWoH	0.159642	0.0826217	253.564	1.9322	0.0544484	HIVStatus	LM	0.189142	NS	1.17309	1419	HMDB0001173	C00170	439176	Pos Early	Polyamine Metabolism	Amino Acid
glutarate (C5-DC)	WLWH - WWoH	0.17412	0.0901833	272.164	1.93073	0.0545549	HIVStatus	LM	0.189142	NS	1.1902	396	HMDB0000661	C00489	743,4418048	Polar	Fatty Acid, Dicarboxylate	Lipid
palmitoyl-oleoyl-glycerol (16:0/18:1) [2]*	WLWH - WWoH	-0.201202	0.104185	233.113	-1.93119	0.0546719	HIVStatus	LM	0.189142	NS	0.817747	54942	HMDB0007102	C13861	5282283	Pos Late	Diacylglycerol	Lipid
1-oleoyl-2-linoleoyl-GPE (18:1/18:2)*	WLWH - WWoH	-0.117518	0.0609321	224.435	-1.92868	0.0550324	HIVStatus	LM	0.189582	NS	0.889124	52687	HMDB0005349		9546753	Pos Late	Phosphatidylethanolamine (PE)	Lipid
methyl-4-hydroxybenzoate sulfate	WLWH - WWoH	0.28054	0.14673	267.728	1.91195	0.0569506	HIVStatus	LM	0.195362	NS	1.32384	48429	HMDB0041646		10657183	Neg	Benzoate Metabolism	Xenobiotics
ribitol	WLWH - WWoH	-0.0845753	0.0442853	277.766	-1.90978	0.057191	HIVStatus	LM	0.195363	NS	0.918902	15772	HMDB0002917,HMDB0001851,HMDB0000568,HMDB0000508	C00379,C01904,C00474,C00532	6912	Polar	Pentose Metabolism	Carbohydrate
caprate (10:0)	WLWH - WWoH	-0.199718	0.104771	255.217	-1.90623	0.0577442	HIVStatus	LM	0.196427	NS	0.818962	1642	HMDB0000511	C01571	2969	Neg	Medium Chain Fatty Acid	Lipid
1-linoleoyl-GPC (18:2)	WLWH - WWoH	-0.232393	0.122134	225.354	-1.90277	0.0583448	HIVStatus	LM	0.197643	NS	0.792635	34419	HMDB0010386	C04100	11988421	Pos Late	Lysophospholipid	Lipid
3-hydroxylaurate	WLWH - WWoH	-0.179793	0.0948113	241.707	-1.89633	0.0591095	HIVStatus	LM	0.199403	NS	0.835443	32457	HMDB0000387		94216	Neg	Fatty Acid, Monohydroxy	Lipid
X-12193	WLWH - WWoH	0.097242	0.0517039	253.079	1.88075	0.0611544	HIVStatus	LM	0.204807	NS	1.10213	46985				Neg
1-stearoyl-2-arachidonoyl-GPE (18:0/20:4)	WLWH - WWoH	-0.117234	0.0623213	230.546	-1.88112	0.0612152	HIVStatus	LM	0.204807	NS	0.889377	52447	HMDB0009003	C05210	5289133	Pos Late	Phosphatidylethanolamine (PE)	Lipid
X-13844	WLWH - WWoH	0.190515	0.101557	272.099	1.87594	0.0617342	HIVStatus	LM	0.205696	NS	1.20987	47977				Neg
N6-carboxymethyllysine	WLWH - WWoH	0.156087	0.0835563	281.5	1.86805	0.0627938	HIVStatus	LM	0.208373	NS	1.16893	36713	HMDB0240347		123800	Pos Early	Advanced Glycation End-product	Carbohydrate
biliverdin	WLWH - WWoH	-0.248043	0.133019	260.882	-1.86472	0.0633433	HIVStatus	LM	0.209342	NS	0.780327	2137	HMDB0001008	C00500	5280353	Pos Late	Hemoglobin and Porphyrin Metabolism	Cofactors and Vitamins
glycosyl-N-stearoyl-sphingosine (d18:1/18:0)	WLWH - WWoH	-0.131582	0.0706326	242.867	-1.86291	0.0636816	HIVStatus	LM	0.209608	NS	0.876707	52234				Pos Late	Hexosylceramides (HCER)	Lipid
1,2-dipalmitoyl-GPC (16:0/16:0)	WLWH - WWoH	-0.120087	0.0645872	221.823	-1.8593	0.0643094	HIVStatus	LM	0.210821	NS	0.886844	19130	HMDB0000564	D03585	452110	Pos Late	Phosphatidylcholine (PC)	Lipid
ethyl alpha-glucopyranoside	WLWH - WWoH	0.243078	0.131757	281.388	1.84489	0.0661042	HIVStatus	LM	0.215834	NS	1.27517	63152	HMDB0029968		11127487	Neg	Food Component/Plant	Xenobiotics
linoleoylcholine*	WLWH - WWoH	-0.155031	0.0841901	264.745	-1.84144	0.0666762	HIVStatus	LM	0.216831	NS	0.856389	57463	HMDB0013213		53481656	Pos Late	Fatty Acid Metabolism (Acyl Choline)	Lipid
oleate/vaccenate (18:1)	WLWH - WWoH	-0.134053	0.0728667	237.48	-1.8397	0.0670597	HIVStatus	LM	0.217209	NS	0.874543	52285	HMDB0003231,HMDB0000573,HMDB0240219,HMDB0000207	C21944,C08367,C01712,C00712	5282761,637517,5281127,445639	Neg	Long Chain Monounsaturated Fatty Acid	Lipid
hexanoylglycine	WLWH - WWoH	0.172555	0.0940909	290.465	1.83392	0.0676891	HIVStatus	LM	0.218333	NS	1.18834	35436	HMDB0000701		99463	Neg	Fatty Acid Metabolism (Acyl Glycine)	Lipid
palmitoyl-myristoyl-glycerol (16:0/14:0) [2]	WLWH - WWoH	-0.383407	0.20921	273.231	-1.83264	0.0679438	HIVStatus	LM	0.218333	NS	0.681536	57364				Pos Late	Diacylglycerol	Lipid
glycerophosphoglycerol	WLWH - WWoH	0.107471	0.0589117	284.217	1.82427	0.0691617	HIVStatus	LM	0.220672	NS	1.11346	48857	HMDB0240316	C03274	54575349	Polar	Glycerolipid Metabolism	Lipid
1-stearoyl-2-docosapentaenoyl-GPE (18:0/22:5n6)*	WLWH - WWoH	-0.17962	0.0984655	249.798	-1.82419	0.0693179	HIVStatus	LM	0.220672	NS	0.835588	57338	HMDB0009010		53479611	Pos Late	Phosphatidylethanolamine (PE)	Lipid
phosphate	WLWH - WWoH	-0.0590044	0.0324022	268.63	-1.821	0.069719	HIVStatus	LM	0.220672	NS	0.942703	42109	HMDB0001429	C00009	1061	Neg	Oxidative Phosphorylation	Energy
1-linoleoyl-GPS (18:2)*	WLWH - WWoH	0.206937	0.113584	232.597	1.82188	0.0697572	HIVStatus	LM	0.220672	NS	1.2299	43676				Neg	Lysophospholipid	Lipid
creatine	WLWH - WWoH	0.13034	0.0719494	300.117	1.81154	0.0710561	HIVStatus	LM	0.223909	NS	1.13922	27718	HMDB0000064	C00300	586	Pos Early	Creatine Metabolism	Amino Acid
X-07765	WLWH - WWoH	-0.043428	0.0239956	223.852	-1.80983	0.0716636	HIVStatus	LM	0.224269	NS	0.957502	46590				Neg
4-acetamidophenylglucuronide	WLWH - WWoH	0.159528	0.088168	226.31	1.80936	0.071722	HIVStatus	LM	0.224269	NS	1.17296	15736	HMDB0010316		4022661,83944	Neg	Drug - Analgesics, Anesthetics	Xenobiotics
azelate (C9-DC)	WLWH - WWoH	-0.158853	0.0882522	248.163	-1.79999	0.0730763	HIVStatus	LM	0.227628	NS	0.853121	18362	HMDB0000784	C08261	2266	Polar	Fatty Acid, Dicarboxylate	Lipid
propionylcarnitine (C3)	WLWH - WWoH	0.143536	0.0801128	269.902	1.79167	0.0743059	HIVStatus	LM	0.230575	NS	1.15435	32452	HMDB0000824	C03017	107738	Pos Early	Fatty Acid Metabolism (also BCAA Metabolism)	Lipid
imidazole lactate	WLWH - WWoH	0.138263	0.0774192	306.865	1.78591	0.075102	HIVStatus	LM	0.231937	NS	1.14828	15716	HMDB0002320	C05568	793	Pos Early	Histidine Metabolism	Amino Acid
16alpha-hydroxy DHEA 3-sulfate	WLWH - WWoH	0.0102896	0.00576072	206.304	1.78616	0.0755419	HIVStatus	LM	0.231937	NS	1.01034	38168	HMDB0062544		20848950	Neg	Androgenic Steroids	Lipid
1-dihomo-linolenoyl-GPE (20:3n3 or 6)*	WLWH - WWoH	-0.196578	0.110161	242.016	-1.78447	0.0756007	HIVStatus	LM	0.231937	NS	0.821537	44630	HMDB0011514,HMDB0011516			Neg	Lysophospholipid	Lipid
theobromine	WLWH - WWoH	-0.358592	0.201365	267.765	-1.78081	0.0760778	HIVStatus	LM	0.23196	NS	0.698659	18392	HMDB0002825	C07480	5429	Pos Early	Xanthine Metabolism	Xenobiotics
2-methylserine	WLWH - WWoH	0.193491	0.108641	239.202	1.78102	0.0761787	HIVStatus	LM	0.23196	NS	1.21348	53229		C02115	94309	Pos Early	Glycine, Serine and Threonine Metabolism	Amino Acid
1-stearoyl-2-linoleoyl-GPE (18:0/18:2)*	WLWH - WWoH	-0.0996146	0.0560593	225.255	-1.77695	0.0769261	HIVStatus	LM	0.232671	NS	0.905186	52446	HMDB0008994		9546749	Pos Late	Phosphatidylethanolamine (PE)	Lipid
4-acetaminophen sulfate	WLWH - WWoH	0.230992	0.130016	223.992	1.77664	0.0769848	HIVStatus	LM	0.232671	NS	1.25985	37475	HMDB0059911	C06804	83939	Neg	Drug - Analgesics, Anesthetics	Xenobiotics
5-dodecenoate (12:1n7)	WLWH - WWoH	-0.18629	0.1051	255.695	-1.7725	0.0775015	HIVStatus	LM	0.233366	NS	0.830033	33968	HMDB0000529		5312378	Neg	Medium Chain Fatty Acid	Lipid
N-acetylglutamine	WLWH - WWoH	0.213456	0.12161	285.52	1.75525	0.0802895	HIVStatus	LM	0.239739	NS	1.23795	33943	HMDB0006029	C02716	182230	Pos Early	Glutamate Metabolism	Amino Acid
1-docosahexaenoyl-GPE (22:6)*	WLWH - WWoH	-0.200015	0.113837	220.86	-1.75704	0.0802972	HIVStatus	LM	0.239739	NS	0.818718	44633				Pos Late	Lysophospholipid	Lipid
2-docosahexaenoylglycerol (22:6)*	WLWH - WWoH	-0.225444	0.128507	271.182	-1.75433	0.0805028	HIVStatus	LM	0.239739	NS	0.798162	48675	HMDB0011557		46896303	Neg	Monoacylglycerol	Lipid
10-undecenoate (11:1n1)	WLWH - WWoH	-0.210749	0.120561	269.861	-1.74807	0.08159	HIVStatus	LM	0.241672	NS	0.809977	32497	HMDB0033724	C13910	14891	Neg	Medium Chain Fatty Acid	Lipid
X-12104	WLWH - WWoH	0.296047	0.169464	273.953	1.74696	0.081765	HIVStatus	LM	0.241672	NS	1.34453	46932				Pos Early
1-methylhistidine	WLWH - WWoH	0.298606	0.171214	262.383	1.74406	0.0823204	HIVStatus	LM	0.241672	NS	1.34798	30460	HMDB0000001	C01152	92105	Pos Early	Histidine Metabolism	Amino Acid
palmitoyl-oleoyl-glycerol (16:0/18:1) [1]*	WLWH - WWoH	-0.338371	0.193992	250.753	-1.74425	0.0823409	HIVStatus	LM	0.241672	NS	0.712931	54943	HMDB0007102	C13861	5282283	Pos Late	Diacylglycerol	Lipid
ribose	WLWH - WWoH	-0.190993	0.1106	301.439	-1.72688	0.0852141	HIVStatus	LM	0.249068	NS	0.826138	1471	HMDB0000283	C00121	5779	Polar	Pentose Metabolism	Carbohydrate
2-methylcitrate/homocitrate	WLWH - WWoH	0.12367	0.0717464	268.911	1.72371	0.085909	HIVStatus	LM	0.249068	NS	1.13164	52282	HMDB0003518,HMDB0000379	C01251	439459515	Neg	TCA Cycle	Energy
2-aminoadipate	WLWH - WWoH	0.184275	0.106976	281.038	1.72257	0.0860656	HIVStatus	LM	0.249068	NS	1.20235	6146	HMDB0000510	C00956	92136	Polar	Lysine Metabolism	Amino Acid
3-hydroxyhexanoate	WLWH - WWoH	-0.152247	0.0883277	234.637	-1.72366	0.0860861	HIVStatus	LM	0.249068	NS	0.858776	53230	HMDB0061652,HMDB0010718		151492	Polar	Fatty Acid, Monohydroxy	Lipid
pyruvate	WLWH - WWoH	-0.189715	0.110624	285.985	-1.71496	0.0874363	HIVStatus	LM	0.252077	NS	0.827195	48990	HMDB0000243	C00022	1060	Polar	Glycolysis, Gluconeogenesis, and Pyruvate Metabolism	Carbohydrate
3-hydroxystachydrine*	WLWH - WWoH	0.252704	0.147808	234.182	1.70968	0.0886502	HIVStatus	LM	0.254454	NS	1.2875	62062		C10151	46173781	Pos Early	Food Component/Plant	Xenobiotics
2-methoxyresorcinol sulfate	WLWH - WWoH	0.0530652	0.0310408	202.16	1.70953	0.0888868	HIVStatus	LM	0.254454	NS	1.0545	48445				Neg	Chemical	Xenobiotics
glycosyl ceramide (d18:1/20:0, d16:1/22:0)*	WLWH - WWoH	-0.125666	0.0736659	234.089	-1.70589	0.0893554	HIVStatus	LM	0.254898	NS	0.88191	57595				Pos Late	Hexosylceramides (HCER)	Lipid
thymol sulfate	WLWH - WWoH	0.0142232	0.00840652	174.189	1.69193	0.0924483	HIVStatus	LM	0.262799	NS	1.01432	36095	HMDB0062720	C09908	12456386	Neg	Food Component/Plant	Xenobiotics
N-acetyl-isoputreanine	WLWH - WWoH	0.111828	0.0663838	290.673	1.68457	0.0931447	HIVStatus	LM	0.263812	NS	1.11832	62309			131802901	Pos Early	Polyamine Metabolism	Amino Acid
dodecadienoate (12:2)*	WLWH - WWoH	-0.207074	0.123041	255.446	-1.68296	0.0936039	HIVStatus	LM	0.263812	NS	0.812959	62276			25480	Neg	Fatty Acid, Dicarboxylate	Lipid
1-stearoyl-2-adrenoyl-GPS (18:0/22:4)*	WLWH - WWoH	-0.224078	0.13324	268.766	-1.68175	0.0937781	HIVStatus	LM	0.263812	NS	0.799253	63127				Pos Late	Phosphatidylserine (PS)	Lipid
1-palmitoyl-2-docosahexaenoyl-GPE (16:0/22:6)*	WLWH - WWoH	-0.191726	0.11413	253.032	-1.6799	0.0942114	HIVStatus	LM	0.264117	NS	0.825533	52465	HMDB0008946		9546799	Pos Late	Phosphatidylethanolamine (PE)	Lipid
3-hydroxydecanoate	WLWH - WWoH	-0.151551	0.0904003	239.973	-1.67645	0.094953	HIVStatus	LM	0.265281	NS	0.859374	22053	HMDB0002203		26612	Neg	Fatty Acid, Monohydroxy	Lipid
stearate (18:0)	WLWH - WWoH	-0.0528748	0.0315765	225.32	-1.6745	0.0954205	HIVStatus	LM	0.265396	NS	0.948499	1358	HMDB0000827	C01530	5281	Neg	Long Chain Saturated Fatty Acid	Lipid
kynurenate	WLWH - WWoH	0.157381	0.0941026	258.645	1.67244	0.0956468	HIVStatus	LM	0.265396	NS	1.17044	1417	HMDB0000715	C01717	3845	Neg	Tryptophan Metabolism	Amino Acid
urate	WLWH - WWoH	0.0805714	0.0483007	274.646	1.66812	0.0964312	HIVStatus	LM	0.266662	NS	1.08391	1604	HMDB0000289	C00366	1175	Neg	Purine Metabolism, (Hypo)Xanthine/Inosine containing	Nucleotide
2-palmitoylglycerol (16:0)	WLWH - WWoH	-0.193488	0.116102	238.474	-1.66653	0.0969209	HIVStatus	LM	0.267108	NS	0.82408	33419	HMDB0011533		123409	Neg	Monoacylglycerol	Lipid
linolenoyl-linolenoyl-glycerol (18:3/18:3) [2]*	WLWH - WWoH	-0.294161	0.177995	248.27	-1.65264	0.0996686	HIVStatus	LM	0.273752	NS	0.745157	54952	HMDB0007278		14275411	Pos Late	Diacylglycerol	Lipid
10-nonadecenoate (19:1n9)	WLWH - WWoH	-0.130383	0.0791755	238.695	-1.64675	0.100925	HIVStatus	LM	0.275816	NS	0.87776	33972	HMDB0013622		5312513	Neg	Long Chain Monounsaturated Fatty Acid	Lipid
5-aminovalerate	WLWH - WWoH	0.127075	0.0772087	239.205	1.64587	0.101104	HIVStatus	LM	0.275816	NS	1.1355	18319	HMDB0003355	C00431	138	Pos Early	Lysine Metabolism	Amino Acid
N-acetylputrescine	WLWH - WWoH	0.161402	0.098267	268.269	1.64249	0.10166	HIVStatus	LM	0.275816	NS	1.17516	37496	HMDB0002064	C02714	122356	Pos Early	Polyamine Metabolism	Amino Acid
phosphoethanolamine	WLWH - WWoH	0.0999083	0.0608467	266.25	1.64197	0.101777	HIVStatus	LM	0.275816	NS	1.10507	1600	HMDB0000224	C00346	1015	Neg	Phospholipid Metabolism	Lipid
X-22162	WLWH - WWoH	0.139137	0.0849408	292.936	1.63805	0.102486	HIVStatus	LM	0.276814	NS	1.14928	47417				Pos Early
1-palmitoyl-2-palmitoleoyl-GPC (16:0/16:1)*	WLWH - WWoH	-0.125973	0.0771562	227.206	-1.6327	0.103917	HIVStatus	LM	0.27975	NS	0.881639	52470	HMDB0007969		6443788	Pos Late	Phosphatidylcholine (PC)	Lipid
1-margaroylglycerol (17:0)	WLWH - WWoH	-0.195323	0.120896	247.674	-1.61564	0.107446	HIVStatus	LM	0.288297	NS	0.822569	34391			107036	Neg	Monoacylglycerol	Lipid
sphingomyelin (d18:1/21:0, d17:1/22:0, d16:1/23:0)*	WLWH - WWoH	-0.100336	0.0624693	227.598	-1.60616	0.109625	HIVStatus	LM	0.293174	NS	0.904534	52495	HMDB0240619,HMDB0240611,HMDB0240621			Pos Late	Sphingomyelins	Lipid
N('1)-acetylspermidine	WLWH - WWoH	0.226158	0.141321	266.188	1.60031	0.110717	HIVStatus	LM	0.294414	NS	1.25377	57689	HMDB0001276	C00612	496	Pos Early	Polyamine Metabolism	Amino Acid
desmosterol	WLWH - WWoH	-0.314025	0.196422	288.008	-1.59872	0.110979	HIVStatus	LM	0.294414	NS	0.730501	6065	HMDB0002719	C01802	439577	Pos Late	Sterol	Lipid
heneicosapentaenoate (21:5n3)	WLWH - WWoH	-0.213521	0.13354	235.817	-1.59893	0.111175	HIVStatus	LM	0.294414	NS	0.807735	57658			11998573	Neg	Long Chain Polyunsaturated Fatty Acid (n3 and n6)	Lipid
glycosyl ceramide (d18:2/24:1, d18:1/24:2)*	WLWH - WWoH	-0.165752	0.104843	250.462	-1.58096	0.115149	HIVStatus	LM	0.30395	NS	0.847256	57453				Pos Late	Hexosylceramides (HCER)	Lipid
X-23171	WLWH - WWoH	0.141968	0.090043	239.389	1.57667	0.116193	HIVStatus	LM	0.305403	NS	1.15254	48851				Pos Early
3-methoxytyrosine	WLWH - WWoH	0.195777	0.124342	292.576	1.57451	0.116451	HIVStatus	LM	0.305403	NS	1.21626	12017	HMDB0001434		9307	Pos Early	Tyrosine Metabolism	Amino Acid
nonadecanoate (19:0)	WLWH - WWoH	-0.0726112	0.0462093	227.906	-1.57135	0.117488	HIVStatus	LM	0.306911	NS	0.929962	1356	HMDB0000772	C16535	12591	Neg	Long Chain Saturated Fatty Acid	Lipid
nicotinamide riboside	WLWH - WWoH	-0.19381	0.123498	260.923	-1.56934	0.117781	HIVStatus	LM	0.306911	NS	0.823814	33013	HMDB0000855	C03150	439924	Pos Early	Nicotinate and Nicotinamide Metabolism	Cofactors and Vitamins
ergothioneine	WLWH - WWoH	-0.273391	0.175075	283.117	-1.56156	0.119508	HIVStatus	LM	0.310415	NS	0.760795	37459	HMDB0003045	C05570	5351619	Pos Early	Food Component/Plant	Xenobiotics
2-hydroxyacetaminophen sulfate*	WLWH - WWoH	0.172607	0.11075	218.26	1.55852	0.120558	HIVStatus	LM	0.312145	NS	1.1884	33173	HMDB0062547		86290013	Neg	Drug - Analgesics, Anesthetics	Xenobiotics
1-arachidonoyl-GPI (20:4)*	WLWH - WWoH	0.0564262	0.0362868	200.515	1.55501	0.121522	HIVStatus	LM	0.313641	NS	1.05805	34214	HMDB0061690		121596217	Neg	Lysophospholipid	Lipid
X-12101	WLWH - WWoH	0.158567	0.102452	276.623	1.54772	0.122833	HIVStatus	LM	0.314184	NS	1.17183	47642				Pos Early
behenoyl dihydrosphingomyelin (d18:0/22:0)*	WLWH - WWoH	0.118566	0.076643	250.634	1.54699	0.123127	HIVStatus	LM	0.314184	NS	1.12588	57331	HMDB0012091		44260132	Pos Late	Dihydrosphingomyelins	Lipid
tyrosine	WLWH - WWoH	0.0854887	0.0552784	261.163	1.54651	0.123192	HIVStatus	LM	0.314184	NS	1.08925	1299	HMDB0000158	C00082	6057	Pos Early	Tyrosine Metabolism	Amino Acid
glycerol 2-phosphate	WLWH - WWoH	0.181063	0.117111	265.108	1.54608	0.123278	HIVStatus	LM	0.314184	NS	1.19849	27728	HMDB0002520	C02979	3611397,2526	Polar	Chemical	Xenobiotics
alpha-hydroxyisovalerate	WLWH - WWoH	0.110863	0.0718591	294.915	1.54278	0.123956	HIVStatus	LM	0.314926	NS	1.11724	46537	HMDB0000407		99823	Polar	Leucine, Isoleucine and Valine Metabolism	Amino Acid
dimethylglycine	WLWH - WWoH	0.31366	0.20437	310.502	1.53476	0.125861	HIVStatus	LM	0.318264	NS	1.36842	5086	HMDB0000092	C03626	673	Pos Early	Glycine, Serine and Threonine Metabolism	Amino Acid
glutamine_degradant*	WLWH - WWoH	0.204245	0.133257	310.883	1.53272	0.126363	HIVStatus	LM	0.318264	NS	1.2266	46225				Pos Early	Partially Characterized Molecules	Partially Characterized Molecules
naringenin 7-glucuronide	WLWH - WWoH	0.0897394	0.0585259	253.034	1.53333	0.126444	HIVStatus	LM	0.318264	NS	1.09389	54924				Neg	Food Component/Plant	Xenobiotics
4-acetamidophenol	WLWH - WWoH	0.18577	0.121519	227.653	1.52873	0.127719	HIVStatus	LM	0.320458	NS	1.20414	12032	HMDB0001859	C06804	1983	Pos Early	Drug - Analgesics, Anesthetics	Xenobiotics
nobiletin	WLWH - WWoH	0.0633106	0.0414094	174.189	1.5289	0.128104	HIVStatus	LM	0.320458	NS	1.06536	48362	HMDB0029540	C10112	72344	Pos Late	Food Component/Plant	Xenobiotics
p-cresol glucuronide*	WLWH - WWoH	0.076562	0.0502988	278.376	1.52214	0.129108	HIVStatus	LM	0.321978	NS	1.07957	48841	HMDB0011686		154035	Neg	Tyrosine Metabolism	Amino Acid
dehydroepiandrosterone sulfate (DHEA-S)	WLWH - WWoH	-0.211214	0.139446	306.796	-1.51467	0.130885	HIVStatus	LM	0.324883	NS	0.809601	32425	HMDB0001032	C04555	12594	Neg	Androgenic Steroids	Lipid
piperidine	WLWH - WWoH	-0.169843	0.112199	252.876	-1.51377	0.131332	HIVStatus	LM	0.324883	NS	0.843797	38183	HMDB0034301	C01746	8082	Pos Early	Food Component/Plant	Xenobiotics
benzoate	WLWH - WWoH	-0.0976085	0.0645039	253.189	-1.51322	0.131472	HIVStatus	LM	0.324883	NS	0.907004	15778	HMDB0001870	C00180	243	Neg	Benzoate Metabolism	Xenobiotics
3-methylhistidine	WLWH - WWoH	0.257532	0.170578	268.578	1.50977	0.132279	HIVStatus	LM	0.325887	NS	1.29373	15677	HMDB0000479	C01152	64969	Pos Early	Histidine Metabolism	Amino Acid
X-26263	WLWH - WWoH	0.228106	0.151329	282.324	1.50734	0.13284	HIVStatus	LM	0.326282	NS	1.25622	65027				Pos Early
cystathionine	WLWH - WWoH	0.242892	0.161516	295.024	1.50383	0.133696	HIVStatus	LM	0.327394	NS	1.27493	15705	HMDB0000099	C02291	439258	Pos Early	Methionine, Cysteine, SAM and Taurine Metabolism	Amino Acid
sphingomyelin (d18:2/24:1, d18:1/24:2)*	WLWH - WWoH	-0.0966275	0.06438	240.3	-1.50089	0.134696	HIVStatus	LM	0.328229	NS	0.907894	52437	HMDB0240636,HMDB0240615		85336023	Pos Late	Sphingomyelins	Lipid
1-stearoyl-2-oleoyl-GPC (18:0/18:1)	WLWH - WWoH	0.113091	0.0754201	242.849	1.49949	0.135046	HIVStatus	LM	0.328229	NS	1.11973	52438	HMDB0008038		24778825	Pos Late	Phosphatidylcholine (PC)	Lipid
1-palmitoyl-2-oleoyl-GPI (16:0/18:1)*	WLWH - WWoH	-0.119496	0.0797271	237.747	-1.49882	0.135248	HIVStatus	LM	0.328229	NS	0.887367	52669	HMDB0009783		71296232	Polar	Phosphatidylinositol (PI)	Lipid
X-18913	WLWH - WWoH	-0.132513	0.0885832	249.381	-1.49591	0.135941	HIVStatus	LM	0.328928	NS	0.875892	46695				Neg
4-vinylcatechol sulfate	WLWH - WWoH	0.0356322	0.0238357	183.955	1.49491	0.136652	HIVStatus	LM	0.328951	NS	1.03627	64579				Neg	Benzoate Metabolism	Xenobiotics
N-methylproline	WLWH - WWoH	0.185377	0.124291	256.026	1.49148	0.137068	HIVStatus	LM	0.328951	NS	1.20367	37431	HMDB0094696		643474	Pos Early	Urea cycle; Arginine and Proline Metabolism	Amino Acid
1-oleoyl-2-arachidonoyl-GPE (18:1/20:4)*	WLWH - WWoH	-0.0996839	0.0668156	218.066	-1.49192	0.137164	HIVStatus	LM	0.328951	NS	0.905123	55041	HMDB0009069		348281223	Pos Late	Phosphatidylethanolamine (PE)	Lipid
glycerophosphoserine*	WLWH - WWoH	0.143523	0.0964778	271.867	1.48763	0.138008	HIVStatus	LM	0.329385	NS	1.15433	57404			3081457	Pos Early	Phospholipid Metabolism	Lipid
2-methoxyacetaminophen sulfate*	WLWH - WWoH	0.125198	0.0841737	230.6	1.48738	0.13828	HIVStatus	LM	0.329385	NS	1.13337	47031	HMDB0062550		86290014	Neg	Drug - Analgesics, Anesthetics	Xenobiotics
phenylacetylglutamine	WLWH - WWoH	0.168388	0.113352	272.416	1.48553	0.13856	HIVStatus	LM	0.329385	NS	1.1834	35126	HMDB0006344	C04148	92258	Pos Early	Acetylated Peptides	Peptide
mannose	WLWH - WWoH	0.0726983	0.049093	246.769	1.48083	0.139928	HIVStatus	LM	0.331666	NS	1.07541	48153	HMDB0000169	C00159,C02209,C00936	82308,439680,185698,18950	Polar	Fructose, Mannose and Galactose Metabolism	Carbohydrate
pipecolate	WLWH - WWoH	0.203138	0.137723	243.405	1.47498	0.14151	HIVStatus	LM	0.334442	NS	1.22524	1444	HMDB0000070			Pos Early	Lysine Metabolism	Amino Acid
3-(methylthio)acetaminophen sulfate*	WLWH - WWoH	0.172922	0.117632	218.354	1.47002	0.142996	HIVStatus	LM	0.336189	NS	1.18877	62567				Neg	Drug - Analgesics, Anesthetics	Xenobiotics
nicotinurate (nicotinoylglycine)	WLWH - WWoH	0.213519	0.145467	296.483	1.46782	0.143214	HIVStatus	LM	0.336189	NS	1.23803	35121	HMDB0003269	C05380	68499	Pos Early	Nicotinate and Nicotinamide Metabolism	Cofactors and Vitamins
4-guanidinobutanoate	WLWH - WWoH	0.17359	0.118327	279.784	1.46703	0.14349	HIVStatus	LM	0.336189	NS	1.18957	15681	HMDB0003464	C01035	500	Pos Early	Guanidino and Acetamido Metabolism	Amino Acid
X-25420	WLWH - WWoH	-0.182969	0.124948	249.344	-1.46436	0.144355	HIVStatus	LM	0.336712	NS	0.832794	62717				Pos Early
aspartate	WLWH - WWoH	-0.173197	0.118362	272.796	-1.46328	0.144542	HIVStatus	LM	0.336712	NS	0.840972	443	HMDB0000191	C00049	5960	Pos Early	Alanine and Aspartate Metabolism	Amino Acid
salicyluric glucuronide*	WLWH - WWoH	0.0240018	0.016449	185.894	1.45917	0.146207	HIVStatus	LM	0.339618	NS	1.02429	33384	HMDB0240252		121596205	Neg	Drug - Analgesics, Anesthetics	Xenobiotics
pentadecanoate (15:0)	WLWH - WWoH	-0.076252	0.0523759	232.96	-1.45586	0.146777	HIVStatus	LM	0.339971	NS	0.926583	1361	HMDB0000826	C16537	13849	Neg	Long Chain Saturated Fatty Acid	Lipid
3-hydroxyoctanoate	WLWH - WWoH	-0.127081	0.0874203	229.141	-1.45368	0.147403	HIVStatus	LM	0.34045	NS	0.880662	22001	HMDB0001954	C20793	26613	Neg	Fatty Acid, Monohydroxy	Lipid
UDP-N-acetylglucosamine/galactosamine	WLWH - WWoH	-0.222405	0.153297	280.986	-1.45081	0.147949	HIVStatus	LM	0.340744	NS	0.800591	46148	HMDB0000304,HMDB0000290	C00203,C00043	44576,1167	Neg	Nucleotide Sugar	Carbohydrate
oleoyl-oleoyl-glycerol (18:1/18:1) [1]*	WLWH - WWoH	-0.326547	0.225226	239.436	-1.44986	0.148405	HIVStatus	LM	0.340829	NS	0.72141	54945	HMDB0007218		9543716	Pos Late	Diacylglycerol	Lipid
propyl 4-hydroxybenzoate	WLWH - WWoH	0.0965968	0.0667104	231.979	1.448	0.148967	HIVStatus	LM	0.341155	NS	1.10142	48480	HMDB0032574	D01422	7175	Neg	Benzoate Metabolism	Xenobiotics
1-palmitoyl-2-docosahexaenoyl-GPC (16:0/22:6)	WLWH - WWoH	-0.1501	0.104151	236.682	-1.44119	0.150854	HIVStatus	LM	0.344507	NS	0.860622	52610	HMDB0007991		6441886	Pos Late	Phosphatidylcholine (PC)	Lipid
1-oleyl-2-linoleoyl-GPC (O-18:1/18:2)*	WLWH - WWoH	0.148145	0.103315	244.908	1.43391	0.152873	HIVStatus	LM	0.348139	NS	1.15968	57722	HMDB0013429		24778939	Pos Late	Plasmalogen	Lipid
1-heptadecenoylglycerol (17:1)*	WLWH - WWoH	-0.181654	0.126905	226.673	-1.43142	0.153688	HIVStatus	LM	0.348681	NS	0.83389	62449				Neg	Monoacylglycerol	Lipid
adenine	WLWH - WWoH	0.109938	0.0768797	249.38	1.43	0.153969	HIVStatus	LM	0.348681	NS	1.11621	554	HMDB0000034	C00147	190	Pos Early	Purine Metabolism, Adenine containing	Nucleotide
gamma-glutamylglutamine	WLWH - WWoH	0.247163	0.173214	269.162	1.42692	0.154762	HIVStatus	LM	0.349503	NS	1.28039	2730	HMDB0011738	C05283	150914	Pos Early	Gamma-glutamyl Amino Acid	Peptide
prolylproline	WLWH - WWoH	0.171887	0.121189	266.327	1.41833	0.157262	HIVStatus	LM	0.354167	NS	1.18754	40731	HMDB0011180		263469	Pos Early	Dipeptide	Peptide
1-(1-enyl-palmitoyl)-2-arachidonoyl-GPE (P-16:0/20:4)*	WLWH - WWoH	-0.0790117	0.0563123	225.322	-1.4031	0.161964	HIVStatus	LM	0.362192	NS	0.924029	52673	HMDB0011352		52925126	Pos Late	Plasmalogen	Lipid
glycocholenate sulfate*	WLWH - WWoH	0.00534107	0.00380584	186.859	1.40339	0.162161	HIVStatus	LM	0.362192	NS	1.00536	32599				Neg	Secondary Bile Acid Metabolism	Lipid
4-hydroxyphenylpyruvate	WLWH - WWoH	0.127665	0.0910743	263.328	1.40177	0.162162	HIVStatus	LM	0.362192	NS	1.13617	1669	HMDB0000707	C01179	979	Neg	Tyrosine Metabolism	Amino Acid
N-palmitoyl-sphingosine (d18:1/16:0)	WLWH - WWoH	-0.147445	0.105518	223.753	-1.39735	0.163693	HIVStatus	LM	0.364609	NS	0.86291	44877	HMDB0004949		5283564	Pos Late	Ceramides	Lipid
1-myristoyl-GPC (14:0)	WLWH - WWoH	-0.140193	0.100731	238.575	-1.39175	0.165294	HIVStatus	LM	0.367122	NS	0.869191	45453	HMDB0010379	C04230	460604	Pos Late	Lysophospholipid	Lipid
xanthurenate	WLWH - WWoH	0.146661	0.105612	252.433	1.38868	0.166154	HIVStatus	LM	0.367122	NS	1.15796	15679	HMDB0000881	C02470	5699	Pos Early	Tryptophan Metabolism	Amino Acid
glucose	WLWH - WWoH	-0.0908464	0.0654977	263.9	-1.38702	0.166607	HIVStatus	LM	0.367122	NS	0.913158	48152	HMDB0000122	C00031	5793	Polar	Glycolysis, Gluconeogenesis, and Pyruvate Metabolism	Carbohydrate
succinate	WLWH - WWoH	0.0940384	0.0678284	306.36	1.38642	0.166627	HIVStatus	LM	0.367122	NS	1.0986	1437	HMDB0000254	C00042	1110	Polar	TCA Cycle	Energy
1-linoleoyl-2-arachidonoyl-GPC (18:2/20:4n6)*	WLWH - WWoH	-0.140002	0.101255	228.506	-1.38267	0.168116	HIVStatus	LM	0.368255	NS	0.869357	52710	HMDB0008147	C05208	24778979	Pos Late	Phosphatidylcholine (PC)	Lipid
ribonate	WLWH - WWoH	0.064323	0.0465757	297.871	1.38104	0.168302	HIVStatus	LM	0.368255	NS	1.06644	27731	HMDB0000867	C01685	5460677	Polar	Pentose Metabolism	Carbohydrate
1-linoleoyl-GPI (18:2)*	WLWH - WWoH	0.143034	0.103545	230.899	1.38137	0.168501	HIVStatus	LM	0.368255	NS	1.15377	36594	HMDB0240597		11124828	Neg	Lysophospholipid	Lipid
X-21351	WLWH - WWoH	-0.144674	0.105135	284.326	-1.37608	0.169878	HIVStatus	LM	0.370271	NS	0.865304	46396				Neg
bilirubin (Z,Z)	WLWH - WWoH	-0.148002	0.107936	240.894	-1.3712	0.171589	HIVStatus	LM	0.372696	NS	0.86243	43807	HMDB0000054	C00486	5280352	Pos Late	Hemoglobin and Porphyrin Metabolism	Cofactors and Vitamins
1-(1-enyl-linoleoyl)-GPE (P-18:2)*	WLWH - WWoH	0.135946	0.0992701	256.376	1.36945	0.172057	HIVStatus	LM	0.372696	NS	1.14562	64898				Pos Late	Lysoplasmalogen	Lipid
1,2-dilinoleoyl-GPC (18:2/18:2)	WLWH - WWoH	-0.114091	0.0834095	224.708	-1.36784	0.172729	HIVStatus	LM	0.372696	NS	0.892177	52603	HMDB0008138		5288075	Pos Late	Phosphatidylcholine (PC)	Lipid
1-stearoyl-GPG (18:0)	WLWH - WWoH	0.0595562	0.0435706	263.735	1.36689	0.172825	HIVStatus	LM	0.372696	NS	1.06137	34437				Neg	Lysophospholipid	Lipid
N-acetylthreonine	WLWH - WWoH	0.060386	0.0445064	293.099	1.35679	0.175891	HIVStatus	LM	0.378207	NS	1.06225	33939	HMDB0062557		152204	Polar	Glycine, Serine and Threonine Metabolism	Amino Acid
2-palmitoyl-GPC (16:0)*	WLWH - WWoH	-0.146627	0.108118	241.724	-1.35617	0.17631	HIVStatus	LM	0.378207	NS	0.863616	35253	HMDB0061702		15061532	Pos Late	Lysophospholipid	Lipid
OAHSA (18:1/OH-18:0)	WLWH - WWoH	0.1299	0.0961381	255.985	1.35119	0.177829	HIVStatus	LM	0.38046	NS	1.13872	57389				Pos Late	Fatty Acid Hydroxyl Fatty Acid	Lipid
guanine	WLWH - WWoH	0.0936312	0.0693959	244.726	1.34923	0.178509	HIVStatus	LM	0.380913	NS	1.09815	32352	HMDB0000132	C00242	135398634	Pos Early	Purine Metabolism, Guanine containing	Nucleotide
3-methoxycatechol sulfate (1)	WLWH - WWoH	0.165265	0.123187	235.65	1.34158	0.181024	HIVStatus	LM	0.384812	NS	1.17971	48763			129892430	Neg	Benzoate Metabolism	Xenobiotics
beta-hydroxyisovalerate	WLWH - WWoH	0.085786	0.0640049	267.745	1.3403	0.181283	HIVStatus	LM	0.384812	NS	1.08957	12129	HMDB0000754		69362	Polar	Leucine, Isoleucine and Valine Metabolism	Amino Acid
glutamate, gamma-methyl ester	WLWH - WWoH	0.13647	0.102204	219.763	1.33527	0.183171	HIVStatus	LM	0.387807	NS	1.14622	33487	HMDB0061715		68662	Pos Early	Glutamate Metabolism	Amino Acid
3-hydroxy-2-methylpyridine sulfate	WLWH - WWoH	0.0845375	0.063518	266.86	1.33092	0.184351	HIVStatus	LM	0.389291	NS	1.08821	63227				Neg	Chemical	Xenobiotics
1-stearoyl-2-docosahexaenoyl-GPE (18:0/22:6)*	WLWH - WWoH	-0.111267	0.0839285	236.682	-1.32573	0.186207	HIVStatus	LM	0.392192	NS	0.8947	52466	HMDB0009012		9546798	Pos Late	Phosphatidylethanolamine (PE)	Lipid
1-(1-enyl-palmitoyl)-2-linoleoyl-GPE (P-16:0/18:2)*	WLWH - WWoH	-0.0737848	0.0557313	236.199	-1.32394	0.186803	HIVStatus	LM	0.392432	NS	0.928872	52677	HMDB0011343		52925127	Pos Late	Plasmalogen	Lipid
anserine	WLWH - WWoH	-0.129326	0.098292	224.015	-1.31574	0.189607	HIVStatus	LM	0.396489	NS	0.878687	15747	HMDB0000194	C01262	112072	Pos Early	Histidine Metabolism	Amino Acid
cis-3,4-methyleneheptanoate	WLWH - WWoH	-0.128201	0.0975097	270.065	-1.31475	0.18971	HIVStatus	LM	0.396489	NS	0.879677	64390				Neg	Fatty Acid, Branched	Lipid
X-24633	WLWH - WWoH	-0.17187	0.131156	261.121	-1.31042	0.191205	HIVStatus	LM	0.398064	NS	0.842089	53060				Neg
3-methylxanthine	WLWH - WWoH	-0.0632166	0.0482585	243.901	-1.30996	0.191443	HIVStatus	LM	0.398064	NS	0.93874	32445	HMDB0001886	C16357	70639	Neg	Xanthine Metabolism	Xenobiotics
3-(cystein-S-yl)acetaminophen*	WLWH - WWoH	0.187396	0.143353	233.511	1.30723	0.19242	HIVStatus	LM	0.399075	NS	1.2061	34365	HMDB0240217		171264	Pos Early	Drug - Analgesics, Anesthetics	Xenobiotics
1,2,3-benzenetriol sulfate (2)	WLWH - WWoH	0.153056	0.117842	228.802	1.29882	0.195312	HIVStatus	LM	0.404043	NS	1.16539	48762	HMDB0060018,HMDB0060016		92013662,54110629	Neg	Chemical	Xenobiotics
hexadecatrienoate (16:3n3)	WLWH - WWoH	-0.222786	0.171808	244.736	-1.29671	0.195952	HIVStatus	LM	0.404337	NS	0.800286	57651			91820460	Neg	Long Chain Polyunsaturated Fatty Acid (n3 and n6)	Lipid
4-vinylphenol sulfate	WLWH - WWoH	0.132657	0.102766	271.333	1.29086	0.19785	HIVStatus	LM	0.407221	NS	1.14186	36098	HMDB0062775	C05627	6426766	Neg	Benzoate Metabolism	Xenobiotics
X-12027	WLWH - WWoH	-0.222878	0.173284	276.042	-1.2862	0.199451	HIVStatus	LM	0.409478	NS	0.800212	47510				Neg
6'-sialyllactose	WLWH - WWoH	0.112772	0.0884803	292.904	1.27454	0.203481	HIVStatus	LM	0.416326	NS	1.11938	39795	HMDB0006569	G00265	643987	Polar	Disaccharides and Oligosaccharides	Carbohydrate
N-(2-furoyl)glycine	WLWH - WWoH	0.112089	0.0881199	255.571	1.27201	0.204527	HIVStatus	LM	0.416326	NS	1.11861	31536	HMDB0000439		21863	Neg	Food Component/Plant	Xenobiotics
ornithine	WLWH - WWoH	0.078068	0.061474	275.227	1.26994	0.20518	HIVStatus	LM	0.416326	NS	1.0812	1493	HMDB0000214	C00077	6262	Pos Early	Urea cycle; Arginine and Proline Metabolism	Amino Acid
1-palmitoyl-2-oleoyl-GPE (16:0/18:1)	WLWH - WWoH	-0.0750823	0.0591238	229.452	-1.26992	0.205401	HIVStatus	LM	0.416326	NS	0.927667	19263	HMDB0005320		5283496	Pos Late	Phosphatidylethanolamine (PE)	Lipid
1-stearoyl-2-adrenoyl-GPE (18:0/22:4)*	WLWH - WWoH	-0.107305	0.0845417	237.74	-1.26926	0.205589	HIVStatus	LM	0.416326	NS	0.898251	57339	HMDB0009009		52924901	Pos Late	Phosphatidylethanolamine (PE)	Lipid
1-stearoyl-2-arachidonoyl-GPS (18:0/20:4)	WLWH - WWoH	-0.185424	0.146206	257.306	-1.26824	0.205859	HIVStatus	LM	0.416326	NS	0.830752	52235	HMDB0012383		24779545	Pos Late	Phosphatidylserine (PS)	Lipid
proline	WLWH - WWoH	0.0625439	0.0495265	270.454	1.26284	0.207735	HIVStatus	LM	0.418734	NS	1.06454	1898	HMDB0000162,HMDB0003411	C00148,C000763	8988,145742,614	Pos Early	Urea cycle; Arginine and Proline Metabolism	Amino Acid
4-methylcatechol sulfate	WLWH - WWoH	-0.179195	0.142099	267.676	-1.26106	0.208387	HIVStatus	LM	0.418734	NS	0.835943	46146	HMDB0240459		54104170	Neg	Benzoate Metabolism	Xenobiotics
lactobionate	WLWH - WWoH	-0.0997552	0.0791599	297.595	-1.26017	0.208594	HIVStatus	LM	0.418734	NS	0.905059	20685			7314	Polar	Disaccharides and Oligosaccharides	Carbohydrate
methionine sulfoxide	WLWH - WWoH	0.0876913	0.0697523	253.545	1.25718	0.209845	HIVStatus	LM	0.418812	NS	1.09165	18374	HMDB0002005	C02989	158980	Pos Early	Methionine, Cysteine, SAM and Taurine Metabolism	Amino Acid
N-acetylhistidine	WLWH - WWoH	0.0663971	0.0528785	283.261	1.25565	0.210276	HIVStatus	LM	0.418812	NS	1.06865	33946	HMDB0032055	C02997	75619	Pos Early	Histidine Metabolism	Amino Acid
X-23644	WLWH - WWoH	0.230917	0.184198	221.406	1.25363	0.211299	HIVStatus	LM	0.418812	NS	1.25975	49521				Pos Early
1-stearoyl-2-linoleoyl-GPS (18:0/18:2)	WLWH - WWoH	-0.0693639	0.0553571	227.048	-1.25303	0.211485	HIVStatus	LM	0.418812	NS	0.932987	53009			9547091	Pos Late	Phosphatidylserine (PS)	Lipid
caffeine	WLWH - WWoH	-0.272791	0.217847	263.84	-1.25221	0.211602	HIVStatus	LM	0.418812	NS	0.761252	569	HMDB0001847	C07481	2519	Pos Early	Xanthine Metabolism	Xenobiotics
tiglylcarnitine (C5:1-DC)	WLWH - WWoH	0.13846	0.110724	260.147	1.2505	0.212241	HIVStatus	LM	0.418812	NS	1.1485	35428	HMDB0002366		22833596	Pos Early	Leucine, Isoleucine and Valine Metabolism	Amino Acid
1-margaroyl-GPE (17:0)*	WLWH - WWoH	0.122491	0.0980384	250.543	1.24942	0.212678	HIVStatus	LM	0.418812	NS	1.13031	37419	HMDB0061691		52925149	Neg	Lysophospholipid	Lipid
guanosine 5'-monophosphate (5'-GMP)	WLWH - WWoH	-0.170334	0.136378	269.805	-1.24898	0.212754	HIVStatus	LM	0.418812	NS	0.843383	2849	HMDB0001397	C00144	6804	Pos Early	Purine Metabolism, Guanine containing	Nucleotide
cotinine	WLWH - WWoH	0.102686	0.0824062	310.138	1.24609	0.213671	HIVStatus	LM	0.4196	NS	1.10814	553	HMDB0001046		408	Pos Early	Tobacco Metabolite	Xenobiotics
4-hydroxyglutamate	WLWH - WWoH	0.268593	0.216179	306.433	1.24246	0.215018	HIVStatus	LM	0.421228	NS	1.30812	40499	HMDB0001344	C03079	439902	Pos Early	Glutamate Metabolism	Amino Acid
sphingomyelin (d18:2/23:0, d18:1/23:1, d17:1/24:1)*	WLWH - WWoH	-0.0940334	0.0757368	232.595	-1.24158	0.215642	HIVStatus	LM	0.421434	NS	0.910252	52435	HMDB0240634,HMDB0011696,HMDB0240614		134757653	Pos Late	Sphingomyelins	Lipid
theophylline	WLWH - WWoH	-0.168453	0.136004	273.468	-1.23859	0.21656	HIVStatus	LM	0.422215	NS	0.844971	18394	HMDB0001889	C07130	2153	Pos Early	Xanthine Metabolism	Xenobiotics
N-lactoyl valine	WLWH - WWoH	0.0147744	0.0119687	178.954	1.23442	0.218665	HIVStatus	LM	0.425298	NS	1.01488	64883				Neg	Lactoyl Amino Acid	Amino Acid
glycosyl-N-palmitoyl-sphingosine (d18:1/16:0)	WLWH - WWoH	-0.0984885	0.080021	247.338	-1.23078	0.219573	HIVStatus	LM	0.426046	NS	0.906206	53013				Pos Late	Hexosylceramides (HCER)	Lipid
glycerophosphoinositol*	WLWH - WWoH	0.0763749	0.0622295	311.649	1.22731	0.220632	HIVStatus	LM	0.42708	NS	1.07937	47155			167572	Polar	Phospholipid Metabolism	Lipid
4-hydroxyhippurate	WLWH - WWoH	0.124977	0.101934	281.975	1.22606	0.221197	HIVStatus	LM	0.427157	NS	1.13312	35527	HMDB0013678		151012	Neg	Benzoate Metabolism	Xenobiotics
12,13-DiHOME	WLWH - WWoH	0.119248	0.0976786	238.416	1.22082	0.223361	HIVStatus	LM	0.429357	NS	1.12665	38395	HMDB0004705	C14829	10236635	Neg	Fatty Acid, Dihydroxy	Lipid
5,6-dihydrouridine	WLWH - WWoH	0.143866	0.117894	275.826	1.2203	0.223392	HIVStatus	LM	0.429357	NS	1.15473	61833	HMDB0000497		94312	Neg	Pyrimidine Metabolism, Uracil containing	Nucleotide
xanthine	WLWH - WWoH	-0.178747	0.147098	248.024	-1.21516	0.225461	HIVStatus	LM	0.430898	NS	0.836317	3147	HMDB0000292	C00385	1188	Pos Early	Purine Metabolism, (Hypo)Xanthine/Inosine containing	Nucleotide
lactulose	WLWH - WWoH	0.104005	0.085658	311.411	1.21419	0.225595	HIVStatus	LM	0.430898	NS	1.10961	20677	HMDB0000740	D00352,C07064	11333	Polar	Disaccharides and Oligosaccharides	Carbohydrate
X-11381	WLWH - WWoH	0.136806	0.112716	307.458	1.21372	0.225784	HIVStatus	LM	0.430898	NS	1.14661	46347				Neg
2-hydroxydecanoate	WLWH - WWoH	-0.103432	0.0853585	251.455	-1.21173	0.226752	HIVStatus	LM	0.431143	NS	0.901738	42489	HMDB0094656		21488	Neg	Fatty Acid, Monohydroxy	Lipid
1-palmitoyl-2-oleoyl-GPS (16:0/18:1)	WLWH - WWoH	-0.14341	0.118445	280.349	-1.21077	0.227002	HIVStatus	LM	0.431143	NS	0.866399	19261	HMDB0012357	C13880	5283499	Pos Late	Phosphatidylserine (PS)	Lipid
1-palmityl-2-arachidonoyl-GPC (O-16:0/20:4)*	WLWH - WWoH	0.138045	0.11412	262.175	1.20965	0.227504	HIVStatus	LM	0.431143	NS	1.14803	52718	HMDB0007982		10747814	Pos Late	Plasmalogen	Lipid
indolelactate	WLWH - WWoH	-0.0460548	0.038131	235.611	-1.20781	0.228333	HIVStatus	LM	0.431708	NS	0.95499	18349	HMDB0000671	C02043	92904	Neg	Tryptophan Metabolism	Amino Acid
serine	WLWH - WWoH	0.0872575	0.0725868	277.788	1.20211	0.230343	HIVStatus	LM	0.434499	NS	1.09118	1648	HMDB0000187	C00065	5951	Neg	Glycine, Serine and Threonine Metabolism	Amino Acid
galactose 1-phosphate	WLWH - WWoH	-0.179102	0.149491	302.952	-1.19808	0.231824	HIVStatus	LM	0.436279	NS	0.836021	15706	HMDB0000645	C00446	123912	Polar	Fructose, Mannose and Galactose Metabolism	Carbohydrate
gamma-tocotrienol	WLWH - WWoH	0.138575	0.115997	239.908	1.19464	0.233407	HIVStatus	LM	0.438244	NS	1.14864	37501	HMDB0012958	C14155	5282349	Pos Late	Tocopherol Metabolism	Cofactors and Vitamins
1-stearoyl-2-dihomo-linolenoyl-GPC (18:0/20:3n3 or 6)*	WLWH - WWoH	-0.0935059	0.0788728	223.785	-1.18553	0.237066	HIVStatus	LM	0.443387	NS	0.910733	52629	HMDB0008047			Pos Late	Phosphatidylcholine (PC)	Lipid
1-(1-enyl-palmitoyl)-2-arachidonoyl-GPC (P-16:0/20:4)*	WLWH - WWoH	0.125298	0.105847	249.997	1.18377	0.23763	HIVStatus	LM	0.443387	NS	1.13349	52689	HMDB0011220			Pos Late	Plasmalogen	Lipid
glutamine conjugate of C6H10O2 (2)*	WLWH - WWoH	-0.0131757	0.0111253	188.941	-1.1843	0.237782	HIVStatus	LM	0.443387	NS	0.986911	63660				Neg	Partially Characterized Molecules	Partially Characterized Molecules
X-21353	WLWH - WWoH	0.112593	0.0955291	264.995	1.17862	0.239606	HIVStatus	LM	0.445766	NS	1.11918	46398				Neg
carnosine	WLWH - WWoH	-0.155873	0.133317	289.129	-1.16919	0.243291	HIVStatus	LM	0.450763	NS	0.855668	1768	HMDB0000033	C00386	439224	Pos Early	Histidine Metabolism	Amino Acid
taurine	WLWH - WWoH	0.0832874	0.0712525	290.272	1.1689	0.243401	HIVStatus	LM	0.450763	NS	1.08685	2125	HMDB0000251	C00245	1123	Neg	Methionine, Cysteine, SAM and Taurine Metabolism	Amino Acid
1-stearyl-2-linoleoyl-GPC (O-18:0/18:2)*	WLWH - WWoH	0.112195	0.0960892	236.34	1.16761	0.244141	HIVStatus	LM	0.451105	NS	1.11873	57721	HMDB13418		6443070	Pos Late	Plasmalogen	Lipid
pyroglutamylvaline	WLWH - WWoH	0.100395	0.0865423	265.875	1.16007	0.247062	HIVStatus	LM	0.454105	NS	1.10561	32394			152416	Neg	Modified Peptides	Peptide
O-sulfo-tyrosine	WLWH - WWoH	-0.0601202	0.0518774	290.699	-1.15889	0.247452	HIVStatus	LM	0.454105	NS	0.941651	45413	HMDB0155722		514186	Neg	Chemical	Xenobiotics
hexanoylcarnitine (C6)	WLWH - WWoH	0.0596168	0.0514392	266.954	1.15897	0.247502	HIVStatus	LM	0.454105	NS	1.06143	32328	HMDB0000756		6426853	Pos Early	Fatty Acid Metabolism (Acyl Carnitine, Medium Chain)	Lipid
laurylcarnitine (C12)	WLWH - WWoH	0.104248	0.090008	226.453	1.15821	0.247998	HIVStatus	LM	0.454105	NS	1.10988	34534	HMDB000225		168381	Pos Late	Fatty Acid Metabolism (Acyl Carnitine, Medium Chain)	Lipid
glutamine conjugate of C7H12O2*	WLWH - WWoH	-0.00538942	0.00467536	203.554	-1.15273	0.250373	HIVStatus	LM	0.457424	NS	0.994625	63658				Neg	Partially Characterized Molecules	Partially Characterized Molecules
malate	WLWH - WWoH	-0.0699329	0.060785	260.648	-1.15049	0.250995	HIVStatus	LM	0.45753	NS	0.932456	1303	HMDB0031518,HMDB0000156,HMDB0000744	C00149,C00711,C00497	525	Neg	TCA Cycle	Energy
uridine 5'-monophosphate (UMP)	WLWH - WWoH	-0.190713	0.167126	283.229	-1.14114	0.254777	HIVStatus	LM	0.462819	NS	0.826369	2856	HMDB0000288	C00105	6030	Neg	Pyrimidine Metabolism, Uracil containing	Nucleotide
X-12013	WLWH - WWoH	-0.277272	0.243225	309.51	-1.13998	0.255176	HIVStatus	LM	0.462819	NS	0.757848	46611				Neg
(S)-3-hydroxybutyrylcarnitine	WLWH - WWoH	0.182903	0.160563	285.302	1.13913	0.255604	HIVStatus	LM	0.462819	NS	1.2007	52984	HMDB0013127		71464477	Pos Early	Fatty Acid Metabolism (Acyl Carnitine, Hydroxy)	Lipid
methyl-4-hydroxybenzoate	WLWH - WWoH	0.0730263	0.0649524	242.862	1.1243	0.261994	HIVStatus	LM	0.473335	NS	1.07576	34386	HMDB0032572	D01400	7456	Neg	Benzoate Metabolism	Xenobiotics
orotate	WLWH - WWoH	0.070613	0.0629566	288.17	1.12161	0.26296	HIVStatus	LM	0.474028	NS	1.07317	1505	HMDB0000226	C00295	967	Polar	Pyrimidine Metabolism, Orotate containing	Nucleotide
leucine	WLWH - WWoH	-0.0563756	0.0508544	256.165	-1.10857	0.268656	HIVStatus	LM	0.482383	NS	0.945184	60	HMDB0000687	C00123	6106	Pos Early	Leucine, Isoleucine and Valine Metabolism	Amino Acid
butyrylcarnitine (C4)	WLWH - WWoH	0.0475427	0.042907	283.838	1.10804	0.268782	HIVStatus	LM	0.482383	NS	1.04869	32412	HMDB0002013	C02862	439829	Pos Early	Fatty Acid Metabolism (also BCAA Metabolism)	Lipid
undecanoate (11:0)	WLWH - WWoH	-0.117314	0.106174	259.806	-1.10492	0.270215	HIVStatus	LM	0.483888	NS	0.889306	12067	HMDB0000947	C17715	8180	Neg	Medium Chain Fatty Acid	Lipid
pelargonate (9:0)	WLWH - WWoH	-0.0559081	0.0507	251.1	-1.10272	0.271203	HIVStatus	LM	0.484589	NS	0.945626	12035	HMDB0000847	C01601	8158	Neg	Medium Chain Fatty Acid	Lipid
lactate	WLWH - WWoH	0.0735441	0.0672518	245.179	1.09356	0.27522	HIVStatus	LM	0.490527	NS	1.07632	527	HMDB0000190	C00186	612	Polar	Glycolysis, Gluconeogenesis, and Pyruvate Metabolism	Carbohydrate
cis-urocanate	WLWH - WWoH	0.143602	0.131462	250.042	1.09235	0.275733	HIVStatus	LM	0.490527	NS	1.15442	40410	HMDB0034174		1549103	Pos Early	Histidine Metabolism	Amino Acid
1-oleoyl-GPI (18:1)	WLWH - WWoH	0.0969704	0.0893151	243.097	1.08571	0.278682	HIVStatus	LM	0.493257	NS	1.10183	36602	HMDB0061693		86289645	Neg	Lysophospholipid	Lipid
inositol 1-phosphate (I1P)	WLWH - WWoH	-0.122119	0.112573	264.802	-1.08479	0.279	HIVStatus	LM	0.493257	NS	0.885043	43849	HMDB0000213	C01177	440194	Polar	Inositol Metabolism	Lipid
sphingomyelin (d18:0/20:0, d16:0/22:0)*	WLWH - WWoH	0.07963	0.0734868	243.437	1.0836	0.279616	HIVStatus	LM	0.493257	NS	1.08289	57476	HMDB0012090			Pos Late	Dihydrosphingomyelins	Lipid
alpha-tocopherol	WLWH - WWoH	-0.0945741	0.087335	235.345	-1.08289	0.279966	HIVStatus	LM	0.493257	NS	0.90976	1561	HMDB0001893	C02477	86472	Pos Late	Tocopherol Metabolism	Cofactors and Vitamins
1-stearoyl-2-docosapentaenoyl-GPE (18:0/22:5n3)*	WLWH - WWoH	-0.109127	0.100857	248.74	-1.082	0.280301	HIVStatus	LM	0.493257	NS	0.896616	57337	HMDB0009011		53479612	Pos Late	Phosphatidylethanolamine (PE)	Lipid
X-25279	WLWH - WWoH	0.0250712	0.0232269	174.477	1.0794	0.281897	HIVStatus	LM	0.494995	NS	1.02539	62521				Neg
erucate (22:1n9)	WLWH - WWoH	-0.0545777	0.0506944	227.498	-1.0766	0.282798	HIVStatus	LM	0.495507	NS	0.946885	1552	HMDB0002068	C08316	8216,5281116	Neg	Long Chain Monounsaturated Fatty Acid	Lipid
cis-4-decenoate (10:1n6)*	WLWH - WWoH	-0.128995	0.1205	267.699	-1.07049	0.285362	HIVStatus	LM	0.497216	NS	0.878979	62873	HMDB0004980		5282726	Neg	Medium Chain Fatty Acid	Lipid
X-23278	WLWH - WWoH	-0.0963668	0.0900203	252.336	-1.0705	0.285417	HIVStatus	LM	0.497216	NS	0.908131	48974				Neg
tryptophan betaine	WLWH - WWoH	0.139351	0.130454	285.385	1.0682	0.286335	HIVStatus	LM	0.497216	NS	1.14953	37097	HMDB0061115	C09213	442106	Pos Early	Tryptophan Metabolism	Amino Acid
arachidate (20:0)	WLWH - WWoH	-0.0395888	0.0370572	231.387	-1.06832	0.286491	HIVStatus	LM	0.497216	NS	0.961185	1118	HMDB0002212	C06425	10467	Neg	Long Chain Saturated Fatty Acid	Lipid
X-12216	WLWH - WWoH	0.156325	0.146505	294.223	1.06703	0.286832	HIVStatus	LM	0.497216	NS	1.16921	46613				Neg
1-(1-enyl-stearoyl)-2-docosapentaenoyl-GPE (P-18:0/22:5n3)*	WLWH - WWoH	-0.122294	0.114812	260.455	-1.06517	0.287786	HIVStatus	LM	0.497783	NS	0.884888	57342	HMDB0011393		53480858	Pos Late	Plasmalogen	Lipid
palmitoyl-palmitoyl-glycerol (16:0/16:0) [2]*	WLWH - WWoH	-0.198797	0.186953	272.144	-1.06336	0.288563	HIVStatus	LM	0.497783	NS	0.819716	54990	HMDB0007098		644078	Pos Late	Diacylglycerol	Lipid
X-15728	WLWH - WWoH	-0.0628611	0.0591618	256.211	-1.06253	0.288996	HIVStatus	LM	0.497783	NS	0.939074	46666				Neg
caprylate (8:0)	WLWH - WWoH	-0.0696751	0.0659775	243.033	-1.05604	0.291997	HIVStatus	LM	0.501749	NS	0.932697	32492	HMDB0000482	C06423	379	Neg	Medium Chain Fatty Acid	Lipid
beta-citrylglutamate	WLWH - WWoH	0.114359	0.108452	274.183	1.05446	0.292599	HIVStatus	LM	0.501749	NS	1.12115	54923		C20775	189741	Neg	Glutamate Metabolism	Amino Acid
citrulline	WLWH - WWoH	-0.0737712	0.0700408	274.026	-1.05326	0.29315	HIVStatus	LM	0.501749	NS	0.928884	2132	HMDB0000904	C00327	9750	Pos Early	Urea cycle; Arginine and Proline Metabolism	Amino Acid
palmitoyl dihydrosphingomyelin (d18:0/16:0)*	WLWH - WWoH	0.0676176	0.0643348	241.094	1.05103	0.294299	HIVStatus	LM	0.502658	NS	1.06996	52434	HMDB0010168		9939965	Pos Late	Dihydrosphingomyelins	Lipid
taurocholate	WLWH - WWoH	0.0459036	0.0438546	290.35	1.04672	0.296098	HIVStatus	LM	0.504671	NS	1.04697	18497	HMDB0000036	C05122	6675,46783527	Neg	Primary Bile Acid Metabolism	Lipid
creatine phosphate	WLWH - WWoH	0.179003	0.171967	287.72	1.04091	0.29879	HIVStatus	LM	0.507589	NS	1.19602	33951	HMDB0001511	C02305	9548602587	Neg	Creatine Metabolism	Amino Acid
methyl glucopyranoside (alpha + beta)	WLWH - WWoH	0.00547836	0.00525977	174.189	1.04156	0.299059	HIVStatus	LM	0.507589	NS	1.00549	46144	HMDB0029965		445238,3036743,2108	Neg	Food Component/Plant	Xenobiotics
dopamine 3-O-sulfate	WLWH - WWoH	0.0390831	0.0376888	245.693	1.037	0.300758	HIVStatus	LM	0.509408	NS	1.03986	48407	HMDB0006275	C13690	122136	Neg	Tyrosine Metabolism	Amino Acid
X-11795	WLWH - WWoH	0.120549	0.117501	267.83	1.02594	0.305843	HIVStatus	LM	0.516945	NS	1.12812	33140				Pos Early
N,N-dimethyl-pro-pro	WLWH - WWoH	-0.110532	0.108499	268.529	-1.01874	0.309245	HIVStatus	LM	0.52161	NS	0.895358	64571				Pos Early	Modified Peptides	Peptide
guanosine	WLWH - WWoH	0.11449	0.113668	253.637	1.00723	0.314784	HIVStatus	LM	0.527541	NS	1.1213	1573	HMDB0000133	C00387	6802	Pos Early	Purine Metabolism, Guanine containing	Nucleotide
dimethyl sulfone	WLWH - WWoH	0.134371	0.133501	291.868	1.00651	0.315002	HIVStatus	LM	0.527541	NS	1.14382	43424	HMDB0004983	C11142	6213	Pos Early	Chemical	Xenobiotics
paraxanthine	WLWH - WWoH	0.230871	0.229423	270.961	1.00631	0.315164	HIVStatus	LM	0.527541	NS	1.2597	18254	HMDB0001860	C13747	4687	Pos Early	Xanthine Metabolism	Xenobiotics
X-11843	WLWH - WWoH	-0.236867	0.235529	308.383	-1.00568	0.315357	HIVStatus	LM	0.527541	NS	0.789096	46466				Neg
hypotaurine	WLWH - WWoH	0.135076	0.136829	296.767	0.98719	0.324354	HIVStatus	LM	0.541478	NS	1.14462	590	HMDB0000965	C00519	107812	Pos Early	Methionine, Cysteine, SAM and Taurine Metabolism	Amino Acid
13-HODE + 9-HODE	WLWH - WWoH	-0.0956045	0.0969756	244.936	-0.985862	0.325174	HIVStatus	LM	0.541518	NS	0.908823	37752	HMDB0004670,HMDB0004667	C14767,C14762	5312830,5282945,1424,5282947,5282944	Neg	Fatty Acid, Monohydroxy	Lipid
X-25955	WLWH - WWoH	0.113145	0.114973	263.805	0.984099	0.325968	HIVStatus	LM	0.541518	NS	1.11979	63906				Pos Early
lanthionine	WLWH - WWoH	0.0844541	0.085891	263.702	0.98327	0.326376	HIVStatus	LM	0.541518	NS	1.08812	42002			98504	Pos Early	Methionine, Cysteine, SAM and Taurine Metabolism	Amino Acid
pyridoxate	WLWH - WWoH	0.0574442	0.0589152	241.262	0.975032	0.330521	HIVStatus	LM	0.547278	NS	1.05913	31555	HMDB0000017	C00847	6723	Neg	Vitamin B6 Metabolism	Cofactors and Vitamins
1-palmitoyl-GPI (16:0)	WLWH - WWoH	-0.147621	0.152339	254.247	-0.969027	0.333453	HIVStatus	LM	0.55101	NS	0.862758	35305	HMDB0061695		71296207	Neg	Lysophospholipid	Lipid
diacylglycerol (12:0/18:1, 14:0/16:1, 16:0/14:1) [1]*	WLWH - WWoH	-0.232825	0.242862	259.509	-0.95867	0.338617	HIVStatus	LM	0.55841	NS	0.792293	55002				Pos Late	Diacylglycerol	Lipid
isoleucine	WLWH - WWoH	0.0591633	0.0622902	262.659	0.949801	0.343087	HIVStatus	LM	0.56351	NS	1.06095	1125	HMDB0000172	C06418,C00407,C16424	6306	Pos Early	Leucine, Isoleucine and Valine Metabolism	Amino Acid
5-hydroxydecanoate	WLWH - WWoH	-0.0592397	0.0623679	253.529	-0.949843	0.343097	HIVStatus	LM	0.56351	NS	0.942481	43011	HMDB0040329		1825	Neg	Fatty Acid, Monohydroxy	Lipid
N-oleoyltaurine	WLWH - WWoH	0.0178133	0.0187755	209.014	0.948753	0.343842	HIVStatus	LM	0.563595	NS	1.01797	39732			6437033	Neg	Endocannabinoid	Lipid
decanoylcarnitine (C10)	WLWH - WWoH	0.126661	0.133871	298.498	0.946137	0.344844	HIVStatus	LM	0.564101	NS	1.13503	33941	HMDB0000651		10245190	Pos Late	Fatty Acid Metabolism (Acyl Carnitine, Medium Chain)	Lipid
1-stearoyl-2-arachidonoyl-GPI (18:0/20:4)	WLWH - WWoH	0.0724411	0.0767001	249.142	0.944471	0.345844	HIVStatus	LM	0.564267	NS	1.07513	52449	HMDB0009815			Polar	Phosphatidylinositol (PI)	Lipid
sedoheptulose-7-phosphate	WLWH - WWoH	-0.135475	0.143611	274.258	-0.943347	0.346333	HIVStatus	LM	0.564267	NS	0.873301	35649	HMDB0001068	C05382	616	Polar	Pentose Phosphate Pathway	Carbohydrate
isoxanthopterin	WLWH - WWoH	-0.0609784	0.0654978	272.384	-0.930999	0.352678	HIVStatus	LM	0.572396	NS	0.940844	27732	HMDB0000704	C03975	135398700	Polar	Pterin Metabolism	Cofactors and Vitamins
X-21607	WLWH - WWoH	-0.104474	0.112222	261.508	-0.930964	0.352731	HIVStatus	LM	0.572396	NS	0.900798	46674				Neg
hexadecasphingosine (d16:1)*	WLWH - WWoH	0.0960538	0.104068	269.985	0.922988	0.356838	HIVStatus	LM	0.577906	NS	1.10082	57428			14767871	Pos Late	Sphingosines	Lipid
sphinganine	WLWH - WWoH	0.0613622	0.0667776	227.774	0.918904	0.359118	HIVStatus	LM	0.580443	NS	1.06328	17769	HMDB0000269	C00836	3126	Pos Late	Sphingolipid Synthesis	Lipid
4-methylguaiacol sulfate	WLWH - WWoH	0.0595973	0.0657296	250.756	0.906704	0.365434	HIVStatus	LM	0.589479	NS	1.06141	48418				Neg	Benzoate Metabolism	Xenobiotics
4-acetylphenol sulfate	WLWH - WWoH	0.0379289	0.0424321	235.604	0.893872	0.372302	HIVStatus	LM	0.59859	NS	1.03866	44620			4684006	Neg	Benzoate Metabolism	Xenobiotics
imidazole propionate	WLWH - WWoH	0.126071	0.141149	270.986	0.893178	0.372554	HIVStatus	LM	0.59859	NS	1.13436	40730	HMDB0002271		70630	Pos Early	Histidine Metabolism	Amino Acid
X-18921	WLWH - WWoH	-0.0321142	0.0360813	246.373	-0.890051	0.374307	HIVStatus	LM	0.600219	NS	0.968396	47671				Neg
behenoyl sphingomyelin (d18:1/22:0)*	WLWH - WWoH	-0.0488985	0.0552008	225.589	-0.88583	0.376653	HIVStatus	LM	0.602792	NS	0.952278	48492	HMDB0012103		44260125	Pos Late	Sphingomyelins	Lipid
glucose 6-phosphate	WLWH - WWoH	0.0921112	0.10421	273.856	0.8839	0.377526	HIVStatus	LM	0.603002	NS	1.09649	31260	HMDB0001401	C00092	5958	Polar	Glycolysis, Gluconeogenesis, and Pyruvate Metabolism	Carbohydrate
N-stearoyl-sphinganine (d18:0/18:0)*	WLWH - WWoH	0.0951625	0.108416	255.322	0.877752	0.380903	HIVStatus	LM	0.607205	NS	1.09984	1759	HMDB0011761		5283573	Pos Late	Dihydroceramides	Lipid
X-26264	WLWH - WWoH	-0.083808	0.0968993	227.323	-0.864898	0.388007	HIVStatus	LM	0.617318	NS	0.919608	65028				Neg
cys-gly, oxidized	WLWH - WWoH	-0.156248	0.181123	293.018	-0.862662	0.389029	HIVStatus	LM	0.617735	NS	0.855347	18368			333293	Pos Early	Glutathione Metabolism	Amino Acid
salicylate	WLWH - WWoH	0.156095	0.181247	212.754	0.861229	0.390082	HIVStatus	LM	0.618199	NS	1.16894	1515	HMDB0001895	C00805	338	Polar	Drug - Topical Agents	Xenobiotics
tangeritin	WLWH - WWoH	0.0218476	0.0254893	174.189	0.857131	0.39255	HIVStatus	LM	0.620902	NS	1.02209	40675	HMDB0030539	C10190	68077	Pos Late	Food Component/Plant	Xenobiotics
cyclo(pro-arg)*	WLWH - WWoH	0.0763267	0.0899502	274.31	0.848544	0.396875	HIVStatus	LM	0.625805	NS	1.07932	62842				Pos Early	Dipeptide	Peptide
ceramide (d16:1/24:1, d18:1/22:1)*	WLWH - WWoH	-0.108187	0.127562	248.3	-0.848117	0.39719	HIVStatus	LM	0.625805	NS	0.897459	57437				Pos Late	Ceramides	Lipid
3-phosphoserine	WLWH - WWoH	0.155821	0.185	274.22	0.842276	0.400368	HIVStatus	LM	0.629591	NS	1.16862	543	HMDB0001721,HMDB0000272	C01005,C02532	68841	Pos Early	Glycine, Serine and Threonine Metabolism	Amino Acid
sphingosine	WLWH - WWoH	0.0542169	0.0646223	231.429	0.838981	0.402346	HIVStatus	LM	0.631481	NS	1.05571	17747	HMDB0000252	C00319	5280335	Pos Late	Sphingosines	Lipid
3-phosphoglycerate	WLWH - WWoH	-0.0880015	0.105723	251.939	-0.832379	0.405983	HIVStatus	LM	0.634246	NS	0.91576	1414	HMDB0000807	C00597	724	Neg	Glycolysis, Gluconeogenesis, and Pyruvate Metabolism	Carbohydrate
1-stearyl-2-oleoyl-GPE (O-18:0/18:1)*	WLWH - WWoH	-0.09525	0.114482	271.431	-0.832007	0.406136	HIVStatus	LM	0.634246	NS	0.909146	61514				Pos Late	Phosphatidylethanolamine (PE)	Lipid
X-25790	WLWH - WWoH	0.0877085	0.10547	244.047	0.8316	0.406448	HIVStatus	LM	0.634246	NS	1.09167	63560				Pos Early
3-methyl catechol sulfate (1)	WLWH - WWoH	0.0448681	0.0542059	243.434	0.827733	0.408632	HIVStatus	LM	0.636433	NS	1.04589	46165			118431379	Neg	Benzoate Metabolism	Xenobiotics
3-(N-acetyl-cystein-S-yl) acetaminophen	WLWH - WWoH	0.0222183	0.0270576	190.176	0.821148	0.41259	HIVStatus	LM	0.641369	NS	1.02247	45721			83967	Neg	Drug - Analgesics, Anesthetics	Xenobiotics
3-methyl-2-oxovalerate	WLWH - WWoH	-0.0534764	0.0656849	254.226	-0.814134	0.41633	HIVStatus	LM	0.645947	NS	0.947928	15676	HMDB0000491	C03465,C06008,C00671	439286,440877	Neg	Leucine, Isoleucine and Valine Metabolism	Amino Acid
1-palmitoyl-2-stearoyl-GPE (16:0/18:0)*	WLWH - WWoH	-0.0876676	0.108156	254.496	-0.810567	0.418371	HIVStatus	LM	0.647878	NS	0.916065	57388	HMDB08925		5326793	Pos Late	Phosphatidylethanolamine (PE)	Lipid
sphingomyelin (d18:0/18:0, d19:0/17:0)*	WLWH - WWoH	0.0549977	0.0685098	240.612	0.802772	0.422899	HIVStatus	LM	0.653644	NS	1.05654	57473	HMDB0012087		44260130	Pos Late	Dihydrosphingomyelins	Lipid
3-hydroxyoleate*	WLWH - WWoH	-0.0777624	0.0975573	246.811	-0.797095	0.426162	HIVStatus	LM	0.657438	NS	0.925184	61843				Neg	Fatty Acid, Monohydroxy	Lipid
gamma-tocopherol/beta-tocopherol	WLWH - WWoH	0.0656045	0.0827635	247.564	0.792674	0.428727	HIVStatus	LM	0.659489	NS	1.0678	52473	HMDB0006335,HMDB0001492	C14152,C02483		Pos Late	Tocopherol Metabolism	Cofactors and Vitamins
1-(1-enyl-stearoyl)-2-docosahexaenoyl-GPE (P-18:0/22:6)*	WLWH - WWoH	0.0735963	0.093049	250.484	0.790942	0.429726	HIVStatus	LM	0.659489	NS	1.07637	52476	HMDB0011394		42607458	Pos Late	Plasmalogen	Lipid
X-17685	WLWH - WWoH	0.0281398	0.0356786	223.319	0.788703	0.431122	HIVStatus	LM	0.659489	NS	1.02854	48025				Neg
3-hydroxyisobutyrate	WLWH - WWoH	0.0771223	0.0979468	271.669	0.78739	0.43174	HIVStatus	LM	0.659489	NS	1.08017	1549	HMDB0000023,HMDB0000336	C01188,C06001	11966314	Polar	Leucine, Isoleucine and Valine Metabolism	Amino Acid
dihydroxyacetone phosphate (DHAP)	WLWH - WWoH	-0.0742088	0.0942869	235.598	-0.787053	0.432042	HIVStatus	LM	0.659489	NS	0.928478	15522	HMDB0001473	C00111	668	Neg	Glycolysis, Gluconeogenesis, and Pyruvate Metabolism	Carbohydrate
LAHSA (18:2/OH-18:0)*	WLWH - WWoH	0.125934	0.160154	271.571	0.786332	0.432359	HIVStatus	LM	0.659489	NS	1.13421	57390				Pos Late	Fatty Acid Hydroxyl Fatty Acid	Lipid
X-11407	WLWH - WWoH	-0.0579361	0.0740104	220.206	-0.78281	0.43458	HIVStatus	LM	0.66053	NS	0.94371	46596				Neg
sphingomyelin (d17:1/16:0, d18:1/15:0, d16:1/17:0)*	WLWH - WWoH	-0.072533	0.0927922	248.337	-0.781672	0.435152	HIVStatus	LM	0.66053	NS	0.930035	52433	HMDB0240617,HMDB0240608			Pos Late	Sphingomyelins	Lipid
1-palmityl-2-palmitoyl-GPC (O-16:0/16:0)*	WLWH - WWoH	-0.0807581	0.10339	250.717	-0.781104	0.435478	HIVStatus	LM	0.66053	NS	0.922417	57332			145911	Pos Late	Plasmalogen	Lipid
gentisate	WLWH - WWoH	0.0629093	0.0807577	238.873	0.778988	0.436758	HIVStatus	LM	0.661237	NS	1.06493	18280	HMDB0000152	C00628	3469	Polar	Tyrosine Metabolism	Amino Acid
X-23782	WLWH - WWoH	-0.0559761	0.0721768	248.882	-0.775542	0.438756	HIVStatus	LM	0.663027	NS	0.945562	49681				Pos Late
2-methylbutyrylcarnitine (C5)	WLWH - WWoH	0.105818	0.136763	271.769	0.773731	0.439762	HIVStatus	LM	0.663315	NS	1.11162	45095	HMDB0000378		6426901	Pos Early	Leucine, Isoleucine and Valine Metabolism	Amino Acid
eugenol sulfate	WLWH - WWoH	0.0133843	0.0173967	198.34	0.76936	0.442595	HIVStatus	LM	0.665827	NS	1.01347	48715	HMDB0135245		180632	Neg	Food Component/Plant	Xenobiotics
glycerate	WLWH - WWoH	-0.0445887	0.0580504	282.991	-0.768104	0.443066	HIVStatus	LM	0.665827	NS	0.956391	1572	HMDB0000139,HMDB0006372	C00258	439194752	Polar	Glycolysis, Gluconeogenesis, and Pyruvate Metabolism	Carbohydrate
oleoyl-oleoyl-glycerol (18:1/18:1) [2]*	WLWH - WWoH	-0.0727129	0.0951466	221.332	-0.76422	0.44555	HIVStatus	LM	0.668325	NS	0.929868	54946	HMDB0007218		9543716	Pos Late	Diacylglycerol	Lipid
16-hydroxypalmitate	WLWH - WWoH	0.051872	0.0688531	243.258	0.753371	0.451955	HIVStatus	LM	0.676684	NS	1.05324	39609	HMDB0006294	C18218	10466	Neg	Fatty Acid, Monohydroxy	Lipid
tetradecadienoate (14:2)*	WLWH - WWoH	-0.0923993	0.122952	262.296	-0.751509	0.45302	HIVStatus	LM	0.677032	NS	0.911741	62850	HMDB0000560		5312409	Neg	Long Chain Polyunsaturated Fatty Acid (n3 and n6)	Lipid
1-stearoyl-2-docosahexaenoyl-GPS (18:0/22:6)*	WLWH - WWoH	-0.0727591	0.0980213	258.452	-0.742279	0.458592	HIVStatus	LM	0.683154	NS	0.929825	52696	HMDB0010167		24779546	Pos Late	Phosphatidylserine (PS)	Lipid
cis-4-decenoylcarnitine (C10:1)	WLWH - WWoH	0.0934638	0.126034	268.558	0.741574	0.458994	HIVStatus	LM	0.683154	NS	1.09797	38178	HMDB0013205		57357170	Pos Late	Fatty Acid Metabolism (Acyl Carnitine, Monounsaturated)	Lipid
oxalate (ethanedioate)	WLWH - WWoH	0.0495395	0.066902	276.56	0.740479	0.459638	HIVStatus	LM	0.683154	NS	1.05079	20694	HMDB0002329	C00209	971	Neg	Ascorbate and Aldarate Metabolism	Cofactors and Vitamins
erythronate*	WLWH - WWoH	0.0288617	0.0398817	284.039	0.723684	0.469856	HIVStatus	LM	0.697024	NS	1.02928	42420	HMDB0000613		2781043	Polar	Aminosugar Metabolism	Carbohydrate
1-oleoyl-GPE (18:1)	WLWH - WWoH	-0.0748867	0.103662	214.798	-0.722413	0.470826	HIVStatus	LM	0.697024	NS	0.927849	35628	HMDB0011506		9547071	Pos Late	Lysophospholipid	Lipid
gamma-glutamylthreonine	WLWH - WWoH	0.0981972	0.136201	273.387	0.720975	0.471541	HIVStatus	LM	0.697024	NS	1.10318	33364	HMDB0029159		76078708	Pos Early	Gamma-glutamyl Amino Acid	Peptide
1-(1-enyl-stearoyl)-2-oleoyl-GPE (P-18:0/18:1)	WLWH - WWoH	-0.0467545	0.0649669	237.212	-0.719667	0.472438	HIVStatus	LM	0.697083	NS	0.954322	52614	HMDB0011375		42607457	Pos Late	Plasmalogen	Lipid
gamma-glutamylvaline	WLWH - WWoH	0.0534811	0.0747949	269.562	0.715037	0.475205	HIVStatus	LM	0.699894	NS	1.05494	43829	HMDB0011172		7015683	Pos Early	Gamma-glutamyl Amino Acid	Peptide
citrate	WLWH - WWoH	-0.0423585	0.0599011	295.795	-0.70714	0.480036	HIVStatus	LM	0.704726	NS	0.958526	1564	HMDB0000094	C00158	311	Neg	TCA Cycle	Energy
N6-methyladenosine	WLWH - WWoH	0.0680905	0.0964729	279.117	0.705799	0.480902	HIVStatus	LM	0.704726	NS	1.07046	37114	HMDB0004044		102175	Pos Early	Purine Metabolism, Adenine containing	Nucleotide
acisoga	WLWH - WWoH	0.0553413	0.0784433	281.387	0.705495	0.481086	HIVStatus	LM	0.704726	NS	1.0569	43258	HMDB0061384		129397	Pos Early	Polyamine Metabolism	Amino Acid
3-methyl-2-oxobutyrate	WLWH - WWoH	-0.0457304	0.0654869	277.97	-0.698313	0.485565	HIVStatus	LM	0.709083	NS	0.955299	44526	HMDB0000019	C00141	49	Polar	Leucine, Isoleucine and Valine Metabolism	Amino Acid
choline	WLWH - WWoH	0.0362927	0.0520101	286.073	0.697801	0.485869	HIVStatus	LM	0.709083	NS	1.03696	15506	HMDB0000097	C00114	305	Pos Early	Phospholipid Metabolism	Lipid
linoleoylcarnitine (C18:2)*	WLWH - WWoH	0.0468362	0.0673225	251.791	0.695699	0.487259	HIVStatus	LM	0.709083	NS	1.04795	46223	HMDB0006469		6450015	Pos Late	Fatty Acid Metabolism (Acyl Carnitine, Polyunsaturated)	Lipid
3-hydroxy-4-methylpyridine sulfate	WLWH - WWoH	0.0273711	0.0393631	226.493	0.695349	0.487549	HIVStatus	LM	0.709083	NS	1.02775	63231				Neg	Chemical	Xenobiotics
2-oleoylglycerol (18:1)	WLWH - WWoH	-0.0670333	0.0968445	216.665	-0.692174	0.489569	HIVStatus	LM	0.710749	NS	0.935164	21232	HMDB0011537		5319879	Neg	Monoacylglycerol	Lipid
diacetylspermidine*	WLWH - WWoH	0.0748788	0.108814	268.024	0.688139	0.49196	HIVStatus	LM	0.71226	NS	1.07775	62105	HMDB0002172	C03413	132680	Pos Early	Polyamine Metabolism	Amino Acid
3-amino-2-piperidone	WLWH - WWoH	0.0415121	0.0603828	273.314	0.687483	0.492362	HIVStatus	LM	0.71226	NS	1.04239	62853	HMDB0000323		5200225	Pos Early	Urea cycle; Arginine and Proline Metabolism	Amino Acid
3-hydroxybutyrate (BHBA)	WLWH - WWoH	-0.0911775	0.133254	258.099	-0.684239	0.494438	HIVStatus	LM	0.712947	NS	0.912856	542	HMDB0000442,HMDB0000357,HMDB0000011	C03197,C01089	94318,441,92135	Polar	Ketone Bodies	Lipid
1-(1-enyl-palmitoyl)-2-oleoyl-GPE (P-16:0/18:1)*	WLWH - WWoH	-0.0362134	0.0529345	229.786	-0.684117	0.494591	HIVStatus	LM	0.712947	NS	0.964434	52477	HMDB0011342		52925128	Pos Late	Plasmalogen	Lipid
3-hydroxyhippurate	WLWH - WWoH	-0.0916516	0.134525	249.221	-0.681299	0.496315	HIVStatus	LM	0.714167	NS	0.912423	39600	HMDB0006116		450268	Neg	Benzoate Metabolism	Xenobiotics
8-methoxykynurenate	WLWH - WWoH	0.0250369	0.036954	220.542	0.677516	0.498788	HIVStatus	LM	0.715226	NS	1.02535	62955	HMDB0060426	C05830	76230	Neg	Tryptophan Metabolism	Amino Acid
1-(1-enyl-palmitoyl)-2-palmitoyl-GPC (P-16:0/16:0)*	WLWH - WWoH	-0.0594924	0.0881354	237.539	-0.675012	0.500325	HIVStatus	LM	0.715226	NS	0.942243	52716	HMDB0011206		11146967	Pos Late	Plasmalogen	Lipid
X-23639	WLWH - WWoH	-0.073554	0.108992	268.967	-0.674856	0.500347	HIVStatus	LM	0.715226	NS	0.929086	49515				Pos Early
sphingomyelin (d18:1/24:1, d18:2/24:0)*	WLWH - WWoH	-0.0398697	0.0591254	229.411	-0.674324	0.500784	HIVStatus	LM	0.715226	NS	0.960915	47153	HMDB0012107		44260126	Pos Late	Sphingomyelins	Lipid
3-fucosyllactose	WLWH - WWoH	-0.183535	0.272725	322.565	-0.672967	0.50145	HIVStatus	LM	0.715226	NS	0.832323	48147	HMDB0002094	G00313	161460	Polar	Disaccharides and Oligosaccharides	Carbohydrate
5-oxoproline	WLWH - WWoH	0.0603241	0.0907475	286.974	0.664747	0.506746	HIVStatus	LM	0.720371	NS	1.06218	1494	HMDB0000267	C02237,C01879	439685,7405	Polar	Glutathione Metabolism	Amino Acid
X-19176	WLWH - WWoH	-0.0490447	0.073786	264.568	-0.664688	0.506829	HIVStatus	LM	0.720371	NS	0.952139	47554				Neg
bilirubin (E,E)*	WLWH - WWoH	-0.0792113	0.119961	260.979	-0.66031	0.509638	HIVStatus	LM	0.723098	NS	0.923845	32586	HMDB0240584		129320511	Pos Late	Hemoglobin and Porphyrin Metabolism	Cofactors and Vitamins
X-24608	WLWH - WWoH	0.000331952	0.000512154	174.228	0.648148	0.517742	HIVStatus	LM	0.733318	NS	1.00033	53023				Neg
pantothenate	WLWH - WWoH	0.0322895	0.0504655	250.114	0.639833	0.522867	HIVStatus	LM	0.736926	NS	1.03282	1508	HMDB0000210	C00864	6613	Neg	Pantothenate and CoA Metabolism	Cofactors and Vitamins
arabitol/xylitol	WLWH - WWoH	0.0258994	0.0404993	286.269	0.639501	0.523009	HIVStatus	LM	0.736926	NS	1.02624	48885	HMDB0001851,HMDB0000568,HMDB0002917	C00379,C00542,C01904	94154,6912	Polar	Pentose Metabolism	Carbohydrate
2-linoleoyl-GPC (18:2)*	WLWH - WWoH	0.0792646	0.12392	241.779	0.639645	0.523009	HIVStatus	LM	0.736926	NS	1.08249	35257	HMDB0061700		71768169	Pos Late	Lysophospholipid	Lipid
galactonate	WLWH - WWoH	0.0340275	0.0536646	291.275	0.634077	0.526528	HIVStatus	LM	0.740601	NS	1.03461	27719	HMDB0000565	C00880,C15930	12310779,128869	Polar	Fructose, Mannose and Galactose Metabolism	Carbohydrate
thiamin (vitamin B1)	WLWH - WWoH	-0.0729084	0.115422	267.481	-0.63167	0.528142	HIVStatus	LM	0.741588	NS	0.929686	5341	HMDB0000235	DG00125,C00378,D08580	1130	Pos Early	Thiamine Metabolism	Cofactors and Vitamins
choline phosphate	WLWH - WWoH	0.0767484	0.12257	261.768	0.626158	0.531757	HIVStatus	LM	0.745376	NS	1.07977	34396	HMDB0001565	C00588	1014	Pos Early	Phospholipid Metabolism	Lipid
X-11615	WLWH - WWoH	-0.0677709	0.109761	255.8	-0.617438	0.537495	HIVStatus	LM	0.752123	NS	0.934475	32932				Neg
X-21315	WLWH - WWoH	-0.00762497	0.0123838	225.877	-0.615721	0.538698	HIVStatus	LM	0.752511	NS	0.992404	46359				Neg
S-adenosylhomocysteine (SAH)	WLWH - WWoH	0.0455115	0.0743875	263.924	0.611816	0.541186	HIVStatus	LM	0.75469	NS	1.04656	42382	HMDB0000939	C00021	439155	Neg	Methionine, Cysteine, SAM and Taurine Metabolism	Amino Acid
lacto-N-fucopentaose I	WLWH - WWoH	-0.263273	0.432336	322.29	-0.608954	0.542984	HIVStatus	LM	0.7559	NS	0.768532	48264	HMDB0006705		53477883	Polar	Disaccharides and Oligosaccharides	Carbohydrate
1-oleoyl-2-linoleoyl-GPC (18:1/18:2)*	WLWH - WWoH	-0.0452099	0.0749378	218.853	-0.603298	0.546935	HIVStatus	LM	0.757062	NS	0.955797	52453	HMDB0008105		24778939	Pos Late	Phosphatidylcholine (PC)	Lipid
(16 or 17)-methylstearate (a19:0 or i19:0)	WLWH - WWoH	-0.0396327	0.065707	243.633	-0.603173	0.546955	HIVStatus	LM	0.757062	NS	0.961142	38296	HMDB0037397		3083779	Neg	Fatty Acid, Branched	Lipid
erythritol	WLWH - WWoH	-0.0472163	0.0783164	308.854	-0.602892	0.547023	HIVStatus	LM	0.757062	NS	0.953881	20699	HMDB0002994	C00503	222285	Polar	Food Component/Plant	Xenobiotics
1-methyl-5-imidazolelactate	WLWH - WWoH	0.095802	0.159089	274.8	0.602192	0.547543	HIVStatus	LM	0.757062	NS	1.10054	64596				Pos Early	Histidine Metabolism	Amino Acid
trans-3,4-methyleneheptanoate	WLWH - WWoH	-0.0608792	0.101888	260.011	-0.597513	0.550685	HIVStatus	LM	0.760114	NS	0.940937	53026				Neg	Food Component/Plant	Xenobiotics
arginine	WLWH - WWoH	-0.0382099	0.0644564	278.709	-0.592802	0.553794	HIVStatus	LM	0.76311	NS	0.962511	1638	HMDB0000517	C00062	6322	Pos Early	Urea cycle; Arginine and Proline Metabolism	Amino Acid
X-12407	WLWH - WWoH	0.0925462	0.157378	247.235	0.588051	0.557035	HIVStatus	LM	0.76598	NS	1.09696	46615				Neg
glucuronate	WLWH - WWoH	-0.0391122	0.0666468	286.48	-0.586857	0.557762	HIVStatus	LM	0.76598	NS	0.961643	15443	HMDB0000127	C16245	441478,23677976,94715,65041,444791	Polar	Aminosugar Metabolism	Carbohydrate
1-methylnicotinamide	WLWH - WWoH	0.0665401	0.113983	254.097	0.583773	0.559891	HIVStatus	LM	0.767608	NS	1.0688	27665	HMDB0000699	C02918	457	Pos Early	Nicotinate and Nicotinamide Metabolism	Cofactors and Vitamins
X-12740	WLWH - WWoH	0.0254967	0.0440763	212.844	0.578467	0.56356	HIVStatus	LM	0.771338	NS	1.02582	46627				Neg
X-17367	WLWH - WWoH	0.0856764	0.148931	235.482	0.575277	0.565653	HIVStatus	LM	0.772127	NS	1.08945	40187				Pos Early
3-carboxy-4-methyl-5-propyl-2-furanpropanoate (CMPF)	WLWH - WWoH	-0.0605764	0.105471	283.163	-0.574339	0.566194	HIVStatus	LM	0.772127	NS	0.941222	31787	HMDB0061112		123979	Neg	Fatty Acid, Dicarboxylate	Lipid
guanidine	WLWH - WWoH	0.0017546	0.00305899	174.189	0.573588	0.566986	HIVStatus	LM	0.772127	NS	1.00176	22287	HMDB0001842	C17349	3520	Pos Early	Polyamine Metabolism	Amino Acid
X-17325	WLWH - WWoH	0.0984034	0.17283	236.346	0.569365	0.569649	HIVStatus	LM	0.774147	NS	1.10341	47815				Pos Early
2-linoleoyl-GPE (18:2)*	WLWH - WWoH	-0.0753323	0.132842	260.857	-0.567082	0.571146	HIVStatus	LM	0.774147	NS	0.927435	34666	HMDB11477			Pos Late	Lysophospholipid	Lipid
N-acetylglucosamine 6-phosphate	WLWH - WWoH	-0.0574077	0.101471	250.622	-0.565756	0.572066	HIVStatus	LM	0.774147	NS	0.944209	15107	HMDB0002817	C00357	439219	Polar	Aminosugar Metabolism	Carbohydrate
(3'-5')-guanylylcytidine	WLWH - WWoH	0.0499829	0.0884036	268.194	0.565394	0.572278	HIVStatus	LM	0.774147	NS	1.05125	52746			145459099	Neg	Dinucleotide	Nucleotide
glycodeoxycholate	WLWH - WWoH	-0.0147746	0.0264053	241.173	-0.559533	0.576317	HIVStatus	LM	0.778315	NS	0.985334	18477	HMDB00631	C05464	3035026	Neg	Secondary Bile Acid Metabolism	Lipid
X-24811	WLWH - WWoH	0.0761132	0.13665	275.476	0.556996	0.577983	HIVStatus	LM	0.778494	NS	1.07908	54839				Pos Early
cysteinylglycine disulfide*	WLWH - WWoH	-0.0852673	0.153446	288.281	-0.555684	0.578858	HIVStatus	LM	0.778494	NS	0.918267	62103	HMDB0000709		22833544	Pos Early	Glutathione Metabolism	Amino Acid
4-ethylphenylsulfate	WLWH - WWoH	0.0316557	0.0570948	224.731	0.554441	0.579828	HIVStatus	LM	0.778494	NS	1.03216	36099	HMDB0062551	C13637	20822574	Neg	Benzoate Metabolism	Xenobiotics
2-oxoarginine*	WLWH - WWoH	0.0787382	0.142231	293.635	0.553592	0.580279	HIVStatus	LM	0.778494	NS	1.08192	55072	HMDB0004225	C03771	558	Pos Early	Urea cycle; Arginine and Proline Metabolism	Amino Acid
hippurate	WLWH - WWoH	-0.0441329	0.0805754	242.536	-0.547721	0.584387	HIVStatus	LM	0.782713	NS	0.956827	15753	HMDB0000714	C01586	464	Neg	Benzoate Metabolism	Xenobiotics
valine	WLWH - WWoH	-0.026332	0.0486293	261.26	-0.541484	0.588636	HIVStatus	LM	0.786674	NS	0.974012	1649	HMDB0000883	C00183	6287	Pos Early	Leucine, Isoleucine and Valine Metabolism	Amino Acid
X-25853	WLWH - WWoH	0.0519352	0.0960974	309.362	0.540444	0.58928	HIVStatus	LM	0.786674	NS	1.05331	63719				Pos Early
1-stearoyl-2-docosahexaenoyl-GPC (18:0/22:6)	WLWH - WWoH	0.0477301	0.0889468	233.588	0.536614	0.592045	HIVStatus	LM	0.78907	NS	1.04889	52611	HMDB0008057		24778876	Pos Late	Phosphatidylcholine (PC)	Lipid
1-stearoyl-2-arachidonoyl-GPC (18:0/20:4)	WLWH - WWoH	-0.0386497	0.0729261	226.835	-0.529984	0.596641	HIVStatus	LM	0.793894	NS	0.962088	42450	HMDB0008048		16219824	Pos Late	Phosphatidylcholine (PC)	Lipid
1-palmityl-GPC (O-16:0)	WLWH - WWoH	0.0235543	0.0447265	235.822	0.526629	0.598946	HIVStatus	LM	0.795659	NS	1.02383	20458			3983	Pos Late	Lysoplasmalogen	Lipid
4-hydroxyphenylacetylglutamine	WLWH - WWoH	0.00300367	0.00575962	174.189	0.521505	0.602678	HIVStatus	LM	0.797726	NS	1.00301	55017				Pos Early	Acetylated Peptides	Peptide
cytidine	WLWH - WWoH	0.0396266	0.0760689	241.782	0.52093	0.602892	HIVStatus	LM	0.797726	NS	1.04042	514	HMDB0000089	C00475	6175	Pos Early	Pyrimidine Metabolism, Cytidine containing	Nucleotide
1-palmityl-2-stearoyl-GPC (O-16:0/18:0)*	WLWH - WWoH	0.0226564	0.043554	223.564	0.520191	0.603445	HIVStatus	LM	0.797726	NS	1.02292	55040	HMDB0013405		11803170	Pos Late	Plasmalogen	Lipid
3beta-hydroxy-5-cholestenoate	WLWH - WWoH	0.00560515	0.0109128	234.301	0.51363	0.607995	HIVStatus	LM	0.802435	NS	1.00562	54805	HMDB0012453	C17333	165511	Neg	Sterol	Lipid
p-cresol sulfate	WLWH - WWoH	-0.0637603	0.125107	280.678	-0.509645	0.6107	HIVStatus	LM	0.80276	NS	0.93823	36103	HMDB0011635		4615423	Neg	Benzoate Metabolism	Xenobiotics
1-docosahexaenoyl-GPC (22:6)*	WLWH - WWoH	-0.0365095	0.0719532	219.04	-0.507406	0.612381	HIVStatus	LM	0.80276	NS	0.964149	33822	HMDB0010404		10415542	Pos Late	Lysophospholipid	Lipid
beta-hydroxyisovaleroylcarnitine	WLWH - WWoH	-0.0659307	0.130436	302.448	-0.505462	0.613602	HIVStatus	LM	0.80276	NS	0.936196	35433				Pos Early	Leucine, Isoleucine and Valine Metabolism	Amino Acid
carotene diol (1)	WLWH - WWoH	-0.0592116	0.117324	242.957	-0.504684	0.614238	HIVStatus	LM	0.80276	NS	0.942507	57635				Pos Late	Vitamin A Metabolism	Cofactors and Vitamins
1-(1-enyl-stearoyl)-2-linoleoyl-GPE (P-18:0/18:2)*	WLWH - WWoH	-0.0311777	0.0618802	236.768	-0.50384	0.614842	HIVStatus	LM	0.80276	NS	0.969303	52748	HMDB0011376			Pos Late	Plasmalogen	Lipid
X-23890	WLWH - WWoH	0.0197743	0.0393373	260.405	0.502686	0.61561	HIVStatus	LM	0.80276	NS	1.01997	49792				Neg
1-(1-enyl-palmitoyl)-2-oleoyl-GPC (P-16:0/18:1)*	WLWH - WWoH	0.0450619	0.0897707	250.398	0.501967	0.616132	HIVStatus	LM	0.80276	NS	1.04609	52478	HMDB0007996		34779384	Pos Late	Plasmalogen	Lipid
quinolinate	WLWH - WWoH	0.067375	0.134241	276.478	0.501895	0.616141	HIVStatus	LM	0.80276	NS	1.0697	1899	HMDB0000232	C03722	1066	Polar	Nicotinate and Nicotinamide Metabolism	Cofactors and Vitamins
myristoyl dihydrosphingomyelin (d18:0/14:0)*	WLWH - WWoH	-0.0411583	0.0823197	251.306	-0.499981	0.617526	HIVStatus	LM	0.802916	NS	0.959677	57365	HMDB0012085		44260138	Pos Late	Dihydrosphingomyelins	Lipid
X-15245	WLWH - WWoH	0.0136564	0.0273667	234.725	0.499016	0.618235	HIVStatus	LM	0.802916	NS	1.01375	46661				Neg
N-methylleucine	WLWH - WWoH	0.0597931	0.120645	201.062	0.495612	0.620709	HIVStatus	LM	0.80432	NS	1.06162	35666			2777993	Pos Early	Leucine, Isoleucine and Valine Metabolism	Amino Acid
N(1)-acetylspermine	WLWH - WWoH	0.0157946	0.0319304	215.426	0.494657	0.621346	HIVStatus	LM	0.80432	NS	1.01592	32360	HMDB0001186	C02567	496916	Pos Late	Polyamine Metabolism	Amino Acid
adenosine	WLWH - WWoH	0.0495499	0.10054	252.132	0.492836	0.622558	HIVStatus	LM	0.80432	NS	1.0508	555	HMDB0000050	C00212	60961	Pos Early	Purine Metabolism, Adenine containing	Nucleotide
2'-fucosyllactose	WLWH - WWoH	-0.271148	0.551464	323.134	-0.491688	0.623274	HIVStatus	LM	0.80432	NS	0.762503	48146	HMDB0002098		170484	Polar	Disaccharides and Oligosaccharides	Carbohydrate
indolepropionate	WLWH - WWoH	-0.00163154	0.0033293	174.189	-0.490054	0.624713	HIVStatus	LM	0.804899	NS	0.99837	32405	HMDB0002302		3744	Pos Early	Tryptophan Metabolism	Amino Acid
lactodifucotetraose	WLWH - WWoH	-0.23495	0.48183	322.895	-0.487621	0.626149	HIVStatus	LM	0.80512	NS	0.79061	63733		G00335	3082169	Polar	Disaccharides and Oligosaccharides	Carbohydrate
hydroxypalmitoyl sphingomyelin (d18:1/16:0(OH))**	WLWH - WWoH	0.0592984	0.122148	281.175	0.485462	0.627726	HIVStatus	LM	0.80512	NS	1.06109	62851				Pos Late	Sphingomyelins	Lipid
isobutyrylcarnitine (C4)	WLWH - WWoH	0.0569243	0.117877	265.19	0.482913	0.629556	HIVStatus	LM	0.80512	NS	1.05858	33441	HMDB0000736		168379	Pos Early	Leucine, Isoleucine and Valine Metabolism	Amino Acid
X-11850	WLWH - WWoH	0.0634361	0.13167	298.929	0.481782	0.630313	HIVStatus	LM	0.80512	NS	1.06549	46507				Neg
1-(1-enyl-oleoyl)-2-docosahexaenoyl-GPE (P-18:1/22:6)*	WLWH - WWoH	-0.0463631	0.0962577	241.32	-0.481656	0.630487	HIVStatus	LM	0.80512	NS	0.954695	55037	HMDB0011460		52925039	Pos Late	Plasmalogen	Lipid
S-adenosylmethionine (SAM)	WLWH - WWoH	0.0373508	0.0777696	261.652	0.480275	0.631433	HIVStatus	LM	0.80512	NS	1.03806	15915	HMDB0001185	C00019	34755	Pos Early	Methionine, Cysteine, SAM and Taurine Metabolism	Amino Acid
carboxyethyl-GABA	WLWH - WWoH	0.0495998	0.103407	305.377	0.479655	0.631816	HIVStatus	LM	0.80512	NS	1.05085	40007	HMDB0002201		2572	Pos Early	Glutamate Metabolism	Amino Acid
lysine	WLWH - WWoH	0.0397126	0.0832532	280.46	0.47701	0.633726	HIVStatus	LM	0.80629	NS	1.04051	1301	HMDB0003405	C00739,C00047	5962	Pos Early	Lysine Metabolism	Amino Acid
phosphatidylcholine (18:0/20:2, 20:0/18:2)*	WLWH - WWoH	-0.0598386	0.127521	235.353	-0.469244	0.639329	HIVStatus	LM	0.812148	NS	0.941917	53192	HMDB0008143,HMDB0008045			Pos Late	Phosphatidylcholine (PC)	Lipid
thioproline	WLWH - WWoH	0.0177827	0.0380967	186.211	0.466778	0.641204	HIVStatus	LM	0.812959	NS	1.01794	53231	HMDB0062164		93176	Pos Early	Chemical	Xenobiotics
X-17960	WLWH - WWoH	-0.0123826	0.0265978	234.671	-0.465552	0.641968	HIVStatus	LM	0.812959	NS	0.987694	47320				Neg
heptanoate (7:0)	WLWH - WWoH	-0.0480397	0.103879	289.344	-0.462458	0.6441	HIVStatus	LM	0.814176	NS	0.953096	1644	HMDB0000666	C17714	8094	Neg	Medium Chain Fatty Acid	Lipid
histidine	WLWH - WWoH	-0.0293343	0.0635881	278.209	-0.461317	0.644932	HIVStatus	LM	0.814176	NS	0.971092	59	HMDB0000177	C00135	6274	Pos Early	Histidine Metabolism	Amino Acid
myristoylcarnitine (C14)	WLWH - WWoH	0.038202	0.0836775	239.313	0.456539	0.648417	HIVStatus	LM	0.817307	NS	1.03894	33952	HMDB0005066		6426854	Pos Late	Fatty Acid Metabolism (Acyl Carnitine, Long Chain Saturated)	Lipid
cinnamoylglycine	WLWH - WWoH	-0.0827616	0.182924	302.664	-0.452436	0.651279	HIVStatus	LM	0.819644	NS	0.920571	38637	HMDB0011621		709625	Neg	Food Component/Plant	Xenobiotics
2-hydroxylaurate	WLWH - WWoH	-0.0418957	0.0933333	248.934	-0.448883	0.653907	HIVStatus	LM	0.821679	NS	0.95897	52916			97783	Neg	Fatty Acid, Monohydroxy	Lipid
2-heptadecenoylglycerol (17:1)*	WLWH - WWoH	-0.049859	0.111835	245.346	-0.445828	0.656115	HIVStatus	LM	0.823181	NS	0.951364	62448				Neg	Monoacylglycerol	Lipid
1,5-anhydroglucitol (1,5-AG)	WLWH - WWoH	-0.0184026	0.0417756	286.832	-0.440511	0.659899	HIVStatus	LM	0.823589	NS	0.981766	20675	HMDB0002712	C07326	64960	Neg	Glycolysis, Gluconeogenesis, and Pyruvate Metabolism	Carbohydrate
2-aminobutyrate	WLWH - WWoH	0.0218035	0.049745	265.051	0.438306	0.661521	HIVStatus	LM	0.823589	NS	1.02204	42374	HMDB0000452	C02356	80283	Pos Early	Glutathione Metabolism	Amino Acid
2,6-dihydroxybenzoic acid	WLWH - WWoH	0.0395699	0.0903974	288.632	0.437733	0.661907	HIVStatus	LM	0.823589	NS	1.04036	63042	HMDB0013676		9338	Polar	Drug - Topical Agents	Xenobiotics
chenodeoxycholate	WLWH - WWoH	-0.0157611	0.0360382	218.932	-0.437345	0.662292	HIVStatus	LM	0.823589	NS	0.984362	1563	HMDB0000518	C02528	10133	Neg	Primary Bile Acid Metabolism	Lipid
4-methyl-2-oxopentanoate	WLWH - WWoH	-0.0402831	0.0925031	267.879	-0.435478	0.663566	HIVStatus	LM	0.823589	NS	0.960518	22116	HMDB0000695	C00233	70	Neg	Leucine, Isoleucine and Valine Metabolism	Amino Acid
glutamate	WLWH - WWoH	0.024294	0.0561161	271.709	0.432924	0.665413	HIVStatus	LM	0.823589	NS	1.02459	57	HMDB0000148	C00025,C00217	33032	Pos Early	Glutamate Metabolism	Amino Acid
1-stearoyl-2-oleoyl-GPS (18:0/18:1)	WLWH - WWoH	0.0324422	0.0752035	231.69	0.431393	0.666584	HIVStatus	LM	0.823589	NS	1.03297	19265	HMDB0010163		9547087	Pos Late	Phosphatidylserine (PS)	Lipid
1-stearoyl-2-linoleoyl-GPC (18:0/18:2)*	WLWH - WWoH	-0.0319314	0.0740829	229.264	-0.431022	0.666857	HIVStatus	LM	0.823589	NS	0.968573	52452	HMDB0008039		6441487	Pos Late	Phosphatidylcholine (PC)	Lipid
3-hydroxydodecanedioate*	WLWH - WWoH	0.000236686	0.000548995	174.189	0.431127	0.666909	HIVStatus	LM	0.823589	NS	1.00024	62915	HMDB0000413		16663321	Neg	Fatty Acid, Dicarboxylate	Lipid
AICA ribonucleotide	WLWH - WWoH	0.0672339	0.156564	281.432	0.429435	0.667935	HIVStatus	LM	0.823589	NS	1.06955	38325	HMDB0001517	C04677	65110	Neg	Purine Metabolism, (Hypo)Xanthine/Inosine containing	Nucleotide
(R)-3-hydroxybutyrylcarnitine	WLWH - WWoH	0.0764115	0.178003	297.108	0.429271	0.668037	HIVStatus	LM	0.823589	NS	1.07941	43264	HMDB0013127		53481617	Pos Early	Fatty Acid Metabolism (Acyl Carnitine, Hydroxy)	Lipid
androstenediol (3beta,17beta) disulfate (1)	WLWH - WWoH	0.028616	0.0667798	290.047	0.428512	0.668596	HIVStatus	LM	0.823589	NS	1.02903	37202	HMDB0240313	C04295	87120982	Neg	Androgenic Steroids	Lipid
adenosine 3'-monophosphate (3'-AMP)	WLWH - WWoH	0.0295232	0.0693846	240.711	0.425501	0.670852	HIVStatus	LM	0.824575	NS	1.02996	35142	HMDB0003540	C01267	41211	Neg	Purine Metabolism, Adenine containing	Nucleotide
tartronate (hydroxymalonate)	WLWH - WWoH	0.0377813	0.0889742	284.526	0.424633	0.671425	HIVStatus	LM	0.824575	NS	1.0385	20693	HMDB0035227	C02287	45	Neg	Food Component/Plant	Xenobiotics
oleoylcarnitine (C18:1)	WLWH - WWoH	0.027838	0.0664893	250.38	0.418684	0.675806	HIVStatus	LM	0.828704	NS	1.02823	35160	HMDB0005065		6441392	Pos Late	Fatty Acid Metabolism (Acyl Carnitine, Monounsaturated)	Lipid
glutamine conjugate of C6H10O2 (1)*	WLWH - WWoH	-0.00528137	0.0129851	174.189	-0.406724	0.68471	HIVStatus	LM	0.838357	NS	0.994733	63657				Neg	Partially Characterized Molecules	Partially Characterized Molecules
trans-urocanate	WLWH - WWoH	0.0457678	0.112982	250.761	0.405091	0.685756	HIVStatus	LM	0.838375	NS	1.04683	607	HMDB0000301	C00785	736715	Pos Early	Histidine Metabolism	Amino Acid
gulonate*	WLWH - WWoH	-0.039788	0.0990858	262.511	-0.401551	0.688341	HIVStatus	LM	0.839635	NS	0.960993	46957	HMDB0003290	C00800	152304	Polar	Ascorbate and Aldarate Metabolism	Cofactors and Vitamins
7alpha-hydroxy-3-oxo-4-cholestenoate (7-Hoca)	WLWH - WWoH	0.0175518	0.0438055	257.064	0.400675	0.688992	HIVStatus	LM	0.839635	NS	1.01771	36776	HMDB0012458	C17337	3081085	Neg	Sterol	Lipid
1-palmityl-GPE (O-16:0)*	WLWH - WWoH	0.00800342	0.0200383	228.549	0.399407	0.689967	HIVStatus	LM	0.839635	NS	1.00804	55007				Pos Late	Lysoplasmalogen	Lipid
fumarate	WLWH - WWoH	-0.0267308	0.0671571	272.27	-0.398033	0.690918	HIVStatus	LM	0.839635	NS	0.973623	1643	HMDB0000134	C00122	444972	Polar	TCA Cycle	Energy
lactosialyltetraose b	WLWH - WWoH	-0.0581367	0.147173	292.609	-0.395022	0.693114	HIVStatus	LM	0.840213	NS	0.943521	63742	HMDB0006600		53477864	Polar	Disaccharides and Oligosaccharides	Carbohydrate
myo-inositol	WLWH - WWoH	-0.0109664	0.0277875	233.855	-0.394652	0.69346	HIVStatus	LM	0.840213	NS	0.989094	1124	HMDB0000211	C00137	892	Polar	Inositol Metabolism	Lipid
X-11852	WLWH - WWoH	0.00913353	0.0233	214.4	0.391997	0.69545	HIVStatus	LM	0.84137	NS	1.00918	46521				Neg
sedoheptulose	WLWH - WWoH	0.0282366	0.0724257	287.481	0.38987	0.696921	HIVStatus	LM	0.841898	NS	1.02864	53237	HMDB0003219	C02076	5459879	Polar	Pentose Metabolism	Carbohydrate
malonylcarnitine	WLWH - WWoH	0.0392654	0.101679	297.115	0.38617	0.699647	HIVStatus	LM	0.843496	NS	1.04005	37059	HMDB0002095		22833583	Pos Early	Fatty Acid Synthesis	Lipid
cystine	WLWH - WWoH	0.0274827	0.0713196	242.473	0.385345	0.700319	HIVStatus	LM	0.843496	NS	1.02786	56	HMDB0000192	C00491	67678	Pos Early	Methionine, Cysteine, SAM and Taurine Metabolism	Amino Acid
N-palmitoyl-sphinganine (d18:0/16:0)	WLWH - WWoH	0.0353769	0.0932095	248.565	0.379542	0.70461	HIVStatus	LM	0.847408	NS	1.03601	52604	HMDB11760		5283572	Pos Late	Dihydroceramides	Lipid
acetylcarnitine (C2)	WLWH - WWoH	0.0217255	0.0582203	271.97	0.373161	0.70932	HIVStatus	LM	0.851812	NS	1.02196	32198	HMDB0000201	C02571	7045767	Pos Early	Fatty Acid Metabolism (Acyl Carnitine, Short Chain)	Lipid
5-(galactosylhydroxy)-lysine	WLWH - WWoH	0.0309222	0.08452	283.027	0.365857	0.714745	HIVStatus	LM	0.857062	NS	1.03141	43582			66995551	Pos Early	Lysine Metabolism	Amino Acid
X-23654	WLWH - WWoH	0.0387606	0.107454	276.61	0.360719	0.718585	HIVStatus	LM	0.860397	NS	1.03952	49531				Pos Early
1-palmitoyl-GPE (16:0)	WLWH - WWoH	-0.0304063	0.0850185	225.142	-0.357643	0.720946	HIVStatus	LM	0.861954	NS	0.970051	35631	HMDB0011503		9547069	Pos Late	Lysophospholipid	Lipid
threonate	WLWH - WWoH	0.0219714	0.0622243	266.606	0.3531	0.724292	HIVStatus	LM	0.863185	NS	1.02221	27738	HMDB0062620,HMDB0000943	C01620	151152,5460407	Polar	Ascorbate and Aldarate Metabolism	Cofactors and Vitamins
N-acetylneuraminate	WLWH - WWoH	0.0165543	0.0469262	279.656	0.352773	0.724524	HIVStatus	LM	0.863185	NS	1.01669	32377	HMDB0000230	C00270	439197	Polar	Aminosugar Metabolism	Carbohydrate
4-ethylcatechol sulfate	WLWH - WWoH	0.0182405	0.0518299	275.023	0.351929	0.725161	HIVStatus	LM	0.863185	NS	1.01841	63072				Neg	Benzoate Metabolism	Xenobiotics
1-eicosenoyl-GPE (20:1)*	WLWH - WWoH	0.0412299	0.118711	276.216	0.347314	0.72862	HIVStatus	LM	0.866035	NS	1.04209	62352	HMDB0011518		52925139	Neg	Lysophospholipid	Lipid
X-24729	WLWH - WWoH	-0.057814	0.170547	295.007	-0.338991	0.734857	HIVStatus	LM	0.872174	NS	0.943825	53158				Pos Early
adenosine 5'-monophosphate (AMP)	WLWH - WWoH	-0.0506016	0.150463	270.858	-0.336305	0.736901	HIVStatus	LM	0.873324	NS	0.950657	32342	HMDB0000045	C00020	6083	Neg	Purine Metabolism, Adenine containing	Nucleotide
stearoylcarnitine (C18)	WLWH - WWoH	-0.0391531	0.117504	272.356	-0.333206	0.739235	HIVStatus	LM	0.874816	NS	0.961603	34409	HMDB0000848		3006797	Pos Late	Fatty Acid Metabolism (Acyl Carnitine, Long Chain Saturated)	Lipid
2-O-methylascorbic acid	WLWH - WWoH	-0.0190068	0.0577266	272.854	-0.329255	0.742215	HIVStatus	LM	0.875988	NS	0.981173	63990	HMDB0240294		54726398	Polar	Ascorbate and Aldarate Metabolism	Cofactors and Vitamins
3-hydroxydecanoylcarnitine	WLWH - WWoH	-0.017083	0.0519186	274.111	-0.329034	0.742381	HIVStatus	LM	0.875988	NS	0.983062	63358	HMDB0061636		121454166	Pos Late	Fatty Acid Metabolism (Acyl Carnitine, Hydroxy)	Lipid
1,7-dimethylurate	WLWH - WWoH	-0.0818155	0.252474	271.046	-0.324055	0.746146	HIVStatus	LM	0.879155	NS	0.921442	34400	HMDB0011103	C16356	91611	Neg	Xanthine Metabolism	Xenobiotics
1-palmitoyl-2-oleoyl-GPC (16:0/18:1)	WLWH - WWoH	-0.0226999	0.0714766	227.018	-0.317585	0.751092	HIVStatus	LM	0.882952	NS	0.977556	52461	HMDB0007972	C13875	6436017	Pos Late	Phosphatidylcholine (PC)	Lipid
X-20768	WLWH - WWoH	0.000350702	0.00110594	174.199	0.317109	0.751541	HIVStatus	LM	0.882952	NS	1.00035	47178				Neg
catechol sulfate	WLWH - WWoH	-0.0239558	0.0779726	239.97	-0.307233	0.758932	HIVStatus	LM	0.888908	NS	0.976329	35320	HMDB0059724		3083879	Neg	Benzoate Metabolism	Xenobiotics
N-acetylglucosamine/N-acetylgalactosamine	WLWH - WWoH	-0.0299946	0.0986992	261.917	-0.303899	0.761446	HIVStatus	LM	0.888908	NS	0.970451	46539	HMDB0000212,HMDB0000215	C01074	439174,84265	Pos Early	Aminosugar Metabolism	Carbohydrate
1-palmityl-2-linoleoyl-GPC (O-16:0/18:2)*	WLWH - WWoH	0.0210017	0.0695104	232.955	0.302137	0.762817	HIVStatus	LM	0.888908	NS	1.02122	53175	HMDB0011151		6443157	Pos Late	Plasmalogen	Lipid
X-22776	WLWH - WWoH	-0.0382866	0.127574	274.003	-0.300113	0.764319	HIVStatus	LM	0.888908	NS	0.962437	48081				Neg
1-stearoyl-2-oleoyl-GPI (18:0/18:1)*	WLWH - WWoH	0.0216349	0.0721289	249.799	0.299947	0.764467	HIVStatus	LM	0.888908	NS	1.02187	52726	HMDB0240667			Polar	Phosphatidylinositol (PI)	Lipid
phosphoenolpyruvate (PEP)	WLWH - WWoH	-0.0158364	0.0531183	235.562	-0.298134	0.765864	HIVStatus	LM	0.888908	NS	0.984288	597	HMDB0000263	C00074	1005	Neg	Glycolysis, Gluconeogenesis, and Pyruvate Metabolism	Carbohydrate
X-23593	WLWH - WWoH	0.0395024	0.132923	280.467	0.297182	0.766547	HIVStatus	LM	0.888908	NS	1.04029	49469				Pos Early
pyroglutamylalanine*	WLWH - WWoH	0.016771	0.0564976	249.117	0.296844	0.766833	HIVStatus	LM	0.888908	NS	1.01691	62087			159907	Neg	Modified Peptides	Peptide
cholesterol	WLWH - WWoH	-0.0171482	0.0578882	228.508	-0.29623	0.767323	HIVStatus	LM	0.888908	NS	0.982998	63	HMDB0000067	C00187	5997,6432564,11025495	Pos Late	Sterol	Lipid
palmitoylcarnitine (C16)	WLWH - WWoH	0.0302896	0.102364	257.341	0.295901	0.767544	HIVStatus	LM	0.888908	NS	1.03075	44681	HMDB0000222	C02990	461	Pos Late	Fatty Acid Metabolism (Acyl Carnitine, Long Chain Saturated)	Lipid
6-sialyl-N-acetyllactosamine	WLWH - WWoH	0.0561886	0.191766	294.415	0.293005	0.769724	HIVStatus	LM	0.890165	NS	1.0578	40428	HMDB0006584		16212424	Pos Early	Aminosugar Metabolism	Carbohydrate
theanine	WLWH - WWoH	-0.0527824	0.182112	243.562	-0.289834	0.77219	HIVStatus	LM	0.891747	NS	0.948586	22206	HMDB0034365	C01047	439378	Pos Early	Food Component/Plant	Xenobiotics
delta-tocopherol	WLWH - WWoH	-0.0363378	0.127888	244.669	-0.284137	0.776545	HIVStatus	LM	0.8933	NS	0.964315	33418	HMDB0002902	C14151	92094	Pos Late	Tocopherol Metabolism	Cofactors and Vitamins
ethylmalonate	WLWH - WWoH	-0.0190691	0.0671384	284.764	-0.284026	0.776597	HIVStatus	LM	0.8933	NS	0.981112	15765	HMDB0000622		11756	Polar	Leucine, Isoleucine and Valine Metabolism	Amino Acid
X-25855	WLWH - WWoH	-0.0174268	0.0614228	287.015	-0.283719	0.77683	HIVStatus	LM	0.8933	NS	0.982724	63721				Pos Early
lyxonate	WLWH - WWoH	-0.0191386	0.0680588	271.26	-0.281207	0.778766	HIVStatus	LM	0.894261	NS	0.981043	61858	HMDB0060255			Polar	Pentose Metabolism	Carbohydrate
1-palmitoyl-GPC (16:0)	WLWH - WWoH	-0.0228376	0.0835763	223.16	-0.273255	0.78491	HIVStatus	LM	0.899408	NS	0.977421	33955	HMDB0010382	C04102	86554	Pos Late	Lysophospholipid	Lipid
X-25220	WLWH - WWoH	-0.0327231	0.120358	216.406	-0.271881	0.785973	HIVStatus	LM	0.899408	NS	0.967806	62406				Pos Early
N-stearoyl-sphingosine (d18:1/18:0)*	WLWH - WWoH	-0.0407716	0.15043	276.477	-0.271034	0.786567	HIVStatus	LM	0.899408	NS	0.960048	54979	HMDB0004950		5283565	Pos Late	Ceramides	Lipid
glutamine conjugate of C9H16O2 (1)*	WLWH - WWoH	-0.000128326	0.000481064	174.227	-0.266755	0.789973	HIVStatus	LM	0.900504	NS	0.999872	63659				Neg	Partially Characterized Molecules	Partially Characterized Molecules
1-methylurate	WLWH - WWoH	-0.0450978	0.169734	267.686	-0.265697	0.790677	HIVStatus	LM	0.900504	NS	0.955904	34395	HMDB0003099	C16359	69726	Pos Early	Xanthine Metabolism	Xenobiotics
lacto-N-difucohexaose I	WLWH - WWoH	-0.0942463	0.355096	323.115	-0.265411	0.790862	HIVStatus	LM	0.900504	NS	0.910059	63743	HMDB0006580		3082109	Polar	Disaccharides and Oligosaccharides	Carbohydrate
umbelliferone sulfate	WLWH - WWoH	0.0127272	0.0483103	235.525	0.263446	0.792437	HIVStatus	LM	0.900504	NS	1.01281	48674	HMDB0240565		129659	Neg	Food Component/Plant	Xenobiotics
ascorbate (vitamin C)	WLWH - WWoH	0.0628255	0.239218	238.329	0.262629	0.793064	HIVStatus	LM	0.900504	NS	1.06484	32354	HMDB0000044	D00018,C00072	54670067	Pos Early	Ascorbate and Aldarate Metabolism	Cofactors and Vitamins
1-ribosyl-imidazoleacetate*	WLWH - WWoH	-0.0342082	0.131105	285.072	-0.260922	0.794341	HIVStatus	LM	0.900696	NS	0.96637	61868	HMDB0002331	C05131	440569	Pos Early	Histidine Metabolism	Amino Acid
(14 or 15)-methylpalmitate (a17:0 or i17:0)	WLWH - WWoH	-0.0225868	0.0894175	247.556	-0.252599	0.800788	HIVStatus	LM	0.905541	NS	0.977666	38768	HMDB0061859	C16995	8181,17903417	Neg	Fatty Acid, Branched	Lipid
urea	WLWH - WWoH	0.0139235	0.055142	275.302	0.252502	0.800842	HIVStatus	LM	0.905541	NS	1.01402	1670	HMDB0000294	C00086	1176	Pos Early	Urea cycle; Arginine and Proline Metabolism	Amino Acid
allantoin	WLWH - WWoH	0.0197498	0.0795898	272.434	0.248145	0.804209	HIVStatus	LM	0.908086	NS	1.01995	1107	HMDB0000462	C02348,C01551,C02350	439714,204,439713	Polar	Purine Metabolism, (Hypo)Xanthine/Inosine containing	Nucleotide
propyl 4-hydroxybenzoate sulfate	WLWH - WWoH	0.021323	0.0899111	267.251	0.237156	0.812717	HIVStatus	LM	0.915337	NS	1.02155	48460	HMDB0135261		131838881	Neg	Benzoate Metabolism	Xenobiotics
creatinine	WLWH - WWoH	0.0103859	0.0438313	257.688	0.236951	0.812883	HIVStatus	LM	0.915337	NS	1.01044	513	HMDB0000562	C00791	588	Pos Early	Creatine Metabolism	Amino Acid
2-oleoyl-GPE (18:1)*	WLWH - WWoH	-0.0223605	0.0958579	232.644	-0.233267	0.815759	HIVStatus	LM	0.916011	NS	0.977888	45455	HMDB11476			Neg	Lysophospholipid	Lipid
carotene diol (2)	WLWH - WWoH	-0.0314053	0.136125	252.966	-0.230709	0.817727	HIVStatus	LM	0.916011	NS	0.969083	57636				Pos Late	Vitamin A Metabolism	Cofactors and Vitamins
orotidine	WLWH - WWoH	-0.0236111	0.10295	278.399	-0.229346	0.818768	HIVStatus	LM	0.916011	NS	0.976665	35172	HMDB0000788		92751	Polar	Pyrimidine Metabolism, Orotate containing	Nucleotide
lactose	WLWH - WWoH	-0.00331827	0.0145068	259.792	-0.228739	0.819251	HIVStatus	LM	0.916011	NS	0.996687	567	HMDB0041627	C01970	6134	Polar	Disaccharides and Oligosaccharides	Carbohydrate
sphingomyelin (d18:1/25:0, d19:0/24:1, d20:1/23:0, d19:1/24:0)*	WLWH - WWoH	0.0332823	0.148192	271.465	0.224589	0.822468	HIVStatus	LM	0.916011	NS	1.03384	57478	HMDB0240675,HMDB0240674,HMDB0240673,HMDB0240671			Pos Late	Sphingomyelins	Lipid
dehydroascorbate	WLWH - WWoH	-0.0135386	0.0608172	261.6	-0.222611	0.824012	HIVStatus	LM	0.916011	NS	0.986553	1659	HMDB0001264	C05422	440667	Polar	Ascorbate and Aldarate Metabolism	Cofactors and Vitamins
gluconate	WLWH - WWoH	-0.0108741	0.0490579	281.46	-0.221658	0.82474	HIVStatus	LM	0.916011	NS	0.989185	587	HMDB0000625	C00257	10690,3085666	Polar	Food Component/Plant	Xenobiotics
adenosine 2'-monophosphate (2'-AMP)	WLWH - WWoH	-0.0134069	0.0605478	254.961	-0.221427	0.824937	HIVStatus	LM	0.916011	NS	0.986683	36815	HMDB0011617	C00946	94136	Neg	Purine Metabolism, Adenine containing	Nucleotide
quinate	WLWH - WWoH	0.0181109	0.0822804	218.739	0.220112	0.825989	HIVStatus	LM	0.916011	NS	1.01828	18335	HMDB0003072	C00296	6508	Polar	Food Component/Plant	Xenobiotics
threonine	WLWH - WWoH	-0.0150602	0.0684442	280.407	-0.220036	0.826003	HIVStatus	LM	0.916011	NS	0.985053	1284	HMDB0000167	C00188	6288	Pos Early	Glycine, Serine and Threonine Metabolism	Amino Acid
X-12261	WLWH - WWoH	-0.0191292	0.0871182	294.947	-0.219577	0.826352	HIVStatus	LM	0.916011	NS	0.981053	47657				Neg
glutamine	WLWH - WWoH	0.0293432	0.134737	267.485	0.217782	0.827765	HIVStatus	LM	0.916011	NS	1.02978	53	HMDB0000641	C00064	5961	Pos Early	Glutamate Metabolism	Amino Acid
1-stearoyl-2-docosapentaenoyl-GPC (18:0/22:5n6)*	WLWH - WWoH	0.0166901	0.0772832	244.942	0.215961	0.829198	HIVStatus	LM	0.916011	NS	1.01683	52700	HMDB0008055		24778871	Pos Late	Phosphatidylcholine (PC)	Lipid
3-hydroxyhexanoylcarnitine (1)	WLWH - WWoH	0.0376031	0.174421	284.799	0.215589	0.829463	HIVStatus	LM	0.916011	NS	1.03832	62557				Pos Early	Fatty Acid Metabolism (Acyl Carnitine, Hydroxy)	Lipid
cis-3,4-methyleneheptanoylcarnitine	WLWH - WWoH	0.0364412	0.170287	275.493	0.213999	0.830706	HIVStatus	LM	0.916011	NS	1.03711	64389				Pos Late	Fatty Acid Metabolism (Acyl Carnitine, Medium Chain)	Lipid
N-lactoyl phenylalanine	WLWH - WWoH	0.0016958	0.0079583	174.418	0.213086	0.831508	HIVStatus	LM	0.916011	NS	1.0017	64881				Neg	Lactoyl Amino Acid	Amino Acid
2-hydroxybutyrate/2-hydroxyisobutyrate	WLWH - WWoH	-0.0118354	0.057258	259.913	-0.206704	0.836403	HIVStatus	LM	0.920157	NS	0.988234	52281	HMDB0000729,HMDB00008	C21297,C05984	440864,4277439	Polar	Glutathione Metabolism	Amino Acid
cyclo(pro-val)	WLWH - WWoH	0.021712	0.107885	276.491	0.201251	0.84065	HIVStatus	LM	0.923579	NS	1.02195	49795			98951	Pos Early	Dipeptide	Peptide
arabonate/xylonate	WLWH - WWoH	0.0123099	0.0628532	269.986	0.195852	0.844873	HIVStatus	LM	0.925789	NS	1.01239	48255	HMDB0000539	C00502,C05411	122045,6602431	Polar	Pentose Metabolism	Carbohydrate
2'-deoxycytidine	WLWH - WWoH	0.0193879	0.0991555	260.913	0.195531	0.84513	HIVStatus	LM	0.925789	NS	1.01958	15949	HMDB0000014	C00881	13711	Pos Early	Pyrimidine Metabolism, Cytidine containing	Nucleotide
1-stearoyl-2-linoleoyl-GPI (18:0/18:2)	WLWH - WWoH	0.0111117	0.0571784	240.245	0.194335	0.846078	HIVStatus	LM	0.925789	NS	1.01117	52468	HMDB0009809			Polar	Phosphatidylinositol (PI)	Lipid
glucuronate 1-phosphate*	WLWH - WWoH	-0.0251686	0.130774	272.463	-0.192459	0.847526	HIVStatus	LM	0.926127	NS	0.975145	52312	HMDB0003976	C05385	16126791	Neg	Nucleotide Sugar	Carbohydrate
phenylpropionylglycine	WLWH - WWoH	-0.0204774	0.108985	294.752	-0.187892	0.851091	HIVStatus	LM	0.928774	NS	0.979731	35434	HMDB0000860		152323	Pos Early	Benzoate Metabolism	Xenobiotics
inosine	WLWH - WWoH	-0.0162211	0.0870584	243.214	-0.186325	0.852346	HIVStatus	LM	0.928897	NS	0.98391	1123	HMDB0000195	C00294	6021	Neg	Purine Metabolism, (Hypo)Xanthine/Inosine containing	Nucleotide
sphingomyelin (d18:2/16:0, d18:1/16:1)*	WLWH - WWoH	-0.0130894	0.0713205	238.535	-0.183529	0.854539	HIVStatus	LM	0.929759	NS	0.986996	42459	HMDB0240638,HMDB0240613			Pos Late	Sphingomyelins	Lipid
3-hydroxyoctanoylcarnitine (1)	WLWH - WWoH	0.00911658	0.050247	219.994	0.181435	0.856193	HIVStatus	LM	0.929759	NS	1.00916	64393				Pos Early	Fatty Acid Metabolism (Acyl Carnitine, Hydroxy)	Lipid
cytidine 5'-monophospho-N-acetylneuraminic acid	WLWH - WWoH	-0.026911	0.149455	270.907	-0.180061	0.857239	HIVStatus	LM	0.929759	NS	0.973448	36831	HMDB0001176	C00128	448209	Polar	Nucleotide Sugar	Carbohydrate
adenosine 3',5'-cyclic monophosphate (cAMP)	WLWH - WWoH	-0.0183919	0.102478	252.906	-0.179472	0.857711	HIVStatus	LM	0.929759	NS	0.981776	2831	HMDB0000058	C00575	6076	Neg	Purine Metabolism, Adenine containing	Nucleotide
(3'-5')-adenylyluridine	WLWH - WWoH	0.0072442	0.0419396	241.38	0.172729	0.863009	HIVStatus	LM	0.933246	NS	1.00727	52740			145459093	Neg	Dinucleotide	Nucleotide
3-hydroxyoctanoylcarnitine (2)	WLWH - WWoH	0.00749965	0.0435235	215.794	0.172313	0.863353	HIVStatus	LM	0.933246	NS	1.00753	64394				Pos Early	Fatty Acid Metabolism (Acyl Carnitine, Hydroxy)	Lipid
mannose 6-phosphate	WLWH - WWoH	0.0218715	0.127928	282.531	0.170967	0.864372	HIVStatus	LM	0.933246	NS	1.02211	1469	HMDB0001078	C00275	439198	Polar	Fructose, Mannose and Galactose Metabolism	Carbohydrate
4-allylcatechol sulfate	WLWH - WWoH	0.0101435	0.0602866	266.339	0.168255	0.86651	HIVStatus	LM	0.933614	NS	1.0102	63597				Neg	Benzoate Metabolism	Xenobiotics
palmitoyl-myristoyl-glycerol (16:0/14:0) [1]*	WLWH - WWoH	-0.0279318	0.166642	274.724	-0.167615	0.867009	HIVStatus	LM	0.933614	NS	0.972455	61709	HMDB0007011		13734178	Pos Late	Diacylglycerol	Lipid
N-palmitoyl-sphingadienine (d18:2/16:0)*	WLWH - WWoH	0.0152361	0.0927685	247.055	0.164238	0.869678	HIVStatus	LM	0.934045	NS	1.01535	57416	HMDB0240686			Pos Late	Ceramides	Lipid
C-glycosyltryptophan	WLWH - WWoH	-0.0233837	0.143049	303.526	-0.163466	0.87026	HIVStatus	LM	0.934045	NS	0.976888	48782	HMDB0240296		10981970	Pos Early	Tryptophan Metabolism	Amino Acid
acesulfame	WLWH - WWoH	0.00560858	0.034606	174.189	0.16207	0.871439	HIVStatus	LM	0.934045	NS	1.00562	48569	HMDB0033585		36573	Polar	Food Component/Plant	Xenobiotics
fructose	WLWH - WWoH	-0.00678696	0.0420824	249.97	-0.161278	0.872005	HIVStatus	LM	0.934045	NS	0.993236	577	HMDB0000660	C00095	2723872	Polar	Fructose, Mannose and Galactose Metabolism	Carbohydrate
sebacate (C10-DC)	WLWH - WWoH	-0.00349082	0.0223467	233.757	-0.156212	0.876001	HIVStatus	LM	0.93709	NS	0.996515	32398	HMDB0000792	C08277	5192	Neg	Fatty Acid, Dicarboxylate	Lipid
cyclo(his-pro)	WLWH - WWoH	0.0211025	0.137009	274.15	0.154023	0.877705	HIVStatus	LM	0.937523	NS	1.02133	52353	HMDB0002053		449094,65137	Pos Early	Dipeptide	Peptide
octanoylcarnitine (C8)	WLWH - WWoH	0.00832427	0.0550197	270.68	0.151296	0.879855	HIVStatus	LM	0.937523	NS	1.00836	33936	HMDB0000791	C02838	123701,11953814	Pos Late	Fatty Acid Metabolism (Acyl Carnitine, Medium Chain)	Lipid
1-(1-enyl-palmitoyl)-2-linoleoyl-GPC (P-16:0/18:2)*	WLWH - WWoH	0.0113285	0.0748716	234.16	0.151306	0.879865	HIVStatus	LM	0.937523	NS	1.01139	52682	HMDB0011211		24779386	Pos Late	Plasmalogen	Lipid
1-stearoyl-2-docosapentaenoyl-GPC (18:0/22:5n3)*	WLWH - WWoH	0.0133974	0.0935679	251.727	0.143183	0.88626	HIVStatus	LM	0.943101	NS	1.01349	52699	HMDB0008056		24778873	Pos Late	Phosphatidylcholine (PC)	Lipid
N-acetyl-glucosamine 1-phosphate	WLWH - WWoH	0.0255786	0.189023	268.337	0.13532	0.892461	HIVStatus	LM	0.94772	NS	1.02591	15741	HMDB0001367	C04256	440364	Polar	Aminosugar Metabolism	Carbohydrate
guanidinoacetate	WLWH - WWoH	0.0137567	0.10211	265.483	0.134724	0.892932	HIVStatus	LM	0.94772	NS	1.01385	43802	HMDB0000128	C00581	763	Pos Early	Creatine Metabolism	Amino Acid
lignoceroyl sphingomyelin (d18:1/24:0)	WLWH - WWoH	0.00730203	0.059299	233.447	0.123139	0.902103	HIVStatus	LM	0.955022	NS	1.00733	57330	HMDB0011697			Pos Late	Sphingomyelins	Lipid
5alpha-pregnan-3beta,20alpha-diol disulfate	WLWH - WWoH	0.00343421	0.0278973	184.217	0.123102	0.902161	HIVStatus	LM	0.955022	NS	1.00344	37198	HMDB0094650		118703093	Neg	Progestin Steroids	Lipid
Lewis X trisaccharide	WLWH - WWoH	-0.0175774	0.147165	302.18	-0.11944	0.905006	HIVStatus	LM	0.956512	NS	0.982576	39368	HMDB0006568	G00243	11813424	Polar	Disaccharides and Oligosaccharides	Carbohydrate
2,8-quinolinediol sulfate	WLWH - WWoH	0.0211218	0.178561	287.055	0.118289	0.905922	HIVStatus	LM	0.956512	NS	1.02135	48691	HMDB0240658			Neg	Food Component/Plant	Xenobiotics
fructosyllysine	WLWH - WWoH	0.0183058	0.156844	301.396	0.116713	0.907165	HIVStatus	LM	0.956583	NS	1.01847	46227	HMDB0034879		9839580	Pos Early	Lysine Metabolism	Amino Acid
N6-succinyladenosine	WLWH - WWoH	0.0103726	0.090201	259.748	0.114994	0.908539	HIVStatus	LM	0.95679	NS	1.01043	48130	HMDB0000912		165243	Pos Early	Purine Metabolism, Adenine containing	Nucleotide
1-stearoyl-2-oleoyl-GPE (18:0/18:1)	WLWH - WWoH	0.00630117	0.0565256	229.031	0.111475	0.911338	HIVStatus	LM	0.958114	NS	1.00632	42448	HMDB0008993		9546742	Pos Late	Phosphatidylethanolamine (PE)	Lipid
lacto-N-fucopentaose V	WLWH - WWoH	0.0291864	0.266036	316.634	0.109708	0.91271	HIVStatus	LM	0.958114	NS	1.02962	53245	HMDB0006706	G00899,G02016	53477884	Polar	Disaccharides and Oligosaccharides	Carbohydrate
X-24705	WLWH - WWoH	-0.00814897	0.0760939	257.081	-0.107091	0.9148	HIVStatus	LM	0.958114	NS	0.991884	53133				Neg
N,N,N-trimethyl-alanylproline betaine (TMAP)	WLWH - WWoH	0.0177299	0.165809	269.726	0.10693	0.914924	HIVStatus	LM	0.958114	NS	1.01789	62947	HMDB0240365			Pos Early	Urea cycle; Arginine and Proline Metabolism	Amino Acid
1-oleoyl-GPC (18:1)	WLWH - WWoH	-0.011892	0.112373	223.368	-0.105826	0.915815	HIVStatus	LM	0.958114	NS	0.988178	48258	HMDB0002815	C03916	16081932	Pos Late	Lysophospholipid	Lipid
3-hydroxypyridine sulfate	WLWH - WWoH	-0.0201894	0.193245	279.137	-0.104476	0.916867	HIVStatus	LM	0.958114	NS	0.980013	48448				Neg	Chemical	Xenobiotics
tricosanoyl sphingomyelin (d18:1/23:0)*	WLWH - WWoH	0.00613818	0.0610392	246.05	0.100561	0.919981	HIVStatus	LM	0.959904	NS	1.00616	52436	HMDB0012105			Pos Late	Sphingomyelins	Lipid
hesperidin (hesperetin 7-rutinoside)	WLWH - WWoH	-0.0008924	0.00931864	174.189	-0.0957651	0.923817	HIVStatus	LM	0.959904	NS	0.999108	21300	HMDB0003265	G00283,D01038	10621	Neg	Food Component/Plant	Xenobiotics
homoarginine	WLWH - WWoH	0.00939381	0.0982779	264.939	0.0955841	0.923923	HIVStatus	LM	0.959904	NS	1.00944	22137	HMDB0000670	C01924	9085	Pos Early	Urea cycle; Arginine and Proline Metabolism	Amino Acid
1-methyl-5-imidazoleacetate	WLWH - WWoH	0.0133218	0.139966	274.551	0.0951786	0.924242	HIVStatus	LM	0.959904	NS	1.01341	62946	HMDB04988		6451814	Pos Early	Histidine Metabolism	Amino Acid
alpha-tocotrienol	WLWH - WWoH	0.012648	0.133296	242.732	0.0948869	0.924483	HIVStatus	LM	0.959904	NS	1.01273	37502	HMDB0006327	C14153	5282347	Pos Late	Tocopherol Metabolism	Cofactors and Vitamins
cholesterol sulfate	WLWH - WWoH	0.00759054	0.0819935	264.927	0.092575	0.926311	HIVStatus	LM	0.960575	NS	1.00762	35324	HMDB00653,HMDB0000653	C18043	65076	Polar	Sterol	Lipid
X-24728	WLWH - WWoH	0.011316	0.127836	289.678	0.0885198	0.929525	HIVStatus	LM	0.96268	NS	1.01138	53157				Pos Early
5-HETE	WLWH - WWoH	-0.00350844	0.042694	193.374	-0.0821764	0.934591	HIVStatus	LM	0.965928	NS	0.996498	37372	HMDB0011134	C04805	5280733	Neg	Eicosanoid	Lipid
ceramide (d18:1/20:0, d16:1/22:0, d20:1/18:0)*	WLWH - WWoH	-0.0142486	0.177449	272.896	-0.0802969	0.93606	HIVStatus	LM	0.965928	NS	0.985852	57440	HMDB0240684,HMDB0240682,HMDB0004951			Pos Late	Ceramides	Lipid
alpha-ketoglutarate	WLWH - WWoH	0.00451015	0.0576298	280.843	0.0782608	0.937676	HIVStatus	LM	0.965928	NS	1.00452	528	HMDB0000208	C00026	51	Polar	TCA Cycle	Energy
spermine	WLWH - WWoH	0.00735613	0.0959821	270.093	0.0766407	0.938966	HIVStatus	LM	0.965928	NS	1.00738	603	HMDB0001256	C00750	1103	Pos Early	Polyamine Metabolism	Amino Acid
1-(1-enyl-stearoyl)-2-arachidonoyl-GPE (P-18:0/20:4)*	WLWH - WWoH	0.00489741	0.064754	241.733	0.075631	0.939775	HIVStatus	LM	0.965928	NS	1.00491	52475	HMDB0005779		9547058	Pos Late	Plasmalogen	Lipid
diacylglycerol (12:0/18:1, 14:0/16:1, 16:0/14:1) [2]*	WLWH - WWoH	0.00891303	0.118602	229.188	0.0751507	0.94016	HIVStatus	LM	0.965928	NS	1.00895	55001	HMDB0007012,HMDB0007096		53478025,53477950	Pos Late	Diacylglycerol	Lipid
palmitoyl sphingomyelin (d18:1/16:0)	WLWH - WWoH	0.00441822	0.0596084	234.359	0.0741207	0.940978	HIVStatus	LM	0.965928	NS	1.00443	37506	HMDB0010169		9939941	Pos Late	Sphingomyelins	Lipid
daidzein sulfate (2)	WLWH - WWoH	0.00105584	0.0146558	193.249	0.0720424	0.942643	HIVStatus	LM	0.966417	NS	1.00106	48728			12114465	Neg	Food Component/Plant	Xenobiotics
docosapentaenoate (n6 DPA; 22:5n6)	WLWH - WWoH	0.00891502	0.131302	258.968	0.067897	0.94592	HIVStatus	LM	0.968555	NS	1.00895	37478	HMDB0001976	C16513	6441454	Neg	Long Chain Polyunsaturated Fatty Acid (n3 and n6)	Lipid
dihydroorotate	WLWH - WWoH	-0.00715776	0.114477	280.212	-0.0625259	0.950189	HIVStatus	LM	0.970783	NS	0.992868	601	HMDB03349	C00337	648	Polar	Pyrimidine Metabolism, Orotate containing	Nucleotide
alanine	WLWH - WWoH	-0.00359793	0.0587304	271.916	-0.0612618	0.951196	HIVStatus	LM	0.970783	NS	0.996409	1126	HMDB0000161	C00041	5950	Pos Early	Alanine and Aspartate Metabolism	Amino Acid
1,3-dimethylurate	WLWH - WWoH	0.0037091	0.0611376	225.021	0.0606681	0.951677	HIVStatus	LM	0.970783	NS	1.00372	32391	HMDB0001857		70346	Neg	Xanthine Metabolism	Xenobiotics
isovalerylcarnitine (C5)	WLWH - WWoH	0.00658491	0.116944	273.671	0.056308	0.955138	HIVStatus	LM	0.973091	NS	1.00661	34407	HMDB0000688	C20826	169235	Pos Early	Leucine, Isoleucine and Valine Metabolism	Amino Acid
1-palmitoyl-2-stearoyl-GPC (16:0/18:0)	WLWH - WWoH	-0.00360964	0.0700786	236.013	-0.0515085	0.958964	HIVStatus	LM	0.975767	NS	0.996397	52616	HMDB0007970	C03889	24778686	Pos Late	Phosphatidylcholine (PC)	Lipid
cytidine 5'-monophosphate (5'-CMP)	WLWH - WWoH	0.00883306	0.177172	260.015	0.0498557	0.960276	HIVStatus	LM	0.97588	NS	1.00887	2372	HMDB0000095	C00055	6131	Pos Early	Pyrimidine Metabolism, Cytidine containing	Nucleotide
1-stearoyl-2-adrenoyl-GPC (18:0/22:4)*	WLWH - WWoH	-0.00429109	0.0948304	254.221	-0.0452502	0.963943	HIVStatus	LM	0.978385	NS	0.995718	55061	HMDB0008054		24778868	Pos Late	Phosphatidylcholine (PC)	Lipid
pro-hydroxy-pro	WLWH - WWoH	-0.00818817	0.195379	247.752	-0.041909	0.966605	HIVStatus	LM	0.979863	NS	0.991845	35127	HMDB0006695		11902893	Pos Early	Urea cycle; Arginine and Proline Metabolism	Amino Acid
sulfate*	WLWH - WWoH	-0.00242584	0.0632462	260.121	-0.0383554	0.969434	HIVStatus	LM	0.981506	NS	0.997577	46960	HMDB01448	C00059	5152822	Neg	Chemical	Xenobiotics
cysteine	WLWH - WWoH	0.0034474	0.146434	298.868	0.0235424	0.981233	HIVStatus	LM	0.988011	NS	1.00345	1868	HMDB0000574	C00097	5862	Pos Early	Methionine, Cysteine, SAM and Taurine Metabolism	Amino Acid
X-24717	WLWH - WWoH	0.00592806	0.267572	300.854	0.022155	0.982339	HIVStatus	LM	0.988011	NS	1.00595	53145				Pos Early
S-methylcysteine sulfoxide	WLWH - WWoH	0.00295368	0.140026	251.766	0.0210939	0.983187	HIVStatus	LM	0.988011	NS	1.00296	43378	HMDB0029432		82142	Pos Early	Methionine, Cysteine, SAM and Taurine Metabolism	Amino Acid
palmitoleoylcarnitine (C16:1)*	WLWH - WWoH	0.00141854	0.071123	265.453	0.0199448	0.984102	HIVStatus	LM	0.988011	NS	1.00142	53223	HMDB0013207		71464547	Pos Late	Fatty Acid Metabolism (Acyl Carnitine, Monounsaturated)	Lipid
vanilloylglycine	WLWH - WWoH	0.000956779	0.0486838	265.04	0.019653	0.984335	HIVStatus	LM	0.988011	NS	1.00096	63853	HMDB0060026		3083688	Neg	Food Component/Plant	Xenobiotics
lactosialyltetraose a	WLWH - WWoH	0.00271125	0.141827	303.781	0.0191166	0.984761	HIVStatus	LM	0.988011	NS	1.00271	63741	HMDB0006589		53477859	Polar	Disaccharides and Oligosaccharides	Carbohydrate
1-oleoyl-2-docosahexaenoyl-GPE (18:1/22:6)*	WLWH - WWoH	-0.00248583	0.131087	261.056	-0.0189631	0.984885	HIVStatus	LM	0.988011	NS	0.997517	53209	HMDB0009078		52922113	Pos Late	Phosphatidylethanolamine (PE)	Lipid
S-methylcysteine	WLWH - WWoH	0.00196775	0.111165	256.061	0.0177013	0.985891	HIVStatus	LM	0.988011	NS	1.00197	39592	HMDB0002108		24417,7058174,88180	Pos Early	Methionine, Cysteine, SAM and Taurine Metabolism	Amino Acid
1-(1-enyl-palmitoyl)-2-docosahexaenoyl-GPE (P-16:0/22:6)*	WLWH - WWoH	0.00119285	0.0720022	235.408	0.0165668	0.986796	HIVStatus	LM	0.988011	NS	1.00119	52672	HMDB0005780		5283497	Pos Late	Plasmalogen	Lipid
1-stearoyl-GPI (18:0)	WLWH - WWoH	-0.000952032	0.0814372	237.035	-0.0116904	0.990682	HIVStatus	LM	0.990682	NS	0.999048	19324	HMDB0240261		71581135,42607495	Neg	Lysophospholipid	Lipid
