# Supplementary material for: Altered milk tryptophan and tryptophan metabolites in women living with HIV
Source: Nat Commun. 2025 Oct 28;16:9437. doi: 10.1038/s41467-025-64566-w (PMC12568960; doi:10.1038/s41467-025-64566-w)
Supplement: Supplementary file 5 — Supplementary Data 2 [file 41467_2025_64566_MOESM5_ESM.xlsx]

## Sheet: emmeans, WLWH vs WWoH, strat
metabolite	contrast	Visit	estimate	SE	df	t.ratio	p.value	metadata_variable	model	padj	dir	exp_estimate	COMP_ID	HMDB	KEGG	PUBCHEM	PLATFORM	SUB.PATHWAY	SUPER.PATHWAY
X-12127	WLWH - WWoH	6 Mo	1.60758	0.246268	809.472	6.52777	1.1772e-10	HIVStatus	LM	8.6136e-07	up	4.99072	47702				Pos Early
X-12127	WLWH - WWoH	1 Mo	1.47843	0.230566	676.601	6.41218	2.69249e-10	HIVStatus	LM	9.85047e-07	up	4.38604	47702				Pos Early
X-12127	WLWH - WWoH	4 Mo	1.43983	0.238942	747.069	6.02586	2.64038e-09	HIVStatus	LM	6.43988e-06	up	4.21999	47702				Pos Early
X-12127	WLWH - WWoH	4.5 Mo	1.54402	0.262372	947.715	5.88485	5.52294e-09	HIVStatus	LM	1.01028e-05	up	4.68338	47702				Pos Early
X-12127	WLWH - WWoH	12 Mo	1.41155	0.252935	866.597	5.5807	3.20377e-08	HIVStatus	LM	4.6884e-05	up	4.10232	47702				Pos Early
X-12100	WLWH - WWoH	9 Mo	0.89573	0.163962	1179.87	5.46302	5.70542e-08	HIVStatus	LM	6.95776e-05	up	2.44912	47687				Pos Early
dimethylarginine (SDMA + ADMA)	WLWH - WWoH	4 Mo	0.450627	0.0857485	1021.23	5.25522	1.79965e-07	HIVStatus	LM	0.000174517	up	1.5693	36808	HMDB0003334,HMDB0001539	C21189,C03626	123831,169148	Pos Early	Urea cycle; Arginine and Proline Metabolism	Amino Acid
X-12100	WLWH - WWoH	6 Mo	0.830381	0.158843	1131.45	5.22768	2.04304e-07	HIVStatus	LM	0.000174517	up	2.29419	47687				Pos Early
tryptophan	WLWH - WWoH	4.5 Mo	-0.827744	0.158748	1296.78	-5.2142	2.14658e-07	HIVStatus	LM	0.000174517	down	0.437034	54	HMDB0000929	C00078	6305	Pos Early	Tryptophan Metabolism	Amino Acid
X-12127	WLWH - WWoH	9 Mo	1.30799	0.252051	859.112	5.18939	2.63412e-07	HIVStatus	LM	0.000192738	up	3.69873	47702				Pos Early
tryptophan	WLWH - WWoH	12 Mo	-0.760543	0.150705	1231.07	-5.04656	5.17431e-07	HIVStatus	LM	0.000344186	down	0.467413	54	HMDB0000929	C00078	6305	Pos Early	Tryptophan Metabolism	Amino Acid
tryptophan	WLWH - WWoH	15 Mo	-0.906739	0.182416	1386.91	-4.97072	7.50167e-07	HIVStatus	LM	0.00044911	down	0.403839	54	HMDB0000929	C00078	6305	Pos Early	Tryptophan Metabolism	Amino Acid
tryptophan	WLWH - WWoH	1 Mo	-0.655454	0.131988	1044.66	-4.96599	7.97927e-07	HIVStatus	LM	0.00044911	down	0.519206	54	HMDB0000929	C00078	6305	Pos Early	Tryptophan Metabolism	Amino Acid
3-(3-amino-3-carboxypropyl)uridine*	WLWH - WWoH	4 Mo	0.380902	0.0784189	1051.23	4.85727	1.37085e-06	HIVStatus	LM	0.000716465	up	1.4636	62924			171198	Neg	Pyrimidine Metabolism, Uracil containing	Nucleotide
tryptophan	WLWH - WWoH	4 Mo	-0.66682	0.138994	1121.97	-4.79747	1.82342e-06	HIVStatus	LM	0.000889466	down	0.513338	54	HMDB0000929	C00078	6305	Pos Early	Tryptophan Metabolism	Amino Acid
androsterone sulfate	WLWH - WWoH	6 Mo	-0.233263	0.0489557	1204.88	-4.76477	2.12074e-06	HIVStatus	LM	0.000969842	down	0.791946	31591	HMDB0002759		159663	Neg	Androgenic Steroids	Lipid
tryptophan	WLWH - WWoH	6 Mo	-0.670287	0.145103	1180.53	-4.6194	4.27069e-06	HIVStatus	LM	0.00183816	down	0.511562	54	HMDB0000929	C00078	6305	Pos Early	Tryptophan Metabolism	Amino Acid
N,N,N-trimethyl-5-aminovalerate	WLWH - WWoH	6 Mo	0.510219	0.110583	865.179	4.6139	4.54932e-06	HIVStatus	LM	0.0018493	up	1.66566	57687			14274897	Pos Early	Lysine Metabolism	Amino Acid
N-acetylalanine	WLWH - WWoH	4 Mo	0.25039	0.0546167	946.008	4.58449	5.16125e-06	HIVStatus	LM	0.00191811	up	1.28453	1585	HMDB0000766	C02847	88064	Polar	Alanine and Aspartate Metabolism	Amino Acid
N-acetylserine	WLWH - WWoH	4 Mo	0.294129	0.0641915	687.893	4.58206	5.46714e-06	HIVStatus	LM	0.00191811	up	1.34196	37076	HMDB0002931		65249	Polar	Glycine, Serine and Threonine Metabolism	Amino Acid
N6-carbamoylthreonyladenosine	WLWH - WWoH	4 Mo	0.276878	0.060607	1035.86	4.56842	5.50502e-06	HIVStatus	LM	0.00191811	up	1.31901	35157	HMDB0041623		161466	Neg	Purine Metabolism, Adenine containing	Nucleotide
dimethylarginine (SDMA + ADMA)	WLWH - WWoH	1 Mo	0.372522	0.0817333	937.332	4.55777	5.85366e-06	HIVStatus	LM	0.00194687	up	1.45139	36808	HMDB0003334,HMDB0001539	C21189,C03626	123831,169148	Pos Early	Urea cycle; Arginine and Proline Metabolism	Amino Acid
5-methyluridine (ribothymidine)	WLWH - WWoH	4 Mo	-0.638809	0.141197	1009.66	-4.52422	6.78171e-06	HIVStatus	LM	0.00215747	down	0.527921	35136	HMDB0000884		445408	Neg	Pyrimidine Metabolism, Uracil containing	Nucleotide
N1-methyl-2-pyridone-5-carboxamide	WLWH - WWoH	4 Mo	0.651821	0.145263	1123.42	4.48717	7.95988e-06	HIVStatus	LM	0.00242677	up	1.91903	40469	HMDB0004193	C05842	69698	Neg	Nicotinate and Nicotinamide Metabolism	Cofactors and Vitamins
asparagine	WLWH - WWoH	1 Wk	0.53918	0.120625	908.791	4.46989	8.81426e-06	HIVStatus	LM	0.00257976	up	1.7146	512	HMDB0000168	C00152	6267	Polar	Alanine and Aspartate Metabolism	Amino Acid
nisinate (24:6n3)	WLWH - WWoH	18 Mo	-1.20499	0.273035	1398.75	-4.4133	1.09622e-05	HIVStatus	LM	0.00289044	down	0.299696	57810	HMDB0013025		11792612	Neg	Long Chain Polyunsaturated Fatty Acid (n3 and n6)	Lipid
lactosyl-N-stearoyl-sphingosine (d18:1/18:0)*	WLWH - WWoH	6 Mo	-0.924096	0.209618	1176.32	-4.40847	1.13614e-05	HIVStatus	LM	0.00289044	down	0.39689	54980	HMDB0011591		10260120	Pos Late	Lactosylceramides (LCER)	Lipid
X-12127	WLWH - WWoH	15 Mo	1.28277	0.291432	1152.25	4.40161	1.17422e-05	HIVStatus	LM	0.00289044	up	3.60661	47702				Pos Early
androsterone sulfate	WLWH - WWoH	4.5 Mo	-0.235936	0.0536524	1313.66	-4.39749	1.18352e-05	HIVStatus	LM	0.00289044	down	0.789831	31591	HMDB0002759		159663	Neg	Androgenic Steroids	Lipid
dimethylarginine (SDMA + ADMA)	WLWH - WWoH	4.5 Mo	0.426765	0.0970269	1225.51	4.39842	1.18509e-05	HIVStatus	LM	0.00289044	up	1.53229	36808	HMDB0003334,HMDB0001539	C21189,C03626	123831,169148	Pos Early	Urea cycle; Arginine and Proline Metabolism	Amino Acid
X-07765	WLWH - WWoH	1 Mo	-0.197584	0.0450305	1326.4	-4.38779	1.23584e-05	HIVStatus	LM	0.00291699	down	0.820711	46590				Neg
X-12100	WLWH - WWoH	15 Mo	0.855882	0.198209	1372.36	4.31808	1.68701e-05	HIVStatus	LM	0.00384474	up	2.35345	47687				Pos Early
X-12100	WLWH - WWoH	4 Mo	0.65753	0.152395	1067.42	4.31464	1.74693e-05	HIVStatus	LM	0.00384474	up	1.93002	47687				Pos Early
X-25422	WLWH - WWoH	4 Mo	0.754043	0.174918	1003.83	4.31084	1.78654e-05	HIVStatus	LM	0.00384474	up	2.12558	62719				Pos Early
androsterone sulfate	WLWH - WWoH	9 Mo	-0.215672	0.0506265	1246.2	-4.26006	2.19743e-05	HIVStatus	LM	0.00451341	down	0.806	31591	HMDB0002759		159663	Neg	Androgenic Steroids	Lipid
nisinate (24:6n3)	WLWH - WWoH	15 Mo	-0.986973	0.231911	1407.38	-4.25582	2.22062e-05	HIVStatus	LM	0.00451341	down	0.372703	57810	HMDB0013025		11792612	Neg	Long Chain Polyunsaturated Fatty Acid (n3 and n6)	Lipid
5-methyluridine (ribothymidine)	WLWH - WWoH	4.5 Mo	-0.659513	0.159592	1216.28	-4.13248	3.83434e-05	HIVStatus	LM	0.00746286	down	0.517103	35136	HMDB0000884		445408	Neg	Pyrimidine Metabolism, Uracil containing	Nucleotide
taurochenodeoxycholate	WLWH - WWoH	12 Mo	0.289814	0.070201	1361.81	4.12835	3.87575e-05	HIVStatus	LM	0.00746286	up	1.33618	18494	HMDB0000951	C05465	387316	Neg	Primary Bile Acid Metabolism	Lipid
X-12100	WLWH - WWoH	12 Mo	0.671148	0.164744	1187	4.07389	4.93049e-05	HIVStatus	LM	0.00925035	up	1.95648	47687				Pos Early
3-(4-hydroxyphenyl)lactate	WLWH - WWoH	15 Mo	0.523441	0.13056	1380.12	4.00919	6.41861e-05	HIVStatus	LM	0.0117412	up	1.68782	32197	HMDB0000755	C03672	9378	Neg	Tyrosine Metabolism	Amino Acid
glycocholate	WLWH - WWoH	12 Mo	0.4783	0.119604	1217.11	3.99902	6.74346e-05	HIVStatus	LM	0.0118285	up	1.61333	18476	HMDB0000138	C01921	10140	Neg	Primary Bile Acid Metabolism	Lipid
homocitrulline	WLWH - WWoH	9 Mo	0.890657	0.222774	1162.94	3.99803	6.78965e-05	HIVStatus	LM	0.0118285	up	2.43673	22138	HMDB0000679	C02427	65072	Pos Early	Urea cycle; Arginine and Proline Metabolism	Amino Acid
tryptophan	WLWH - WWoH	18 Mo	-0.847339	0.212541	1407.23	-3.98671	7.04331e-05	HIVStatus	LM	0.0118986	down	0.428554	54	HMDB0000929	C00078	6305	Pos Early	Tryptophan Metabolism	Amino Acid
androsterone sulfate	WLWH - WWoH	15 Mo	-0.246052	0.0617746	1392.63	-3.98305	7.15511e-05	HIVStatus	LM	0.0118986	down	0.781882	31591	HMDB0002759		159663	Neg	Androgenic Steroids	Lipid
dimethylarginine (SDMA + ADMA)	WLWH - WWoH	9 Mo	0.366292	0.0920313	1139.71	3.98009	7.32453e-05	HIVStatus	LM	0.0119097	up	1.44238	36808	HMDB0003334,HMDB0001539	C21189,C03626	123831,169148	Pos Early	Urea cycle; Arginine and Proline Metabolism	Amino Acid
9,10-DiHOME	WLWH - WWoH	1 Mo	0.847003	0.217299	1331.15	3.89787	0.000101872	HIVStatus	LM	0.0162043	up	2.33265	38399	HMDB0004704	C14828	9966640	Neg	Fatty Acid, Dihydroxy	Lipid
N-acetylalanine	WLWH - WWoH	1 Mo	0.203373	0.0522161	861.762	3.89483	0.00010587	HIVStatus	LM	0.0164819	up	1.22553	1585	HMDB0000766	C02847	88064	Polar	Alanine and Aspartate Metabolism	Amino Acid
X-12127	WLWH - WWoH	18 Mo	1.26421	0.32939	1319.68	3.83803	0.000129894	HIVStatus	LM	0.0194799	up	3.54029	47702				Pos Early
5-hydroxylysine	WLWH - WWoH	12 Mo	0.681231	0.177677	1203.09	3.83411	0.000132546	HIVStatus	LM	0.0194799	up	1.97631	15685	HMDB0000450	C16741	3032849	Pos Early	Lysine Metabolism	Amino Acid
X-25948	WLWH - WWoH	4 Mo	0.64925	0.169377	1192.31	3.83316	0.000133114	HIVStatus	LM	0.0194799	up	1.9141	63899				Pos Early
cytosine	WLWH - WWoH	1 Mo	0.506744	0.13243	1002.87	3.82652	0.000138008	HIVStatus	LM	0.0195258	up	1.65988	573	HMDB0000630	C00380	597	Pos Early	Pyrimidine Metabolism, Cytidine containing	Nucleotide
X-25422	WLWH - WWoH	15 Mo	0.859899	0.225025	1348.94	3.82135	0.000138765	HIVStatus	LM	0.0195258	up	2.36292	62719				Pos Early
3-phenylpropionate (hydrocinnamate)	WLWH - WWoH	15 Mo	-0.494359	0.12998	1403.7	-3.80333	0.00014889	HIVStatus	LM	0.0203425	down	0.609962	15749	HMDB0000764	C05629	107	Neg	Benzoate Metabolism	Xenobiotics
N-acetylglutamate	WLWH - WWoH	4 Mo	0.534987	0.140561	959.878	3.80609	0.000150129	HIVStatus	LM	0.0203425	up	1.70743	15720	HMDB0001138	C00624	70914	Pos Early	Glutamate Metabolism	Amino Acid
succinylcarnitine (C4-DC)	WLWH - WWoH	18 Mo	0.60482	0.159797	1407.38	3.78493	0.000160215	HIVStatus	LM	0.0213144	up	1.83092	37058	HMDB0061717		71464481	Pos Early	TCA Cycle	Energy
oleoylcholine	WLWH - WWoH	6 Mo	-0.573084	0.151791	1343.09	-3.77547	0.000166675	HIVStatus	LM	0.0217778	down	0.563784	53260	HMDB0240596		59040790	Pos Late	Fatty Acid Metabolism (Acyl Choline)	Lipid
glycochenodeoxycholate	WLWH - WWoH	12 Mo	0.425502	0.113802	1240.96	3.73896	0.000193198	HIVStatus	LM	0.0243782	up	1.53036	32346	HMDB0000637	C05466	12544	Neg	Primary Bile Acid Metabolism	Lipid
dimethylarginine (SDMA + ADMA)	WLWH - WWoH	6 Mo	0.33385	0.089253	1088.51	3.74049	0.00019324	HIVStatus	LM	0.0243782	up	1.39633	36808	HMDB0003334,HMDB0001539	C21189,C03626	123831,169148	Pos Early	Urea cycle; Arginine and Proline Metabolism	Amino Acid
cytosine	WLWH - WWoH	12 Mo	0.557834	0.150682	1200.4	3.70205	0.000223566	HIVStatus	LM	0.027726	up	1.74689	573	HMDB0000630	C00380	597	Pos Early	Pyrimidine Metabolism, Cytidine containing	Nucleotide
N,N,N-trimethyl-5-aminovalerate	WLWH - WWoH	12 Mo	0.418249	0.113787	925.298	3.67573	0.000250814	HIVStatus	LM	0.0305867	up	1.5193	57687			14274897	Pos Early	Lysine Metabolism	Amino Acid
sphingomyelin (d18:1/20:1, d18:2/20:0)*	WLWH - WWoH	6 Mo	-0.492848	0.134829	1326.84	-3.65536	0.000266849	HIVStatus	LM	0.0320087	down	0.610884	48491	HMDB0240610,HMDB0240632			Pos Late	Sphingomyelins	Lipid
cytosine	WLWH - WWoH	4.5 Mo	0.57596	0.1585	1271.53	3.6338	0.000290407	HIVStatus	LM	0.0340966	up	1.77884	573	HMDB0000630	C00380	597	Pos Early	Pyrimidine Metabolism, Cytidine containing	Nucleotide
3-(3-amino-3-carboxypropyl)uridine*	WLWH - WWoH	6 Mo	0.296583	0.0816978	1116.55	3.63024	0.000295987	HIVStatus	LM	0.0340966	up	1.34525	62924			171198	Neg	Pyrimidine Metabolism, Uracil containing	Nucleotide
3-(3-amino-3-carboxypropyl)uridine*	WLWH - WWoH	18 Mo	0.427638	0.117974	1407.79	3.62486	0.000299418	HIVStatus	LM	0.0340966	up	1.53363	62924			171198	Neg	Pyrimidine Metabolism, Uracil containing	Nucleotide
cytosine	WLWH - WWoH	9 Mo	0.543374	0.149959	1193.44	3.62347	0.000302895	HIVStatus	LM	0.0340966	up	1.72181	573	HMDB0000630	C00380	597	Pos Early	Pyrimidine Metabolism, Cytidine containing	Nucleotide
N-acetylserine	WLWH - WWoH	1 Mo	0.225025	0.0621447	624.781	3.62099	0.000317281	HIVStatus	LM	0.0346521	up	1.25235	37076	HMDB0002931		65249	Polar	Glycine, Serine and Threonine Metabolism	Amino Acid
lactosyl-N-arachidoyl-sphingosine (d18:1/20:0)*	WLWH - WWoH	12 Mo	-0.753065	0.208561	1258	-3.61077	0.000317301	HIVStatus	LM	0.0346521	down	0.470921	57425	HMDB0011593	C01290	53481000	Pos Late	Lactosylceramides (LCER)	Lipid
tryptophan	WLWH - WWoH	9 Mo	-0.538362	0.149962	1224.56	-3.58998	0.000343785	HIVStatus	LM	0.0369923	down	0.583704	54	HMDB0000929	C00078	6305	Pos Early	Tryptophan Metabolism	Amino Acid
12,13-DiHOME	WLWH - WWoH	1 Mo	0.609826	0.170292	1255.51	3.58106	0.000355277	HIVStatus	LM	0.0372009	up	1.84011	38395	HMDB0004705	C14829	10236635	Neg	Fatty Acid, Dihydroxy	Lipid
lactosyl-N-arachidoyl-sphingosine (d18:1/20:0)*	WLWH - WWoH	6 Mo	-0.717621	0.200627	1211.42	-3.57689	0.000361416	HIVStatus	LM	0.0372009	down	0.487912	57425	HMDB0011593	C01290	53481000	Pos Late	Lactosylceramides (LCER)	Lipid
N1-methylguanosine	WLWH - WWoH	4.5 Mo	0.450294	0.126008	1355.8	3.57353	0.000364549	HIVStatus	LM	0.0372009	up	1.56877	31609	HMDB0001563		96373	Pos Early	Purine Metabolism, Guanine containing	Nucleotide
betaine	WLWH - WWoH	4 Mo	0.442744	0.123802	955.082	3.57623	0.000366061	HIVStatus	LM	0.0372009	up	1.55697	3141	HMDB0000043	C00719	247	Pos Early	Glycine, Serine and Threonine Metabolism	Amino Acid
3-aminoisobutyrate	WLWH - WWoH	4 Mo	0.616818	0.172723	801.482	3.57114	0.000376624	HIVStatus	LM	0.0377501	up	1.85302	1566	HMDB0002166	C05145	64956	Pos Early	Pyrimidine Metabolism, Thymine containing	Nucleotide
X-25948	WLWH - WWoH	1 Wk	0.564324	0.158838	1135.48	3.55283	0.000396757	HIVStatus	LM	0.038411	up	1.75826	63899				Pos Early
N,N,N-trimethyl-5-aminovalerate	WLWH - WWoH	1 Wk	0.362844	0.101971	716.653	3.5583	0.000397856	HIVStatus	LM	0.038411	up	1.43741	57687			14274897	Pos Early	Lysine Metabolism	Amino Acid
X-12100	WLWH - WWoH	1 Wk	0.509781	0.143484	991.524	3.55289	0.000398966	HIVStatus	LM	0.038411	up	1.66493	47687				Pos Early
cytosine	WLWH - WWoH	15 Mo	0.643356	0.18162	1377.17	3.54233	0.000409852	HIVStatus	LM	0.0386341	up	1.90286	573	HMDB0000630	C00380	597	Pos Early	Pyrimidine Metabolism, Cytidine containing	Nucleotide
N-acetylserine	WLWH - WWoH	9 Mo	0.239088	0.0673962	789.835	3.5475	0.000411844	HIVStatus	LM	0.0386341	up	1.27009	37076	HMDB0002931		65249	Polar	Glycine, Serine and Threonine Metabolism	Amino Acid
2-aminoadipate	WLWH - WWoH	1 Wk	0.523359	0.148042	903.611	3.5352	0.000428157	HIVStatus	LM	0.039656	up	1.68769	6146	HMDB0000510	C00956	92136	Polar	Lysine Metabolism	Amino Acid
palmitoylcholine	WLWH - WWoH	6 Mo	-0.555512	0.157729	1339.06	-3.52194	0.000442793	HIVStatus	LM	0.0403465	down	0.573778	52944	HMDB0240592		151731	Pos Late	Fatty Acid Metabolism (Acyl Choline)	Lipid
X-12100	WLWH - WWoH	18 Mo	0.8099	0.230138	1407.98	3.5192	0.00044664	HIVStatus	LM	0.0403465	up	2.24768	47687				Pos Early
androsterone sulfate	WLWH - WWoH	12 Mo	-0.178572	0.050882	1252.35	-3.50954	0.000464813	HIVStatus	LM	0.0413589	down	0.836464	31591	HMDB0002759		159663	Neg	Androgenic Steroids	Lipid
3-(4-hydroxyphenyl)lactate	WLWH - WWoH	4 Mo	0.350605	0.0999336	1094.33	3.50838	0.000469152	HIVStatus	LM	0.0413589	up	1.41993	32197	HMDB0000755	C03672	9378	Neg	Tyrosine Metabolism	Amino Acid
X-12544	WLWH - WWoH	4 Mo	-0.362646	0.103627	1214.24	-3.49955	0.000482927	HIVStatus	LM	0.0420327	down	0.695833	46510				Neg
X-15503	WLWH - WWoH	4 Mo	0.356163	0.10178	940.415	3.49934	0.000488285	HIVStatus	LM	0.0420327	up	1.42784	49565				Pos Early
methionine sulfone	WLWH - WWoH	1 Wk	0.644333	0.185318	879.02	3.4769	0.000532106	HIVStatus	LM	0.0447736	up	1.90472	44878	HMDB0062174		69961	Pos Early	Methionine, Cysteine, SAM and Taurine Metabolism	Amino Acid
N6,N6,N6-trimethyllysine	WLWH - WWoH	4 Mo	0.364971	0.104994	833.676	3.47611	0.000535042	HIVStatus	LM	0.0447736	up	1.44047	1498	HMDB0001325	C03793	440120	Pos Early	Lysine Metabolism	Amino Acid
lactosyl-N-stearoyl-sphingosine (d18:1/18:0)*	WLWH - WWoH	12 Mo	-0.755371	0.217685	1227.34	-3.47002	0.000538483	HIVStatus	LM	0.0447736	down	0.469836	54980	HMDB0011591		10260120	Pos Late	Lactosylceramides (LCER)	Lipid
betaine	WLWH - WWoH	6 Mo	0.445744	0.128592	1024.85	3.46634	0.000549472	HIVStatus	LM	0.045174	up	1.56165	3141	HMDB0000043	C00719	247	Pos Early	Glycine, Serine and Threonine Metabolism	Amino Acid
X-12740	WLWH - WWoH	1 Wk	0.299811	0.0867338	1368.76	3.45668	0.000563623	HIVStatus	LM	0.0458225	up	1.3496	46627				Neg
nicotinamide	WLWH - WWoH	1 Wk	0.436767	0.126695	1083.06	3.44739	0.000587766	HIVStatus	LM	0.0472603	up	1.54769	594	HMDB0001406	C00153	936	Pos Early	Nicotinate and Nicotinamide Metabolism	Cofactors and Vitamins
2-dihomo-linoleoylglycerol (20:2)*	WLWH - WWoH	12 Mo	-0.651804	0.189998	1389.18	-3.43058	0.000619943	HIVStatus	LM	0.0493057	down	0.521105	62450				Neg	Monoacylglycerol	Lipid
N1-methyl-2-pyridone-5-carboxamide	WLWH - WWoH	4.5 Mo	0.568284	0.16593	1297.69	3.42483	0.000634373	HIVStatus	LM	0.0499108	up	1.76523	40469	HMDB0004193	C05842	69698	Neg	Nicotinate and Nicotinamide Metabolism	Cofactors and Vitamins
3-indoxyl sulfate	WLWH - WWoH	6 Mo	0.501403	0.146527	1075.05	3.42192	0.000645206	HIVStatus	LM	0.0502231	NS	1.65104	27672	HMDB0000682		10258	Neg	Tryptophan Metabolism	Amino Acid
N,N,N-trimethyl-5-aminovalerate	WLWH - WWoH	9 Mo	0.387291	0.113362	917.467	3.41641	0.000662393	HIVStatus	LM	0.0510182	NS	1.47299	57687			14274897	Pos Early	Lysine Metabolism	Amino Acid
5-hydroxylysine	WLWH - WWoH	4 Mo	0.559926	0.164182	1086.89	3.4104	0.000672504	HIVStatus	LM	0.0512574	NS	1.75054	15685	HMDB0000450	C16741	3032849	Pos Early	Lysine Metabolism	Amino Acid
N1-methyladenosine	WLWH - WWoH	18 Mo	0.251589	0.0738931	1404.25	3.40477	0.000680857	HIVStatus	LM	0.0513591	NS	1.28607	15650	HMDB0003331	C02494	27476	Pos Early	Purine Metabolism, Adenine containing	Nucleotide
trigonelline (N'-methylnicotinate)	WLWH - WWoH	6 Mo	0.692713	0.203662	1332.1	3.40129	0.000690543	HIVStatus	LM	0.0515582	NS	1.99913	32401	HMDB0000875	C01004	5570	Pos Early	Nicotinate and Nicotinamide Metabolism	Cofactors and Vitamins
N1-methyladenosine	WLWH - WWoH	4 Mo	0.169731	0.0499261	984.39	3.39964	0.000701831	HIVStatus	LM	0.0518717	NS	1.18499	15650	HMDB0003331	C02494	27476	Pos Early	Purine Metabolism, Adenine containing	Nucleotide
1-myristoyl-GPI (14:0)*	WLWH - WWoH	9 Mo	-0.859851	0.253901	1380.52	-3.38656	0.000727647	HIVStatus	LM	0.0530755	NS	0.423225	61829				Neg	Lysophospholipid	Lipid
N1-methyladenosine	WLWH - WWoH	9 Mo	0.18092	0.0534757	1106.16	3.38322	0.0007415	HIVStatus	LM	0.0530755	NS	1.19832	15650	HMDB0003331	C02494	27476	Pos Early	Purine Metabolism, Adenine containing	Nucleotide
X-12100	WLWH - WWoH	4.5 Mo	0.58562	0.173188	1260.18	3.38141	0.000743233	HIVStatus	LM	0.0530755	NS	1.7961	47687				Pos Early
N2,N2-dimethylguanosine	WLWH - WWoH	9 Mo	0.295063	0.0872482	1023.62	3.38188	0.000747134	HIVStatus	LM	0.0530755	NS	1.34321	35137	HMDB0004824		135501639	Pos Early	Purine Metabolism, Guanine containing	Nucleotide
2-arachidonoylglycerol (20:4)	WLWH - WWoH	12 Mo	-0.804414	0.238627	1372.47	-3.37101	0.000769757	HIVStatus	LM	0.0541568	NS	0.44735	19266	HMDB0004666	C13856	5282280	Neg	Monoacylglycerol	Lipid
linoleoyl-linolenoyl-glycerol (18:2/18:3) [1]*	WLWH - WWoH	6 Mo	-0.896827	0.267378	1336.49	-3.35416	0.000818376	HIVStatus	LM	0.0566416	NS	0.407862	54963	HMDB0007249		14275409	Pos Late	Diacylglycerol	Lipid
2'-O-methylcytidine	WLWH - WWoH	6 Mo	0.482455	0.143842	1231.41	3.35407	0.000820557	HIVStatus	LM	0.0566416	NS	1.62005	57554			150971	Pos Early	Pyrimidine Metabolism, Cytidine containing	Nucleotide
3-indoxyl sulfate	WLWH - WWoH	15 Mo	0.606849	0.181282	1350.3	3.34755	0.000837734	HIVStatus	LM	0.0568291	NS	1.83464	27672	HMDB0000682		10258	Neg	Tryptophan Metabolism	Amino Acid
oleoyl-linoleoyl-glycerol (18:1/18:2) [1]	WLWH - WWoH	6 Mo	-0.659043	0.196892	1344.56	-3.34722	0.000838806	HIVStatus	LM	0.0568291	NS	0.517346	46798	HMDB0007219		14275396	Pos Late	Diacylglycerol	Lipid
tryptophan	WLWH - WWoH	1 Wk	-0.436993	0.130629	1053.09	-3.34531	0.000850907	HIVStatus	LM	0.0570448	NS	0.645976	54	HMDB0000929	C00078	6305	Pos Early	Tryptophan Metabolism	Amino Acid
3'-sialyllactose	WLWH - WWoH	4 Mo	0.241265	0.0720886	762.867	3.34679	0.000857583	HIVStatus	LM	0.0570448	NS	1.27286	40424	HMDB0000825		123914	Polar	Disaccharides and Oligosaccharides	Carbohydrate
X-12544	WLWH - WWoH	6 Mo	-0.361667	0.108454	1259.38	-3.33474	0.000878647	HIVStatus	LM	0.0576953	NS	0.696514	46510				Neg
linolenoyl-linolenoyl-glycerol (18:3/18:3) [2]*	WLWH - WWoH	6 Mo	-1.08947	0.327142	1287.63	-3.33026	0.000892215	HIVStatus	LM	0.0576953	NS	0.336396	54952	HMDB0007278		14275411	Pos Late	Diacylglycerol	Lipid
diacylglycerol (16:1/18:2 [2], 16:0/18:3 [1])*	WLWH - WWoH	6 Mo	-0.608128	0.182638	1360.49	-3.32969	0.000892706	HIVStatus	LM	0.0576953	NS	0.544369	54966				Pos Late	Diacylglycerol	Lipid
sphingomyelin (d18:2/24:2)*	WLWH - WWoH	12 Mo	-0.709784	0.213401	1299.35	-3.32606	0.00090542	HIVStatus	LM	0.0576953	NS	0.491751	57479	HMDB0240644			Pos Late	Sphingomyelins	Lipid
1-palmitoyl-2-linoleoyl-GPE (16:0/18:2)	WLWH - WWoH	6 Mo	-0.407531	0.122555	1360.41	-3.32529	0.000906786	HIVStatus	LM	0.0576953	NS	0.665291	42449	HMDB0005322		9546747	Pos Late	Phosphatidylethanolamine (PE)	Lipid
3-(3-amino-3-carboxypropyl)uridine*	WLWH - WWoH	1 Mo	0.247966	0.0746612	968.506	3.32121	0.000929763	HIVStatus	LM	0.0584833	NS	1.28142	62924			171198	Neg	Pyrimidine Metabolism, Uracil containing	Nucleotide
X-21353	WLWH - WWoH	1 Mo	0.482423	0.145459	1058.35	3.31655	0.000942339	HIVStatus	LM	0.0584833	NS	1.61999	46398				Neg
3-methylcytidine	WLWH - WWoH	6 Mo	0.438605	0.132304	1209.94	3.31513	0.000943151	HIVStatus	LM	0.0584833	NS	1.55054	35132	HMDB0240577		14237477	Pos Early	Pyrimidine Metabolism, Cytidine containing	Nucleotide
N1-methylinosine	WLWH - WWoH	4 Mo	0.395979	0.119705	951.524	3.30795	0.000975042	HIVStatus	LM	0.0599528	NS	1.48584	48351	HMDB0002721		650095	Pos Early	Purine Metabolism, (Hypo)Xanthine/Inosine containing	Nucleotide
2'-O-methylcytidine	WLWH - WWoH	4.5 Mo	0.519444	0.157946	1331.02	3.28875	0.00103264	HIVStatus	LM	0.0623058	NS	1.68109	57554			150971	Pos Early	Pyrimidine Metabolism, Cytidine containing	Nucleotide
glutamate, gamma-methyl ester	WLWH - WWoH	1 Wk	0.638189	0.194143	1348.96	3.28721	0.00103789	HIVStatus	LM	0.0623058	NS	1.89305	33487	HMDB0061715		68662	Pos Early	Glutamate Metabolism	Amino Acid
X-24035	WLWH - WWoH	1 Wk	-0.601944	0.183056	1134.17	-3.28831	0.00103886	HIVStatus	LM	0.0623058	NS	0.547746	52064				Pos Late
linoleoyl-linoleoyl-glycerol (18:2/18:2) [2]*	WLWH - WWoH	6 Mo	-0.646835	0.197267	1340.46	-3.27898	0.00106856	HIVStatus	LM	0.0635662	NS	0.523701	54969	HMDB0007248		9543729	Pos Late	Diacylglycerol	Lipid
N6,N6,N6-trimethyllysine	WLWH - WWoH	4.5 Mo	0.380929	0.116514	1048.87	3.26938	0.00111288	HIVStatus	LM	0.0656687	NS	1.46364	1498	HMDB0001325	C03793	440120	Pos Early	Lysine Metabolism	Amino Acid
X-12411	WLWH - WWoH	9 Mo	0.616723	0.188812	832.724	3.26634	0.00113404	HIVStatus	LM	0.0661926	NS	1.85285	46616				Neg
trans-4-hydroxyproline	WLWH - WWoH	12 Mo	0.465978	0.142991	1303.16	3.25879	0.00114776	HIVStatus	LM	0.0661926	NS	1.59357	32306	HMDB0000725	C01157	5810	Pos Early	Urea cycle; Arginine and Proline Metabolism	Amino Acid
asparagine	WLWH - WWoH	1 Mo	0.397535	0.121921	906.681	3.26059	0.00115327	HIVStatus	LM	0.0661926	NS	1.48815	512	HMDB0000168	C00152	6267	Polar	Alanine and Aspartate Metabolism	Amino Acid
succinylcarnitine (C4-DC)	WLWH - WWoH	4.5 Mo	0.393419	0.120805	1236.59	3.25665	0.00115794	HIVStatus	LM	0.0661926	NS	1.48204	37058	HMDB0061717		71464481	Pos Early	TCA Cycle	Energy
N-acetylmethionine	WLWH - WWoH	4 Mo	0.468883	0.144517	809.917	3.24449	0.00122486	HIVStatus	LM	0.0694754	NS	1.59821	1589	HMDB0011745	C02712	448580	Neg	Methionine, Cysteine, SAM and Taurine Metabolism	Amino Acid
adrenate (22:4n6)	WLWH - WWoH	18 Mo	-0.787603	0.243682	1398.15	-3.23209	0.00125754	HIVStatus	LM	0.07078	NS	0.454934	32980	HMDB0002226	C16527	5282844,5497181	Neg	Long Chain Polyunsaturated Fatty Acid (n3 and n6)	Lipid
1-margaroyl-2-linoleoyl-GPC (17:0/18:2)*	WLWH - WWoH	6 Mo	-0.672943	0.208783	1347.86	-3.22317	0.00129813	HIVStatus	LM	0.0725069	NS	0.510205	52500			52922491	Pos Late	Phosphatidylcholine (PC)	Lipid
X-15503	WLWH - WWoH	1 Mo	0.313781	0.097329	856.281	3.22392	0.00131235	HIVStatus	LM	0.0727462	NS	1.36859	49565				Pos Early
oleoyl-linoleoyl-glycerol (18:1/18:2) [2]	WLWH - WWoH	6 Mo	-0.513172	0.159541	1348.51	-3.21655	0.00132821	HIVStatus	LM	0.0730716	NS	0.598594	46799	HMDB0007219		71433693	Pos Late	Diacylglycerol	Lipid
5-methyluridine (ribothymidine)	WLWH - WWoH	12 Mo	-0.488855	0.152139	1136.93	-3.21321	0.00134947	HIVStatus	LM	0.0733987	NS	0.613328	35136	HMDB0000884		445408	Neg	Pyrimidine Metabolism, Uracil containing	Nucleotide
sarcosine	WLWH - WWoH	4 Mo	0.682882	0.212696	980.467	3.2106	0.00136766	HIVStatus	LM	0.0733987	NS	1.97958	1516	HMDB0000271	C00213	1088	Pos Early	Glycine, Serine and Threonine Metabolism	Amino Acid
retinol (vitamin A)	WLWH - WWoH	9 Mo	-0.631062	0.196882	1351.07	-3.20527	0.00138091	HIVStatus	LM	0.0733987	NS	0.532027	1806	HMDB0000305	C00473	445354	Pos Late	Vitamin A Metabolism	Cofactors and Vitamins
vanillactate	WLWH - WWoH	1 Mo	0.252424	0.0786476	794.786	3.20955	0.0013828	HIVStatus	LM	0.0733987	NS	1.28714	54910	HMDB0000913		160637	Neg	Tyrosine Metabolism	Amino Acid
N,N-dimethylalanine	WLWH - WWoH	4 Mo	0.844672	0.263269	857.192	3.2084	0.00138431	HIVStatus	LM	0.0733987	NS	2.32721	63151			5488191	Pos Early	Alanine and Aspartate Metabolism	Amino Acid
5-hydroxylysine	WLWH - WWoH	4.5 Mo	0.596458	0.186918	1273.79	3.19102	0.00145232	HIVStatus	LM	0.0764503	NS	1.81568	15685	HMDB0000450	C16741	3032849	Pos Early	Lysine Metabolism	Amino Acid
5-methyluridine (ribothymidine)	WLWH - WWoH	6 Mo	-0.46784	0.146916	1077.56	-3.18441	0.00149209	HIVStatus	LM	0.077983	NS	0.626354	35136	HMDB0000884		445408	Neg	Pyrimidine Metabolism, Uracil containing	Nucleotide
betaine	WLWH - WWoH	1 Mo	0.376162	0.118316	870.694	3.1793	0.00152846	HIVStatus	LM	0.0793172	NS	1.45668	3141	HMDB0000043	C00719	247	Pos Early	Glycine, Serine and Threonine Metabolism	Amino Acid
carotene diol (3)	WLWH - WWoH	12 Mo	-0.564278	0.177929	1351.39	-3.17137	0.00155134	HIVStatus	LM	0.0799378	NS	0.568771	57637				Pos Late	Vitamin A Metabolism	Cofactors and Vitamins
cytosine	WLWH - WWoH	18 Mo	0.668784	0.211098	1407.97	3.16812	0.00156727	HIVStatus	LM	0.0801938	NS	1.95186	573	HMDB0000630	C00380	597	Pos Early	Pyrimidine Metabolism, Cytidine containing	Nucleotide
lactosyl-N-behenoyl-sphingosine (d18:1/22:0)*	WLWH - WWoH	6 Mo	-0.601006	0.190072	1289.1	-3.162	0.00160344	HIVStatus	LM	0.0814746	NS	0.54826	57422	HMDB0011594		44260143	Pos Late	Lactosylceramides (LCER)	Lipid
linoleoyl-linoleoyl-glycerol (18:2/18:2) [1]*	WLWH - WWoH	6 Mo	-0.566418	0.180514	1319.45	-3.1378	0.00173989	HIVStatus	LM	0.0876425	NS	0.567555	54968	HMDB0007248		9543729	Pos Late	Diacylglycerol	Lipid
N6-methyllysine	WLWH - WWoH	1 Mo	0.643984	0.204852	615.625	3.14366	0.00174878	HIVStatus	LM	0.0876425	NS	1.90405	62860	HMDB0002038	C02728	164795	Pos Early	Lysine Metabolism	Amino Acid
N,N,N-trimethyl-5-aminovalerate	WLWH - WWoH	4 Mo	0.335937	0.107063	798.933	3.13774	0.00176505	HIVStatus	LM	0.087856	NS	1.39925	57687			14274897	Pos Early	Lysine Metabolism	Amino Acid
X-25422	WLWH - WWoH	6 Mo	0.569601	0.181969	1072.01	3.13021	0.00179401	HIVStatus	LM	0.088544	NS	1.76756	62719				Pos Early
quinolinate	WLWH - WWoH	1 Wk	0.595932	0.190411	952.897	3.1297	0.00180307	HIVStatus	LM	0.088544	NS	1.81472	1899	HMDB0000232	C03722	1066	Polar	Nicotinate and Nicotinamide Metabolism	Cofactors and Vitamins
X-12544	WLWH - WWoH	4.5 Mo	-0.372792	0.119339	1348.08	-3.1238	0.00182338	HIVStatus	LM	0.0889445	NS	0.688809	46510				Neg
X-25955	WLWH - WWoH	4 Mo	0.579404	0.185642	1143.77	3.12108	0.00184704	HIVStatus	LM	0.0895021	NS	1.78497	63906				Pos Early
nisinate (24:6n3)	WLWH - WWoH	12 Mo	-0.586015	0.188063	1348.85	-3.11606	0.0018715	HIVStatus	LM	0.0900904	NS	0.556541	57810	HMDB0013025		11792612	Neg	Long Chain Polyunsaturated Fatty Acid (n3 and n6)	Lipid
stearoyl-linoleoyl-glycerol (18:0/18:2) [2]*	WLWH - WWoH	12 Mo	-0.776019	0.249237	1389.95	-3.11357	0.0018861	HIVStatus	LM	0.0902	NS	0.460235	54947				Pos Late	Diacylglycerol	Lipid
trimethylamine N-oxide	WLWH - WWoH	1 Mo	0.336408	0.108046	981.628	3.11356	0.00190197	HIVStatus	LM	0.0903682	NS	1.39991	40406	HMDB0000925	C01104	1145	Pos Early	Phospholipid Metabolism	Lipid
N6-methyllysine	WLWH - WWoH	12 Mo	0.692264	0.222526	783.904	3.11093	0.00193256	HIVStatus	LM	0.0912292	NS	1.99823	62860	HMDB0002038	C02728	164795	Pos Early	Lysine Metabolism	Amino Acid
1-dihomo-linoleoylglycerol (20:2)	WLWH - WWoH	9 Mo	-0.773695	0.249322	1339.86	-3.1032	0.00195444	HIVStatus	LM	0.0916709	NS	0.461305	35103				Neg	Monoacylglycerol	Lipid
N6-methyllysine	WLWH - WWoH	4 Mo	0.65631	0.211467	677.29	3.1036	0.00199144	HIVStatus	LM	0.0928111	NS	1.92767	62860	HMDB0002038	C02728	164795	Pos Early	Lysine Metabolism	Amino Acid
linoleoyl-arachidonoyl-glycerol (18:2/20:4) [1]*	WLWH - WWoH	6 Mo	-0.874933	0.282627	1334.21	-3.09571	0.00200427	HIVStatus	LM	0.092818	NS	0.41689	54955	HMDB0007257		9543796	Pos Late	Diacylglycerol	Lipid
glycine	WLWH - WWoH	1 Wk	0.310904	0.100676	818.958	3.08817	0.00208186	HIVStatus	LM	0.0948734	NS	1.36466	58	HMDB0000123	C00037	750	Pos Early	Glycine, Serine and Threonine Metabolism	Amino Acid
benzoate	WLWH - WWoH	1 Wk	-0.318685	0.103323	1167.92	-3.08437	0.00208771	HIVStatus	LM	0.0948734	NS	0.727104	15778	HMDB0001870	C00180	243	Neg	Benzoate Metabolism	Xenobiotics
cytosine	WLWH - WWoH	4 Mo	0.42925	0.139263	1083.6	3.0823	0.00210598	HIVStatus	LM	0.0948734	NS	1.53611	573	HMDB0000630	C00380	597	Pos Early	Pyrimidine Metabolism, Cytidine containing	Nucleotide
vanillactate	WLWH - WWoH	1 Wk	0.240006	0.077815	791.383	3.08432	0.00211112	HIVStatus	LM	0.0948734	NS	1.27126	54910	HMDB0000913		160637	Neg	Tyrosine Metabolism	Amino Acid
dimethylarginine (SDMA + ADMA)	WLWH - WWoH	12 Mo	0.284457	0.0924553	1147.24	3.0767	0.00214262	HIVStatus	LM	0.0948734	NS	1.32904	36808	HMDB0003334,HMDB0001539	C21189,C03626	123831,169148	Pos Early	Urea cycle; Arginine and Proline Metabolism	Amino Acid
2-hydroxyglutarate	WLWH - WWoH	1 Wk	0.348863	0.113308	861.747	3.07889	0.00214361	HIVStatus	LM	0.0948734	NS	1.41746	37253	HMDB0059655	C02630	43	Polar	Fatty Acid, Dicarboxylate	Lipid
2-dihomo-linoleoylglycerol (20:2)*	WLWH - WWoH	9 Mo	-0.580722	0.188883	1387.36	-3.07451	0.00214962	HIVStatus	LM	0.0948734	NS	0.559494	62450				Neg	Monoacylglycerol	Lipid
N,N,N-trimethyl-5-aminovalerate	WLWH - WWoH	15 Mo	0.406558	0.132215	1208.53	3.07498	0.00215238	HIVStatus	LM	0.0948734	NS	1.50164	57687			14274897	Pos Early	Lysine Metabolism	Amino Acid
myristoyl-linoleoyl-glycerol (14:0/18:2) [2]*	WLWH - WWoH	9 Mo	-0.546693	0.178697	1367.18	-3.05933	0.00226147	HIVStatus	LM	0.0990849	NS	0.578861	57408	HMDB0007016		14275352	Pos Late	Diacylglycerol	Lipid
X-12100	WLWH - WWoH	1 Mo	0.443604	0.145004	985.592	3.05925	0.00227893	HIVStatus	LM	0.0992554	NS	1.55831	47687				Pos Early
1-palmitoyl-2-linoleoyl-GPC (16:0/18:2)	WLWH - WWoH	6 Mo	-0.439648	0.144046	1376.53	-3.05213	0.00231573	HIVStatus	LM	0.0997779	NS	0.644263	42446	HMDB0007973		5287971	Pos Late	Phosphatidylcholine (PC)	Lipid
1-oleoylglycerol (18:1)	WLWH - WWoH	9 Mo	-0.668611	0.219127	1384.89	-3.05124	0.00232228	HIVStatus	LM	0.0997779	NS	0.51242	21184	HMDB0011567		5283468	Neg	Monoacylglycerol	Lipid
myristoyl-linoleoyl-glycerol (14:0/18:2) [1]*	WLWH - WWoH	9 Mo	-0.730726	0.239571	1351.97	-3.05014	0.00233183	HIVStatus	LM	0.0997779	NS	0.481559	57407	HMDB0007016		14275352	Pos Late	Diacylglycerol	Lipid
1-palmitoyl-2-arachidonoyl-GPE (16:0/20:4)*	WLWH - WWoH	6 Mo	-0.465464	0.152706	1355.21	-3.04811	0.00234745	HIVStatus	LM	0.0998623	NS	0.627844	52464	HMDB0005323	C05210	9546800	Pos Late	Phosphatidylethanolamine (PE)	Lipid
lactosyl-N-stearoyl-sphingosine (d18:1/18:0)*	WLWH - WWoH	4.5 Mo	-0.697908	0.229262	1293.77	-3.04415	0.00238053	HIVStatus	LM	0.100684	NS	0.497625	54980	HMDB0011591		10260120	Pos Late	Lactosylceramides (LCER)	Lipid
cytosine	WLWH - WWoH	6 Mo	0.441726	0.145224	1146.2	3.04169	0.00240601	HIVStatus	LM	0.101177	NS	1.55539	573	HMDB0000630	C00380	597	Pos Early	Pyrimidine Metabolism, Cytidine containing	Nucleotide
ethyl alpha-glucopyranoside	WLWH - WWoH	6 Mo	0.608638	0.200322	1051.63	3.0383	0.0024379	HIVStatus	LM	0.101622	NS	1.83793	63152	HMDB0029968		11127487	Neg	Food Component/Plant	Xenobiotics
palmitoleoyl-linoleoyl-glycerol (16:1/18:2) [1]*	WLWH - WWoH	6 Mo	-0.710259	0.233955	1345.69	-3.03589	0.00244438	HIVStatus	LM	0.101622	NS	0.491517	54967	HMDB0007132		9543699	Pos Late	Diacylglycerol	Lipid
3-indoxyl sulfate	WLWH - WWoH	9 Mo	0.457851	0.151037	1126.93	3.03138	0.00249001	HIVStatus	LM	0.102602	NS	1.58067	27672	HMDB0000682		10258	Neg	Tryptophan Metabolism	Amino Acid
aconitate [cis or trans]	WLWH - WWoH	6 Mo	-0.253456	0.083609	1008.53	-3.03145	0.00249599	HIVStatus	LM	0.102602	NS	0.776114	46173	HMDB0000958,HMDB000072	C004174,C02341	444212,643757	Neg	TCA Cycle	Energy
proline	WLWH - WWoH	4 Mo	0.233465	0.077095	1088.23	3.02828	0.00251748	HIVStatus	LM	0.102735	NS	1.26297	1898	HMDB0000162,HMDB0003411	C00148,C000763	8988,145742,614	Pos Early	Urea cycle; Arginine and Proline Metabolism	Amino Acid
sphingomyelin (d18:1/19:0, d19:1/18:0)*	WLWH - WWoH	6 Mo	-0.423892	0.140096	1351.06	-3.02572	0.00252729	HIVStatus	LM	0.102735	NS	0.654495	57475				Pos Late	Sphingomyelins	Lipid
N6,N6,N6-trimethyllysine	WLWH - WWoH	1 Mo	0.305496	0.100877	754.91	3.0284	0.00254227	HIVStatus	LM	0.102772	NS	1.3573	1498	HMDB0001325	C03793	440120	Pos Early	Lysine Metabolism	Amino Acid
1-oleoyl-GPS (18:1)	WLWH - WWoH	18 Mo	0.393663	0.130325	1401.69	3.02061	0.00256828	HIVStatus	LM	0.103253	NS	1.4824	19260	HMDB0061694		85036846	Neg	Lysophospholipid	Lipid
2'-O-methylcytidine	WLWH - WWoH	1 Mo	0.392241	0.130355	1111.16	3.00903	0.00267992	HIVStatus	LM	0.106233	NS	1.48029	57554			150971	Pos Early	Pyrimidine Metabolism, Cytidine containing	Nucleotide
1,2-dilinoleoyl-GPC (18:2/18:2)	WLWH - WWoH	6 Mo	-0.522606	0.173789	1365.16	-3.00713	0.00268547	HIVStatus	LM	0.106233	NS	0.592973	52603	HMDB0008138		5288075	Pos Late	Phosphatidylcholine (PC)	Lipid
oleoylcholine	WLWH - WWoH	9 Mo	-0.473636	0.157563	1361.03	-3.006	0.00269554	HIVStatus	LM	0.106233	NS	0.622734	53260	HMDB0240596		59040790	Pos Late	Fatty Acid Metabolism (Acyl Choline)	Lipid
N6-carbamoylthreonyladenosine	WLWH - WWoH	6 Mo	0.189761	0.063112	1102.25	3.00674	0.00270047	HIVStatus	LM	0.106233	NS	1.20896	35157	HMDB0041623		161466	Neg	Purine Metabolism, Adenine containing	Nucleotide
1-palmitoyl-2-arachidonoyl-GPC (16:0/20:4n6)	WLWH - WWoH	6 Mo	-0.430878	0.143955	1374.48	-2.99316	0.00281038	HIVStatus	LM	0.109436	NS	0.649938	52462	HMDB0007982	C05208	10747814	Pos Late	Phosphatidylcholine (PC)	Lipid
palmitoylcholine	WLWH - WWoH	9 Mo	-0.489984	0.163707	1357.92	-2.99306	0.00281181	HIVStatus	LM	0.109436	NS	0.612636	52944	HMDB0240592		151731	Pos Late	Fatty Acid Metabolism (Acyl Choline)	Lipid
N1-methyladenosine	WLWH - WWoH	6 Mo	0.155337	0.051907	1053.36	2.9926	0.00283062	HIVStatus	LM	0.109586	NS	1.16805	15650	HMDB0003331	C02494	27476	Pos Early	Purine Metabolism, Adenine containing	Nucleotide
mannonate*	WLWH - WWoH	1 Mo	0.178826	0.0599405	752.068	2.9834	0.00294293	HIVStatus	LM	0.113334	NS	1.19581	62864			3246006	Polar	Food Component/Plant	Xenobiotics
dimethylarginine (SDMA + ADMA)	WLWH - WWoH	18 Mo	0.381217	0.128076	1406.8	2.9765	0.00296544	HIVStatus	LM	0.113603	NS	1.46407	36808	HMDB0003334,HMDB0001539	C21189,C03626	123831,169148	Pos Early	Urea cycle; Arginine and Proline Metabolism	Amino Acid
3-(4-hydroxyphenyl)lactate	WLWH - WWoH	18 Mo	0.45118	0.151856	1407.85	2.97111	0.00301759	HIVStatus	LM	0.114636	NS	1.57016	32197	HMDB0000755	C03672	9378	Neg	Tyrosine Metabolism	Amino Acid
2-hydroxyglutarate	WLWH - WWoH	4 Mo	0.356053	0.119795	946.138	2.9722	0.00303165	HIVStatus	LM	0.114636	NS	1.42768	37253	HMDB0059655	C02630	43	Polar	Fatty Acid, Dicarboxylate	Lipid
X-18913	WLWH - WWoH	9 Mo	-0.497921	0.167692	1312.54	-2.96926	0.00303941	HIVStatus	LM	0.114636	NS	0.607793	46695				Neg
hexanoylglycine	WLWH - WWoH	4 Mo	0.386607	0.130227	881.018	2.96871	0.00307155	HIVStatus	LM	0.115254	NS	1.47198	35436	HMDB0000701		99463	Neg	Fatty Acid Metabolism (Acyl Glycine)	Lipid
sphingomyelin (d18:1/14:0, d16:1/16:0)*	WLWH - WWoH	6 Mo	-0.372608	0.125806	1269.47	-2.96177	0.00311569	HIVStatus	LM	0.116314	NS	0.688935	42463	HMDB0012097		11433862	Pos Late	Sphingomyelins	Lipid
X-12411	WLWH - WWoH	18 Mo	0.724555	0.245088	1301	2.95631	0.00316956	HIVStatus	LM	0.117724	NS	2.06381	46616				Neg
1-myristoyl-GPI (14:0)*	WLWH - WWoH	12 Mo	-0.754249	0.255383	1382.71	-2.9534	0.00319599	HIVStatus	LM	0.118107	NS	0.470364	61829				Neg	Lysophospholipid	Lipid
1-palmitoyl-2-palmitoleoyl-GPC (16:0/16:1)*	WLWH - WWoH	6 Mo	-0.467966	0.158663	1359.44	-2.94944	0.00323794	HIVStatus	LM	0.119055	NS	0.626275	52470	HMDB0007969		6443788	Pos Late	Phosphatidylcholine (PC)	Lipid
1,2-dilinoleoyl-GPE (18:2/18:2)*	WLWH - WWoH	6 Mo	-0.487314	0.165322	1346.25	-2.94767	0.00325694	HIVStatus	LM	0.119155	NS	0.614274	53174	HMDB0009093		9546812	Pos Late	Phosphatidylethanolamine (PE)	Lipid
6'-sialyllactose	WLWH - WWoH	15 Mo	0.443011	0.150633	1255.99	2.941	0.00333144	HIVStatus	LM	0.120759	NS	1.55739	39795	HMDB0006569	G00265	643987	Polar	Disaccharides and Oligosaccharides	Carbohydrate
palmitoyl-linoleoyl-glycerol (16:0/18:2) [1]*	WLWH - WWoH	6 Mo	-0.639806	0.217589	1340.09	-2.94043	0.00333379	HIVStatus	LM	0.120759	NS	0.527395	52633	HMDB0007103		9543695	Pos Late	Diacylglycerol	Lipid
X-23277	WLWH - WWoH	1 Wk	-0.686863	0.233689	1230.63	-2.93922	0.00335182	HIVStatus	LM	0.120814	NS	0.503152	48973				Neg
stearoyl sphingomyelin (d18:1/18:0)	WLWH - WWoH	6 Mo	-0.363555	0.123797	1369.05	-2.9367	0.00337268	HIVStatus	LM	0.12097	NS	0.6952	19503	HMDB0001348	C00550	6453725	Pos Late	Sphingomyelins	Lipid
X-25212	WLWH - WWoH	9 Mo	-0.695297	0.23756	1318.5	-2.92683	0.00348312	HIVStatus	LM	0.124322	NS	0.498926	62393				Pos Late
docosadienoate (22:2n6)	WLWH - WWoH	18 Mo	-0.555009	0.18997	1397.91	-2.92156	0.00353871	HIVStatus	LM	0.125513	NS	0.574067	32415	HMDB0061714	C16533	5282807	Neg	Long Chain Polyunsaturated Fatty Acid (n3 and n6)	Lipid
1-oleoyl-2-linoleoyl-GPE (18:1/18:2)*	WLWH - WWoH	6 Mo	-0.37132	0.127138	1365.76	-2.92061	0.00355081	HIVStatus	LM	0.125513	NS	0.689823	52687	HMDB0005349		9546753	Pos Late	Phosphatidylethanolamine (PE)	Lipid
stearoyl-arachidonoyl-glycerol (18:0/20:4) [2]*	WLWH - WWoH	9 Mo	-0.74048	0.25371	1358.76	-2.9186	0.0035739	HIVStatus	LM	0.12555	NS	0.476885	57449	HMDB0007170		6438587	Pos Late	Diacylglycerol	Lipid
palmitoleoyl-arachidonoyl-glycerol (16:1/20:4) [2]*	WLWH - WWoH	6 Mo	-1.09593	0.375731	1348.31	-2.91679	0.00359509	HIVStatus	LM	0.12555	NS	0.33423	57406				Pos Late	Diacylglycerol	Lipid
3-phosphoserine	WLWH - WWoH	4.5 Mo	0.933331	0.320024	1250.36	2.91644	0.00360368	HIVStatus	LM	0.12555	NS	2.54296	543	HMDB0001721,HMDB0000272	C01005,C02532	68841	Pos Early	Glycine, Serine and Threonine Metabolism	Amino Acid
1,2-dipalmitoyl-GPE (16:0/16:0)*	WLWH - WWoH	12 Mo	-0.548609	0.188215	1293.22	-2.9148	0.00362048	HIVStatus	LM	0.12555	NS	0.577753	57341	HMDB0008923		445468	Pos Late	Phosphatidylethanolamine (PE)	Lipid
lactosyl-N-nervonoyl-sphingosine (d18:1/24:1)*	WLWH - WWoH	12 Mo	-0.696831	0.239777	1238.71	-2.90617	0.00372395	HIVStatus	LM	0.127845	NS	0.498161	57370	HMDB0004872			Pos Late	Lactosylceramides (LCER)	Lipid
dihomo-linolenate (20:3n3 or n6)	WLWH - WWoH	9 Mo	-0.556697	0.191738	1334.07	-2.90342	0.00375184	HIVStatus	LM	0.127845	NS	0.573099	35718	HMDB0002925	C03242	5280581	Neg	Long Chain Polyunsaturated Fatty Acid (n3 and n6)	Lipid
lactosyl-N-palmitoyl-sphingosine (d18:1/16:0)	WLWH - WWoH	12 Mo	-0.57772	0.198978	1295.38	-2.90344	0.00375342	HIVStatus	LM	0.127845	NS	0.561176	53010	HMDB0006750		53477895	Pos Late	Lactosylceramides (LCER)	Lipid
N-acetylmethionine	WLWH - WWoH	9 Mo	0.444694	0.153135	929.527	2.90393	0.00377231	HIVStatus	LM	0.127845	NS	1.56001	1589	HMDB0011745	C02712	448580	Neg	Methionine, Cysteine, SAM and Taurine Metabolism	Amino Acid
N6-methyllysine	WLWH - WWoH	4.5 Mo	0.667896	0.229979	857.556	2.90416	0.00377694	HIVStatus	LM	0.127845	NS	1.95013	62860	HMDB0002038	C02728	164795	Pos Early	Lysine Metabolism	Amino Acid
lactosyl-N-stearoyl-sphingosine (d18:1/18:0)*	WLWH - WWoH	15 Mo	-0.763699	0.263352	1385.82	-2.89991	0.0037915	HIVStatus	LM	0.127845	NS	0.46594	54980	HMDB0011591		10260120	Pos Late	Lactosylceramides (LCER)	Lipid
sphingomyelin (d18:2/14:0, d18:1/14:1)*	WLWH - WWoH	6 Mo	-0.382791	0.132113	1177.37	-2.89746	0.00383165	HIVStatus	LM	0.128607	NS	0.681955	47154	HMDB0240637,HMDB0240612			Pos Late	Sphingomyelins	Lipid
glycosyl ceramide (d18:1/20:0, d16:1/22:0)*	WLWH - WWoH	6 Mo	-0.422593	0.146077	1340.92	-2.89294	0.00387815	HIVStatus	LM	0.129573	NS	0.655346	57595				Pos Late	Hexosylceramides (HCER)	Lipid
X-12026	WLWH - WWoH	4 Mo	0.381227	0.131899	997.747	2.8903	0.00393209	HIVStatus	LM	0.130778	NS	1.46408	47905				Neg
aconitate [cis or trans]	WLWH - WWoH	4 Mo	-0.232459	0.0805383	938.515	-2.88632	0.00398715	HIVStatus	LM	0.131982	NS	0.792582	46173	HMDB0000958,HMDB000072	C004174,C02341	444212,643757	Neg	TCA Cycle	Energy
lactosyl-N-stearoyl-sphingosine (d18:1/18:0)*	WLWH - WWoH	9 Mo	-0.624568	0.216616	1220.77	-2.8833	0.00400438	HIVStatus	LM	0.131982	NS	0.535493	54980	HMDB0011591		10260120	Pos Late	Lactosylceramides (LCER)	Lipid
xanthine	WLWH - WWoH	4 Mo	-0.742678	0.258417	1250.32	-2.87395	0.00412232	HIVStatus	LM	0.135068	NS	0.475838	3147	HMDB0000292	C00385	1188	Pos Early	Purine Metabolism, (Hypo)Xanthine/Inosine containing	Nucleotide
azelate (C9-DC)	WLWH - WWoH	4.5 Mo	-0.514149	0.178988	1364.17	-2.87254	0.00413492	HIVStatus	LM	0.135068	NS	0.598009	18362	HMDB0000784	C08261	2266	Polar	Fatty Acid, Dicarboxylate	Lipid
glycosyl ceramide (d18:2/24:1, d18:1/24:2)*	WLWH - WWoH	6 Mo	-0.54612	0.190411	1277.27	-2.8681	0.00419728	HIVStatus	LM	0.136495	NS	0.579193	57453				Pos Late	Hexosylceramides (HCER)	Lipid
linoleoyl-linoleoyl-glycerol (18:2/18:2) [1]*	WLWH - WWoH	9 Mo	-0.535067	0.187247	1342.54	-2.85755	0.00433511	HIVStatus	LM	0.138847	NS	0.58563	54968	HMDB0007248		9543729	Pos Late	Diacylglycerol	Lipid
X-12026	WLWH - WWoH	15 Mo	0.484302	0.1695	1346.29	2.85724	0.0043391	HIVStatus	LM	0.138847	NS	1.62304	47905				Neg
nicotinamide adenine dinucleotide (NAD+)	WLWH - WWoH	6 Mo	-0.530904	0.185846	1295.02	-2.85669	0.00434925	HIVStatus	LM	0.138847	NS	0.588073	5278		C00003	5892	Neg	Nicotinate and Nicotinamide Metabolism	Cofactors and Vitamins
docosadienoate (22:2n6)	WLWH - WWoH	12 Mo	-0.370428	0.129734	1375.56	-2.8553	0.00436417	HIVStatus	LM	0.138847	NS	0.690439	32415	HMDB0061714	C16533	5282807	Neg	Long Chain Polyunsaturated Fatty Acid (n3 and n6)	Lipid
1-myristoyl-2-palmitoyl-GPC (14:0/16:0)	WLWH - WWoH	12 Mo	-0.473888	0.165966	1360.92	-2.85533	0.00436446	HIVStatus	LM	0.138847	NS	0.622577	19258	HMDB0007869		129657	Pos Late	Phosphatidylcholine (PC)	Lipid
2-hydroxyglutarate	WLWH - WWoH	9 Mo	0.365301	0.128032	1069.91	2.8532	0.00441158	HIVStatus	LM	0.139259	NS	1.44095	37253	HMDB0059655	C02630	43	Polar	Fatty Acid, Dicarboxylate	Lipid
3-(3-amino-3-carboxypropyl)uridine*	WLWH - WWoH	9 Mo	0.240457	0.0842996	1166.04	2.85241	0.0044155	HIVStatus	LM	0.139259	NS	1.27183	62924			171198	Neg	Pyrimidine Metabolism, Uracil containing	Nucleotide
linolenoyl-linolenoyl-glycerol (18:3/18:3) [2]*	WLWH - WWoH	12 Mo	-0.971456	0.340868	1321.35	-2.84995	0.0044405	HIVStatus	LM	0.139447	NS	0.378532	54952	HMDB0007278		14275411	Pos Late	Diacylglycerol	Lipid
kynurenine	WLWH - WWoH	1 Wk	0.400064	0.140468	1086.42	2.84809	0.00448122	HIVStatus	LM	0.140124	NS	1.49192	15140	HMDB0000684	C00328	161166	Pos Early	Tryptophan Metabolism	Amino Acid
N6-methyllysine	WLWH - WWoH	1 Wk	0.578268	0.202904	606.128	2.84996	0.00452105	HIVStatus	LM	0.140726	NS	1.78295	62860	HMDB0002038	C02728	164795	Pos Early	Lysine Metabolism	Amino Acid
pipecolate	WLWH - WWoH	9 Mo	0.766056	0.269465	1333.76	2.84288	0.00453893	HIVStatus	LM	0.140726	NS	2.15127	1444	HMDB0000070			Pos Early	Lysine Metabolism	Amino Acid
1-dihomo-linoleoylglycerol (20:2)	WLWH - WWoH	12 Mo	-0.710997	0.2507	1343.7	-2.83605	0.00463608	HIVStatus	LM	0.143132	NS	0.491154	35103				Neg	Monoacylglycerol	Lipid
1-arachidonylglycerol (20:4)	WLWH - WWoH	12 Mo	-0.651093	0.230107	1372.96	-2.82952	0.00472956	HIVStatus	LM	0.145404	NS	0.521475	34397	HMDB11578	C13857	16019980,5282281	Neg	Monoacylglycerol	Lipid
methionine sulfone	WLWH - WWoH	9 Mo	0.593439	0.209744	1085.88	2.82935	0.00475009	HIVStatus	LM	0.145424	NS	1.8102	44878	HMDB0062174		69961	Pos Early	Methionine, Cysteine, SAM and Taurine Metabolism	Amino Acid
1-arachidonylglycerol (20:4)	WLWH - WWoH	9 Mo	-0.646668	0.228793	1370.28	-2.82644	0.00477523	HIVStatus	LM	0.145521	NS	0.523788	34397	HMDB11578	C13857	16019980,5282281	Neg	Monoacylglycerol	Lipid
N6,N6,N6-trimethyllysine	WLWH - WWoH	9 Mo	0.315027	0.111434	955.247	2.82702	0.00479652	HIVStatus	LM	0.145521	NS	1.3703	1498	HMDB0001325	C03793	440120	Pos Early	Lysine Metabolism	Amino Acid
N6,N6,N6-trimethyllysine	WLWH - WWoH	12 Mo	0.316125	0.111868	963.22	2.82586	0.00481291	HIVStatus	LM	0.145521	NS	1.3718	1498	HMDB0001325	C03793	440120	Pos Early	Lysine Metabolism	Amino Acid
retinol (vitamin A)	WLWH - WWoH	6 Mo	-0.535253	0.189743	1330.27	-2.82093	0.00485961	HIVStatus	LM	0.146017	NS	0.585521	1806	HMDB0000305	C00473	445354	Pos Late	Vitamin A Metabolism	Cofactors and Vitamins
indolepropionate	WLWH - WWoH	15 Mo	-0.0333028	0.0118094	1408	-2.82003	0.00486923	HIVStatus	LM	0.146017	NS	0.967246	32405	HMDB0002302		3744	Pos Early	Tryptophan Metabolism	Amino Acid
palmitoyl-dihomo-linolenoyl-glycerol (16:0/20:3n3 or 6) [2]*	WLWH - WWoH	12 Mo	-0.936953	0.33255	1330.62	-2.81748	0.00491177	HIVStatus	LM	0.146692	NS	0.39182	54941				Pos Late	Diacylglycerol	Lipid
1-stearoyl-2-dihomo-linolenoyl-GPE (18:0/20:3n3 or 6)*	WLWH - WWoH	6 Mo	-0.400671	0.142323	1348.68	-2.81521	0.00494537	HIVStatus	LM	0.147095	NS	0.669871	57336	HMDB0009002		52924903	Pos Late	Phosphatidylethanolamine (PE)	Lipid
pseudouridine	WLWH - WWoH	9 Mo	0.353322	0.125531	1135.64	2.81462	0.00496783	HIVStatus	LM	0.147164	NS	1.42379	33442	HMDB0000767	C02067	15047	Neg	Pyrimidine Metabolism, Uracil containing	Nucleotide
2,4-dihydroxybutyrate	WLWH - WWoH	6 Mo	0.371555	0.13235	1054.98	2.80737	0.0050868	HIVStatus	LM	0.150081	NS	1.44999	62951	HMDB0000360		192742	Polar	Fatty Acid, Dihydroxy	Lipid
N-delta-acetylornithine	WLWH - WWoH	9 Mo	0.687607	0.245269	1065.99	2.80348	0.00514713	HIVStatus	LM	0.151251	NS	1.98895	43249	HMDB0003357	C00437	9920500	Pos Early	Urea cycle; Arginine and Proline Metabolism	Amino Acid
palmitoyl-linolenoyl-glycerol (16:0/18:3) [2]*	WLWH - WWoH	6 Mo	-0.5734	0.204751	1358.06	-2.80048	0.00517504	HIVStatus	LM	0.151463	NS	0.563606	54965	HMDB0007104,HMDB0007105		348277338,348277337	Pos Late	Diacylglycerol	Lipid
1-palmitoyl-2-docosahexaenoyl-GPC (16:0/22:6)	WLWH - WWoH	6 Mo	-0.56963	0.203703	1332.8	-2.79637	0.00524224	HIVStatus	LM	0.152234	NS	0.565735	52610	HMDB0007991		6441886	Pos Late	Phosphatidylcholine (PC)	Lipid
nicotinamide adenine dinucleotide (NAD+)	WLWH - WWoH	4.5 Mo	-0.573435	0.205076	1367.8	-2.79621	0.00524299	HIVStatus	LM	0.152234	NS	0.563586	5278		C00003	5892	Neg	Nicotinate and Nicotinamide Metabolism	Cofactors and Vitamins
5-hydroxylysine	WLWH - WWoH	1 Mo	0.43652	0.156106	1006.41	2.7963	0.00526758	HIVStatus	LM	0.152343	NS	1.54731	15685	HMDB0000450	C16741	3032849	Pos Early	Lysine Metabolism	Amino Acid
phenol sulfate	WLWH - WWoH	9 Mo	0.352695	0.126566	1098.84	2.78664	0.00541752	HIVStatus	LM	0.155239	NS	1.4229	32553	HMDB0060015	C02180	74426	Neg	Tyrosine Metabolism	Amino Acid
UDP-glucuronate	WLWH - WWoH	18 Mo	-0.803198	0.288435	1401.46	-2.78468	0.00543012	HIVStatus	LM	0.155239	NS	0.447894	2763	HMDB0000935	C00167	17473	Neg	Nucleotide Sugar	Carbohydrate
sphingomyelin (d18:1/20:0, d16:1/22:0)*	WLWH - WWoH	6 Mo	-0.317478	0.11405	1375.12	-2.78368	0.00544821	HIVStatus	LM	0.155239	NS	0.727982	48490	HMDB0012102		44260124	Pos Late	Sphingomyelins	Lipid
palmitoyl-linoleoyl-glycerol (16:0/18:2) [2]*	WLWH - WWoH	6 Mo	-0.43983	0.158068	1335.09	-2.78253	0.00546967	HIVStatus	LM	0.155239	NS	0.644146	52634	HMDB0007103		131801744	Pos Late	Diacylglycerol	Lipid
sphingomyelin (d18:1/14:0, d16:1/16:0)*	WLWH - WWoH	12 Mo	-0.364519	0.13101	1306.69	-2.78238	0.00547379	HIVStatus	LM	0.155239	NS	0.694531	42463	HMDB0012097		11433862	Pos Late	Sphingomyelins	Lipid
1-myristoyl-GPI (14:0)*	WLWH - WWoH	6 Mo	-0.679127	0.244397	1368.93	-2.77878	0.00553086	HIVStatus	LM	0.156252	NS	0.50706	61829				Neg	Lysophospholipid	Lipid
2,4-dihydroxybutyrate	WLWH - WWoH	4 Mo	0.353679	0.127293	986.061	2.77848	0.00556516	HIVStatus	LM	0.156368	NS	1.4243	62951	HMDB0000360		192742	Polar	Fatty Acid, Dihydroxy	Lipid
N6-carbamoylthreonyladenosine	WLWH - WWoH	1 Mo	0.160338	0.0577365	952.452	2.77707	0.00559284	HIVStatus	LM	0.156368	NS	1.17391	35157	HMDB0041623		161466	Neg	Purine Metabolism, Adenine containing	Nucleotide
N-acetylmethionine	WLWH - WWoH	1 Mo	0.386245	0.139007	733.107	2.7786	0.00559907	HIVStatus	LM	0.156368	NS	1.47145	1589	HMDB0011745	C02712	448580	Neg	Methionine, Cysteine, SAM and Taurine Metabolism	Amino Acid
sphingomyelin (d18:1/22:1, d18:2/22:0, d16:1/24:1)*	WLWH - WWoH	6 Mo	-0.336827	0.121468	1332.57	-2.77296	0.00563231	HIVStatus	LM	0.156698	NS	0.714032	48493	HMDB0012104			Pos Late	Sphingomyelins	Lipid
palmitoyl-dihomo-linolenoyl-glycerol (16:0/20:3n3 or 6) [2]*	WLWH - WWoH	15 Mo	-1.13277	0.408724	1406.07	-2.77147	0.00565401	HIVStatus	LM	0.156706	NS	0.322141	54941				Pos Late	Diacylglycerol	Lipid
2-docosahexaenoylglycerol (22:6)*	WLWH - WWoH	12 Mo	-0.597245	0.215544	1198.88	-2.77088	0.0056769	HIVStatus	LM	0.156747	NS	0.550326	48675	HMDB0011557		46896303	Neg	Monoacylglycerol	Lipid
X-12127	WLWH - WWoH	1 Wk	0.632397	0.228245	668.548	2.7707	0.00574903	HIVStatus	LM	0.157648	NS	1.88212	47702				Pos Early
myristoyl-linoleoyl-glycerol (14:0/18:2) [2]*	WLWH - WWoH	6 Mo	-0.475837	0.172108	1351.12	-2.76476	0.00577387	HIVStatus	LM	0.157648	NS	0.621365	57408	HMDB0007016		14275352	Pos Late	Diacylglycerol	Lipid
hesperidin (hesperetin 7-rutinoside)	WLWH - WWoH	15 Mo	-0.0913109	0.0330542	1408	-2.76246	0.00581136	HIVStatus	LM	0.157648	NS	0.912734	21300	HMDB0003265	G00283,D01038	10621	Neg	Food Component/Plant	Xenobiotics
1-stearoyl-2-arachidonoyl-GPE (18:0/20:4)	WLWH - WWoH	6 Mo	-0.347866	0.125919	1350.98	-2.76261	0.00581186	HIVStatus	LM	0.157648	NS	0.706193	52447	HMDB0009003	C05210	5289133	Pos Late	Phosphatidylethanolamine (PE)	Lipid
1-dihomo-linolenylglycerol (20:3)	WLWH - WWoH	12 Mo	-0.69204	0.250534	1364.72	-2.76226	0.00581726	HIVStatus	LM	0.157648	NS	0.500554	48341	HMDB0011577			Neg	Monoacylglycerol	Lipid
kynurenine	WLWH - WWoH	9 Mo	0.445016	0.161637	1246.94	2.75318	0.00598764	HIVStatus	LM	0.161165	NS	1.56052	15140	HMDB0000684	C00328	161166	Pos Early	Tryptophan Metabolism	Amino Acid
2'-O-methylcytidine	WLWH - WWoH	4 Mo	0.3787	0.137563	1180.78	2.75293	0.00599699	HIVStatus	LM	0.161165	NS	1.46038	57554			150971	Pos Early	Pyrimidine Metabolism, Cytidine containing	Nucleotide
linoleoyl-linolenoyl-glycerol (18:2/18:3) [2]*	WLWH - WWoH	6 Mo	-0.705899	0.256564	1347.68	-2.75136	0.00601434	HIVStatus	LM	0.161165	NS	0.493664	54964	HMDB0007250		9543737	Pos Late	Diacylglycerol	Lipid
1-stearoyl-GPG (18:0)	WLWH - WWoH	1 Wk	0.18174	0.0660954	1078.9	2.74966	0.00606545	HIVStatus	LM	0.161165	NS	1.1993	34437				Neg	Lysophospholipid	Lipid
1-stearoyl-2-linoleoyl-GPE (18:0/18:2)*	WLWH - WWoH	6 Mo	-0.320046	0.116468	1363.95	-2.74792	0.0060764	HIVStatus	LM	0.161165	NS	0.726116	52446	HMDB0008994		9546749	Pos Late	Phosphatidylethanolamine (PE)	Lipid
linoleoyl-arachidonoyl-glycerol (18:2/20:4) [1]*	WLWH - WWoH	9 Mo	-0.805917	0.293295	1354.15	-2.7478	0.00607922	HIVStatus	LM	0.161165	NS	0.446678	54955	HMDB0007257		9543796	Pos Late	Diacylglycerol	Lipid
glutamine conjugate of C6H10O2 (2)*	WLWH - WWoH	15 Mo	-0.100412	0.0365629	1407.71	-2.74628	0.00610434	HIVStatus	LM	0.161247	NS	0.904465	63660				Neg	Partially Characterized Molecules	Partially Characterized Molecules
inositol 1-phosphate (I1P)	WLWH - WWoH	6 Mo	-0.5181	0.1888	1192.74	-2.74418	0.00615726	HIVStatus	LM	0.16206	NS	0.595651	43849	HMDB0000213	C01177	440194	Polar	Inositol Metabolism	Lipid
oleoyl-linoleoyl-glycerol (18:1/18:2) [1]	WLWH - WWoH	9 Mo	-0.560081	0.204389	1362.17	-2.74028	0.00621895	HIVStatus	LM	0.162928	NS	0.571163	46798	HMDB0007219		14275396	Pos Late	Diacylglycerol	Lipid
linoleoyl-arachidonoyl-glycerol (18:2/20:4) [1]*	WLWH - WWoH	4 Mo	-0.73799	0.269378	1308.32	-2.73961	0.00623477	HIVStatus	LM	0.162928	NS	0.478074	54955	HMDB0007257		9543796	Pos Late	Diacylglycerol	Lipid
glycine	WLWH - WWoH	1 Mo	0.278764	0.101757	821.112	2.7395	0.00628674	HIVStatus	LM	0.163701	NS	1.3215	58	HMDB0000123	C00037	750	Pos Early	Glycine, Serine and Threonine Metabolism	Amino Acid
nicotinamide	WLWH - WWoH	1 Mo	0.350137	0.127999	1073.58	2.73545	0.00633211	HIVStatus	LM	0.16378	NS	1.41926	594	HMDB0001406	C00153	936	Pos Early	Nicotinate and Nicotinamide Metabolism	Cofactors and Vitamins
betaine	WLWH - WWoH	18 Mo	0.497214	0.181859	1400.93	2.73407	0.00633453	HIVStatus	LM	0.16378	NS	1.64413	3141	HMDB0000043	C00719	247	Pos Early	Glycine, Serine and Threonine Metabolism	Amino Acid
sphingomyelin (d18:1/17:0, d17:1/18:0, d19:1/16:0)	WLWH - WWoH	6 Mo	-0.416817	0.152714	1341.7	-2.7294	0.00642784	HIVStatus	LM	0.164842	NS	0.659142	52615	HMDB0240620,HMDB0240609,HMDB0240622		46891763	Pos Late	Sphingomyelins	Lipid
7-methylguanine	WLWH - WWoH	9 Mo	0.24007	0.0879574	1005.35	2.72939	0.00645594	HIVStatus	LM	0.164842	NS	1.27134	35114	HMDB0000897	C02242	135398679	Pos Early	Purine Metabolism, Guanine containing	Nucleotide
stachydrine	WLWH - WWoH	9 Mo	0.800835	0.293564	1224.09	2.72797	0.00646362	HIVStatus	LM	0.164842	NS	2.2274	34384	HMDB0004827	C10172	115244	Pos Early	Food Component/Plant	Xenobiotics
sphingomyelin (d18:1/22:2, d18:2/22:1, d16:1/24:2)*	WLWH - WWoH	6 Mo	-0.469176	0.172006	1275.49	-2.72768	0.0064657	HIVStatus	LM	0.164842	NS	0.625517	57477	HMDB0240670,HMDB0240672,HMDB0240669			Pos Late	Sphingomyelins	Lipid
1,2-dipalmitoyl-GPE (16:0/16:0)*	WLWH - WWoH	6 Mo	-0.492705	0.18083	1253.09	-2.72468	0.00652585	HIVStatus	LM	0.165797	NS	0.610971	57341	HMDB0008923		445468	Pos Late	Phosphatidylethanolamine (PE)	Lipid
carotene diol (3)	WLWH - WWoH	15 Mo	-0.596579	0.219522	1407.51	-2.71762	0.00665592	HIVStatus	LM	0.168517	NS	0.550693	57637				Pos Late	Vitamin A Metabolism	Cofactors and Vitamins
X-26266	WLWH - WWoH	1 Wk	-0.638198	0.235297	1311.68	-2.71231	0.00676887	HIVStatus	LM	0.170717	NS	0.528243	65030				Pos Late
X-12411	WLWH - WWoH	1 Mo	0.470433	0.173233	656.469	2.71561	0.00678949	HIVStatus	LM	0.170717	NS	1.60069	46616				Neg
N2,N2-dimethylguanosine	WLWH - WWoH	4 Mo	0.22172	0.0818627	899.312	2.70844	0.00688843	HIVStatus	LM	0.172023	NS	1.24822	35137	HMDB0004824		135501639	Pos Early	Purine Metabolism, Guanine containing	Nucleotide
sphingomyelin (d18:1/20:1, d18:2/20:0)*	WLWH - WWoH	9 Mo	-0.378584	0.139888	1348.38	-2.70635	0.00688858	HIVStatus	LM	0.172023	NS	0.68483	48491	HMDB0240610,HMDB0240632			Pos Late	Sphingomyelins	Lipid
sphingomyelin (d18:1/19:0, d19:1/18:0)*	WLWH - WWoH	9 Mo	-0.393492	0.14546	1367.13	-2.70516	0.00691193	HIVStatus	LM	0.172023	NS	0.674697	57475				Pos Late	Sphingomyelins	Lipid
2-linoleoylglycerol (18:2)	WLWH - WWoH	9 Mo	-0.551624	0.204224	1387.93	-2.70108	0.0069956	HIVStatus	LM	0.173514	NS	0.576014	32506	HMDB0011538		5365676	Neg	Monoacylglycerol	Lipid
N2,N2-dimethylguanosine	WLWH - WWoH	6 Mo	0.22867	0.0848704	969.29	2.69435	0.00717462	HIVStatus	LM	0.176803	NS	1.25693	35137	HMDB0004824		135501639	Pos Early	Purine Metabolism, Guanine containing	Nucleotide
oleoyl-oleoyl-glycerol (18:1/18:1) [1]*	WLWH - WWoH	4 Mo	-1.11454	0.413892	1294.31	-2.69282	0.00717652	HIVStatus	LM	0.176803	NS	0.328067	54945	HMDB0007218		9543716	Pos Late	Diacylglycerol	Lipid
oleoyl-oleoyl-glycerol (18:1/18:1) [2]*	WLWH - WWoH	6 Mo	-0.54209	0.201785	1372.12	-2.68647	0.00730821	HIVStatus	LM	0.179443	NS	0.581531	54946	HMDB0007218		9543716	Pos Late	Diacylglycerol	Lipid
pyridoxamine	WLWH - WWoH	15 Mo	-0.947625	0.353594	1398.47	-2.67998	0.0074491	HIVStatus	LM	0.181854	NS	0.387661	2150	HMDB0001431	C00534	1052	Pos Early	Vitamin B6 Metabolism	Cofactors and Vitamins
N1-methylinosine	WLWH - WWoH	15 Mo	0.408597	0.152542	1323.53	2.67859	0.00748475	HIVStatus	LM	0.181854	NS	1.50471	48351	HMDB0002721		650095	Pos Early	Purine Metabolism, (Hypo)Xanthine/Inosine containing	Nucleotide
7-methylguanine	WLWH - WWoH	4.5 Mo	0.246952	0.0921738	1099.33	2.6792	0.00749003	HIVStatus	LM	0.181854	NS	1.28012	35114	HMDB0000897	C02242	135398679	Pos Early	Purine Metabolism, Guanine containing	Nucleotide
biliverdin	WLWH - WWoH	1 Wk	-0.547877	0.204793	1104.44	-2.67527	0.0075773	HIVStatus	LM	0.181854	NS	0.578176	2137	HMDB0001008	C00500	5280353	Pos Late	Hemoglobin and Porphyrin Metabolism	Cofactors and Vitamins
ceramide (d18:1/14:0, d16:1/16:0)*	WLWH - WWoH	12 Mo	-0.618713	0.231349	1334.86	-2.67437	0.00757838	HIVStatus	LM	0.181854	NS	0.538637	57432	HMDB0240681,HMDB0011773			Pos Late	Ceramides	Lipid
N6,N6,N6-trimethyllysine	WLWH - WWoH	6 Mo	0.290591	0.108592	901.786	2.67597	0.00758638	HIVStatus	LM	0.181854	NS	1.33722	1498	HMDB0001325	C03793	440120	Pos Early	Lysine Metabolism	Amino Acid
trans-4-hydroxyproline	WLWH - WWoH	18 Mo	0.54792	0.205067	1402.51	2.67191	0.00762947	HIVStatus	LM	0.181854	NS	1.72965	32306	HMDB0000725	C01157	5810	Pos Early	Urea cycle; Arginine and Proline Metabolism	Amino Acid
trimethylamine N-oxide	WLWH - WWoH	12 Mo	0.327962	0.122712	1183.86	2.67262	0.00762953	HIVStatus	LM	0.181854	NS	1.38814	40406	HMDB0000925	C01104	1145	Pos Early	Phospholipid Metabolism	Lipid
succinylcarnitine (C4-DC)	WLWH - WWoH	6 Mo	0.296632	0.111024	1101.92	2.67179	0.00765597	HIVStatus	LM	0.181854	NS	1.34532	37058	HMDB0061717		71464481	Pos Early	TCA Cycle	Energy
docosapentaenoate (n3 DPA; 22:5n3)	WLWH - WWoH	9 Mo	-0.535702	0.200579	1347.31	-2.67078	0.00765873	HIVStatus	LM	0.181854	NS	0.585258	32504	HMDB0006528,HMDB0001976	C16513	6441454	Neg	Long Chain Polyunsaturated Fatty Acid (n3 and n6)	Lipid
phenylalanine	WLWH - WWoH	9 Mo	0.254677	0.0954601	1260.65	2.66789	0.00773068	HIVStatus	LM	0.181854	NS	1.29005	64	HMDB0000159	C00079	6140	Pos Early	Phenylalanine Metabolism	Amino Acid
X-25950	WLWH - WWoH	1 Wk	0.283945	0.106455	1055.99	2.66728	0.00776386	HIVStatus	LM	0.181854	NS	1.32836	63901				Pos Early
X-12544	WLWH - WWoH	9 Mo	-0.299426	0.112314	1293.26	-2.66598	0.00777201	HIVStatus	LM	0.181854	NS	0.741243	46510				Neg
palmitoyl-arachidonoyl-glycerol (16:0/20:4) [2]*	WLWH - WWoH	4 Mo	-0.48979	0.183749	1301.97	-2.66553	0.00778171	HIVStatus	LM	0.181854	NS	0.612755	54958	HMDB0007112		9543736	Pos Late	Diacylglycerol	Lipid
lactosyl-N-arachidoyl-sphingosine (d18:1/20:0)*	WLWH - WWoH	1 Wk	-0.480509	0.180235	1094.15	-2.66601	0.00778892	HIVStatus	LM	0.181854	NS	0.618468	57425	HMDB0011593	C01290	53481000	Pos Late	Lactosylceramides (LCER)	Lipid
2-hydroxyglutarate	WLWH - WWoH	18 Mo	0.467739	0.17556	1399.65	2.66428	0.00780405	HIVStatus	LM	0.181854	NS	1.59638	37253	HMDB0059655	C02630	43	Polar	Fatty Acid, Dicarboxylate	Lipid
oleoyl-arachidonoyl-glycerol (18:1/20:4) [2]*	WLWH - WWoH	6 Mo	-0.501571	0.188335	1344.13	-2.66319	0.00783287	HIVStatus	LM	0.181946	NS	0.605579	54961	HMDB0007228		9543786	Pos Late	Diacylglycerol	Lipid
N6-carbamoylthreonyladenosine	WLWH - WWoH	18 Mo	0.241485	0.0908441	1407.4	2.65824	0.00794396	HIVStatus	LM	0.183943	NS	1.27314	35157	HMDB0041623		161466	Neg	Purine Metabolism, Adenine containing	Nucleotide
N-formylkynurenine	WLWH - WWoH	4 Mo	0.434465	0.163433	1030.99	2.65836	0.00797371	HIVStatus	LM	0.184049	NS	1.54414	64334	HMDB01200	C15605,C02406,C02700	910	Pos Early	Tryptophan Metabolism	Amino Acid
N2,N2-dimethylguanosine	WLWH - WWoH	1 Mo	0.208309	0.0784197	816.542	2.65634	0.00805353	HIVStatus	LM	0.184578	NS	1.23159	35137	HMDB0004824		135501639	Pos Early	Purine Metabolism, Guanine containing	Nucleotide
glycosyl-N-stearoyl-sphingosine (d18:1/18:0)	WLWH - WWoH	6 Mo	-0.354691	0.133657	1310.6	-2.65374	0.00805673	HIVStatus	LM	0.184578	NS	0.70139	52234				Pos Late	Hexosylceramides (HCER)	Lipid
2'-O-methylcytidine	WLWH - WWoH	9 Mo	0.394783	0.148851	1269.36	2.6522	0.00809666	HIVStatus	LM	0.184578	NS	1.48406	57554			150971	Pos Early	Pyrimidine Metabolism, Cytidine containing	Nucleotide
1-oleoyl-2-linoleoyl-GPC (18:1/18:2)*	WLWH - WWoH	6 Mo	-0.426719	0.161001	1376.7	-2.65042	0.0081314	HIVStatus	LM	0.184578	NS	0.652647	52453	HMDB0008105		24778939	Pos Late	Phosphatidylcholine (PC)	Lipid
N-acetylserine	WLWH - WWoH	6 Mo	0.175094	0.0659825	744.472	2.65365	0.00813261	HIVStatus	LM	0.184578	NS	1.19136	37076	HMDB0002931		65249	Polar	Glycine, Serine and Threonine Metabolism	Amino Acid
N-acetyl-isoputreanine	WLWH - WWoH	4 Mo	0.243335	0.0917584	878.535	2.65191	0.00814798	HIVStatus	LM	0.184578	NS	1.2755	62309			131802901	Pos Early	Polyamine Metabolism	Amino Acid
dihomo-linoleate (20:2n6)	WLWH - WWoH	18 Mo	-0.576233	0.217836	1397.9	-2.64526	0.00825421	HIVStatus	LM	0.186407	NS	0.562011	17805	HMDB0005060	C16525	6439848	Neg	Long Chain Polyunsaturated Fatty Acid (n3 and n6)	Lipid
succinylcarnitine (C4-DC)	WLWH - WWoH	12 Mo	0.304223	0.115051	1159.77	2.64425	0.00829783	HIVStatus	LM	0.186816	NS	1.35557	37058	HMDB0061717		71464481	Pos Early	TCA Cycle	Energy
2-stearoyl-GPE (18:0)*	WLWH - WWoH	18 Mo	0.777406	0.294728	1402.78	2.63771	0.00843912	HIVStatus	LM	0.189414	NS	2.17582	41220	HMDB0011129		90658453,53480667	Neg	Lysophospholipid	Lipid
1-palmitoyl-2-palmitoleoyl-GPE (16:0/16:1)*	WLWH - WWoH	6 Mo	-0.517851	0.196374	1129.98	-2.63707	0.00847734	HIVStatus	LM	0.189481	NS	0.595799	52471	HMDB0008924		52924925	Pos Late	Phosphatidylethanolamine (PE)	Lipid
arachidonate (20:4n6)	WLWH - WWoH	9 Mo	-0.511906	0.194219	1325.95	-2.63572	0.00849391	HIVStatus	LM	0.189481	NS	0.599352	1110	HMDB0001043	C00219	444899	Neg	Long Chain Polyunsaturated Fatty Acid (n3 and n6)	Lipid
nicotinamide ribonucleotide (NMN)	WLWH - WWoH	1 Mo	-0.586057	0.222593	1108.25	-2.63286	0.00858469	HIVStatus	LM	0.190314	NS	0.556517	22152	HMDB0000229	C00455	14180	Pos Early	Nicotinate and Nicotinamide Metabolism	Cofactors and Vitamins
cis-3,4-methyleneheptanoate	WLWH - WWoH	6 Mo	-0.417393	0.158664	1153.48	-2.63066	0.00863535	HIVStatus	LM	0.190314	NS	0.658762	64390				Neg	Fatty Acid, Branched	Lipid
dihomo-linolenate (20:3n3 or n6)	WLWH - WWoH	15 Mo	-0.623923	0.237268	1406.7	-2.62961	0.00864152	HIVStatus	LM	0.190314	NS	0.535838	35718	HMDB0002925	C03242	5280581	Neg	Long Chain Polyunsaturated Fatty Acid (n3 and n6)	Lipid
5-methyluridine (ribothymidine)	WLWH - WWoH	18 Mo	-0.552983	0.2103	1406.18	-2.6295	0.00864429	HIVStatus	LM	0.190314	NS	0.575231	35136	HMDB0000884		445408	Neg	Pyrimidine Metabolism, Uracil containing	Nucleotide
ceramide (d18:2/24:1, d18:1/24:2)*	WLWH - WWoH	12 Mo	-0.533798	0.20306	1375.41	-2.62878	0.00866474	HIVStatus	LM	0.190314	NS	0.586373	57443	HMDB0240679,HMDB0240680			Pos Late	Ceramides	Lipid
glycocholate	WLWH - WWoH	9 Mo	0.312678	0.119022	1210.38	2.62706	0.0087213	HIVStatus	LM	0.190314	NS	1.36708	18476	HMDB0000138	C01921	10140	Neg	Primary Bile Acid Metabolism	Lipid
palmitoyl-arachidonoyl-glycerol (16:0/20:4) [2]*	WLWH - WWoH	6 Mo	-0.506135	0.192755	1329.34	-2.62579	0.00874403	HIVStatus	LM	0.190314	NS	0.602821	54958	HMDB0007112		9543736	Pos Late	Diacylglycerol	Lipid
4-guanidinobutanoate	WLWH - WWoH	4 Mo	0.45828	0.174678	999.212	2.62357	0.00883394	HIVStatus	LM	0.190314	NS	1.58135	15681	HMDB0003464	C01035	500	Pos Early	Guanidino and Acetamido Metabolism	Amino Acid
1-dihomo-linolenylglycerol (20:3)	WLWH - WWoH	9 Mo	-0.65322	0.24912	1361.68	-2.62211	0.00883606	HIVStatus	LM	0.190314	NS	0.520367	48341	HMDB0011577			Neg	Monoacylglycerol	Lipid
3-aminoisobutyrate	WLWH - WWoH	9 Mo	0.479622	0.182917	920.275	2.62207	0.00888414	HIVStatus	LM	0.190314	NS	1.61546	1566	HMDB0002166	C05145	64956	Pos Early	Pyrimidine Metabolism, Thymine containing	Nucleotide
hydroxyasparagine**	WLWH - WWoH	9 Mo	0.413775	0.157902	1135.2	2.62046	0.00889828	HIVStatus	LM	0.190314	NS	1.51252	62060	HMDB32332	C20631	15991574	Pos Early	Alanine and Aspartate Metabolism	Amino Acid
X-12026	WLWH - WWoH	6 Mo	0.359533	0.137189	1066.2	2.6207	0.00889964	HIVStatus	LM	0.190314	NS	1.43266	47905				Neg
5-hydroxylysine	WLWH - WWoH	18 Mo	0.652197	0.249059	1407.94	2.61864	0.00892283	HIVStatus	LM	0.190314	NS	1.91975	15685	HMDB0000450	C16741	3032849	Pos Early	Lysine Metabolism	Amino Acid
beta-hydroxyisovalerate	WLWH - WWoH	4 Mo	0.26487	0.101139	1111.64	2.61887	0.0089422	HIVStatus	LM	0.190314	NS	1.30326	12129	HMDB0000754		69362	Polar	Leucine, Isoleucine and Valine Metabolism	Amino Acid
sphingomyelin (d18:1/14:0, d16:1/16:0)*	WLWH - WWoH	9 Mo	-0.341194	0.130317	1301.74	-2.61818	0.00894257	HIVStatus	LM	0.190314	NS	0.710921	42463	HMDB0012097		11433862	Pos Late	Sphingomyelins	Lipid
trimethylamine N-oxide	WLWH - WWoH	4 Mo	0.29734	0.113537	1063.68	2.61888	0.00894736	HIVStatus	LM	0.190314	NS	1.34627	40406	HMDB0000925	C01104	1145	Pos Early	Phospholipid Metabolism	Lipid
1-palmitoyl-2-oleoyl-GPI (16:0/18:1)*	WLWH - WWoH	6 Mo	-0.405725	0.155053	1329.27	-2.61668	0.00897956	HIVStatus	LM	0.190445	NS	0.666494	52669	HMDB0009783		71296232	Polar	Phosphatidylinositol (PI)	Lipid
stearoyl-linoleoyl-glycerol (18:0/18:2) [1]*	WLWH - WWoH	12 Mo	-1.05101	0.402059	1348.22	-2.61406	0.00904706	HIVStatus	LM	0.190678	NS	0.349586	54948				Pos Late	Diacylglycerol	Lipid
1-stearoyl-2-arachidonoyl-GPC (18:0/20:4)	WLWH - WWoH	6 Mo	-0.392754	0.150257	1360.33	-2.61388	0.00905077	HIVStatus	LM	0.190678	NS	0.675195	42450	HMDB0008048		16219824	Pos Late	Phosphatidylcholine (PC)	Lipid
oleoyl-arachidonoyl-glycerol (18:1/20:4) [1]*	WLWH - WWoH	6 Mo	-0.682933	0.261398	1324.74	-2.61262	0.00908676	HIVStatus	LM	0.190678	NS	0.505133	54960	HMDB0007228		9543786	Pos Late	Diacylglycerol	Lipid
2S,3R-dihydroxybutyrate	WLWH - WWoH	9 Mo	0.580359	0.222139	1235.59	2.61259	0.00909481	HIVStatus	LM	0.190678	NS	1.78668	62950	HMDB0002453		10964471	Polar	Fatty Acid, Dihydroxy	Lipid
glycerol 3-phosphate	WLWH - WWoH	1 Mo	0.3658	0.140016	979.759	2.61256	0.00912432	HIVStatus	LM	0.19075	NS	1.44167	43847	HMDB0000126	C0093	754	Polar	Glycerolipid Metabolism	Lipid
lactosyl-N-behenoyl-sphingosine (d18:1/22:0)*	WLWH - WWoH	12 Mo	-0.51683	0.198056	1322.53	-2.60951	0.00916942	HIVStatus	LM	0.191147	NS	0.596408	57422	HMDB0011594		44260143	Pos Late	Lactosylceramides (LCER)	Lipid
N-octanoylglycine	WLWH - WWoH	12 Mo	0.506744	0.194641	1017.54	2.60349	0.00936244	HIVStatus	LM	0.194255	NS	1.65988	43502	HMDB0000832		84290	Neg	Fatty Acid Metabolism (Acyl Glycine)	Lipid
N1-methylinosine	WLWH - WWoH	18 Mo	0.457077	0.175678	1400.43	2.60179	0.00937161	HIVStatus	LM	0.194255	NS	1.57945	48351	HMDB0002721		650095	Pos Early	Purine Metabolism, (Hypo)Xanthine/Inosine containing	Nucleotide
nisinate (24:6n3)	WLWH - WWoH	9 Mo	-0.486225	0.187022	1345.19	-2.59982	0.00942935	HIVStatus	LM	0.1949	NS	0.614944	57810	HMDB0013025		11792612	Neg	Long Chain Polyunsaturated Fatty Acid (n3 and n6)	Lipid
nicotinamide	WLWH - WWoH	4 Mo	0.35037	0.134919	1147.89	2.59689	0.00952753	HIVStatus	LM	0.19534	NS	1.41959	594	HMDB0001406	C00153	936	Pos Early	Nicotinate and Nicotinamide Metabolism	Cofactors and Vitamins
glycodeoxycholate	WLWH - WWoH	18 Mo	-0.197916	0.0762521	1399.05	-2.59554	0.00954299	HIVStatus	LM	0.19534	NS	0.820439	18477	HMDB00631	C05464	3035026	Neg	Secondary Bile Acid Metabolism	Lipid
N-acetylthreonine	WLWH - WWoH	4 Mo	0.15735	0.0605735	849.105	2.59767	0.0095485	HIVStatus	LM	0.19534	NS	1.17041	33939	HMDB0062557		152204	Polar	Glycine, Serine and Threonine Metabolism	Amino Acid
4-cholesten-3-one	WLWH - WWoH	6 Mo	-0.421596	0.162499	1322	-2.59445	0.00957901	HIVStatus	LM	0.19534	NS	0.655999	38125	HMDB0000921	C00599	91477	Pos Late	Sterol	Lipid
2,4-dihydroxybutyrate	WLWH - WWoH	1 Mo	0.315301	0.1215	901.556	2.59508	0.00961068	HIVStatus	LM	0.19534	NS	1.37067	62951	HMDB0000360		192742	Polar	Fatty Acid, Dihydroxy	Lipid
2-hydroxylaurate	WLWH - WWoH	1 Mo	-0.400163	0.154281	1187.75	-2.59373	0.00961082	HIVStatus	LM	0.19534	NS	0.67021	52916			97783	Neg	Fatty Acid, Monohydroxy	Lipid
5-hydroxylysine	WLWH - WWoH	1 Wk	0.400465	0.154478	1013.27	2.59237	0.00966894	HIVStatus	LM	0.195977	NS	1.49252	15685	HMDB0000450	C16741	3032849	Pos Early	Lysine Metabolism	Amino Acid
N2,N2-dimethylguanosine	WLWH - WWoH	15 Mo	0.267425	0.103277	1291.68	2.5894	0.00972231	HIVStatus	LM	0.196514	NS	1.3066	35137	HMDB0004824		135501639	Pos Early	Purine Metabolism, Guanine containing	Nucleotide
myristate (14:0)	WLWH - WWoH	18 Mo	-0.60676	0.234558	1402.38	-2.58682	0.0097865	HIVStatus	LM	0.196789	NS	0.545114	1365	HMDB0000806	C06424	11005	Neg	Long Chain Saturated Fatty Acid	Lipid
palmitoyl-linoleoyl-glycerol (16:0/18:2) [1]*	WLWH - WWoH	9 Mo	-0.584214	0.225843	1358.72	-2.58682	0.00978971	HIVStatus	LM	0.196789	NS	0.557544	52633	HMDB0007103		9543695	Pos Late	Diacylglycerol	Lipid
palmitoyl-oleoyl-glycerol (16:0/18:1) [1]*	WLWH - WWoH	4 Mo	-0.868154	0.335925	1234.35	-2.58437	0.00986981	HIVStatus	LM	0.197856	NS	0.419726	54943	HMDB0007102	C13861	5282283	Pos Late	Diacylglycerol	Lipid
N1-methyl-2-pyridone-5-carboxamide	WLWH - WWoH	6 Mo	0.391804	0.151654	1181.82	2.58355	0.00989821	HIVStatus	LM	0.197883	NS	1.47965	40469	HMDB0004193	C05842	69698	Neg	Nicotinate and Nicotinamide Metabolism	Cofactors and Vitamins
X-26266	WLWH - WWoH	1 Mo	-0.612722	0.237398	1302.04	-2.58099	0.00996044	HIVStatus	LM	0.1982	NS	0.541874	65030				Pos Late
linoleoyl-linoleoyl-glycerol (18:2/18:2) [2]*	WLWH - WWoH	9 Mo	-0.528251	0.204752	1359.01	-2.57996	0.0099854	HIVStatus	LM	0.1982	NS	0.589635	54969	HMDB0007248		9543729	Pos Late	Diacylglycerol	Lipid
methionine	WLWH - WWoH	18 Mo	-0.2492	0.0966108	1407.05	-2.57942	0.00999742	HIVStatus	LM	0.1982	NS	0.779424	1302	HMDB0000696	C00073	6137	Pos Early	Methionine, Cysteine, SAM and Taurine Metabolism	Amino Acid
betaine	WLWH - WWoH	15 Mo	0.4071	0.157866	1325.45	2.57877	0.0100224	HIVStatus	LM	0.1982	NS	1.50245	3141	HMDB0000043	C00719	247	Pos Early	Glycine, Serine and Threonine Metabolism	Amino Acid
adrenate (22:4n6)	WLWH - WWoH	15 Mo	-0.530519	0.206223	1407.93	-2.57255	0.0101969	HIVStatus	LM	0.200829	NS	0.5883	32980	HMDB0002226	C16527	5282844,5497181	Neg	Long Chain Polyunsaturated Fatty Acid (n3 and n6)	Lipid
1,2-dipalmitoyl-GPC (16:0/16:0)	WLWH - WWoH	6 Mo	-0.351333	0.136623	1371.16	-2.57154	0.0102293	HIVStatus	LM	0.200829	NS	0.703749	19130	HMDB0000564	D03585	452110	Pos Late	Phosphatidylcholine (PC)	Lipid
argininate*	WLWH - WWoH	6 Mo	0.463028	0.18001	1074.69	2.57224	0.0102377	HIVStatus	LM	0.200829	NS	1.58888	57461	HMDB0003148		160437	Pos Early	Urea cycle; Arginine and Proline Metabolism	Amino Acid
N1-methyladenosine	WLWH - WWoH	4.5 Mo	0.144629	0.0562923	1195.38	2.56924	0.0103125	HIVStatus	LM	0.201369	NS	1.15561	15650	HMDB0003331	C02494	27476	Pos Early	Purine Metabolism, Adenine containing	Nucleotide
2-linoleoyl-GPE (18:2)*	WLWH - WWoH	1 Mo	0.530843	0.206635	1094.52	2.56899	0.0103311	HIVStatus	LM	0.201369	NS	1.70037	34666	HMDB11477			Pos Late	Lysophospholipid	Lipid
succinylcarnitine (C4-DC)	WLWH - WWoH	4 Mo	0.273834	0.106618	1035.51	2.56836	0.0103573	HIVStatus	LM	0.201369	NS	1.315	37058	HMDB0061717		71464481	Pos Early	TCA Cycle	Energy
1-linoleoyl-GPI (18:2)*	WLWH - WWoH	15 Mo	0.692822	0.270002	1407.99	2.56599	0.010391	HIVStatus	LM	0.201369	NS	1.99935	36594	HMDB0240597		11124828	Neg	Lysophospholipid	Lipid
N6-methyladenosine	WLWH - WWoH	4.5 Mo	0.414424	0.161538	1213.33	2.56548	0.0104225	HIVStatus	LM	0.201369	NS	1.5135	37114	HMDB0004044		102175	Pos Early	Purine Metabolism, Adenine containing	Nucleotide
X-22776	WLWH - WWoH	1 Wk	-0.470544	0.183363	978.792	-2.56618	0.0104303	HIVStatus	LM	0.201369	NS	0.624662	48081				Neg
1-myristoyl-2-palmitoyl-GPC (14:0/16:0)	WLWH - WWoH	9 Mo	-0.422861	0.165034	1357.72	-2.56227	0.0105062	HIVStatus	LM	0.201498	NS	0.65517	19258	HMDB0007869		129657	Pos Late	Phosphatidylcholine (PC)	Lipid
1-stearoyl-2-docosahexaenoyl-GPE (18:0/22:6)*	WLWH - WWoH	6 Mo	-0.420483	0.164152	1332.8	-2.56155	0.0105297	HIVStatus	LM	0.201498	NS	0.65673	52466	HMDB0009012		9546798	Pos Late	Phosphatidylethanolamine (PE)	Lipid
2-hydroxyglutarate	WLWH - WWoH	6 Mo	0.318698	0.124393	1016.06	2.56201	0.01055	HIVStatus	LM	0.201498	NS	1.37534	37253	HMDB0059655	C02630	43	Polar	Fatty Acid, Dicarboxylate	Lipid
lactosyl-N-palmitoyl-sphingosine (d18:1/16:0)	WLWH - WWoH	6 Mo	-0.489525	0.191155	1255.7	-2.56088	0.0105569	HIVStatus	LM	0.201498	NS	0.612917	53010	HMDB0006750		53477895	Pos Late	Lactosylceramides (LCER)	Lipid
N6-methyllysine	WLWH - WWoH	6 Mo	0.556719	0.217257	732.676	2.56249	0.0105911	HIVStatus	LM	0.201498	NS	1.74494	62860	HMDB0002038	C02728	164795	Pos Early	Lysine Metabolism	Amino Acid
3-(4-hydroxyphenyl)lactate	WLWH - WWoH	4.5 Mo	0.291377	0.11385	1278.83	2.55931	0.0106023	HIVStatus	LM	0.201498	NS	1.33827	32197	HMDB0000755	C03672	9378	Neg	Tyrosine Metabolism	Amino Acid
X-25950	WLWH - WWoH	1 Mo	0.275272	0.107562	1047.45	2.55919	0.0106313	HIVStatus	LM	0.201526	NS	1.31689	63901				Pos Early
N2,N2-dimethylguanosine	WLWH - WWoH	12 Mo	0.223685	0.0876111	1031.66	2.55315	0.0108182	HIVStatus	LM	0.203388	NS	1.25068	35137	HMDB0004824		135501639	Pos Early	Purine Metabolism, Guanine containing	Nucleotide
stearoyl-linoleoyl-glycerol (18:0/18:2) [2]*	WLWH - WWoH	6 Mo	-0.608407	0.23841	1379.43	-2.55193	0.0108198	HIVStatus	LM	0.203388	NS	0.544217	54947				Pos Late	Diacylglycerol	Lipid
linoleoyl-linolenoyl-glycerol (18:2/18:3) [2]*	WLWH - WWoH	9 Mo	-0.679199	0.266358	1364.56	-2.54995	0.0108824	HIVStatus	LM	0.203388	NS	0.507023	54964	HMDB0007250		9543737	Pos Late	Diacylglycerol	Lipid
mannose 6-phosphate	WLWH - WWoH	4.5 Mo	0.533626	0.20924	1183.44	2.55031	0.0108879	HIVStatus	LM	0.203388	NS	1.7051	1469	HMDB0001078	C00275	439198	Polar	Fructose, Mannose and Galactose Metabolism	Carbohydrate
N1-methylinosine	WLWH - WWoH	4.5 Mo	0.34299	0.134529	1166.63	2.54955	0.0109133	HIVStatus	LM	0.203388	NS	1.40915	48351	HMDB0002721		650095	Pos Early	Purine Metabolism, (Hypo)Xanthine/Inosine containing	Nucleotide
docosapentaenoate (n6 DPA; 22:5n6)	WLWH - WWoH	6 Mo	0.580093	0.227557	1230.86	2.54922	0.0109168	HIVStatus	LM	0.203388	NS	1.7862	37478	HMDB0001976	C16513	6441454	Neg	Long Chain Polyunsaturated Fatty Acid (n3 and n6)	Lipid
2-piperidinone	WLWH - WWoH	18 Mo	0.629478	0.247162	1405.8	2.54683	0.0109764	HIVStatus	LM	0.203388	NS	1.87663	43400	HMDB0011749		12665	Pos Early	Food Component/Plant	Xenobiotics
mannonate*	WLWH - WWoH	4 Mo	0.158933	0.0623779	830.594	2.5479	0.0110164	HIVStatus	LM	0.203388	NS	1.17226	62864			3246006	Polar	Food Component/Plant	Xenobiotics
1-stearoyl-2-dihomo-linolenoyl-GPE (18:0/20:3n3 or 6)*	WLWH - WWoH	9 Mo	-0.376076	0.147761	1365.32	-2.54517	0.0110317	HIVStatus	LM	0.203388	NS	0.68655	57336	HMDB0009002		52924903	Pos Late	Phosphatidylethanolamine (PE)	Lipid
1-stearoyl-GPC (18:0)	WLWH - WWoH	1 Mo	0.434043	0.170592	1227.74	2.54434	0.01107	HIVStatus	LM	0.203388	NS	1.54349	33961	HMDB0010384		497300	Pos Late	Lysophospholipid	Lipid
histidine betaine (hercynine)*	WLWH - WWoH	15 Mo	-1.14809	0.451318	1315.12	-2.54385	0.0110775	HIVStatus	LM	0.203388	NS	0.317243	62278	HMDB0029422		3083620	Pos Early	Food Component/Plant	Xenobiotics
ribonate	WLWH - WWoH	1 Mo	0.150589	0.0591349	713.533	2.54654	0.0110886	HIVStatus	LM	0.203388	NS	1.16252	27731	HMDB0000867	C01685	5460677	Polar	Pentose Metabolism	Carbohydrate
palmitoyl-oleoyl-glycerol (16:0/18:1) [2]*	WLWH - WWoH	4 Mo	-0.503255	0.197866	1320.94	-2.54341	0.0110909	HIVStatus	LM	0.203388	NS	0.60456	54942	HMDB0007102	C13861	5282283	Pos Late	Diacylglycerol	Lipid
gamma-glutamylglutamate	WLWH - WWoH	4.5 Mo	0.795975	0.313123	1293.13	2.54205	0.0111364	HIVStatus	LM	0.203712	NS	2.2166	36738	HMDB0011737	C05282	92865	Pos Early	Gamma-glutamyl Amino Acid	Peptide
N-acetylmethionine	WLWH - WWoH	4.5 Mo	0.40656	0.159929	1022.34	2.54213	0.0111646	HIVStatus	LM	0.203719	NS	1.50164	1589	HMDB0011745	C02712	448580	Neg	Methionine, Cysteine, SAM and Taurine Metabolism	Amino Acid
5-hydroxylysine	WLWH - WWoH	6 Mo	0.434295	0.171226	1149.18	2.53639	0.0113316	HIVStatus	LM	0.205049	NS	1.54387	15685	HMDB0000450	C16741	3032849	Pos Early	Lysine Metabolism	Amino Acid
myristoyl-linoleoyl-glycerol (14:0/18:2) [2]*	WLWH - WWoH	12 Mo	-0.455662	0.179719	1369.99	-2.53542	0.0113418	HIVStatus	LM	0.205049	NS	0.634028	57408	HMDB0007016		14275352	Pos Late	Diacylglycerol	Lipid
gamma-glutamylglutamine	WLWH - WWoH	9 Mo	0.742137	0.292672	1206.54	2.53573	0.0113468	HIVStatus	LM	0.205049	NS	2.10042	2730	HMDB0011738	C05283	150914	Pos Early	Gamma-glutamyl Amino Acid	Peptide
3-(4-hydroxyphenyl)lactate	WLWH - WWoH	6 Mo	0.26434	0.104243	1155.89	2.5358	0.0113501	HIVStatus	LM	0.205049	NS	1.30257	32197	HMDB0000755	C03672	9378	Neg	Tyrosine Metabolism	Amino Acid
heptadecatrienoate (17:3)*	WLWH - WWoH	15 Mo	-0.689552	0.272097	1405.95	-2.53422	0.0113776	HIVStatus	LM	0.205049	NS	0.501801	62383		C16344	16061034	Neg	Long Chain Polyunsaturated Fatty Acid (n3 and n6)	Lipid
argininate*	WLWH - WWoH	4 Mo	0.438406	0.173019	1006.64	2.53386	0.0114322	HIVStatus	LM	0.205102	NS	1.55023	57461	HMDB0003148		160437	Pos Early	Urea cycle; Arginine and Proline Metabolism	Amino Acid
palmitoyl-linolenoyl-glycerol (16:0/18:3) [2]*	WLWH - WWoH	9 Mo	-0.538498	0.212637	1372.43	-2.53248	0.0114366	HIVStatus	LM	0.205102	NS	0.583624	54965	HMDB0007104,HMDB0007105		348277338,348277337	Pos Late	Diacylglycerol	Lipid
diacylglycerol (14:0/18:1, 16:0/16:1) [2]*	WLWH - WWoH	4 Mo	-0.563704	0.222733	1335.04	-2.53085	0.0114927	HIVStatus	LM	0.205604	NS	0.569097	54954				Pos Late	Diacylglycerol	Lipid
sphingomyelin (d18:1/22:2, d18:2/22:1, d16:1/24:2)*	WLWH - WWoH	12 Mo	-0.452919	0.179154	1311.58	-2.5281	0.0115847	HIVStatus	LM	0.206745	NS	0.635769	57477	HMDB0240670,HMDB0240672,HMDB0240669			Pos Late	Sphingomyelins	Lipid
1-palmitoyl-2-linoleoyl-GPE (16:0/18:2)	WLWH - WWoH	9 Mo	-0.321582	0.127285	1374.19	-2.52648	0.0116328	HIVStatus	LM	0.206904	NS	0.725001	42449	HMDB0005322		9546747	Pos Late	Phosphatidylethanolamine (PE)	Lipid
N('1)-acetylspermidine	WLWH - WWoH	18 Mo	0.870456	0.344616	1407.15	2.52587	0.0116502	HIVStatus	LM	0.206904	NS	2.388	57689	HMDB0001276	C00612	496	Pos Early	Polyamine Metabolism	Amino Acid
stearoyl-linoleoyl-glycerol (18:0/18:2) [2]*	WLWH - WWoH	9 Mo	-0.625588	0.247772	1388.18	-2.52485	0.0116853	HIVStatus	LM	0.207025	NS	0.534947	54947				Pos Late	Diacylglycerol	Lipid
3-(3-amino-3-carboxypropyl)uridine*	WLWH - WWoH	4.5 Mo	0.224521	0.0889845	1248.42	2.52314	0.0117545	HIVStatus	LM	0.207747	NS	1.25172	62924			171198	Neg	Pyrimidine Metabolism, Uracil containing	Nucleotide
N,N,N-trimethyl-5-aminovalerate	WLWH - WWoH	4.5 Mo	0.298381	0.118326	1009.76	2.52168	0.0118324	HIVStatus	LM	0.2085	NS	1.34768	57687			14274897	Pos Early	Lysine Metabolism	Amino Acid
N1-methylinosine	WLWH - WWoH	1 Mo	0.288538	0.114418	867.186	2.52179	0.011854	HIVStatus	LM	0.2085	NS	1.33447	48351	HMDB0002721		650095	Pos Early	Purine Metabolism, (Hypo)Xanthine/Inosine containing	Nucleotide
lactosyl-N-nervonoyl-sphingosine (d18:1/24:1)*	WLWH - WWoH	9 Mo	-0.600746	0.238587	1232.32	-2.51793	0.0119306	HIVStatus	LM	0.209091	NS	0.548403	57370	HMDB0004872			Pos Late	Lactosylceramides (LCER)	Lipid
1-stearoyl-2-dihomo-linolenoyl-GPS (18:0/20:3n3 or 6)*	WLWH - WWoH	9 Mo	-0.550158	0.218548	1293.34	-2.51733	0.0119448	HIVStatus	LM	0.209091	NS	0.576859	55010	HMDB12382			Pos Late	Phosphatidylserine (PS)	Lipid
1-stearoyl-2-linoleoyl-GPC (18:0/18:2)*	WLWH - WWoH	6 Mo	-0.378655	0.1507	1354.35	-2.51264	0.0120985	HIVStatus	LM	0.210861	NS	0.684782	52452	HMDB0008039		6441487	Pos Late	Phosphatidylcholine (PC)	Lipid
argininate*	WLWH - WWoH	1 Mo	0.414852	0.165011	922.393	2.51408	0.0121036	HIVStatus	LM	0.210861	NS	1.51415	57461	HMDB0003148		160437	Pos Early	Urea cycle; Arginine and Proline Metabolism	Amino Acid
palmitoyl-myristoyl-glycerol (16:0/14:0) [2]	WLWH - WWoH	9 Mo	-0.865887	0.344899	1176.2	-2.51055	0.0121876	HIVStatus	LM	0.211821	NS	0.420678	57364				Pos Late	Diacylglycerol	Lipid
3-hydroxyindolin-2-one	WLWH - WWoH	15 Mo	0.436222	0.174022	1336.2	2.5067	0.0123043	HIVStatus	LM	0.213342	NS	1.54685	42561		C11130	6097	Pos Early	Food Component/Plant	Xenobiotics
3-aminoisobutyrate	WLWH - WWoH	6 Mo	0.447362	0.17842	867.884	2.50736	0.0123453	HIVStatus	LM	0.213548	NS	1.56418	1566	HMDB0002166	C05145	64956	Pos Early	Pyrimidine Metabolism, Thymine containing	Nucleotide
1-stearoyl-2-linoleoyl-GPS (18:0/18:2)	WLWH - WWoH	6 Mo	-0.28513	0.11393	1359.82	-2.50267	0.0124425	HIVStatus	LM	0.213927	NS	0.751917	53009			9547091	Pos Late	Phosphatidylserine (PS)	Lipid
linoleoyl-linoleoyl-glycerol (18:2/18:2) [2]*	WLWH - WWoH	12 Mo	-0.515193	0.20591	1362.15	-2.50203	0.012465	HIVStatus	LM	0.213927	NS	0.597385	54969	HMDB0007248		9543729	Pos Late	Diacylglycerol	Lipid
asparagine	WLWH - WWoH	4 Mo	0.319757	0.12776	991.148	2.50279	0.0124818	HIVStatus	LM	0.213927	NS	1.37679	512	HMDB0000168	C00152	6267	Polar	Alanine and Aspartate Metabolism	Amino Acid
X-23278	WLWH - WWoH	1 Mo	-0.365745	0.146255	1162.88	-2.50073	0.0125306	HIVStatus	LM	0.213927	NS	0.69368	48974				Neg
oleoyl-linoleoyl-glycerol (18:1/18:2) [1]	WLWH - WWoH	4 Mo	-0.468974	0.187595	1321.93	-2.49992	0.0125424	HIVStatus	LM	0.213927	NS	0.625644	46798	HMDB0007219		14275396	Pos Late	Diacylglycerol	Lipid
gamma-glutamylglutamate	WLWH - WWoH	9 Mo	0.739717	0.295863	1219.97	2.5002	0.0125427	HIVStatus	LM	0.213927	NS	2.09534	36738	HMDB0011737	C05282	92865	Pos Early	Gamma-glutamyl Amino Acid	Peptide
ceramide (d18:1/14:0, d16:1/16:0)*	WLWH - WWoH	9 Mo	-0.574942	0.23009	1330.72	-2.49877	0.0125823	HIVStatus	LM	0.214103	NS	0.562738	57432	HMDB0240681,HMDB0011773			Pos Late	Ceramides	Lipid
adenosine 3'-monophosphate (3'-AMP)	WLWH - WWoH	1 Wk	0.29549	0.118458	1253.4	2.49446	0.0127428	HIVStatus	LM	0.215737	NS	1.34378	35142	HMDB0003540	C01267	41211	Neg	Purine Metabolism, Adenine containing	Nucleotide
3-hydroxyindolin-2-one	WLWH - WWoH	18 Mo	0.500686	0.200783	1403.43	2.49366	0.0127576	HIVStatus	LM	0.215737	NS	1.64985	42561		C11130	6097	Pos Early	Food Component/Plant	Xenobiotics
diacylglycerol (14:0/18:1, 16:0/16:1) [2]*	WLWH - WWoH	6 Mo	-0.583115	0.233852	1354.42	-2.49352	0.0127667	HIVStatus	LM	0.215737	NS	0.558157	54954				Pos Late	Diacylglycerol	Lipid
linoleoyl-linoleoyl-glycerol (18:2/18:2) [1]*	WLWH - WWoH	12 Mo	-0.469323	0.188285	1346.29	-2.49262	0.0128	HIVStatus	LM	0.215801	NS	0.625426	54968	HMDB0007248		9543729	Pos Late	Diacylglycerol	Lipid
16-hydroxypalmitate	WLWH - WWoH	1 Mo	0.291862	0.117135	1226.05	2.49168	0.0128455	HIVStatus	LM	0.21607	NS	1.33892	39609	HMDB0006294	C18218	10466	Neg	Fatty Acid, Monohydroxy	Lipid
3'-sialyllactose	WLWH - WWoH	12 Mo	0.190242	0.0764057	884.736	2.4899	0.0129605	HIVStatus	LM	0.21735	NS	1.20954	40424	HMDB0000825		123914	Polar	Disaccharides and Oligosaccharides	Carbohydrate
N6-methyllysine	WLWH - WWoH	9 Mo	0.552231	0.221827	777.139	2.48947	0.0130014	HIVStatus	LM	0.21735	NS	1.73712	62860	HMDB0002038	C02728	164795	Pos Early	Lysine Metabolism	Amino Acid
prolylproline	WLWH - WWoH	4 Mo	0.480075	0.192999	1123.46	2.48744	0.0130107	HIVStatus	LM	0.21735	NS	1.6162	40731	HMDB0011180		263469	Pos Early	Dipeptide	Peptide
dihomo-linoleate (20:2n6)	WLWH - WWoH	15 Mo	-0.458903	0.184656	1407.97	-2.48517	0.0130644	HIVStatus	LM	0.217749	NS	0.631977	17805	HMDB0005060	C16525	6439848	Neg	Long Chain Polyunsaturated Fatty Acid (n3 and n6)	Lipid
stearoyl-arachidonoyl-glycerol (18:0/20:4) [2]*	WLWH - WWoH	4 Mo	-0.578514	0.232932	1316.11	-2.48362	0.0131291	HIVStatus	LM	0.218331	NS	0.560731	57449	HMDB0007170		6438587	Pos Late	Diacylglycerol	Lipid
kynurenine	WLWH - WWoH	12 Mo	0.403296	0.162454	1253.07	2.48253	0.0131753	HIVStatus	LM	0.218603	NS	1.49675	15140	HMDB0000684	C00328	161166	Pos Early	Tryptophan Metabolism	Amino Acid
palmitoyl-linoleoyl-glycerol (16:0/18:2) [2]*	WLWH - WWoH	9 Mo	-0.406522	0.164039	1354.84	-2.4782	0.0133258	HIVStatus	LM	0.220598	NS	0.665963	52634	HMDB0007103		131801744	Pos Late	Diacylglycerol	Lipid
X-11787	WLWH - WWoH	1 Wk	0.311539	0.125724	1065.58	2.47795	0.013368	HIVStatus	LM	0.220799	NS	1.36552	33132				Pos Early
1-oleoyl-2-arachidonoyl-GPE (18:1/20:4)*	WLWH - WWoH	6 Mo	-0.356679	0.144142	1378.06	-2.4745	0.013462	HIVStatus	LM	0.221119	NS	0.699997	55041	HMDB0009069		348281223	Pos Late	Phosphatidylethanolamine (PE)	Lipid
pyruvate	WLWH - WWoH	18 Mo	-0.568769	0.229857	1397.48	-2.47445	0.0134621	HIVStatus	LM	0.221119	NS	0.566222	48990	HMDB0000243	C00022	1060	Polar	Glycolysis, Gluconeogenesis, and Pyruvate Metabolism	Carbohydrate
diacylglycerol (14:0/18:1, 16:0/16:1) [2]*	WLWH - WWoH	9 Mo	-0.60051	0.24283	1369.68	-2.47296	0.0135204	HIVStatus	LM	0.221119	NS	0.548532	54954				Pos Late	Diacylglycerol	Lipid
3-hydroxyindolin-2-one	WLWH - WWoH	12 Mo	0.36162	0.146191	1106.19	2.47361	0.0135249	HIVStatus	LM	0.221119	NS	1.43565	42561		C11130	6097	Pos Early	Food Component/Plant	Xenobiotics
2,3-dihydroxy-5-methylthio-4-pentenoate (DMTPA)*	WLWH - WWoH	1 Mo	0.147058	0.0594109	733.498	2.47527	0.0135385	HIVStatus	LM	0.221119	NS	1.15842	62805	HMDB0240388			Neg	Methionine, Cysteine, SAM and Taurine Metabolism	Amino Acid
1-palmitoyl-2-linoleoyl-GPE (16:0/18:2)	WLWH - WWoH	12 Mo	-0.316071	0.12802	1376.69	-2.46891	0.0136731	HIVStatus	LM	0.222262	NS	0.729008	42449	HMDB0005322		9546747	Pos Late	Phosphatidylethanolamine (PE)	Lipid
linoleoyl-arachidonoyl-glycerol (18:2/20:4) [1]*	WLWH - WWoH	12 Mo	-0.727834	0.294944	1357.48	-2.4677	0.0137211	HIVStatus	LM	0.222262	NS	0.482954	54955	HMDB0007257		9543796	Pos Late	Diacylglycerol	Lipid
pyridoxamine	WLWH - WWoH	9 Mo	-0.712249	0.288633	1272.89	-2.46766	0.0137307	HIVStatus	LM	0.222262	NS	0.49054	2150	HMDB0001431	C00534	1052	Pos Early	Vitamin B6 Metabolism	Cofactors and Vitamins
1-stearoyl-2-dihomo-linolenoyl-GPS (18:0/20:3n3 or 6)*	WLWH - WWoH	6 Mo	-0.520573	0.211038	1259.48	-2.46673	0.0137678	HIVStatus	LM	0.222262	NS	0.59418	55010	HMDB12382			Pos Late	Phosphatidylserine (PS)	Lipid
glutamine conjugate of C7H12O2*	WLWH - WWoH	15 Mo	-0.035042	0.0142122	1407.47	-2.46562	0.0137961	HIVStatus	LM	0.222262	NS	0.965565	63658				Neg	Partially Characterized Molecules	Partially Characterized Molecules
deoxycarnitine	WLWH - WWoH	9 Mo	0.274072	0.111148	1087.74	2.46582	0.0138234	HIVStatus	LM	0.222262	NS	1.31531	36747	HMDB0001161	C01181	22620	Pos Early	Carnitine Metabolism	Lipid
propionylcarnitine (C3)	WLWH - WWoH	4 Mo	0.308234	0.12509	1093.08	2.46409	0.0138891	HIVStatus	LM	0.222262	NS	1.36102	32452	HMDB0000824	C03017	107738	Pos Early	Fatty Acid Metabolism (also BCAA Metabolism)	Lipid
5-hydroxylysine	WLWH - WWoH	9 Mo	0.435617	0.176822	1196.17	2.46359	0.0138953	HIVStatus	LM	0.222262	NS	1.54592	15685	HMDB0000450	C16741	3032849	Pos Early	Lysine Metabolism	Amino Acid
phosphoethanolamine	WLWH - WWoH	4.5 Mo	0.272782	0.110741	1298.11	2.46324	0.0138977	HIVStatus	LM	0.222262	NS	1.31361	1600	HMDB0000224	C00346	1015	Neg	Phospholipid Metabolism	Lipid
X-13844	WLWH - WWoH	6 Mo	0.402259	0.163298	1137	2.46334	0.0139123	HIVStatus	LM	0.222262	NS	1.4952	47977				Neg
beta-alanine	WLWH - WWoH	9 Mo	0.246847	0.100376	1206.08	2.45923	0.0140632	HIVStatus	LM	0.224183	NS	1.27998	55	HMDB0000056	C00099	239	Pos Early	Pyrimidine Metabolism, Uracil containing	Nucleotide
1-stearoyl-GPE (18:0)	WLWH - WWoH	18 Mo	0.669094	0.272346	1400.36	2.45678	0.0141395	HIVStatus	LM	0.224684	NS	1.95247	42398	HMDB0011130		9547068	Pos Late	Lysophospholipid	Lipid
docosadienoate (22:2n6)	WLWH - WWoH	15 Mo	-0.395164	0.160875	1407.99	-2.45634	0.014156	HIVStatus	LM	0.224684	NS	0.673569	32415	HMDB0061714	C16533	5282807	Neg	Long Chain Polyunsaturated Fatty Acid (n3 and n6)	Lipid
2-linoleoylglycerol (18:2)	WLWH - WWoH	12 Mo	-0.504111	0.205431	1389.72	-2.45392	0.0142529	HIVStatus	LM	0.225732	NS	0.604042	32506	HMDB0011538		5365676	Neg	Monoacylglycerol	Lipid
orotate	WLWH - WWoH	15 Mo	0.27404	0.111702	1297.41	2.45332	0.0142852	HIVStatus	LM	0.225755	NS	1.31527	1505	HMDB0000226	C00295	967	Polar	Pyrimidine Metabolism, Orotate containing	Nucleotide
2'-O-methylcytidine	WLWH - WWoH	1 Wk	0.315799	0.129047	1121.75	2.44716	0.0145512	HIVStatus	LM	0.228605	NS	1.37136	57554			150971	Pos Early	Pyrimidine Metabolism, Cytidine containing	Nucleotide
myristoyl-linoleoyl-glycerol (14:0/18:2) [1]*	WLWH - WWoH	6 Mo	-0.56471	0.230877	1331.41	-2.44594	0.0145762	HIVStatus	LM	0.228605	NS	0.568525	57407	HMDB0007016		14275352	Pos Late	Diacylglycerol	Lipid
N-palmitoyl-sphinganine (d18:0/16:0)	WLWH - WWoH	1 Mo	0.377617	0.154365	1190.36	2.44627	0.0145783	HIVStatus	LM	0.228605	NS	1.4588	52604	HMDB11760		5283572	Pos Late	Dihydroceramides	Lipid
tyramine O-sulfate	WLWH - WWoH	18 Mo	0.386881	0.158206	1398.72	2.44543	0.0145905	HIVStatus	LM	0.228605	NS	1.47238	48408	HMDB0006409		153005	Neg	Tyrosine Metabolism	Amino Acid
UDP-glucose/UDP-galactose	WLWH - WWoH	18 Mo	-0.54813	0.224353	1406.95	-2.44316	0.0146815	HIVStatus	LM	0.22954	NS	0.57803	38670	HMDB0000286,HMDB0000302	C00052,C00029	8629,23724458	Neg	Nucleotide Sugar	Carbohydrate
1-stearyl-2-linoleoyl-GPC (O-18:0/18:2)*	WLWH - WWoH	1 Mo	0.413467	0.169288	1267.23	2.44238	0.0147265	HIVStatus	LM	0.229753	NS	1.51205	57721	HMDB13418		6443070	Pos Late	Plasmalogen	Lipid
N,N-dimethylalanine	WLWH - WWoH	9 Mo	0.683403	0.279848	980.201	2.44205	0.0147798	HIVStatus	LM	0.230093	NS	1.98061	63151			5488191	Pos Early	Alanine and Aspartate Metabolism	Amino Acid
sphingomyelin (d18:0/20:0, d16:0/22:0)*	WLWH - WWoH	1 Mo	0.304556	0.124905	1224.91	2.43831	0.0148976	HIVStatus	LM	0.231435	NS	1.35602	57476	HMDB0012090			Pos Late	Dihydrosphingomyelins	Lipid
2R,3R-dihydroxybutyrate	WLWH - WWoH	1 Mo	0.315977	0.129603	909.867	2.43803	0.0149581	HIVStatus	LM	0.231882	NS	1.3716	63109	HMDB0000498		13120901	Polar	Fatty Acid, Dihydroxy	Lipid
N,N,N-trimethyl-5-aminovalerate	WLWH - WWoH	1 Mo	0.251172	0.103037	723.113	2.43769	0.0150212	HIVStatus	LM	0.23206	NS	1.28553	57687			14274897	Pos Early	Lysine Metabolism	Amino Acid
X-12261	WLWH - WWoH	1 Wk	-0.271411	0.111418	742.405	-2.43597	0.0150859	HIVStatus	LM	0.23206	NS	0.762303	47657				Neg
5-methyluridine (ribothymidine)	WLWH - WWoH	15 Mo	-0.442473	0.181832	1351.41	-2.43341	0.0150864	HIVStatus	LM	0.23206	NS	0.642446	35136	HMDB0000884		445408	Neg	Pyrimidine Metabolism, Uracil containing	Nucleotide
stearoyl-linoleoyl-glycerol (18:0/18:2) [1]*	WLWH - WWoH	9 Mo	-0.972874	0.399836	1344.54	-2.43318	0.0150965	HIVStatus	LM	0.23206	NS	0.377995	54948				Pos Late	Diacylglycerol	Lipid
stearidonate (18:4n3)	WLWH - WWoH	4 Mo	-0.537901	0.221178	1247.06	-2.43198	0.0151563	HIVStatus	LM	0.232335	NS	0.583973	33969	HMDB0006547	C16300	5312508	Neg	Long Chain Polyunsaturated Fatty Acid (n3 and n6)	Lipid
cytidine 5'-monophosphate (5'-CMP)	WLWH - WWoH	4.5 Mo	0.814476	0.335024	1326.54	2.4311	0.0151849	HIVStatus	LM	0.232335	NS	2.25799	2372	HMDB0000095	C00055	6131	Pos Early	Pyrimidine Metabolism, Cytidine containing	Nucleotide
ergothioneine	WLWH - WWoH	12 Mo	-0.662103	0.272339	1095.1	-2.43118	0.0152095	HIVStatus	LM	0.232335	NS	0.515765	37459	HMDB0003045	C05570	5351619	Pos Early	Food Component/Plant	Xenobiotics
3-S-cysteinyl-2-methylpropanoate*	WLWH - WWoH	1 Wk	0.71137	0.292781	1184.88	2.4297	0.0152591	HIVStatus	LM	0.232606	NS	2.03678	62310	HMDB30411			Pos Early	Chemical	Xenobiotics
guaiacol sulfate	WLWH - WWoH	6 Mo	0.529637	0.218366	1185.53	2.42545	0.0154379	HIVStatus	LM	0.234437	NS	1.69832	46111	HMDB0060013		22473	Neg	Benzoate Metabolism	Xenobiotics
1-palmitoyl-2-pentadecanoyl-GPC (16:0/15:0)*	WLWH - WWoH	6 Mo	-0.42699	0.176082	1327.02	-2.42495	0.0154433	HIVStatus	LM	0.234437	NS	0.65247	57757	HMDB0007967		24778680	Pos Late	Phosphatidylcholine (PC)	Lipid
tyramine O-sulfate	WLWH - WWoH	1 Mo	0.223508	0.0922319	1341.08	2.42332	0.0155108	HIVStatus	LM	0.234975	NS	1.25046	48408	HMDB0006409		153005	Neg	Tyrosine Metabolism	Amino Acid
1-stearoyl-2-dihomo-linolenoyl-GPC (18:0/20:3n3 or 6)*	WLWH - WWoH	6 Mo	-0.399799	0.165135	1367.15	-2.42105	0.0156054	HIVStatus	LM	0.235919	NS	0.670455	52629	HMDB0008047			Pos Late	Phosphatidylcholine (PC)	Lipid
1-arachidonoyl-GPE (20:4n6)*	WLWH - WWoH	9 Mo	-0.385624	0.159474	1376.53	-2.4181	0.015731	HIVStatus	LM	0.237	NS	0.680026	35186	HMDB0011517		42607465	Neg	Lysophospholipid	Lipid
dihomo-linoleate (20:2n6)	WLWH - WWoH	12 Mo	-0.360633	0.149189	1367.2	-2.4173	0.0157664	HIVStatus	LM	0.237	NS	0.697235	17805	HMDB0005060	C16525	6439848	Neg	Long Chain Polyunsaturated Fatty Acid (n3 and n6)	Lipid
sphingomyelin (d18:0/18:0, d19:0/17:0)*	WLWH - WWoH	1 Mo	0.285529	0.118121	1242.52	2.41726	0.015781	HIVStatus	LM	0.237	NS	1.33047	57473	HMDB0012087		44260130	Pos Late	Dihydrosphingomyelins	Lipid
stearoyl-docosahexaenoyl-glycerol (18:0/22:6) [1]*	WLWH - WWoH	9 Mo	-0.529067	0.219073	1344.75	-2.41503	0.0158668	HIVStatus	LM	0.237	NS	0.589155	57387	HMDB0056061			Pos Late	Diacylglycerol	Lipid
sphingomyelin (d18:2/23:0, d18:1/23:1, d17:1/24:1)*	WLWH - WWoH	6 Mo	-0.365502	0.151377	1345.31	-2.41451	0.0158891	HIVStatus	LM	0.237	NS	0.693848	52435	HMDB0240634,HMDB0011696,HMDB0240614		134757653	Pos Late	Sphingomyelins	Lipid
N1-methyladenosine	WLWH - WWoH	12 Mo	0.129679	0.0537151	1113.93	2.41421	0.0159299	HIVStatus	LM	0.237	NS	1.13846	15650	HMDB0003331	C02494	27476	Pos Early	Purine Metabolism, Adenine containing	Nucleotide
X-11787	WLWH - WWoH	9 Mo	0.34868	0.144461	1233.09	2.41366	0.0159381	HIVStatus	LM	0.237	NS	1.4172	33132				Pos Early
oleoyl-arachidonoyl-glycerol (18:1/20:4) [1]*	WLWH - WWoH	9 Mo	-0.654308	0.271188	1346.72	-2.41274	0.0159658	HIVStatus	LM	0.237	NS	0.519802	54960	HMDB0007228		9543786	Pos Late	Diacylglycerol	Lipid
glycerophosphoglycerol	WLWH - WWoH	1 Mo	0.195508	0.080977	867.956	2.41437	0.0159684	HIVStatus	LM	0.237	NS	1.21593	48857	HMDB0240316	C03274	54575349	Polar	Glycerolipid Metabolism	Lipid
docosapentaenoate (n6 DPA; 22:5n6)	WLWH - WWoH	15 Mo	-0.695228	0.288301	1397.68	-2.41146	0.0160169	HIVStatus	LM	0.237238	NS	0.498961	37478	HMDB0001976	C16513	6441454	Neg	Long Chain Polyunsaturated Fatty Acid (n3 and n6)	Lipid
1-stearoyl-GPS (18:0)*	WLWH - WWoH	18 Mo	0.70861	0.294137	1399.87	2.40911	0.0161198	HIVStatus	LM	0.237954	NS	2.03117	45966	HMDB0061698		74819135	Neg	Lysophospholipid	Lipid
adrenate (22:4n6)	WLWH - WWoH	9 Mo	-0.397788	0.165131	1378.62	-2.40892	0.0161303	HIVStatus	LM	0.237954	NS	0.671804	32980	HMDB0002226	C16527	5282844,5497181	Neg	Long Chain Polyunsaturated Fatty Acid (n3 and n6)	Lipid
palmitoyl dihydrosphingomyelin (d18:0/16:0)*	WLWH - WWoH	1 Mo	0.266449	0.110653	1239.58	2.40798	0.0161865	HIVStatus	LM	0.238303	NS	1.30532	52434	HMDB0010168		9939965	Pos Late	Dihydrosphingomyelins	Lipid
N-acetylglutamine	WLWH - WWoH	1 Mo	0.39968	0.165953	853.859	2.4084	0.0162336	HIVStatus	LM	0.238516	NS	1.49135	33943	HMDB0006029	C02716	182230	Pos Early	Glutamate Metabolism	Amino Acid
sphingomyelin (d18:1/21:0, d17:1/22:0, d16:1/23:0)*	WLWH - WWoH	6 Mo	-0.308131	0.128196	1358.5	-2.40359	0.0163682	HIVStatus	LM	0.239172	NS	0.734819	52495	HMDB0240619,HMDB0240611,HMDB0240621			Pos Late	Sphingomyelins	Lipid
beta-alanine	WLWH - WWoH	15 Mo	0.292655	0.121781	1381.34	2.40312	0.0163869	HIVStatus	LM	0.239172	NS	1.33998	55	HMDB0000056	C00099	239	Pos Early	Pyrimidine Metabolism, Uracil containing	Nucleotide
diacylglycerol (14:0/18:1, 16:0/16:1) [1]*	WLWH - WWoH	9 Mo	-0.859106	0.357491	1301.73	-2.40316	0.0163935	HIVStatus	LM	0.239172	NS	0.423541	54953				Pos Late	Diacylglycerol	Lipid
4-acetaminophen sulfate	WLWH - WWoH	1 Wk	0.580657	0.241707	1334.2	2.40232	0.0164275	HIVStatus	LM	0.239172	NS	1.78721	37475	HMDB0059911	C06804	83939	Neg	Drug - Analgesics, Anesthetics	Xenobiotics
1-palmitoyl-2-palmitoleoyl-GPE (16:0/16:1)*	WLWH - WWoH	9 Mo	-0.486516	0.202695	1178.51	-2.40023	0.0165391	HIVStatus	LM	0.239172	NS	0.614765	52471	HMDB0008924		52924925	Pos Late	Phosphatidylethanolamine (PE)	Lipid
anserine	WLWH - WWoH	4 Mo	-0.4696	0.195686	1351.5	-2.39976	0.0165405	HIVStatus	LM	0.239172	NS	0.625252	15747	HMDB0000194	C01262	112072	Pos Early	Histidine Metabolism	Amino Acid
succinylcarnitine (C4-DC)	WLWH - WWoH	9 Mo	0.274841	0.114518	1152.35	2.39999	0.0165536	HIVStatus	LM	0.239172	NS	1.31632	37058	HMDB0061717		71464481	Pos Early	TCA Cycle	Energy
X-25950	WLWH - WWoH	4.5 Mo	0.310483	0.129411	1298.36	2.39921	0.0165709	HIVStatus	LM	0.239172	NS	1.36408	63901				Pos Early
1-(1-enyl-stearoyl)-GPE (P-18:0)*	WLWH - WWoH	4 Mo	0.399948	0.166786	1216.9	2.39798	0.0166359	HIVStatus	LM	0.239172	NS	1.49175	39271	HMDB0240598			Pos Late	Lysoplasmalogen	Lipid
methyl-4-hydroxybenzoate sulfate	WLWH - WWoH	1 Wk	0.522834	0.217997	1041.44	2.39835	0.0166443	HIVStatus	LM	0.239172	NS	1.6868	48429	HMDB0041646		10657183	Neg	Benzoate Metabolism	Xenobiotics
N6-acetyllysine	WLWH - WWoH	6 Mo	0.276477	0.115275	934.517	2.39842	0.0166612	HIVStatus	LM	0.239172	NS	1.31848	36752	HMDB0000206	C02727	92832	Neg	Lysine Metabolism	Amino Acid
1-stearoyl-2-arachidonoyl-GPS (18:0/20:4)	WLWH - WWoH	1 Wk	-0.54971	0.22929	1134.94	-2.39745	0.0166705	HIVStatus	LM	0.239172	NS	0.577117	52235	HMDB0012383		24779545	Pos Late	Phosphatidylserine (PS)	Lipid
1-oleyl-2-linoleoyl-GPC (O-18:1/18:2)*	WLWH - WWoH	1 Mo	0.417402	0.174301	1215.33	2.39472	0.0167837	HIVStatus	LM	0.240326	NS	1.51801	57722	HMDB0013429		24778939	Pos Late	Plasmalogen	Lipid
oleoyl-linoleoyl-glycerol (18:1/18:2) [2]	WLWH - WWoH	9 Mo	-0.396181	0.165635	1365.19	-2.39189	0.0168966	HIVStatus	LM	0.241276	NS	0.672885	46799	HMDB0007219		71433693	Pos Late	Diacylglycerol	Lipid
glycosyl-N-palmitoyl-sphingosine (d18:1/16:0)	WLWH - WWoH	6 Mo	-0.353518	0.147817	1291.85	-2.39159	0.0169179	HIVStatus	LM	0.241276	NS	0.702213	53013				Pos Late	Hexosylceramides (HCER)	Lipid
N1-methyl-2-pyridone-5-carboxamide	WLWH - WWoH	9 Mo	0.374737	0.156738	1225.71	2.39085	0.0169597	HIVStatus	LM	0.241276	NS	1.45461	40469	HMDB0004193	C05842	69698	Neg	Nicotinate and Nicotinamide Metabolism	Cofactors and Vitamins
guanosine 5'-monophosphate (5'-GMP)	WLWH - WWoH	6 Mo	-0.531289	0.222245	1155.53	-2.39056	0.016982	HIVStatus	LM	0.241276	NS	0.587847	2849	HMDB0001397	C00144	6804	Pos Early	Purine Metabolism, Guanine containing	Nucleotide
hydroxyasparagine**	WLWH - WWoH	1 Wk	0.331776	0.138812	935.528	2.39012	0.01704	HIVStatus	LM	0.241631	NS	1.39344	62060	HMDB32332	C20631	15991574	Pos Early	Alanine and Aspartate Metabolism	Amino Acid
oleoyl-arachidonoyl-glycerol (18:1/20:4) [2]*	WLWH - WWoH	4 Mo	-0.42816	0.179444	1321.36	-2.38603	0.0171716	HIVStatus	LM	0.243026	NS	0.651707	54961	HMDB0007228		9543786	Pos Late	Diacylglycerol	Lipid
ribitol	WLWH - WWoH	4.5 Mo	-0.178447	0.0748311	1224.2	-2.38466	0.0172463	HIVStatus	LM	0.243027	NS	0.836568	15772	HMDB0002917,HMDB0001851,HMDB0000568,HMDB0000508	C00379,C01904,C00474,C00532	6912	Polar	Pentose Metabolism	Carbohydrate
N6-carbamoylthreonyladenosine	WLWH - WWoH	9 Mo	0.155102	0.0650988	1152.66	2.38256	0.017354	HIVStatus	LM	0.243027	NS	1.16778	35157	HMDB0041623		161466	Neg	Purine Metabolism, Adenine containing	Nucleotide
thioproline	WLWH - WWoH	4.5 Mo	-0.25779	0.108237	1407.93	-2.38171	0.0173645	HIVStatus	LM	0.243027	NS	0.772758	53231	HMDB0062164		93176	Pos Early	Chemical	Xenobiotics
N6-carbamoylthreonyladenosine	WLWH - WWoH	15 Mo	0.186701	0.0784054	1361.68	2.38123	0.0173919	HIVStatus	LM	0.243027	NS	1.20527	35157	HMDB0041623		161466	Neg	Purine Metabolism, Adenine containing	Nucleotide
linoleoyl-linolenoyl-glycerol (18:2/18:3) [2]*	WLWH - WWoH	12 Mo	-0.637767	0.267876	1367.48	-2.38083	0.0174099	HIVStatus	LM	0.243027	NS	0.528471	54964	HMDB0007250		9543737	Pos Late	Diacylglycerol	Lipid
X-12026	WLWH - WWoH	9 Mo	0.33665	0.141381	1118.48	2.38115	0.0174253	HIVStatus	LM	0.243027	NS	1.40025	47905				Neg
sphingomyelin (d18:1/17:0, d17:1/18:0, d19:1/16:0)	WLWH - WWoH	9 Mo	-0.377289	0.158514	1359.96	-2.38016	0.0174422	HIVStatus	LM	0.243027	NS	0.685718	52615	HMDB0240620,HMDB0240609,HMDB0240622		46891763	Pos Late	Sphingomyelins	Lipid
1-linoleoyl-2-arachidonoyl-GPC (18:2/20:4n6)*	WLWH - WWoH	6 Mo	-0.492198	0.206798	1356.27	-2.38009	0.0174457	HIVStatus	LM	0.243027	NS	0.611282	52710	HMDB0008147	C05208	24778979	Pos Late	Phosphatidylcholine (PC)	Lipid
3-hydroxyhexanoate	WLWH - WWoH	6 Mo	-0.415454	0.174643	1339.26	-2.37888	0.0175047	HIVStatus	LM	0.243027	NS	0.66004	53230	HMDB0061652,HMDB0010718		151492	Polar	Fatty Acid, Monohydroxy	Lipid
mannitol/sorbitol	WLWH - WWoH	15 Mo	-0.219288	0.0921924	1382.64	-2.37859	0.017514	HIVStatus	LM	0.243027	NS	0.80309	46142	HMDB0000247,HMDB0000765	C00392,C00794	5780,6251	Polar	Fructose, Mannose and Galactose Metabolism	Carbohydrate
1-palmitoyl-2-palmitoleoyl-GPE (16:0/16:1)*	WLWH - WWoH	12 Mo	-0.484423	0.20366	1185.65	-2.37858	0.017537	HIVStatus	LM	0.243027	NS	0.616053	52471	HMDB0008924		52924925	Pos Late	Phosphatidylethanolamine (PE)	Lipid
lactosyl-N-arachidoyl-sphingosine (d18:1/20:0)*	WLWH - WWoH	9 Mo	-0.493045	0.207508	1251.95	-2.37603	0.01765	HIVStatus	LM	0.244131	NS	0.610764	57425	HMDB0011593	C01290	53481000	Pos Late	Lactosylceramides (LCER)	Lipid
1-stearoyl-GPC (18:0)	WLWH - WWoH	18 Mo	0.677143	0.285868	1399.46	2.36872	0.0179847	HIVStatus	LM	0.248291	NS	1.96825	33961	HMDB0010384		497300	Pos Late	Lysophospholipid	Lipid
ethyl beta-glucopyranoside	WLWH - WWoH	12 Mo	0.318379	0.13446	1350.82	2.36783	0.0180328	HIVStatus	LM	0.248486	NS	1.3749	64131	HMDB0029968		121667	Neg	Food Component/Plant	Xenobiotics
linoleoyl-docosahexaenoyl-glycerol (18:2/22:6) [2]*	WLWH - WWoH	12 Mo	-0.502359	0.212262	1358.02	-2.36669	0.0180874	HIVStatus	LM	0.248556	NS	0.605102	54950	HMDB0007266		9543899	Pos Late	Diacylglycerol	Lipid
docosahexaenoate (DHA; 22:6n3)	WLWH - WWoH	15 Mo	-0.522058	0.22072	1407.99	-2.36525	0.0181529	HIVStatus	LM	0.248556	NS	0.593298	44675	HMDB0002183	C06429	445580	Neg	Long Chain Polyunsaturated Fatty Acid (n3 and n6)	Lipid
X-24035	WLWH - WWoH	1 Mo	-0.437306	0.1849	1123.29	-2.3651	0.0181945	HIVStatus	LM	0.248556	NS	0.645774	52064				Pos Late
linoleoyl-docosahexaenoyl-glycerol (18:2/22:6) [1]*	WLWH - WWoH	9 Mo	-0.596106	0.252119	1346.76	-2.36438	0.0182013	HIVStatus	LM	0.248556	NS	0.550953	54949	HMDB0007266		9543899	Pos Late	Diacylglycerol	Lipid
N-acetylalanine	WLWH - WWoH	15 Mo	0.164383	0.0695268	1320.49	2.36431	0.0182077	HIVStatus	LM	0.248556	NS	1.17867	1585	HMDB0000766	C02847	88064	Polar	Alanine and Aspartate Metabolism	Amino Acid
1-palmitoyl-2-linoleoyl-GPE (16:0/18:2)	WLWH - WWoH	15 Mo	-0.375265	0.158792	1407.98	-2.36325	0.0182508	HIVStatus	LM	0.24868	NS	0.687107	42449	HMDB0005322		9546747	Pos Late	Phosphatidylethanolamine (PE)	Lipid
UDP-glucuronate	WLWH - WWoH	15 Mo	-0.591167	0.250306	1327.59	-2.36178	0.0183311	HIVStatus	LM	0.24931	NS	0.553681	2763	HMDB0000935	C00167	17473	Neg	Nucleotide Sugar	Carbohydrate
X-12544	WLWH - WWoH	15 Mo	-0.325779	0.138028	1402.02	-2.36024	0.0183996	HIVStatus	LM	0.249594	NS	0.721964	46510				Neg
3-(methylthio)acetaminophen sulfate*	WLWH - WWoH	1 Wk	0.530655	0.225061	1353.42	2.35783	0.0185239	HIVStatus	LM	0.249594	NS	1.70005	62567				Neg	Drug - Analgesics, Anesthetics	Xenobiotics
lactosialyltetraose b	WLWH - WWoH	1 Wk	-0.450307	0.190834	770.509	-2.35968	0.0185391	HIVStatus	LM	0.249594	NS	0.637433	63742	HMDB0006600		53477864	Polar	Disaccharides and Oligosaccharides	Carbohydrate
fructose	WLWH - WWoH	4.5 Mo	-0.199029	0.0844582	1359.59	-2.35654	0.0185871	HIVStatus	LM	0.249594	NS	0.819526	577	HMDB0000660	C00095	2723872	Polar	Fructose, Mannose and Galactose Metabolism	Carbohydrate
adenine	WLWH - WWoH	9 Mo	0.342953	0.145538	1312.54	2.35645	0.0185969	HIVStatus	LM	0.249594	NS	1.4091	554	HMDB0000034	C00147	190	Pos Early	Purine Metabolism, Adenine containing	Nucleotide
hydroxy-N6,N6,N6-trimethyllysine*	WLWH - WWoH	1 Wk	0.346163	0.146805	830.299	2.35798	0.0186056	HIVStatus	LM	0.249594	NS	1.41363	62959				Pos Early	Lysine Metabolism	Amino Acid
oleoyl-oleoyl-glycerol (18:1/18:1) [1]*	WLWH - WWoH	6 Mo	-1.02264	0.434091	1323.42	-2.35582	0.0186272	HIVStatus	LM	0.249594	NS	0.359645	54945	HMDB0007218		9543716	Pos Late	Diacylglycerol	Lipid
3-hydroxystachydrine*	WLWH - WWoH	9 Mo	0.716106	0.30407	1359.15	2.35507	0.0186609	HIVStatus	LM	0.249594	NS	2.04645	62062		C10151	46173781	Pos Early	Food Component/Plant	Xenobiotics
X-25220	WLWH - WWoH	6 Mo	-0.616533	0.261911	1380.81	-2.35397	0.0187133	HIVStatus	LM	0.249594	NS	0.539813	62406				Pos Early
retinol (vitamin A)	WLWH - WWoH	12 Mo	-0.466024	0.197985	1354.52	-2.35383	0.0187232	HIVStatus	LM	0.249594	NS	0.627492	1806	HMDB0000305	C00473	445354	Pos Late	Vitamin A Metabolism	Cofactors and Vitamins
choline	WLWH - WWoH	1 Wk	0.164887	0.070002	847	2.35545	0.0187273	HIVStatus	LM	0.249594	NS	1.17926	15506	HMDB0000097	C00114	305	Pos Early	Phospholipid Metabolism	Lipid
UDP-glucuronate	WLWH - WWoH	4 Mo	-0.461538	0.196149	959.097	-2.353	0.0188237	HIVStatus	LM	0.250173	NS	0.630314	2763	HMDB0000935	C00167	17473	Neg	Nucleotide Sugar	Carbohydrate
1-palmitoyl-2-pentadecanoyl-GPC (16:0/15:0)*	WLWH - WWoH	12 Mo	-0.432	0.18371	1352.06	-2.35153	0.0188391	HIVStatus	LM	0.250173	NS	0.64921	57757	HMDB0007967		24778680	Pos Late	Phosphatidylcholine (PC)	Lipid
palmitoyl-oleoyl-glycerol (16:0/18:1) [2]*	WLWH - WWoH	6 Mo	-0.488051	0.207667	1343.81	-2.35016	0.0189091	HIVStatus	LM	0.250428	NS	0.613821	54942	HMDB0007102	C13861	5282283	Pos Late	Diacylglycerol	Lipid
3-aminoisobutyrate	WLWH - WWoH	15 Mo	0.501468	0.213424	1211.04	2.34963	0.0189518	HIVStatus	LM	0.250428	NS	1.65114	1566	HMDB0002166	C05145	64956	Pos Early	Pyrimidine Metabolism, Thymine containing	Nucleotide
N-acetylglutamate	WLWH - WWoH	1 Mo	0.315708	0.134306	875.433	2.35066	0.0189609	HIVStatus	LM	0.250428	NS	1.37123	15720	HMDB0001138	C00624	70914	Pos Early	Glutamate Metabolism	Amino Acid
1-methylhistidine	WLWH - WWoH	9 Mo	0.706999	0.301071	1250	2.34828	0.0190154	HIVStatus	LM	0.250695	NS	2.0279	30460	HMDB0000001	C01152	92105	Pos Early	Histidine Metabolism	Amino Acid
sphingomyelin (d18:2/24:2)*	WLWH - WWoH	15 Mo	-0.612232	0.260924	1402.17	-2.3464	0.0190942	HIVStatus	LM	0.251281	NS	0.542139	57479	HMDB0240644			Pos Late	Sphingomyelins	Lipid
1-dihomo-linoleoylglycerol (20:2)	WLWH - WWoH	1 Wk	-0.502721	0.214427	1249.01	-2.34449	0.0192093	HIVStatus	LM	0.252121	NS	0.604882	35103				Neg	Monoacylglycerol	Lipid
sphingomyelin (d18:2/14:0, d18:1/14:1)*	WLWH - WWoH	9 Mo	-0.319936	0.136527	1221.72	-2.34339	0.0192689	HIVStatus	LM	0.252121	NS	0.726196	47154	HMDB0240637,HMDB0240612			Pos Late	Sphingomyelins	Lipid
1-methyl-4-imidazoleacetate	WLWH - WWoH	6 Mo	0.232045	0.0990283	1125.67	2.34322	0.0192914	HIVStatus	LM	0.252121	NS	1.26118	32350	HMDB0002820	C05828	75810	Pos Early	Histidine Metabolism	Amino Acid
3-phenylpropionate (hydrocinnamate)	WLWH - WWoH	18 Mo	-0.356918	0.152455	1401.94	-2.34114	0.0193643	HIVStatus	LM	0.252121	NS	0.69983	15749	HMDB0000764	C05629	107	Neg	Benzoate Metabolism	Xenobiotics
5-methylthioadenosine (MTA)	WLWH - WWoH	9 Mo	0.357642	0.152789	1295.07	2.34076	0.0193958	HIVStatus	LM	0.252121	NS	1.42995	1419	HMDB0001173	C00170	439176	Pos Early	Polyamine Metabolism	Amino Acid
glycocholate	WLWH - WWoH	18 Mo	0.393499	0.168165	1407.68	2.33997	0.0194246	HIVStatus	LM	0.252121	NS	1.48216	18476	HMDB0000138	C01921	10140	Neg	Primary Bile Acid Metabolism	Lipid
1-(1-enyl-stearoyl)-GPE (P-18:0)*	WLWH - WWoH	1 Mo	0.369346	0.157846	1153.62	2.33992	0.0194576	HIVStatus	LM	0.252121	NS	1.44679	39271	HMDB0240598			Pos Late	Lysoplasmalogen	Lipid
1-palmitoyl-2-docosahexaenoyl-GPE (16:0/22:6)*	WLWH - WWoH	15 Mo	-0.608858	0.260328	1402.65	-2.33881	0.0194852	HIVStatus	LM	0.252121	NS	0.543972	52465	HMDB0008946		9546799	Pos Late	Phosphatidylethanolamine (PE)	Lipid
N6-acetyllysine	WLWH - WWoH	12 Mo	0.278143	0.118872	996.655	2.33985	0.0194883	HIVStatus	LM	0.252121	NS	1.32068	36752	HMDB0000206	C02727	92832	Neg	Lysine Metabolism	Amino Acid
linoleoyl-linolenoyl-glycerol (18:2/18:3) [1]*	WLWH - WWoH	9 Mo	-0.648927	0.277489	1355.93	-2.33856	0.0195026	HIVStatus	LM	0.252121	NS	0.522606	54963	HMDB0007249		14275409	Pos Late	Diacylglycerol	Lipid
pyridoxamine	WLWH - WWoH	4 Mo	-0.623496	0.26668	1185.63	-2.33799	0.0195532	HIVStatus	LM	0.252329	NS	0.536067	2150	HMDB0001431	C00534	1052	Pos Early	Vitamin B6 Metabolism	Cofactors and Vitamins
3-amino-2-piperidone	WLWH - WWoH	15 Mo	0.280757	0.120206	1370.76	2.33562	0.0196545	HIVStatus	LM	0.252977	NS	1.32413	62853	HMDB0000323		5200225	Pos Early	Urea cycle; Arginine and Proline Metabolism	Amino Acid
aspartate	WLWH - WWoH	18 Mo	-0.641241	0.274597	1407.98	-2.33521	0.0196726	HIVStatus	LM	0.252977	NS	0.526638	443	HMDB0000191	C00049	5960	Pos Early	Alanine and Aspartate Metabolism	Amino Acid
N-stearoyl-sphinganine (d18:0/18:0)*	WLWH - WWoH	1 Mo	0.404808	0.173485	1139.89	2.33339	0.0198011	HIVStatus	LM	0.25305	NS	1.49901	1759	HMDB0011761		5283573	Pos Late	Dihydroceramides	Lipid
5-methyluridine (ribothymidine)	WLWH - WWoH	1 Mo	-0.314247	0.134646	925.475	-2.33387	0.019816	HIVStatus	LM	0.25305	NS	0.730339	35136	HMDB0000884		445408	Neg	Pyrimidine Metabolism, Uracil containing	Nucleotide
3-hydroxystachydrine*	WLWH - WWoH	1 Mo	0.614023	0.263261	1278.84	2.33237	0.0198356	HIVStatus	LM	0.25305	NS	1.84785	62062		C10151	46173781	Pos Early	Food Component/Plant	Xenobiotics
lactosyl-N-behenoyl-sphingosine (d18:1/22:0)*	WLWH - WWoH	4.5 Mo	-0.4888	0.209638	1364.69	-2.33164	0.0198645	HIVStatus	LM	0.25305	NS	0.613362	57422	HMDB0011594		44260143	Pos Late	Lactosylceramides (LCER)	Lipid
lactosyl-N-behenoyl-sphingosine (d18:1/22:0)*	WLWH - WWoH	9 Mo	-0.459293	0.196992	1318.01	-2.33153	0.0198755	HIVStatus	LM	0.25305	NS	0.63173	57422	HMDB0011594		44260143	Pos Late	Lactosylceramides (LCER)	Lipid
lactosyl-N-arachidoyl-sphingosine (d18:1/20:0)*	WLWH - WWoH	4.5 Mo	-0.512843	0.219978	1318.04	-2.33134	0.0198857	HIVStatus	LM	0.25305	NS	0.598791	57425	HMDB0011593	C01290	53481000	Pos Late	Lactosylceramides (LCER)	Lipid
1-myristoylglycerol (14:0)	WLWH - WWoH	9 Mo	-0.645034	0.276795	1332.88	-2.33037	0.0199351	HIVStatus	LM	0.253238	NS	0.524644	35625	HMDB0011561	C01885	10957631	Neg	Monoacylglycerol	Lipid
palmitoleoyl-linoleoyl-glycerol (16:1/18:2) [1]*	WLWH - WWoH	4 Mo	-0.518604	0.222899	1323.42	-2.32664	0.020135	HIVStatus	LM	0.255334	NS	0.595351	54967	HMDB0007132		9543699	Pos Late	Diacylglycerol	Lipid
cholate	WLWH - WWoH	15 Mo	0.415528	0.178682	1394.08	2.32553	0.0201868	HIVStatus	LM	0.255548	NS	1.51517	22842	HMDB0000619	C00695	221493	Neg	Primary Bile Acid Metabolism	Lipid
N-acetylhistidine	WLWH - WWoH	4 Mo	0.177891	0.0764806	962.68	2.32595	0.0202279	HIVStatus	LM	0.255626	NS	1.19469	33946	HMDB0032055	C02997	75619	Pos Early	Histidine Metabolism	Amino Acid
retinol (vitamin A)	WLWH - WWoH	1 Wk	-0.392879	0.169093	1272.13	-2.32345	0.0203119	HIVStatus	LM	0.256246	NS	0.675111	1806	HMDB0000305	C00473	445354	Pos Late	Vitamin A Metabolism	Cofactors and Vitamins
docosahexaenoate (DHA; 22:6n3)	WLWH - WWoH	18 Mo	-0.604057	0.260476	1397.86	-2.31905	0.0205361	HIVStatus	LM	0.258373	NS	0.54659	44675	HMDB0002183	C06429	445580	Neg	Long Chain Polyunsaturated Fatty Acid (n3 and n6)	Lipid
oleoyl-linoleoyl-glycerol (18:1/18:2) [2]	WLWH - WWoH	4 Mo	-0.352335	0.151987	1327.15	-2.3182	0.0205901	HIVStatus	LM	0.258373	NS	0.703044	46799	HMDB0007219		71433693	Pos Late	Diacylglycerol	Lipid
cyclo(pro-arg)*	WLWH - WWoH	4 Mo	0.317723	0.137023	1053.02	2.31876	0.0205988	HIVStatus	LM	0.258373	NS	1.374	62842				Pos Early	Dipeptide	Peptide
N6-acetyllysine	WLWH - WWoH	9 Mo	0.274509	0.118396	988.617	2.31857	0.0206218	HIVStatus	LM	0.258373	NS	1.31588	36752	HMDB0000206	C02727	92832	Neg	Lysine Metabolism	Amino Acid
hydroxyasparagine**	WLWH - WWoH	1 Mo	0.325232	0.140299	932.15	2.31814	0.0206575	HIVStatus	LM	0.258378	NS	1.38435	62060	HMDB32332	C20631	15991574	Pos Early	Alanine and Aspartate Metabolism	Amino Acid
1-(1-enyl-palmitoyl)-2-linoleoyl-GPC (P-16:0/18:2)*	WLWH - WWoH	6 Mo	-0.343311	0.148412	1340.71	-2.31323	0.0208606	HIVStatus	LM	0.260472	NS	0.709418	52682	HMDB0011211		24779386	Pos Late	Plasmalogen	Lipid
3-phosphoglycerate	WLWH - WWoH	1 Mo	-0.398059	0.172114	1165.85	-2.31276	0.0209093	HIVStatus	LM	0.260584	NS	0.671622	1414	HMDB0000807	C00597	724	Neg	Glycolysis, Gluconeogenesis, and Pyruvate Metabolism	Carbohydrate
aconitate [cis or trans]	WLWH - WWoH	1 Mo	-0.178141	0.0770223	854.424	-2.31285	0.0209678	HIVStatus	LM	0.260584	NS	0.836825	46173	HMDB0000958,HMDB000072	C004174,C02341	444212,643757	Neg	TCA Cycle	Energy
dimethylarginine (SDMA + ADMA)	WLWH - WWoH	1 Wk	0.186987	0.0808677	940.965	2.31226	0.0209784	HIVStatus	LM	0.260584	NS	1.20561	36808	HMDB0003334,HMDB0001539	C21189,C03626	123831,169148	Pos Early	Urea cycle; Arginine and Proline Metabolism	Amino Acid
5-oxoproline	WLWH - WWoH	1 Wk	0.280964	0.121524	836.642	2.312	0.0210194	HIVStatus	LM	0.260584	NS	1.32441	1494	HMDB0000267	C02237,C01879	439685,7405	Polar	Glutathione Metabolism	Amino Acid
stearidonate (18:4n3)	WLWH - WWoH	9 Mo	-0.554609	0.2401	1315.57	-2.30991	0.0210476	HIVStatus	LM	0.260584	NS	0.574297	33969	HMDB0006547	C16300	5312508	Neg	Long Chain Polyunsaturated Fatty Acid (n3 and n6)	Lipid
butyrate/isobutyrate (4:0)	WLWH - WWoH	4 Mo	-0.394623	0.170977	1275.05	-2.30805	0.0211557	HIVStatus	LM	0.261331	NS	0.673934	40605	HMDB0000039	C00246	264	Neg	Short Chain Fatty Acid	Lipid
3-methyl-2-oxobutyrate	WLWH - WWoH	15 Mo	-0.290703	0.125984	1354.64	-2.30746	0.0211793	HIVStatus	LM	0.261331	NS	0.747738	44526	HMDB0000019	C00141	49	Polar	Leucine, Isoleucine and Valine Metabolism	Amino Acid
N-acetylmethionine	WLWH - WWoH	12 Mo	0.354673	0.153716	937.41	2.30732	0.0212538	HIVStatus	LM	0.261334	NS	1.42571	1589	HMDB0011745	C02712	448580	Neg	Methionine, Cysteine, SAM and Taurine Metabolism	Amino Acid
ceramide (d18:2/24:1, d18:1/24:2)*	WLWH - WWoH	6 Mo	-0.44819	0.194404	1358.63	-2.30545	0.0212912	HIVStatus	LM	0.261334	NS	0.638783	57443	HMDB0240679,HMDB0240680			Pos Late	Ceramides	Lipid
succinate	WLWH - WWoH	1 Wk	0.18622	0.0806955	599.654	2.30769	0.0213558	HIVStatus	LM	0.261334	NS	1.20469	1437	HMDB0000254	C00042	1110	Polar	TCA Cycle	Energy
glucose 6-phosphate	WLWH - WWoH	4.5 Mo	0.416419	0.180698	1252.87	2.30451	0.021357	HIVStatus	LM	0.261334	NS	1.51652	31260	HMDB0001401	C00092	5958	Polar	Glycolysis, Gluconeogenesis, and Pyruvate Metabolism	Carbohydrate
palmitoyl-linoleoyl-glycerol (16:0/18:2) [1]*	WLWH - WWoH	4 Mo	-0.477799	0.207347	1316.04	-2.30435	0.0213582	HIVStatus	LM	0.261334	NS	0.620147	52633	HMDB0007103		9543695	Pos Late	Diacylglycerol	Lipid
X-12411	WLWH - WWoH	15 Mo	0.500756	0.217422	1124.25	2.30315	0.0214522	HIVStatus	LM	0.261797	NS	1.64997	46616				Neg
palmitoyl-linolenoyl-glycerol (16:0/18:3) [2]*	WLWH - WWoH	12 Mo	-0.4923	0.213862	1375	-2.30195	0.0214869	HIVStatus	LM	0.261797	NS	0.611219	54965	HMDB0007104,HMDB0007105		348277338,348277337	Pos Late	Diacylglycerol	Lipid
glycochenodeoxycholate	WLWH - WWoH	18 Mo	0.370207	0.160848	1406.81	2.3016	0.0215034	HIVStatus	LM	0.261797	NS	1.44803	32346	HMDB0000637	C05466	12544	Neg	Primary Bile Acid Metabolism	Lipid
diacylglycerol (12:0/18:1, 14:0/16:1, 16:0/14:1) [1]*	WLWH - WWoH	6 Mo	-0.965436	0.419631	1227.55	-2.30068	0.0215768	HIVStatus	LM	0.261988	NS	0.380817	55002				Pos Late	Diacylglycerol	Lipid
N-acetylserine	WLWH - WWoH	4.5 Mo	0.160896	0.0699183	871.73	2.3012	0.0216154	HIVStatus	LM	0.261988	NS	1.17456	37076	HMDB0002931		65249	Polar	Glycine, Serine and Threonine Metabolism	Amino Acid
dehydroepiandrosterone sulfate (DHEA-S)	WLWH - WWoH	4.5 Mo	-0.429915	0.186905	838.725	-2.30018	0.0216826	HIVStatus	LM	0.261988	NS	0.650564	32425	HMDB0001032	C04555	12594	Neg	Androgenic Steroids	Lipid
taurochenodeoxycholate	WLWH - WWoH	18 Mo	0.235162	0.102324	1398.05	2.2982	0.0216975	HIVStatus	LM	0.261988	NS	1.26511	18494	HMDB0000951	C05465	387316	Neg	Primary Bile Acid Metabolism	Lipid
dihomo-linolenate (20:3n3 or n6)	WLWH - WWoH	18 Mo	-0.64128	0.279038	1399.54	-2.29819	0.0216981	HIVStatus	LM	0.261988	NS	0.526618	35718	HMDB0002925	C03242	5280581	Neg	Long Chain Polyunsaturated Fatty Acid (n3 and n6)	Lipid
linoleoyl-linolenoyl-glycerol (18:2/18:3) [1]*	WLWH - WWoH	12 Mo	-0.64103	0.279053	1359.19	-2.29716	0.021761	HIVStatus	LM	0.262314	NS	0.52675	54963	HMDB0007249		14275409	Pos Late	Diacylglycerol	Lipid
palmitate (16:0)	WLWH - WWoH	15 Mo	-0.231342	0.100815	1407.89	-2.29473	0.0218951	HIVStatus	LM	0.263497	NS	0.793468	1336	HMDB0000220	C00249	985	Neg	Long Chain Saturated Fatty Acid	Lipid
stearoyl-arachidonoyl-glycerol (18:0/20:4) [2]*	WLWH - WWoH	12 Mo	-0.584845	0.255145	1361.92	-2.2922	0.022046	HIVStatus	LM	0.264705	NS	0.557192	57449	HMDB0007170		6438587	Pos Late	Diacylglycerol	Lipid
1-stearoyl-GPS (18:0)*	WLWH - WWoH	4 Mo	0.426784	0.186204	1268.97	2.29202	0.0220678	HIVStatus	LM	0.264705	NS	1.53232	45966	HMDB0061698		74819135	Neg	Lysophospholipid	Lipid
X-26263	WLWH - WWoH	4 Mo	0.504469	0.220094	972.704	2.29207	0.0221146	HIVStatus	LM	0.264832	NS	1.65611	65027				Pos Early
oleoyl-arachidonoyl-glycerol (18:1/20:4) [2]*	WLWH - WWoH	9 Mo	-0.44764	0.195503	1361.84	-2.28969	0.0221918	HIVStatus	LM	0.265322	NS	0.639135	54961	HMDB0007228		9543786	Pos Late	Diacylglycerol	Lipid
X-25422	WLWH - WWoH	1 Mo	0.382104	0.16684	919.531	2.29024	0.0222331	HIVStatus	LM	0.265383	NS	1.46536	62719				Pos Early
1-palmitoyl-2-oleoyl-GPE (16:0/18:1)	WLWH - WWoH	6 Mo	-0.274896	0.120151	1353.86	-2.28793	0.0222952	HIVStatus	LM	0.26569	NS	0.759651	19263	HMDB0005320		5283496	Pos Late	Phosphatidylethanolamine (PE)	Lipid
2-stearoyl-GPE (18:0)*	WLWH - WWoH	1 Wk	0.404223	0.176883	1164.53	2.28525	0.0224771	HIVStatus	LM	0.267423	NS	1.49814	41220	HMDB0011129		90658453,53480667	Neg	Lysophospholipid	Lipid
carnitine	WLWH - WWoH	6 Mo	0.211523	0.0926836	1083.22	2.2822	0.0226707	HIVStatus	LM	0.269288	NS	1.23556	15500	HMDB0000062	C00487,C00308	288	Pos Early	Carnitine Metabolism	Lipid
2,6-dihydroxybenzoic acid	WLWH - WWoH	6 Mo	0.299226	0.13122	972.577	2.28034	0.0228031	HIVStatus	LM	0.270047	NS	1.34881	63042	HMDB0013676		9338	Polar	Drug - Topical Agents	Xenobiotics
ribose	WLWH - WWoH	4.5 Mo	-0.355836	0.156042	939.306	-2.28038	0.0228084	HIVStatus	LM	0.270047	NS	0.700588	1471	HMDB0000283	C00121	5779	Polar	Pentose Metabolism	Carbohydrate
heptadecatrienoate (17:3)*	WLWH - WWoH	4 Mo	-0.461989	0.202735	1261.61	-2.27878	0.0228464	HIVStatus	LM	0.27006	NS	0.630029	62383		C16344	16061034	Neg	Long Chain Polyunsaturated Fatty Acid (n3 and n6)	Lipid
desmosterol	WLWH - WWoH	15 Mo	-0.794906	0.348981	1298.63	-2.27779	0.0229011	HIVStatus	LM	0.270269	NS	0.451624	6065	HMDB0002719	C01802	439577	Pos Late	Sterol	Lipid
3-methylhistidine	WLWH - WWoH	9 Mo	0.6584	0.289223	1210.62	2.27644	0.0229935	HIVStatus	LM	0.270923	NS	1.9317	15677	HMDB0000479	C01152	64969	Pos Early	Histidine Metabolism	Amino Acid
salicyluric glucuronide*	WLWH - WWoH	1 Wk	0.0844684	0.0371436	1405.45	2.2741	0.0231099	HIVStatus	LM	0.270936	NS	1.08814	33384	HMDB0240252		121596205	Neg	Drug - Analgesics, Anesthetics	Xenobiotics
tiglylcarnitine (C5:1-DC)	WLWH - WWoH	4 Mo	0.41475	0.182358	1171.58	2.27437	0.023124	HIVStatus	LM	0.270936	NS	1.51399	35428	HMDB0002366		22833596	Pos Early	Leucine, Isoleucine and Valine Metabolism	Amino Acid
linoleoylcholine*	WLWH - WWoH	12 Mo	-0.333721	0.14675	1242.13	-2.27408	0.0231314	HIVStatus	LM	0.270936	NS	0.716254	57463	HMDB0013213		53481656	Pos Late	Fatty Acid Metabolism (Acyl Choline)	Lipid
X-24633	WLWH - WWoH	6 Mo	-0.51039	0.224585	1217.42	-2.27259	0.0232246	HIVStatus	LM	0.270936	NS	0.600262	53060				Neg
linoleoyl-docosahexaenoyl-glycerol (18:2/22:6) [1]*	WLWH - WWoH	12 Mo	-0.57606	0.253524	1350.36	-2.27221	0.0232303	HIVStatus	LM	0.270936	NS	0.562109	54949	HMDB0007266		9543899	Pos Late	Diacylglycerol	Lipid
aconitate [cis or trans]	WLWH - WWoH	9 Mo	-0.195553	0.0860383	1062.52	-2.27286	0.0232338	HIVStatus	LM	0.270936	NS	0.82238	46173	HMDB0000958,HMDB000072	C004174,C02341	444212,643757	Neg	TCA Cycle	Energy
sphingomyelin (d18:2/14:0, d18:1/14:1)*	WLWH - WWoH	15 Mo	-0.377091	0.166006	1386.09	-2.27155	0.0232662	HIVStatus	LM	0.270936	NS	0.685854	47154	HMDB0240637,HMDB0240612			Pos Late	Sphingomyelins	Lipid
sphingomyelin (d18:2/14:0, d18:1/14:1)*	WLWH - WWoH	18 Mo	-0.439049	0.193377	1407.34	-2.27043	0.0233323	HIVStatus	LM	0.270936	NS	0.644649	47154	HMDB0240637,HMDB0240612			Pos Late	Sphingomyelins	Lipid
laurylcarnitine (C12)	WLWH - WWoH	18 Mo	0.645669	0.284422	1397.96	2.27011	0.0233526	HIVStatus	LM	0.270936	NS	1.90726	34534	HMDB000225		168381	Pos Late	Fatty Acid Metabolism (Acyl Carnitine, Medium Chain)	Lipid
cis-4-decenoylcarnitine (C10:1)	WLWH - WWoH	18 Mo	0.685489	0.301992	1407.67	2.26989	0.0233648	HIVStatus	LM	0.270936	NS	1.98474	38178	HMDB0013205		57357170	Pos Late	Fatty Acid Metabolism (Acyl Carnitine, Monounsaturated)	Lipid
delta-tocopherol	WLWH - WWoH	6 Mo	-0.543685	0.239667	1303.33	-2.2685	0.0234617	HIVStatus	LM	0.27137	NS	0.580605	33418	HMDB0002902	C14151	92094	Pos Late	Tocopherol Metabolism	Cofactors and Vitamins
butyrate/isobutyrate (4:0)	WLWH - WWoH	6 Mo	-0.406539	0.17923	1308.4	-2.26825	0.0234765	HIVStatus	LM	0.27137	NS	0.665951	40605	HMDB0000039	C00246	264	Neg	Short Chain Fatty Acid	Lipid
imidazole propionate	WLWH - WWoH	1 Wk	0.467606	0.206145	1009.47	2.26833	0.0235194	HIVStatus	LM	0.271437	NS	1.59617	40730	HMDB0002271		70630	Pos Early	Histidine Metabolism	Amino Acid
dihomo-linolenate (20:3n3 or n6)	WLWH - WWoH	12 Mo	-0.436917	0.192791	1338.1	-2.26627	0.023594	HIVStatus	LM	0.27159	NS	0.646025	35718	HMDB0002925	C03242	5280581	Neg	Long Chain Polyunsaturated Fatty Acid (n3 and n6)	Lipid
linoleoyl-linolenoyl-glycerol (18:2/18:3) [1]*	WLWH - WWoH	4 Mo	-0.577404	0.254823	1311.3	-2.2659	0.0236201	HIVStatus	LM	0.27159	NS	0.561354	54963	HMDB0007249		14275409	Pos Late	Diacylglycerol	Lipid
piperidine	WLWH - WWoH	4 Mo	-0.435272	0.192113	1221.23	-2.2657	0.023644	HIVStatus	LM	0.27159	NS	0.647088	38183	HMDB0034301	C01746	8082	Pos Early	Food Component/Plant	Xenobiotics
X-12407	WLWH - WWoH	1 Wk	-0.588571	0.259889	1211.45	-2.2647	0.0237073	HIVStatus	LM	0.271679	NS	0.55512	46615				Neg
N1-methyladenosine	WLWH - WWoH	15 Mo	0.14488	0.0640056	1340.2	2.26355	0.0237609	HIVStatus	LM	0.271679	NS	1.1559	15650	HMDB0003331	C02494	27476	Pos Early	Purine Metabolism, Adenine containing	Nucleotide
stearoyl-docosahexaenoyl-glycerol (18:0/22:6) [1]*	WLWH - WWoH	4 Mo	-0.45572	0.201361	1292.77	-2.2632	0.0237886	HIVStatus	LM	0.271679	NS	0.633991	57387	HMDB0056061			Pos Late	Diacylglycerol	Lipid
N-acetylglutamate	WLWH - WWoH	4.5 Mo	0.357688	0.1581	1174.11	2.26241	0.023854	HIVStatus	LM	0.271679	NS	1.43002	15720	HMDB0001138	C00624	70914	Pos Early	Glutamate Metabolism	Amino Acid
sphingomyelin (d18:2/23:0, d18:1/23:1, d17:1/24:1)*	WLWH - WWoH	9 Mo	-0.355394	0.157144	1362.74	-2.26158	0.0238805	HIVStatus	LM	0.271679	NS	0.700897	52435	HMDB0240634,HMDB0011696,HMDB0240614		134757653	Pos Late	Sphingomyelins	Lipid
3-aminoisobutyrate	WLWH - WWoH	12 Mo	0.415401	0.183605	928.119	2.26248	0.0238984	HIVStatus	LM	0.271679	NS	1.51498	1566	HMDB0002166	C05145	64956	Pos Early	Pyrimidine Metabolism, Thymine containing	Nucleotide
1-stearoyl-GPC (18:0)	WLWH - WWoH	1 Wk	0.382142	0.16899	1239.41	2.26133	0.0239116	HIVStatus	LM	0.271679	NS	1.46542	33961	HMDB0010384		497300	Pos Late	Lysophospholipid	Lipid
imidazole lactate	WLWH - WWoH	9 Mo	0.226342	0.100112	759.109	2.26089	0.0240484	HIVStatus	LM	0.272591	NS	1.254	15716	HMDB0002320	C05568	793	Pos Early	Histidine Metabolism	Amino Acid
N-acetylserine	WLWH - WWoH	1 Wk	0.1392	0.0615475	615.448	2.26166	0.0240664	HIVStatus	LM	0.272591	NS	1.14935	37076	HMDB0002931		65249	Polar	Glycine, Serine and Threonine Metabolism	Amino Acid
1-(1-enyl-stearoyl)-GPE (P-18:0)*	WLWH - WWoH	1 Wk	0.352875	0.156296	1165.08	2.25774	0.0241461	HIVStatus	LM	0.272899	NS	1.42315	39271	HMDB0240598			Pos Late	Lysoplasmalogen	Lipid
1-(1-enyl-palmitoyl)-2-linoleoyl-GPE (P-16:0/18:2)*	WLWH - WWoH	6 Mo	-0.246563	0.109282	1334.36	-2.25621	0.024219	HIVStatus	LM	0.272899	NS	0.781482	52677	HMDB0011343		52925127	Pos Late	Plasmalogen	Lipid
arachidonate (20:4n6)	WLWH - WWoH	15 Mo	-0.541351	0.23999	1406.03	-2.25572	0.0242413	HIVStatus	LM	0.272899	NS	0.581962	1110	HMDB0001043	C00219	444899	Neg	Long Chain Polyunsaturated Fatty Acid (n3 and n6)	Lipid
myristoyl-linoleoyl-glycerol (14:0/18:2) [1]*	WLWH - WWoH	12 Mo	-0.543452	0.240915	1355.38	-2.25579	0.0242428	HIVStatus	LM	0.272899	NS	0.58074	57407	HMDB0007016		14275352	Pos Late	Diacylglycerol	Lipid
N-acetylputrescine	WLWH - WWoH	1 Wk	0.328424	0.145582	1036.21	2.25595	0.0242819	HIVStatus	LM	0.272919	NS	1.38878	37496	HMDB0002064	C02714	122356	Pos Early	Polyamine Metabolism	Amino Acid
1-palmityl-2-palmitoyl-GPC (O-16:0/16:0)*	WLWH - WWoH	6 Mo	-0.422478	0.187512	1276.03	-2.25307	0.024424	HIVStatus	LM	0.273956	NS	0.655421	57332			145911	Pos Late	Plasmalogen	Lipid
stachydrine	WLWH - WWoH	1 Mo	0.582226	0.258392	1044.01	2.25327	0.024449	HIVStatus	LM	0.273956	NS	1.79002	34384	HMDB0004827	C10172	115244	Pos Early	Food Component/Plant	Xenobiotics
1-(1-enyl-palmitoyl)-2-palmitoyl-GPC (P-16:0/16:0)*	WLWH - WWoH	6 Mo	-0.386327	0.171595	1329.97	-2.25139	0.0245238	HIVStatus	LM	0.274374	NS	0.679548	52716	HMDB0011206		11146967	Pos Late	Plasmalogen	Lipid
sphingomyelin (d18:2/14:0, d18:1/14:1)*	WLWH - WWoH	12 Mo	-0.308821	0.137201	1228.28	-2.25086	0.0245706	HIVStatus	LM	0.274478	NS	0.734312	47154	HMDB0240637,HMDB0240612			Pos Late	Sphingomyelins	Lipid
1-(1-enyl-oleoyl)-GPE (P-18:1)*	WLWH - WWoH	18 Mo	0.522335	0.232209	1401.17	2.24942	0.0246406	HIVStatus	LM	0.27484	NS	1.68596	44621				Pos Late	Lysoplasmalogen	Lipid
2-palmitoleoylglycerol (16:1)*	WLWH - WWoH	6 Mo	-0.649272	0.288801	1361.4	-2.24817	0.0247251	HIVStatus	LM	0.275114	NS	0.522426	52432	HMDB0011534		53480960	Neg	Monoacylglycerol	Lipid
9,10-DiHOME	WLWH - WWoH	4.5 Mo	0.605445	0.269356	1399.79	2.24775	0.0247474	HIVStatus	LM	0.275114	NS	1.83207	38399	HMDB0004704	C14828	9966640	Neg	Fatty Acid, Dihydroxy	Lipid
2-arachidonoylglycerol (20:4)	WLWH - WWoH	6 Mo	-0.513121	0.228492	1354.54	-2.24569	0.0248847	HIVStatus	LM	0.275114	NS	0.598624	19266	HMDB0004666	C13856	5282280	Neg	Monoacylglycerol	Lipid
mannitol/sorbitol	WLWH - WWoH	18 Mo	-0.240943	0.107296	1407.69	-2.24559	0.0248851	HIVStatus	LM	0.275114	NS	0.785886	46142	HMDB0000247,HMDB0000765	C00392,C00794	5780,6251	Polar	Fructose, Mannose and Galactose Metabolism	Carbohydrate
trigonelline (N'-methylnicotinate)	WLWH - WWoH	1 Wk	0.40754	0.181473	1275.16	2.24573	0.0248921	HIVStatus	LM	0.275114	NS	1.50312	32401	HMDB0000875	C01004	5570	Pos Early	Nicotinate and Nicotinamide Metabolism	Cofactors and Vitamins
1-(1-enyl-stearoyl)-GPE (P-18:0)*	WLWH - WWoH	18 Mo	0.584744	0.260453	1402.75	2.2451	0.0249169	HIVStatus	LM	0.275114	NS	1.79453	39271	HMDB0240598			Pos Late	Lysoplasmalogen	Lipid
1-palmitoylglycerol (16:0)	WLWH - WWoH	4 Mo	-0.476756	0.212347	1271.78	-2.24517	0.0249283	HIVStatus	LM	0.275114	NS	0.620794	21127	HMDB0011564		14900	Neg	Monoacylglycerol	Lipid
UDP-N-acetylglucosamine/galactosamine	WLWH - WWoH	18 Mo	-0.746814	0.332797	1404.47	-2.24405	0.0249844	HIVStatus	LM	0.275157	NS	0.473874	46148	HMDB0000304,HMDB0000290	C00203,C00043	44576,1167	Neg	Nucleotide Sugar	Carbohydrate
aconitate [cis or trans]	WLWH - WWoH	12 Mo	-0.19394	0.086409	1070.49	-2.24444	0.0250074	HIVStatus	LM	0.275157	NS	0.823707	46173	HMDB0000958,HMDB000072	C004174,C02341	444212,643757	Neg	TCA Cycle	Energy
3-indoxyl sulfate	WLWH - WWoH	18 Mo	0.470032	0.209624	1406.01	2.24227	0.0250995	HIVStatus	LM	0.275224	NS	1.60005	27672	HMDB0000682		10258	Neg	Tryptophan Metabolism	Amino Acid
glycerol 3-phosphate	WLWH - WWoH	4.5 Mo	0.374655	0.167111	1256.23	2.24196	0.0251378	HIVStatus	LM	0.275224	NS	1.45449	43847	HMDB0000126	C0093	754	Polar	Glycerolipid Metabolism	Lipid
3-indoxyl sulfate	WLWH - WWoH	4 Mo	0.315759	0.140835	1007.03	2.24204	0.0251757	HIVStatus	LM	0.275224	NS	1.3713	27672	HMDB0000682		10258	Neg	Tryptophan Metabolism	Amino Acid
X-25948	WLWH - WWoH	1 Mo	0.359582	0.160437	1124.56	2.24126	0.0252035	HIVStatus	LM	0.275224	NS	1.43273	63899				Pos Early
kynurenine	WLWH - WWoH	1 Mo	0.318054	0.141912	1076.84	2.2412	0.0252165	HIVStatus	LM	0.275224	NS	1.37445	15140	HMDB0000684	C00328	161166	Pos Early	Tryptophan Metabolism	Amino Acid
1,2,3-benzenetriol sulfate (2)	WLWH - WWoH	15 Mo	0.69636	0.311043	1408	2.23879	0.0253253	HIVStatus	LM	0.275224	NS	2.00644	48762	HMDB0060018,HMDB0060016		92013662,54110629	Neg	Chemical	Xenobiotics
N-acetyl-isoputreanine	WLWH - WWoH	9 Mo	0.218684	0.0976692	1002.41	2.23902	0.0253732	HIVStatus	LM	0.275224	NS	1.24444	62309			131802901	Pos Early	Polyamine Metabolism	Amino Acid
methionine sulfone	WLWH - WWoH	4.5 Mo	0.493791	0.220589	1176.7	2.23851	0.0253745	HIVStatus	LM	0.275224	NS	1.63852	44878	HMDB0062174		69961	Pos Early	Methionine, Cysteine, SAM and Taurine Metabolism	Amino Acid
trans-4-hydroxyproline	WLWH - WWoH	1 Wk	0.275151	0.122926	1170.37	2.23835	0.0253856	HIVStatus	LM	0.275224	NS	1.31673	32306	HMDB0000725	C01157	5810	Pos Early	Urea cycle; Arginine and Proline Metabolism	Amino Acid
pyridoxal	WLWH - WWoH	18 Mo	-0.570597	0.254992	1405.58	-2.2377	0.0253967	HIVStatus	LM	0.275224	NS	0.565188	1651	HMDB0001545	C00250	1050	Pos Early	Vitamin B6 Metabolism	Cofactors and Vitamins
succinylcarnitine (C4-DC)	WLWH - WWoH	15 Mo	0.30857	0.13792	1361.55	2.23731	0.0254273	HIVStatus	LM	0.275224	NS	1.36148	37058	HMDB0061717		71464481	Pos Early	TCA Cycle	Energy
3-methylcytidine	WLWH - WWoH	12 Mo	0.307645	0.13753	1256.72	2.23693	0.0254655	HIVStatus	LM	0.27523	NS	1.36022	35132	HMDB0240577		14237477	Pos Early	Pyrimidine Metabolism, Cytidine containing	Nucleotide
N6-acetyllysine	WLWH - WWoH	4.5 Mo	0.277244	0.123979	1082.67	2.23622	0.0255404	HIVStatus	LM	0.275633	NS	1.31949	36752	HMDB0000206	C02727	92832	Neg	Lysine Metabolism	Amino Acid
N2,N2-dimethylguanosine	WLWH - WWoH	4.5 Mo	0.20448	0.0915051	1117.31	2.23463	0.0256386	HIVStatus	LM	0.2762	NS	1.22689	35137	HMDB0004824		135501639	Pos Early	Purine Metabolism, Guanine containing	Nucleotide
nicotinate	WLWH - WWoH	9 Mo	0.376441	0.168607	1222.54	2.23265	0.0257523	HIVStatus	LM	0.2762	NS	1.45709	1504	HMDB0001488	C00253	938	Pos Early	Nicotinate and Nicotinamide Metabolism	Cofactors and Vitamins
1-margaroylglycerol (17:0)	WLWH - WWoH	9 Mo	-0.515768	0.23104	1319.03	-2.23237	0.0257576	HIVStatus	LM	0.2762	NS	0.597042	34391			107036	Neg	Monoacylglycerol	Lipid
pyrraline	WLWH - WWoH	15 Mo	0.625196	0.280155	1407.22	2.23161	0.0257978	HIVStatus	LM	0.2762	NS	1.86861	48428	HMDB0033143	C21013	14274616	Pos Early	Food Component/Plant	Xenobiotics
3'-sialyllactose	WLWH - WWoH	1 Mo	0.155232	0.0695039	690.654	2.23343	0.0258399	HIVStatus	LM	0.2762	NS	1.16793	40424	HMDB0000825		123914	Polar	Disaccharides and Oligosaccharides	Carbohydrate
N-acetylalanine	WLWH - WWoH	6 Mo	0.126565	0.0567132	1015.93	2.23167	0.0258543	HIVStatus	LM	0.2762	NS	1.13492	1585	HMDB0000766	C02847	88064	Polar	Alanine and Aspartate Metabolism	Amino Acid
X-25955	WLWH - WWoH	1 Wk	-0.389047	0.174348	1078.26	-2.23144	0.0258572	HIVStatus	LM	0.2762	NS	0.677703	63906				Pos Early
3-hydroxyoleate*	WLWH - WWoH	15 Mo	-0.515669	0.231328	1405.68	-2.22917	0.02596	HIVStatus	LM	0.276389	NS	0.597101	61843				Neg	Fatty Acid, Monohydroxy	Lipid
docosadienoate (22:2n6)	WLWH - WWoH	9 Mo	-0.287415	0.12899	1373.01	-2.22821	0.0260283	HIVStatus	LM	0.276389	NS	0.7502	32415	HMDB0061714	C16533	5282807	Neg	Long Chain Polyunsaturated Fatty Acid (n3 and n6)	Lipid
beta-hydroxyisovalerate	WLWH - WWoH	9 Mo	0.243044	0.109063	1216.33	2.22846	0.0260318	HIVStatus	LM	0.276389	NS	1.27512	12129	HMDB0000754		69362	Polar	Leucine, Isoleucine and Valine Metabolism	Amino Acid
isocitrate	WLWH - WWoH	15 Mo	-0.368644	0.16552	1232.17	-2.22718	0.0261152	HIVStatus	LM	0.276389	NS	0.691672	12110	HMDB0001874	C00451	5318532	Polar	TCA Cycle	Energy
2-myristoylglycerol (14:0)	WLWH - WWoH	9 Mo	-0.574303	0.257897	1350.35	-2.22687	0.0261203	HIVStatus	LM	0.276389	NS	0.563097	34383	HMDB0011530		137938	Neg	Monoacylglycerol	Lipid
linoleoyl-arachidonoyl-glycerol (18:2/20:4) [2]*	WLWH - WWoH	9 Mo	-0.492753	0.221284	1355.11	-2.22679	0.0261253	HIVStatus	LM	0.276389	NS	0.610942	54956	HMDB0007257		9543796	Pos Late	Diacylglycerol	Lipid
galactose 1-phosphate	WLWH - WWoH	1 Wk	-0.405538	0.181935	643.3	-2.22902	0.0261571	HIVStatus	LM	0.276389	NS	0.666618	15706	HMDB0000645	C00446	123912	Polar	Fructose, Mannose and Galactose Metabolism	Carbohydrate
X-12104	WLWH - WWoH	4 Mo	0.575979	0.258669	1056.37	2.22671	0.0261771	HIVStatus	LM	0.276389	NS	1.77887	46932				Pos Early
histidine betaine (hercynine)*	WLWH - WWoH	12 Mo	-0.846806	0.381007	1068.6	-2.22254	0.0264552	HIVStatus	LM	0.278644	NS	0.428782	62278	HMDB0029422		3083620	Pos Early	Food Component/Plant	Xenobiotics
dopamine 3-O-sulfate	WLWH - WWoH	1 Mo	0.140724	0.0633318	1210.11	2.22201	0.0264668	HIVStatus	LM	0.278644	NS	1.15111	48407	HMDB0006275	C13690	122136	Neg	Tyrosine Metabolism	Amino Acid
oleoyl-oleoyl-glycerol (18:1/18:1) [2]*	WLWH - WWoH	4 Mo	-0.426595	0.19207	1358.92	-2.22104	0.0265129	HIVStatus	LM	0.278728	NS	0.652728	54946	HMDB0007218		9543716	Pos Late	Diacylglycerol	Lipid
phenol sulfate	WLWH - WWoH	6 Mo	0.272658	0.122877	1045.78	2.21895	0.026704	HIVStatus	LM	0.280335	NS	1.31345	32553	HMDB0060015	C02180	74426	Neg	Tyrosine Metabolism	Amino Acid
behenoyl sphingomyelin (d18:1/22:0)*	WLWH - WWoH	6 Mo	-0.253881	0.114483	1363.2	-2.21762	0.026745	HIVStatus	LM	0.280363	NS	0.775784	48492	HMDB0012103		44260125	Pos Late	Sphingomyelins	Lipid
N-acetylarginine	WLWH - WWoH	18 Mo	0.371429	0.167664	1382.14	2.21532	0.0269006	HIVStatus	LM	0.28159	NS	1.44981	33953	HMDB0004620	C02562	67427	Pos Early	Urea cycle; Arginine and Proline Metabolism	Amino Acid
1-stearoyl-2-adrenoyl-GPS (18:0/22:4)*	WLWH - WWoH	6 Mo	-0.483844	0.218442	1163.62	-2.21498	0.0269548	HIVStatus	LM	0.281754	NS	0.61641	63127				Pos Late	Phosphatidylserine (PS)	Lipid
X-23277	WLWH - WWoH	9 Mo	-0.600575	0.271417	1330.62	-2.21274	0.0270846	HIVStatus	LM	0.282707	NS	0.548496	48973				Neg
spermidine	WLWH - WWoH	1 Mo	0.265273	0.119917	1084.69	2.21215	0.0271644	HIVStatus	LM	0.283136	NS	1.30379	485	HMDB0001257	C00315	1102	Pos Early	Polyamine Metabolism	Amino Acid
acetylcarnitine (C2)	WLWH - WWoH	1 Mo	0.189051	0.0854828	993.289	2.21157	0.0272233	HIVStatus	LM	0.283169	NS	1.2081	32198	HMDB0000201	C02571	7045767	Pos Early	Fatty Acid Metabolism (Acyl Carnitine, Short Chain)	Lipid
methyl-4-hydroxybenzoate sulfate	WLWH - WWoH	4.5 Mo	0.584884	0.264593	1290.3	2.21051	0.0272449	HIVStatus	LM	0.283169	NS	1.79478	48429	HMDB0041646		10657183	Neg	Benzoate Metabolism	Xenobiotics
2,3-dihydroxy-5-methylthio-4-pentenoate (DMTPA)*	WLWH - WWoH	18 Mo	0.192039	0.0870135	1358.87	2.207	0.0274805	HIVStatus	LM	0.284868	NS	1.21172	62805	HMDB0240388			Neg	Methionine, Cysteine, SAM and Taurine Metabolism	Amino Acid
glycerol	WLWH - WWoH	4 Mo	-0.330623	0.149795	1233.47	-2.20716	0.0274863	HIVStatus	LM	0.284868	NS	0.718476	15122	HMDB0000131	C00116	753	Neg	Glycerolipid Metabolism	Lipid
N-acetylserine	WLWH - WWoH	18 Mo	0.190652	0.0864837	1265.15	2.20448	0.0276701	HIVStatus	LM	0.285673	NS	1.21004	37076	HMDB0002931		65249	Polar	Glycine, Serine and Threonine Metabolism	Amino Acid
lactosyl-N-arachidoyl-sphingosine (d18:1/20:0)*	WLWH - WWoH	15 Mo	-0.558505	0.253416	1394	-2.20391	0.0276939	HIVStatus	LM	0.285673	NS	0.572064	57425	HMDB0011593	C01290	53481000	Pos Late	Lactosylceramides (LCER)	Lipid
creatine phosphate	WLWH - WWoH	4.5 Mo	0.597012	0.271022	1130.76	2.20282	0.0278087	HIVStatus	LM	0.285673	NS	1.81668	33951	HMDB0001511	C02305	9548602587	Neg	Creatine Metabolism	Amino Acid
diacylglycerol (12:0/18:1, 14:0/16:1, 16:0/14:1) [2]*	WLWH - WWoH	18 Mo	0.811909	0.368701	1397.86	2.20208	0.0278225	HIVStatus	LM	0.285673	NS	2.2522	55001	HMDB0007012,HMDB0007096		53478025,53477950	Pos Late	Diacylglycerol	Lipid
5-hydroxydecanoate	WLWH - WWoH	15 Mo	-0.312229	0.141814	1402.32	-2.20168	0.0278505	HIVStatus	LM	0.285673	NS	0.731814	43011	HMDB0040329		1825	Neg	Fatty Acid, Monohydroxy	Lipid
1-palmitoyl-2-oleoyl-GPC (16:0/18:1)	WLWH - WWoH	6 Mo	-0.32387	0.147129	1359.89	-2.20127	0.0278841	HIVStatus	LM	0.285673	NS	0.723344	52461	HMDB0007972	C13875	6436017	Pos Late	Phosphatidylcholine (PC)	Lipid
pyridoxamine	WLWH - WWoH	6 Mo	-0.61389	0.27889	1235.5	-2.20119	0.0279067	HIVStatus	LM	0.285673	NS	0.541241	2150	HMDB0001431	C00534	1052	Pos Early	Vitamin B6 Metabolism	Cofactors and Vitamins
linoleoyl-arachidonoyl-glycerol (18:2/20:4) [2]*	WLWH - WWoH	6 Mo	-0.469063	0.213228	1335.43	-2.19982	0.0279904	HIVStatus	LM	0.285673	NS	0.625588	54956	HMDB0007257		9543796	Pos Late	Diacylglycerol	Lipid
X-12026	WLWH - WWoH	18 Mo	0.430813	0.195871	1405.37	2.19947	0.028007	HIVStatus	LM	0.285673	NS	1.53851	47905				Neg
margarate (17:0)	WLWH - WWoH	15 Mo	-0.322358	0.146579	1407.51	-2.19921	0.0280253	HIVStatus	LM	0.285673	NS	0.724439	1121	HMDB0002259		10465	Neg	Long Chain Saturated Fatty Acid	Lipid
linolenoyl-linolenoyl-glycerol (18:3/18:3) [2]*	WLWH - WWoH	9 Mo	-0.745418	0.339039	1316.8	-2.19862	0.0280785	HIVStatus	LM	0.285673	NS	0.474536	54952	HMDB0007278		14275411	Pos Late	Diacylglycerol	Lipid
N1-methyladenosine	WLWH - WWoH	1 Mo	0.104832	0.0476572	899.876	2.19971	0.0280807	HIVStatus	LM	0.285673	NS	1.11052	15650	HMDB0003331	C02494	27476	Pos Early	Purine Metabolism, Adenine containing	Nucleotide
guaiacol sulfate	WLWH - WWoH	9 Mo	0.496036	0.225708	1229.03	2.19769	0.0281575	HIVStatus	LM	0.285673	NS	1.6422	46111	HMDB0060013		22473	Neg	Benzoate Metabolism	Xenobiotics
arabitol/xylitol	WLWH - WWoH	1 Mo	0.121005	0.0550357	845.703	2.19867	0.0281714	HIVStatus	LM	0.285673	NS	1.12863	48885	HMDB0001851,HMDB0000568,HMDB0002917	C00379,C00542,C01904	94154,6912	Polar	Pentose Metabolism	Carbohydrate
dihomo-linoleate (20:2n6)	WLWH - WWoH	9 Mo	-0.325925	0.148344	1364.27	-2.19709	0.0281814	HIVStatus	LM	0.285673	NS	0.72186	17805	HMDB0005060	C16525	6439848	Neg	Long Chain Polyunsaturated Fatty Acid (n3 and n6)	Lipid
carotene diol (1)	WLWH - WWoH	6 Mo	-0.487452	0.221903	1310.25	-2.19669	0.0282175	HIVStatus	LM	0.285673	NS	0.61419	57635				Pos Late	Vitamin A Metabolism	Cofactors and Vitamins
palmitoyl-linolenoyl-glycerol (16:0/18:3) [2]*	WLWH - WWoH	4 Mo	-0.428296	0.194991	1339.9	-2.19649	0.0282276	HIVStatus	LM	0.285673	NS	0.651619	54965	HMDB0007104,HMDB0007105		348277338,348277337	Pos Late	Diacylglycerol	Lipid
4-methyl-2-oxopentanoate	WLWH - WWoH	4.5 Mo	-0.365838	0.166649	1289.48	-2.19526	0.0283226	HIVStatus	LM	0.286238	NS	0.693615	22116	HMDB0000695	C00233	70	Neg	Leucine, Isoleucine and Valine Metabolism	Amino Acid
1-stearoyl-GPE (18:0)	WLWH - WWoH	1 Mo	0.358349	0.16327	1205.43	2.19482	0.0283665	HIVStatus	LM	0.286287	NS	1.43096	42398	HMDB0011130		9547068	Pos Late	Lysophospholipid	Lipid
3-hydroxyoctanoate	WLWH - WWoH	6 Mo	-0.389972	0.177946	1354.66	-2.19151	0.0285845	HIVStatus	LM	0.288089	NS	0.677076	22001	HMDB0001954	C20793	26613	Neg	Fatty Acid, Monohydroxy	Lipid
1-stearoyl-GPE (18:0)	WLWH - WWoH	1 Wk	0.354331	0.161715	1217.24	2.19109	0.0286345	HIVStatus	LM	0.288196	NS	1.42523	42398	HMDB0011130		9547068	Pos Late	Lysophospholipid	Lipid
dihydroxyacetone phosphate (DHAP)	WLWH - WWoH	9 Mo	-0.421474	0.19249	1355.76	-2.18959	0.0287238	HIVStatus	LM	0.288698	NS	0.656079	15522	HMDB0001473	C00111	668	Neg	Glycolysis, Gluconeogenesis, and Pyruvate Metabolism	Carbohydrate
N-delta-acetylornithine	WLWH - WWoH	4.5 Mo	0.563486	0.257722	1158.05	2.18641	0.028985	HIVStatus	LM	0.290923	NS	1.75679	43249	HMDB0003357	C00437	9920500	Pos Early	Urea cycle; Arginine and Proline Metabolism	Amino Acid
stearoyl-linoleoyl-glycerol (18:0/18:2) [1]*	WLWH - WWoH	6 Mo	-0.84222	0.385432	1321.98	-2.18513	0.0290542	HIVStatus	LM	0.290977	NS	0.430753	54948				Pos Late	Diacylglycerol	Lipid
ceramide (d18:1/14:0, d16:1/16:0)*	WLWH - WWoH	4.5 Mo	-0.535436	0.24507	1372.73	-2.18483	0.0290699	HIVStatus	LM	0.290977	NS	0.585414	57432	HMDB0240681,HMDB0011773			Pos Late	Ceramides	Lipid
N-acetylalanine	WLWH - WWoH	9 Mo	0.127433	0.058372	1069.79	2.18312	0.0292437	HIVStatus	LM	0.292317	NS	1.13591	1585	HMDB0000766	C02847	88064	Polar	Alanine and Aspartate Metabolism	Amino Acid
ribitol	WLWH - WWoH	15 Mo	-0.186154	0.0853264	1355.46	-2.18167	0.029305	HIVStatus	LM	0.292331	NS	0.830145	15772	HMDB0002917,HMDB0001851,HMDB0000568,HMDB0000508	C00379,C01904,C00474,C00532	6912	Polar	Pentose Metabolism	Carbohydrate
serine	WLWH - WWoH	1 Wk	0.223113	0.102237	938.944	2.18232	0.0293334	HIVStatus	LM	0.292331	NS	1.24996	1648	HMDB0000187	C00065	5951	Neg	Glycine, Serine and Threonine Metabolism	Amino Acid
3-S-cysteinyl-2-methylpropanoate*	WLWH - WWoH	6 Mo	0.713853	0.327304	1274.89	2.18101	0.0293649	HIVStatus	LM	0.292331	NS	2.04184	62310	HMDB30411			Pos Early	Chemical	Xenobiotics
5-HETE	WLWH - WWoH	1 Mo	-0.203855	0.0935323	1399	-2.17952	0.0294596	HIVStatus	LM	0.292875	NS	0.815581	37372	HMDB0011134	C04805	5280733	Neg	Eicosanoid	Lipid
X-24337	WLWH - WWoH	4 Mo	0.383463	0.175946	1106.51	2.17944	0.0295096	HIVStatus	LM	0.292974	NS	1.46736	52533				Neg
arachidonate (20:4n6)	WLWH - WWoH	4 Mo	-0.389323	0.178775	1262.93	-2.17773	0.0296108	HIVStatus	LM	0.29358	NS	0.677515	1110	HMDB0001043	C00219	444899	Neg	Long Chain Polyunsaturated Fatty Acid (n3 and n6)	Lipid
X-26266	WLWH - WWoH	6 Mo	-0.574882	0.264463	1353.75	-2.17377	0.0298954	HIVStatus	LM	0.295623	NS	0.562772	65030				Pos Late
kynurenate	WLWH - WWoH	6 Mo	0.35517	0.16338	1232.81	2.17389	0.0299034	HIVStatus	LM	0.295623	NS	1.42642	1417	HMDB0000715	C01717	3845	Neg	Tryptophan Metabolism	Amino Acid
X-15503	WLWH - WWoH	4.5 Mo	0.248345	0.114256	1156.52	2.17359	0.029938	HIVStatus	LM	0.295623	NS	1.2819	49565				Pos Early
N6-carboxymethyllysine	WLWH - WWoH	4 Mo	0.265361	0.122116	981.408	2.17303	0.0300168	HIVStatus	LM	0.295867	NS	1.3039	36713	HMDB0240347		123800	Pos Early	Advanced Glycation End-product	Carbohydrate
N-acetyl-isoputreanine	WLWH - WWoH	18 Mo	0.286599	0.131985	1385.1	2.17145	0.0300661	HIVStatus	LM	0.295867	NS	1.33189	62309			131802901	Pos Early	Polyamine Metabolism	Amino Acid
N-delta-acetylornithine	WLWH - WWoH	6 Mo	0.517627	0.238322	1012.05	2.17196	0.03009	HIVStatus	LM	0.295867	NS	1.67804	43249	HMDB0003357	C00437	9920500	Pos Early	Urea cycle; Arginine and Proline Metabolism	Amino Acid
behenoyl dihydrosphingomyelin (d18:0/22:0)*	WLWH - WWoH	1 Mo	0.272637	0.125603	1175.5	2.17062	0.0301594	HIVStatus	LM	0.295867	NS	1.31342	57331	HMDB0012091		44260132	Pos Late	Dihydrosphingomyelins	Lipid
1-dihomo-linolenoyl-GPE (20:3n3 or 6)*	WLWH - WWoH	6 Mo	-0.454472	0.209408	1313.9	-2.17027	0.0301649	HIVStatus	LM	0.295867	NS	0.634783	44630	HMDB0011514,HMDB0011516			Neg	Lysophospholipid	Lipid
1-oleoyl-GPE (18:1)	WLWH - WWoH	6 Mo	-0.492978	0.227477	1383.3	-2.16716	0.0303931	HIVStatus	LM	0.297167	NS	0.610805	35628	HMDB0011506		9547071	Pos Late	Lysophospholipid	Lipid
X-12407	WLWH - WWoH	18 Mo	0.947301	0.437175	1400.61	2.16687	0.030413	HIVStatus	LM	0.297167	NS	2.57874	46615				Neg
3-hydroxyoctanoylcarnitine (2)	WLWH - WWoH	1 Mo	-0.184353	0.0850796	1354.69	-2.16683	0.0304215	HIVStatus	LM	0.297167	NS	0.831642	64394				Pos Early	Fatty Acid Metabolism (Acyl Carnitine, Hydroxy)	Lipid
methionine	WLWH - WWoH	15 Mo	-0.179558	0.0828878	1388.18	-2.16627	0.0304599	HIVStatus	LM	0.297167	NS	0.83564	1302	HMDB0000696	C00073	6137	Pos Early	Methionine, Cysteine, SAM and Taurine Metabolism	Amino Acid
eicosenoate (20:1)	WLWH - WWoH	18 Mo	-0.430254	0.198871	1398.13	-2.16349	0.0306724	HIVStatus	LM	0.298842	NS	0.650344	33587	HMDB0002231,HMDB0062436	C16526	5282768,5282769,94159	Neg	Long Chain Monounsaturated Fatty Acid	Lipid
theobromine	WLWH - WWoH	1 Mo	-0.653776	0.302236	1033.1	-2.16313	0.0307596	HIVStatus	LM	0.299293	NS	0.520078	18392	HMDB0002825	C07480	5429	Pos Early	Xanthine Metabolism	Xenobiotics
N1-methylinosine	WLWH - WWoH	6 Mo	0.268747	0.124323	1021.36	2.16168	0.0308743	HIVStatus	LM	0.299766	NS	1.30832	48351	HMDB0002721		650095	Pos Early	Purine Metabolism, (Hypo)Xanthine/Inosine containing	Nucleotide
ethyl alpha-glucopyranoside	WLWH - WWoH	1 Mo	0.397668	0.183945	898.069	2.16189	0.0308902	HIVStatus	LM	0.299766	NS	1.48835	63152	HMDB0029968		11127487	Neg	Food Component/Plant	Xenobiotics
3-methyl-2-oxovalerate	WLWH - WWoH	12 Mo	-0.262737	0.121654	1297.28	-2.15971	0.0309782	HIVStatus	LM	0.300222	NS	0.768944	15676	HMDB0000491	C03465,C06008,C00671	439286,440877	Neg	Leucine, Isoleucine and Valine Metabolism	Amino Acid
lactosyl-N-nervonoyl-sphingosine (d18:1/24:1)*	WLWH - WWoH	6 Mo	-0.498259	0.230805	1189.22	-2.15879	0.031066	HIVStatus	LM	0.300551	NS	0.607587	57370	HMDB0004872			Pos Late	Lactosylceramides (LCER)	Lipid
arabitol/xylitol	WLWH - WWoH	4 Mo	0.124174	0.0575265	929.568	2.15856	0.0311399	HIVStatus	LM	0.300551	NS	1.13221	48885	HMDB0001851,HMDB0000568,HMDB0002917	C00379,C00542,C01904	94154,6912	Polar	Pentose Metabolism	Carbohydrate
2-palmitoylglycerol (16:0)	WLWH - WWoH	4 Mo	-0.462539	0.214432	1298.66	-2.15704	0.0311856	HIVStatus	LM	0.300551	NS	0.629683	33419	HMDB0011533		123409	Neg	Monoacylglycerol	Lipid
N,N,N-trimethyl-alanylproline betaine (TMAP)	WLWH - WWoH	1 Wk	0.525975	0.243772	1021.98	2.15765	0.0311876	HIVStatus	LM	0.300551	NS	1.69211	62947	HMDB0240365			Pos Early	Urea cycle; Arginine and Proline Metabolism	Amino Acid
palmitoyl-linoleoyl-glycerol (16:0/18:2) [2]*	WLWH - WWoH	4 Mo	-0.324901	0.150654	1309.47	-2.15661	0.0312175	HIVStatus	LM	0.300551	NS	0.722599	52634	HMDB0007103		131801744	Pos Late	Diacylglycerol	Lipid
nicotinamide adenine dinucleotide (NAD+)	WLWH - WWoH	12 Mo	-0.417514	0.19369	1327.23	-2.15559	0.0312953	HIVStatus	LM	0.300834	NS	0.658682	5278		C00003	5892	Neg	Nicotinate and Nicotinamide Metabolism	Cofactors and Vitamins
glycerol	WLWH - WWoH	9 Mo	-0.350227	0.162504	1306.46	-2.15519	0.0313291	HIVStatus	LM	0.300834	NS	0.704528	15122	HMDB0000131	C00116	753	Neg	Glycerolipid Metabolism	Lipid
ribonate	WLWH - WWoH	4 Mo	0.13241	0.0614135	788.351	2.15603	0.0313829	HIVStatus	LM	0.300955	NS	1.14158	27731	HMDB0000867	C01685	5460677	Polar	Pentose Metabolism	Carbohydrate
linolenate [alpha or gamma; (18:3n3 or 6)]	WLWH - WWoH	4 Mo	-0.445105	0.206753	1260.76	-2.15284	0.0315205	HIVStatus	LM	0.301879	NS	0.640757	34035	HMDB0003073,HMDB0001388	C06426,C06427	5280933,5280934	Neg	Long Chain Polyunsaturated Fatty Acid (n3 and n6)	Lipid
caproate (6:0)	WLWH - WWoH	6 Mo	-0.347683	0.161615	1310.13	-2.15131	0.0316341	HIVStatus	LM	0.302564	NS	0.706323	32489	HMDB0000535	C01585	8892	Neg	Medium Chain Fatty Acid	Lipid
2R,3R-dihydroxybutyrate	WLWH - WWoH	1 Wk	0.275917	0.128226	912.136	2.1518	0.0316747	HIVStatus	LM	0.302564	NS	1.31774	63109	HMDB0000498		13120901	Polar	Fatty Acid, Dihydroxy	Lipid
1-myristoyl-GPI (14:0)*	WLWH - WWoH	4 Mo	-0.500112	0.232658	1354.58	-2.14956	0.0317665	HIVStatus	LM	0.302811	NS	0.606463	61829				Neg	Lysophospholipid	Lipid
phenylacetylglutamine	WLWH - WWoH	1 Mo	0.357015	0.16604	988.961	2.15017	0.0317834	HIVStatus	LM	0.302811	NS	1.42906	35126	HMDB0006344	C04148	92258	Pos Early	Acetylated Peptides	Peptide
sarcosine	WLWH - WWoH	1 Wk	0.431819	0.200901	897.51	2.14941	0.031869	HIVStatus	LM	0.303232	NS	1.54006	1516	HMDB0000271	C00213	1088	Pos Early	Glycine, Serine and Threonine Metabolism	Amino Acid
3-hydroxylaurate	WLWH - WWoH	6 Mo	-0.387367	0.180529	1315.08	-2.14574	0.0320767	HIVStatus	LM	0.303339	NS	0.678842	32457	HMDB0000387		94216	Neg	Fatty Acid, Monohydroxy	Lipid
2-aminoadipate	WLWH - WWoH	1 Mo	0.321212	0.149634	901.75	2.14666	0.0320868	HIVStatus	LM	0.303339	NS	1.3788	6146	HMDB0000510	C00956	92136	Polar	Lysine Metabolism	Amino Acid
asparagine	WLWH - WWoH	4.5 Mo	0.309297	0.144146	1201.07	2.14572	0.0320952	HIVStatus	LM	0.303339	NS	1.36247	512	HMDB0000168	C00152	6267	Polar	Alanine and Aspartate Metabolism	Amino Acid
trimethylamine N-oxide	WLWH - WWoH	6 Mo	0.25387	0.118328	1128.02	2.14548	0.0321272	HIVStatus	LM	0.303339	NS	1.289	40406	HMDB0000925	C01104	1145	Pos Early	Phospholipid Metabolism	Lipid
1-linoleoylglycerol (18:2)	WLWH - WWoH	12 Mo	-0.547059	0.255156	1373.34	-2.14402	0.0322066	HIVStatus	LM	0.303339	NS	0.578649	27447	HMDB0011568		5283469	Neg	Monoacylglycerol	Lipid
glycerophosphoserine*	WLWH - WWoH	1 Mo	0.303985	0.141732	994.288	2.14479	0.0322116	HIVStatus	LM	0.303339	NS	1.35525	57404			3081457	Pos Early	Phospholipid Metabolism	Lipid
nicotinamide adenine dinucleotide (NAD+)	WLWH - WWoH	18 Mo	-0.599199	0.279504	1400.43	-2.14379	0.0322214	HIVStatus	LM	0.303339	NS	0.549251	5278		C00003	5892	Neg	Nicotinate and Nicotinamide Metabolism	Cofactors and Vitamins
sphingomyelin (d18:2/24:1, d18:1/24:2)*	WLWH - WWoH	6 Mo	-0.264786	0.123512	1320.32	-2.14382	0.0322299	HIVStatus	LM	0.303339	NS	0.76737	52437	HMDB0240636,HMDB0240615		85336023	Pos Late	Sphingomyelins	Lipid
diacylglycerol (16:1/18:2 [2], 16:0/18:3 [1])*	WLWH - WWoH	4 Mo	-0.372789	0.173917	1343.18	-2.14348	0.0322534	HIVStatus	LM	0.303339	NS	0.688811	54966				Pos Late	Diacylglycerol	Lipid
adrenate (22:4n6)	WLWH - WWoH	12 Mo	-0.355671	0.166092	1380.9	-2.14141	0.0324155	HIVStatus	LM	0.304191	NS	0.700703	32980	HMDB0002226	C16527	5282844,5497181	Neg	Long Chain Polyunsaturated Fatty Acid (n3 and n6)	Lipid
heptadecatrienoate (17:3)*	WLWH - WWoH	9 Mo	-0.471585	0.220235	1325.1	-2.14129	0.0324329	HIVStatus	LM	0.304191	NS	0.624012	62383		C16344	16061034	Neg	Long Chain Polyunsaturated Fatty Acid (n3 and n6)	Lipid
palmitoyl-arachidonoyl-glycerol (16:0/20:4) [2]*	WLWH - WWoH	9 Mo	-0.428164	0.200002	1350.34	-2.1408	0.0324686	HIVStatus	LM	0.304191	NS	0.651704	54958	HMDB0007112		9543736	Pos Late	Diacylglycerol	Lipid
1-stearoyl-2-dihomo-linolenoyl-GPE (18:0/20:3n3 or 6)*	WLWH - WWoH	4.5 Mo	-0.337277	0.157804	1392.38	-2.13732	0.0327458	HIVStatus	LM	0.306395	NS	0.713711	57336	HMDB0009002		52924903	Pos Late	Phosphatidylethanolamine (PE)	Lipid
1-stearoyl-2-docosapentaenoyl-GPE (18:0/22:5n6)*	WLWH - WWoH	6 Mo	-0.383441	0.179477	1280.48	-2.13643	0.0328336	HIVStatus	LM	0.306522	NS	0.681513	57338	HMDB0009010		53479611	Pos Late	Phosphatidylethanolamine (PE)	Lipid
1-myristoylglycerol (14:0)	WLWH - WWoH	4 Mo	-0.544017	0.254651	1273.76	-2.13632	0.0328431	HIVStatus	LM	0.306522	NS	0.580412	35625	HMDB0011561	C01885	10957631	Neg	Monoacylglycerol	Lipid
carnitine	WLWH - WWoH	9 Mo	0.203939	0.0955561	1134.7	2.13423	0.0330375	HIVStatus	LM	0.307943	NS	1.22622	15500	HMDB0000062	C00487,C00308	288	Pos Early	Carnitine Metabolism	Lipid
N-octanoylglycine	WLWH - WWoH	4.5 Mo	0.433243	0.203175	1103.43	2.13236	0.0331973	HIVStatus	LM	0.308336	NS	1.54225	43502	HMDB0000832		84290	Neg	Fatty Acid Metabolism (Acyl Glycine)	Lipid
X-24035	WLWH - WWoH	9 Mo	-0.450453	0.211322	1276.93	-2.1316	0.0332304	HIVStatus	LM	0.308336	NS	0.637339	52064				Pos Late
hexanoylglycine	WLWH - WWoH	4.5 Mo	0.309657	0.145281	1098.95	2.13143	0.0332749	HIVStatus	LM	0.308336	NS	1.36296	35436	HMDB0000701		99463	Neg	Fatty Acid Metabolism (Acyl Glycine)	Lipid
hexadecadienoate (16:2n6)	WLWH - WWoH	9 Mo	-0.427948	0.200833	1301.72	-2.13086	0.0332874	HIVStatus	LM	0.308336	NS	0.651845	57652	HMDB0000477		13932172	Neg	Long Chain Polyunsaturated Fatty Acid (n3 and n6)	Lipid
1-pentadecanoylglycerol (15:0)	WLWH - WWoH	9 Mo	-0.515813	0.242076	1324.86	-2.13079	0.0332904	HIVStatus	LM	0.308336	NS	0.597015	47898			190750	Neg	Monoacylglycerol	Lipid
hydroxy-N6,N6,N6-trimethyllysine*	WLWH - WWoH	9 Mo	0.352303	0.165364	1039.7	2.13047	0.0333668	HIVStatus	LM	0.308653	NS	1.42234	62959				Pos Early	Lysine Metabolism	Amino Acid
ceramide (d18:1/14:0, d16:1/16:0)*	WLWH - WWoH	6 Mo	-0.472281	0.22191	1304.7	-2.12825	0.0335034	HIVStatus	LM	0.309526	NS	0.623579	57432	HMDB0240681,HMDB0011773			Pos Late	Ceramides	Lipid
threonine	WLWH - WWoH	18 Mo	-0.317605	0.149317	1404.98	-2.12705	0.0335894	HIVStatus	LM	0.309929	NS	0.72789	1284	HMDB0000167	C00188	6288	Pos Early	Glycine, Serine and Threonine Metabolism	Amino Acid
glycerophosphoserine*	WLWH - WWoH	4.5 Mo	0.36028	0.169459	1265.96	2.12606	0.0336912	HIVStatus	LM	0.310231	NS	1.43373	57404			3081457	Pos Early	Phospholipid Metabolism	Lipid
palmitoyl-dihomo-linolenoyl-glycerol (16:0/20:3n3 or 6) [2]*	WLWH - WWoH	6 Mo	-0.678217	0.319039	1299.31	-2.12581	0.033707	HIVStatus	LM	0.310231	NS	0.507521	54941				Pos Late	Diacylglycerol	Lipid
1-linoleoylglycerol (18:2)	WLWH - WWoH	9 Mo	-0.538972	0.253698	1370.69	-2.12447	0.0338097	HIVStatus	LM	0.310699	NS	0.583348	27447	HMDB0011568		5283469	Neg	Monoacylglycerol	Lipid
hydroxy-N6,N6,N6-trimethyllysine*	WLWH - WWoH	4.5 Mo	0.368723	0.173556	1132.93	2.12452	0.0338427	HIVStatus	LM	0.310699	NS	1.44589	62959				Pos Early	Lysine Metabolism	Amino Acid
trans-4-hydroxyproline	WLWH - WWoH	9 Mo	0.302062	0.142238	1298.12	2.12363	0.0338899	HIVStatus	LM	0.310708	NS	1.35264	32306	HMDB0000725	C01157	5810	Pos Early	Urea cycle; Arginine and Proline Metabolism	Amino Acid
glycine	WLWH - WWoH	4.5 Mo	0.252315	0.118822	1122.01	2.12347	0.0339326	HIVStatus	LM	0.310708	NS	1.287	58	HMDB0000123	C00037	750	Pos Early	Glycine, Serine and Threonine Metabolism	Amino Acid
1-palmitoyl-2-arachidonoyl-GPE (16:0/20:4)*	WLWH - WWoH	9 Mo	-0.336416	0.158573	1370.28	-2.12153	0.0340565	HIVStatus	LM	0.310708	NS	0.714326	52464	HMDB0005323	C05210	9546800	Pos Late	Phosphatidylethanolamine (PE)	Lipid
mannonate*	WLWH - WWoH	4.5 Mo	0.146832	0.0691975	1045.49	2.12192	0.0340788	HIVStatus	LM	0.310708	NS	1.15816	62864			3246006	Polar	Food Component/Plant	Xenobiotics
X-23277	WLWH - WWoH	1 Mo	-0.500363	0.235917	1218.88	-2.12093	0.0341292	HIVStatus	LM	0.310708	NS	0.606311	48973				Neg
glycerol 2-phosphate	WLWH - WWoH	1 Mo	0.377983	0.178217	1057.33	2.12092	0.0341607	HIVStatus	LM	0.310708	NS	1.45934	27728	HMDB0002520	C02979	3611397,2526	Polar	Chemical	Xenobiotics
linoleoylcholine*	WLWH - WWoH	9 Mo	-0.309609	0.14602	1235.8	-2.12032	0.0341779	HIVStatus	LM	0.310708	NS	0.733734	57463	HMDB0013213		53481656	Pos Late	Fatty Acid Metabolism (Acyl Choline)	Lipid
1-linoleoyl-GPS (18:2)*	WLWH - WWoH	1 Wk	0.428486	0.202103	1297.27	2.12014	0.0341835	HIVStatus	LM	0.310708	NS	1.53493	43676				Neg	Lysophospholipid	Lipid
N1-methylguanosine	WLWH - WWoH	9 Mo	0.25115	0.118509	1304.54	2.11925	0.0342577	HIVStatus	LM	0.310708	NS	1.2855	31609	HMDB0001563		96373	Pos Early	Purine Metabolism, Guanine containing	Nucleotide
alpha-tocopherol	WLWH - WWoH	6 Mo	-0.364548	0.172032	1337.07	-2.11907	0.0342683	HIVStatus	LM	0.310708	NS	0.694511	1561	HMDB0001893	C02477	86472	Pos Late	Tocopherol Metabolism	Cofactors and Vitamins
2S,3R-dihydroxybutyrate	WLWH - WWoH	1 Mo	0.41352	0.195277	1060.28	2.11761	0.0344406	HIVStatus	LM	0.311246	NS	1.51213	62950	HMDB0002453		10964471	Polar	Fatty Acid, Dihydroxy	Lipid
2-piperidinone	WLWH - WWoH	12 Mo	0.368664	0.174148	1259.31	2.11695	0.0344594	HIVStatus	LM	0.311246	NS	1.4458	43400	HMDB0011749		12665	Pos Early	Food Component/Plant	Xenobiotics
retinol (vitamin A)	WLWH - WWoH	4 Mo	-0.382806	0.180873	1303.18	-2.11644	0.0344966	HIVStatus	LM	0.311246	NS	0.681945	1806	HMDB0000305	C00473	445354	Pos Late	Vitamin A Metabolism	Cofactors and Vitamins
myristate (14:0)	WLWH - WWoH	9 Mo	-0.344198	0.162631	1299.67	-2.11643	0.0344978	HIVStatus	LM	0.311246	NS	0.708788	1365	HMDB0000806	C06424	11005	Neg	Long Chain Saturated Fatty Acid	Lipid
nicotinamide adenine dinucleotide (NAD+)	WLWH - WWoH	4 Mo	-0.37527	0.177366	1258.16	-2.11579	0.0345589	HIVStatus	LM	0.311413	NS	0.687104	5278		C00003	5892	Neg	Nicotinate and Nicotinamide Metabolism	Cofactors and Vitamins
1-stearoyl-GPS (18:0)*	WLWH - WWoH	1 Wk	0.368457	0.174238	1229.1	2.11467	0.0346589	HIVStatus	LM	0.31193	NS	1.4455	45966	HMDB0061698		74819135	Neg	Lysophospholipid	Lipid
homocitrulline	WLWH - WWoH	4 Mo	0.438179	0.207273	1047.65	2.11402	0.0347492	HIVStatus	LM	0.312359	NS	1.54988	22138	HMDB0000679	C02427	65072	Pos Early	Urea cycle; Arginine and Proline Metabolism	Amino Acid
N6-methyllysine	WLWH - WWoH	15 Mo	0.534948	0.253143	1059.98	2.11323	0.0348147	HIVStatus	LM	0.312563	NS	1.70736	62860	HMDB0002038	C02728	164795	Pos Early	Lysine Metabolism	Amino Acid
2-myristoylglycerol (14:0)	WLWH - WWoH	4 Mo	-0.500392	0.236939	1301.99	-2.1119	0.0348852	HIVStatus	LM	0.312813	NS	0.606293	34383	HMDB0011530		137938	Neg	Monoacylglycerol	Lipid
N,N-dimethylalanine	WLWH - WWoH	1 Wk	0.52805	0.250005	772.521	2.11215	0.0349938	HIVStatus	LM	0.313402	NS	1.69562	63151			5488191	Pos Early	Alanine and Aspartate Metabolism	Amino Acid
1-margaroyl-GPE (17:0)*	WLWH - WWoH	1 Wk	0.335547	0.159181	1187.88	2.10795	0.0352441	HIVStatus	LM	0.315258	NS	1.39871	37419	HMDB0061691		52925149	Neg	Lysophospholipid	Lipid
1-pentadecanoylglycerol (15:0)	WLWH - WWoH	4 Mo	-0.469405	0.222845	1261.24	-2.10642	0.0353651	HIVStatus	LM	0.315698	NS	0.625374	47898			190750	Neg	Monoacylglycerol	Lipid
1-docosahexaenoyl-GPC (22:6)*	WLWH - WWoH	6 Mo	-0.325255	0.154437	1376.37	-2.10606	0.0353796	HIVStatus	LM	0.315698	NS	0.722343	33822	HMDB0010404		10415542	Pos Late	Lysophospholipid	Lipid
lactosyl-N-stearoyl-sphingosine (d18:1/18:0)*	WLWH - WWoH	4 Mo	-0.422936	0.200821	1117.2	-2.10604	0.0354238	HIVStatus	LM	0.315707	NS	0.655121	54980	HMDB0011591		10260120	Pos Late	Lactosylceramides (LCER)	Lipid
heneicosapentaenoate (21:5n3)	WLWH - WWoH	18 Mo	-0.838924	0.398728	1398.19	-2.104	0.0355565	HIVStatus	LM	0.316505	NS	0.432175	57658			11998573	Neg	Long Chain Polyunsaturated Fatty Acid (n3 and n6)	Lipid
X-15503	WLWH - WWoH	6 Mo	0.222333	0.105667	1010.41	2.10408	0.0356177	HIVStatus	LM	0.316664	NS	1.24899	49565				Pos Early
glycerophosphorylcholine (GPC)	WLWH - WWoH	12 Mo	0.243357	0.115751	1255.75	2.10241	0.0357158	HIVStatus	LM	0.317151	NS	1.27552	15990	HMDB0000086	C00670	71920	Pos Early	Phospholipid Metabolism	Lipid
X-24337	WLWH - WWoH	15 Mo	0.483975	0.230329	1383.26	2.10123	0.0358011	HIVStatus	LM	0.317523	NS	1.62251	52533				Neg
X-21607	WLWH - WWoH	1 Mo	0.365464	0.173978	1088.96	2.10063	0.0359026	HIVStatus	LM	0.318038	NS	1.44118	46674				Neg
4-hydroxyphenylpyruvate	WLWH - WWoH	18 Mo	0.475978	0.22674	1406.31	2.09922	0.0359752	HIVStatus	LM	0.318295	NS	1.60959	1669	HMDB0000707	C01179	979	Neg	Tyrosine Metabolism	Amino Acid
1-palmitoyl-2-arachidonoyl-GPE (16:0/20:4)*	WLWH - WWoH	15 Mo	-0.414692	0.197649	1408	-2.09812	0.0360724	HIVStatus	LM	0.318727	NS	0.660544	52464	HMDB0005323	C05210	9546800	Pos Late	Phosphatidylethanolamine (PE)	Lipid
succinate	WLWH - WWoH	18 Mo	0.23576	0.112392	1244.28	2.09767	0.0361358	HIVStatus	LM	0.318727	NS	1.26587	1437	HMDB0000254	C00042	1110	Polar	TCA Cycle	Energy
N-delta-acetylornithine	WLWH - WWoH	12 Mo	0.516649	0.246329	1073.94	2.09739	0.036192	HIVStatus	LM	0.318727	NS	1.6764	43249	HMDB0003357	C00437	9920500	Pos Early	Urea cycle; Arginine and Proline Metabolism	Amino Acid
1-(1-enyl-oleoyl)-GPE (P-18:1)*	WLWH - WWoH	4 Mo	0.309915	0.147792	1244.71	2.09696	0.0361982	HIVStatus	LM	0.318727	NS	1.36331	44621				Pos Late	Lysoplasmalogen	Lipid
ethyl beta-glucopyranoside	WLWH - WWoH	9 Mo	0.280287	0.133714	1347.23	2.09616	0.0362541	HIVStatus	LM	0.318836	NS	1.32351	64131	HMDB0029968		121667	Neg	Food Component/Plant	Xenobiotics
1-myristoyl-GPC (14:0)	WLWH - WWoH	9 Mo	-0.42379	0.202354	1348.07	-2.09429	0.0364202	HIVStatus	LM	0.319912	NS	0.654562	45453	HMDB0010379	C04230	460604	Pos Late	Lysophospholipid	Lipid
glucose	WLWH - WWoH	18 Mo	-0.339897	0.162395	1406.5	-2.09302	0.0365259	HIVStatus	LM	0.32016	NS	0.711844	48152	HMDB0000122	C00031	5793	Polar	Glycolysis, Gluconeogenesis, and Pyruvate Metabolism	Carbohydrate
ribonate	WLWH - WWoH	1 Wk	0.122606	0.058526	706.716	2.09489	0.0365359	HIVStatus	LM	0.32016	NS	1.13044	27731	HMDB0000867	C01685	5460677	Polar	Pentose Metabolism	Carbohydrate
3-methylcytidine	WLWH - WWoH	1 Wk	0.248706	0.118868	1092.14	2.09228	0.0366437	HIVStatus	LM	0.320621	NS	1.28237	35132	HMDB0240577		14237477	Pos Early	Pyrimidine Metabolism, Cytidine containing	Nucleotide
1-linolenoylglycerol (18:3)	WLWH - WWoH	9 Mo	-0.674536	0.322529	1370.89	-2.0914	0.0366762	HIVStatus	LM	0.320621	NS	0.509393	34393	HMDB0011569		53480978	Neg	Monoacylglycerol	Lipid
7-methylguanine	WLWH - WWoH	12 Mo	0.184724	0.0883171	1013.4	2.0916	0.0367228	HIVStatus	LM	0.320645	NS	1.20289	35114	HMDB0000897	C02242	135398679	Pos Early	Purine Metabolism, Guanine containing	Nucleotide
p-cresol glucuronide*	WLWH - WWoH	1 Mo	0.149232	0.0713771	929.383	2.09075	0.0368219	HIVStatus	LM	0.321127	NS	1.16094	48841	HMDB0011686		154035	Neg	Tyrosine Metabolism	Amino Acid
stearoyl-arachidonoyl-glycerol (18:0/20:4) [2]*	WLWH - WWoH	6 Mo	-0.510322	0.244438	1340.15	-2.08773	0.0370102	HIVStatus	LM	0.322385	NS	0.600302	57449	HMDB0007170		6438587	Pos Late	Diacylglycerol	Lipid
2-methylcitrate/homocitrate	WLWH - WWoH	4 Mo	0.235102	0.112644	1101.69	2.08712	0.0371065	HIVStatus	LM	0.322612	NS	1.26504	52282	HMDB0003518,HMDB0000379	C01251	439459515	Neg	TCA Cycle	Energy
3-methylcytidine	WLWH - WWoH	4.5 Mo	0.302635	0.145049	1317.05	2.08643	0.0371321	HIVStatus	LM	0.322612	NS	1.35342	35132	HMDB0240577		14237477	Pos Early	Pyrimidine Metabolism, Cytidine containing	Nucleotide
cis-urocanate	WLWH - WWoH	4 Mo	0.476576	0.228503	1238.61	2.08565	0.0372147	HIVStatus	LM	0.322612	NS	1.61055	40410	HMDB0034174		1549103	Pos Early	Histidine Metabolism	Amino Acid
diacylglycerol (14:0/18:1, 16:0/16:1) [1]*	WLWH - WWoH	4 Mo	-0.687172	0.329645	1226.51	-2.08459	0.0373134	HIVStatus	LM	0.322612	NS	0.502996	54953				Pos Late	Diacylglycerol	Lipid
1-heptadecenoylglycerol (17:1)*	WLWH - WWoH	9 Mo	-0.566319	0.271799	1374.41	-2.08359	0.0373816	HIVStatus	LM	0.322612	NS	0.567611	62449				Neg	Monoacylglycerol	Lipid
sphingomyelin (d18:1/24:1, d18:2/24:0)*	WLWH - WWoH	6 Mo	-0.250164	0.12018	1353.97	-2.08158	0.0375687	HIVStatus	LM	0.322612	NS	0.778673	47153	HMDB0012107		44260126	Pos Late	Sphingomyelins	Lipid
2,4-dihydroxybutyrate	WLWH - WWoH	1 Wk	0.250302	0.120207	903.408	2.08226	0.0376	HIVStatus	LM	0.322612	NS	1.28441	62951	HMDB0000360		192742	Polar	Fatty Acid, Dihydroxy	Lipid
histidine betaine (hercynine)*	WLWH - WWoH	1 Mo	-0.707173	0.339686	852.531	-2.08184	0.0376546	HIVStatus	LM	0.322612	NS	0.493036	62278	HMDB0029422		3083620	Pos Early	Food Component/Plant	Xenobiotics
ribose	WLWH - WWoH	12 Mo	-0.313273	0.150481	858.763	-2.08181	0.0376554	HIVStatus	LM	0.322612	NS	0.731051	1471	HMDB0000283	C00121	5779	Polar	Pentose Metabolism	Carbohydrate
1-palmitoyl-2-stearoyl-GPC (16:0/18:0)	WLWH - WWoH	6 Mo	-0.286068	0.137552	1334.96	-2.07971	0.0377424	HIVStatus	LM	0.322612	NS	0.751212	52616	HMDB0007970	C03889	24778686	Pos Late	Phosphatidylcholine (PC)	Lipid
X-25212	WLWH - WWoH	1 Wk	-0.425987	0.20483	1207.41	-2.07971	0.0377624	HIVStatus	LM	0.322612	NS	0.653125	62393				Pos Late
methyl-4-hydroxybenzoate sulfate	WLWH - WWoH	1 Mo	0.458195	0.220276	1033.45	2.0801	0.0377626	HIVStatus	LM	0.322612	NS	1.58122	48429	HMDB0041646		10657183	Neg	Benzoate Metabolism	Xenobiotics
1-(1-enyl-palmitoyl)-2-arachidonoyl-GPC (P-16:0/20:4)*	WLWH - WWoH	1 Mo	0.361898	0.174025	1180.13	2.07957	0.0377803	HIVStatus	LM	0.322612	NS	1.43605	52689	HMDB0011220			Pos Late	Plasmalogen	Lipid
3-hydroxyoctanoylcarnitine (2)	WLWH - WWoH	18 Mo	0.304296	0.146365	1399.54	2.07902	0.0377971	HIVStatus	LM	0.322612	NS	1.35567	64394				Pos Early	Fatty Acid Metabolism (Acyl Carnitine, Hydroxy)	Lipid
cytosine	WLWH - WWoH	1 Wk	0.272531	0.131047	1009.58	2.07964	0.0378104	HIVStatus	LM	0.322612	NS	1.31328	573	HMDB0000630	C00380	597	Pos Early	Pyrimidine Metabolism, Cytidine containing	Nucleotide
3-hydroxydecanoate	WLWH - WWoH	6 Mo	-0.361185	0.173734	1321.5	-2.07895	0.0378142	HIVStatus	LM	0.322612	NS	0.69685	22053	HMDB0002203		26612	Neg	Fatty Acid, Monohydroxy	Lipid
hexanoylglycine	WLWH - WWoH	9 Mo	0.28817	0.138638	1004.96	2.07859	0.0379088	HIVStatus	LM	0.322612	NS	1.33398	35436	HMDB0000701		99463	Neg	Fatty Acid Metabolism (Acyl Glycine)	Lipid
lactate	WLWH - WWoH	6 Mo	0.261169	0.125687	1301.2	2.07794	0.0379108	HIVStatus	LM	0.322612	NS	1.29845	527	HMDB0000190	C00186	612	Polar	Glycolysis, Gluconeogenesis, and Pyruvate Metabolism	Carbohydrate
caproate (6:0)	WLWH - WWoH	4 Mo	-0.3203	0.154163	1277.25	-2.07766	0.0379397	HIVStatus	LM	0.322612	NS	0.725931	32489	HMDB0000535	C01585	8892	Neg	Medium Chain Fatty Acid	Lipid
N-methylproline	WLWH - WWoH	12 Mo	0.473378	0.227857	1289.06	2.07752	0.0379508	HIVStatus	LM	0.322612	NS	1.60541	37431	HMDB0094696		643474	Pos Early	Urea cycle; Arginine and Proline Metabolism	Amino Acid
2'-deoxycytidine	WLWH - WWoH	12 Mo	0.367182	0.176747	1264.28	2.07744	0.0379621	HIVStatus	LM	0.322612	NS	1.44366	15949	HMDB0000014	C00881	13711	Pos Early	Pyrimidine Metabolism, Cytidine containing	Nucleotide
linoleoylcholine*	WLWH - WWoH	6 Mo	-0.293326	0.141243	1193.13	-2.07674	0.0380388	HIVStatus	LM	0.322845	NS	0.745779	57463	HMDB0013213		53481656	Pos Late	Fatty Acid Metabolism (Acyl Choline)	Lipid
retinol (vitamin A)	WLWH - WWoH	15 Mo	-0.507342	0.244416	1407.64	-2.07573	0.0380999	HIVStatus	LM	0.322845	NS	0.602094	1806	HMDB0000305	C00473	445354	Pos Late	Vitamin A Metabolism	Cofactors and Vitamins
nicotinamide	WLWH - WWoH	6 Mo	0.292589	0.140951	1203.22	2.07583	0.0381219	HIVStatus	LM	0.322845	NS	1.33989	594	HMDB0001406	C00153	936	Pos Early	Nicotinate and Nicotinamide Metabolism	Cofactors and Vitamins
N6-acetyllysine	WLWH - WWoH	18 Mo	0.330947	0.159507	1381.03	2.07481	0.0381886	HIVStatus	LM	0.323036	NS	1.39229	36752	HMDB0000206	C02727	92832	Neg	Lysine Metabolism	Amino Acid
1-stearoyl-2-docosapentaenoyl-GPE (18:0/22:5n3)*	WLWH - WWoH	6 Mo	-0.383451	0.184896	1285.46	-2.07387	0.0382897	HIVStatus	LM	0.323517	NS	0.681506	57337	HMDB0009011		53479612	Pos Late	Phosphatidylethanolamine (PE)	Lipid
X-24608	WLWH - WWoH	9 Mo	0.00298714	0.00144084	1407.99	2.07319	0.0383364	HIVStatus	LM	0.323538	NS	1.00299	53023				Neg
1-stearoyl-2-linoleoyl-GPI (18:0/18:2)	WLWH - WWoH	6 Mo	-0.227411	0.109728	1320.52	-2.0725	0.0384124	HIVStatus	LM	0.323806	NS	0.796593	52468	HMDB0009809			Polar	Phosphatidylinositol (PI)	Lipid
X-13729	WLWH - WWoH	1 Wk	0.19562	0.0943485	702.373	2.07338	0.038501	HIVStatus	LM	0.324179	NS	1.21607	47971				Neg
myristoyl-linoleoyl-glycerol (14:0/18:2) [1]*	WLWH - WWoH	4 Mo	-0.454823	0.220074	1304.67	-2.06668	0.0389611	HIVStatus	LM	0.326919	NS	0.63456	57407	HMDB0007016		14275352	Pos Late	Diacylglycerol	Lipid
1-dihomo-linolenylglycerol (20:3)	WLWH - WWoH	4 Mo	-0.472562	0.22866	1321.1	-2.06665	0.0389612	HIVStatus	LM	0.326919	NS	0.623403	48341	HMDB0011577			Neg	Monoacylglycerol	Lipid
kynurenate	WLWH - WWoH	9 Mo	0.349401	0.169076	1270.57	2.06653	0.0389808	HIVStatus	LM	0.326919	NS	1.41822	1417	HMDB0000715	C01717	3845	Neg	Tryptophan Metabolism	Amino Acid
X-23654	WLWH - WWoH	1 Wk	0.314819	0.152308	951.504	2.06699	0.0390051	HIVStatus	LM	0.326919	NS	1.37001	49531				Pos Early
methionine sulfone	WLWH - WWoH	4 Mo	0.40492	0.19606	962.809	2.06529	0.0391632	HIVStatus	LM	0.327869	NS	1.49918	44878	HMDB0062174		69961	Pos Early	Methionine, Cysteine, SAM and Taurine Metabolism	Amino Acid
1-linolenoylglycerol (18:3)	WLWH - WWoH	12 Mo	-0.66942	0.324384	1373.54	-2.06367	0.0392369	HIVStatus	LM	0.32811	NS	0.512006	34393	HMDB0011569		53480978	Neg	Monoacylglycerol	Lipid
1-(1-enyl-linoleoyl)-GPE (P-18:2)*	WLWH - WWoH	1 Mo	0.325881	0.157998	1131.53	2.06256	0.0393823	HIVStatus	LM	0.32852	NS	1.38525	64898				Pos Late	Lysoplasmalogen	Lipid
ceramide (d18:1/14:0, d16:1/16:0)*	WLWH - WWoH	15 Mo	-0.58668	0.284556	1406.44	-2.06174	0.0394158	HIVStatus	LM	0.32852	NS	0.556171	57432	HMDB0240681,HMDB0011773			Pos Late	Ceramides	Lipid
asparagine	WLWH - WWoH	9 Mo	0.282305	0.136895	1112.41	2.0622	0.0394206	HIVStatus	LM	0.32852	NS	1.32618	512	HMDB0000168	C00152	6267	Polar	Alanine and Aspartate Metabolism	Amino Acid
uracil	WLWH - WWoH	4.5 Mo	0.655058	0.317805	1349.43	2.06119	0.0394757	HIVStatus	LM	0.328605	NS	1.92525	605	HMDB0000300	C00106	1174	Pos Early	Pyrimidine Metabolism, Uracil containing	Nucleotide
X-24337	WLWH - WWoH	6 Mo	0.378179	0.183598	1166.81	2.05982	0.039637	HIVStatus	LM	0.329324	NS	1.45962	52533				Neg
diacylglycerol (14:0/18:1, 16:0/16:1) [1]*	WLWH - WWoH	6 Mo	-0.710756	0.345115	1269.46	-2.05948	0.0396521	HIVStatus	LM	0.329324	NS	0.491272	54953				Pos Late	Diacylglycerol	Lipid
sphingomyelin (d18:1/20:1, d18:2/20:0)*	WLWH - WWoH	12 Mo	-0.289502	0.140669	1351.93	-2.05805	0.039777	HIVStatus	LM	0.329987	NS	0.748636	48491	HMDB0240610,HMDB0240632			Pos Late	Sphingomyelins	Lipid
cystathionine	WLWH - WWoH	1 Mo	0.429635	0.208652	746.977	2.05909	0.0398314	HIVStatus	LM	0.330064	NS	1.5367	15705	HMDB0000099	C02291	439258	Pos Early	Methionine, Cysteine, SAM and Taurine Metabolism	Amino Acid
N-formylmethionine	WLWH - WWoH	4.5 Mo	0.361596	0.17575	932.347	2.05745	0.0399208	HIVStatus	LM	0.33043	NS	1.43562	2829	HMDB0001015	C03145	439750	Neg	Methionine, Cysteine, SAM and Taurine Metabolism	Amino Acid
X-25422	WLWH - WWoH	9 Mo	0.38534	0.187556	1124.03	2.05454	0.0401545	HIVStatus	LM	0.331989	NS	1.47011	62719				Pos Early
sphingomyelin (d18:2/16:0, d18:1/16:1)*	WLWH - WWoH	6 Mo	-0.283553	0.138123	1326.58	-2.05291	0.0402773	HIVStatus	LM	0.332533	NS	0.753103	42459	HMDB0240638,HMDB0240613			Pos Late	Sphingomyelins	Lipid
N1-methylguanosine	WLWH - WWoH	12 Mo	0.244545	0.11914	1309.42	2.05259	0.0403111	HIVStatus	LM	0.332533	NS	1.27704	31609	HMDB0001563		96373	Pos Early	Purine Metabolism, Guanine containing	Nucleotide
1-linoleoyl-GPE (18:2)*	WLWH - WWoH	9 Mo	-0.365576	0.178356	1385.61	-2.0497	0.0405817	HIVStatus	LM	0.33432	NS	0.693797	32635	HMDB0011507		52925130	Neg	Lysophospholipid	Lipid
N-acetylalanine	WLWH - WWoH	1 Wk	0.105928	0.0516598	861.614	2.05049	0.0406191	HIVStatus	LM	0.33432	NS	1.11174	1585	HMDB0000766	C02847	88064	Polar	Alanine and Aspartate Metabolism	Amino Acid
X-11787	WLWH - WWoH	4.5 Mo	0.313304	0.152991	1303.5	2.04786	0.0407735	HIVStatus	LM	0.335213	NS	1.36794	33132				Pos Early
guanine	WLWH - WWoH	18 Mo	0.400756	0.195919	1399.9	2.04551	0.0409908	HIVStatus	LM	0.336362	NS	1.49295	32352	HMDB0000132	C00242	135398634	Pos Early	Purine Metabolism, Guanine containing	Nucleotide
2-hydroxyacetaminophen sulfate*	WLWH - WWoH	1 Wk	0.433592	0.211996	1353.71	2.04528	0.04102	HIVStatus	LM	0.336362	NS	1.54279	33173	HMDB0062547		86290013	Neg	Drug - Analgesics, Anesthetics	Xenobiotics
1-(1-enyl-stearoyl)-2-oleoyl-GPE (P-18:0/18:1)	WLWH - WWoH	6 Mo	-0.259113	0.126708	1331.06	-2.04496	0.0410548	HIVStatus	LM	0.336362	NS	0.771736	52614	HMDB0011375		42607457	Pos Late	Plasmalogen	Lipid
betaine	WLWH - WWoH	1 Wk	0.239447	0.117055	870.993	2.04559	0.0410972	HIVStatus	LM	0.336362	NS	1.27055	3141	HMDB0000043	C00719	247	Pos Early	Glycine, Serine and Threonine Metabolism	Amino Acid
X-24729	WLWH - WWoH	1 Mo	-0.450518	0.220342	747.176	-2.04463	0.0412409	HIVStatus	LM	0.337162	NS	0.637298	53158				Pos Early
1-(1-enyl-palmitoyl)-2-arachidonoyl-GPE (P-16:0/20:4)*	WLWH - WWoH	6 Mo	-0.238862	0.116952	1363.8	-2.04238	0.0413057	HIVStatus	LM	0.337229	NS	0.787524	52673	HMDB0011352		52925126	Pos Late	Plasmalogen	Lipid
2'-O-methylcytidine	WLWH - WWoH	12 Mo	0.305544	0.149618	1275.06	2.04216	0.0413413	HIVStatus	LM	0.337229	NS	1.35736	57554			150971	Pos Early	Pyrimidine Metabolism, Cytidine containing	Nucleotide
1-linolenoylglycerol (18:3)	WLWH - WWoH	4 Mo	-0.603813	0.295804	1337.17	-2.04126	0.0414213	HIVStatus	LM	0.33749	NS	0.546723	34393	HMDB0011569		53480978	Neg	Monoacylglycerol	Lipid
cys-gly, oxidized	WLWH - WWoH	9 Mo	-0.534957	0.262049	972.728	-2.04144	0.0414769	HIVStatus	LM	0.33749	NS	0.585694	18368			333293	Pos Early	Glutathione Metabolism	Amino Acid
pyridoxal	WLWH - WWoH	15 Mo	-0.445273	0.218285	1395.13	-2.03987	0.041551	HIVStatus	LM	0.33749	NS	0.640649	1651	HMDB0001545	C00250	1050	Pos Early	Vitamin B6 Metabolism	Cofactors and Vitamins
3-methylhistidine	WLWH - WWoH	1 Mo	0.520208	0.254944	1025.54	2.04048	0.0415578	HIVStatus	LM	0.33749	NS	1.68238	15677	HMDB0000479	C01152	64969	Pos Early	Histidine Metabolism	Amino Acid
lactosialyltetraose a	WLWH - WWoH	1 Wk	-0.350091	0.171676	632.774	-2.03925	0.0418398	HIVStatus	LM	0.339404	NS	0.704624	63741	HMDB0006589		53477859	Polar	Disaccharides and Oligosaccharides	Carbohydrate
3'-sialyllactose	WLWH - WWoH	15 Mo	0.179755	0.0882685	1170.45	2.03646	0.0419291	HIVStatus	LM	0.339751	NS	1.19692	40424	HMDB0000825		123914	Polar	Disaccharides and Oligosaccharides	Carbohydrate
sebacate (C10-DC)	WLWH - WWoH	9 Mo	-0.093784	0.046077	1360.13	-2.03537	0.0420068	HIVStatus	LM	0.340004	NS	0.910479	32398	HMDB0000792	C08277	5192	Neg	Fatty Acid, Dicarboxylate	Lipid
16alpha-hydroxy DHEA 3-sulfate	WLWH - WWoH	18 Mo	0.0415722	0.0204399	1402.13	2.03387	0.0421524	HIVStatus	LM	0.340806	NS	1.04245	38168	HMDB0062544		20848950	Neg	Androgenic Steroids	Lipid
linoleoyl-docosahexaenoyl-glycerol (18:2/22:6) [1]*	WLWH - WWoH	6 Mo	-0.493959	0.243016	1324.78	-2.03261	0.0422906	HIVStatus	LM	0.341546	NS	0.610206	54949	HMDB0007266		9543899	Pos Late	Diacylglycerol	Lipid
N6-carboxymethyllysine	WLWH - WWoH	1 Wk	0.234424	0.11534	898.5	2.03247	0.0424001	HIVStatus	LM	0.341713	NS	1.26418	36713	HMDB0240347		123800	Pos Early	Advanced Glycation End-product	Carbohydrate
10-heptadecenoate (17:1n7)	WLWH - WWoH	15 Mo	-0.484975	0.23877	1405.45	-2.03114	0.0424285	HIVStatus	LM	0.341713	NS	0.615713	33971	HMDB0060038		5312435	Neg	Long Chain Monounsaturated Fatty Acid	Lipid
phenylalanine	WLWH - WWoH	1 Wk	0.168239	0.082837	1107.78	2.03097	0.0424965	HIVStatus	LM	0.341713	NS	1.18322	64	HMDB0000159	C00079	6140	Pos Early	Phenylalanine Metabolism	Amino Acid
3-methoxytyrosine	WLWH - WWoH	4.5 Mo	0.38366	0.188899	1072.46	2.03103	0.0424982	HIVStatus	LM	0.341713	NS	1.46765	12017	HMDB0001434		9307	Pos Early	Tyrosine Metabolism	Amino Acid
creatine	WLWH - WWoH	4 Mo	0.189634	0.0934037	758.389	2.03026	0.0426781	HIVStatus	LM	0.342774	NS	1.20881	27718	HMDB0000064	C00300	586	Pos Early	Creatine Metabolism	Amino Acid
X-11407	WLWH - WWoH	6 Mo	-0.32024	0.157887	1374.25	-2.02828	0.0427237	HIVStatus	LM	0.342774	NS	0.725975	46596				Neg
2R,3R-dihydroxybutyrate	WLWH - WWoH	4 Mo	0.275496	0.135827	994.302	2.02828	0.0427974	HIVStatus	LM	0.342988	NS	1.31718	63109	HMDB0000498		13120901	Polar	Fatty Acid, Dihydroxy	Lipid
linoleate (18:2n6)	WLWH - WWoH	18 Mo	-0.506023	0.249875	1398.91	-2.02511	0.0430458	HIVStatus	LM	0.343666	NS	0.602888	1105	HMDB0006270,HMDB0000673	C01595	5280450	Neg	Long Chain Polyunsaturated Fatty Acid (n3 and n6)	Lipid
N1-methylguanosine	WLWH - WWoH	18 Mo	0.346531	0.17113	1401.97	2.02496	0.0430607	HIVStatus	LM	0.343666	NS	1.41415	31609	HMDB0001563		96373	Pos Early	Purine Metabolism, Guanine containing	Nucleotide
carnosine	WLWH - WWoH	6 Mo	-0.390738	0.192887	966.727	-2.02574	0.0430659	HIVStatus	LM	0.343666	NS	0.676557	1768	HMDB0000033	C00386	439224	Pos Early	Histidine Metabolism	Amino Acid
creatine	WLWH - WWoH	15 Mo	0.231369	0.114242	1165.39	2.02525	0.0430698	HIVStatus	LM	0.343666	NS	1.26032	27718	HMDB0000064	C00300	586	Pos Early	Creatine Metabolism	Amino Acid
hydroxy-N6,N6,N6-trimethyllysine*	WLWH - WWoH	18 Mo	0.456067	0.225285	1394.17	2.0244	0.0431192	HIVStatus	LM	0.343686	NS	1.57786	62959				Pos Early	Lysine Metabolism	Amino Acid
aconitate [cis or trans]	WLWH - WWoH	15 Mo	-0.20704	0.10238	1316.24	-2.02227	0.0433509	HIVStatus	LM	0.345156	NS	0.812987	46173	HMDB0000958,HMDB000072	C004174,C02341	444212,643757	Neg	TCA Cycle	Energy
1-(1-enyl-stearoyl)-2-linoleoyl-GPE (P-18:0/18:2)*	WLWH - WWoH	6 Mo	-0.244529	0.120973	1332.52	-2.02135	0.0434432	HIVStatus	LM	0.345515	NS	0.783073	52748	HMDB0011376			Pos Late	Plasmalogen	Lipid
delta-tocopherol	WLWH - WWoH	1 Mo	0.436586	0.216019	1216.91	2.02105	0.0434928	HIVStatus	LM	0.345534	NS	1.54741	33418	HMDB0002902	C14151	92094	Pos Late	Tocopherol Metabolism	Cofactors and Vitamins
azelate (C9-DC)	WLWH - WWoH	18 Mo	-0.492297	0.243675	1400.9	-2.0203	0.0435425	HIVStatus	LM	0.345553	NS	0.611221	18362	HMDB0000784	C08261	2266	Polar	Fatty Acid, Dicarboxylate	Lipid
glycerophosphoglycerol	WLWH - WWoH	4 Mo	0.171121	0.0847219	952.306	2.01979	0.0436844	HIVStatus	LM	0.346304	NS	1.18663	48857	HMDB0240316	C03274	54575349	Polar	Glycerolipid Metabolism	Lipid
glycochenodeoxycholate	WLWH - WWoH	9 Mo	0.228536	0.113236	1234.61	2.01822	0.0437844	HIVStatus	LM	0.346721	NS	1.25676	32346	HMDB0000637	C05466	12544	Neg	Primary Bile Acid Metabolism	Lipid
glycocholenate sulfate*	WLWH - WWoH	15 Mo	0.0255012	0.012645	1407.77	2.0167	0.0439162	HIVStatus	LM	0.347389	NS	1.02583	32599				Neg	Secondary Bile Acid Metabolism	Lipid
lactosyl-N-stearoyl-sphingosine (d18:1/18:0)*	WLWH - WWoH	1 Mo	-0.384539	0.190732	1039.4	-2.01612	0.044044	HIVStatus	LM	0.348024	NS	0.680765	54980	HMDB0011591		10260120	Pos Late	Lactosylceramides (LCER)	Lipid
sphinganine	WLWH - WWoH	4 Mo	0.262685	0.130384	1339.92	2.01471	0.0441347	HIVStatus	LM	0.348364	NS	1.30042	17769	HMDB0000269	C00836	3126	Pos Late	Sphingolipid Synthesis	Lipid
linoleoyl-linoleoyl-glycerol (18:2/18:2) [2]*	WLWH - WWoH	1 Wk	-0.353755	0.175674	1289.11	-2.0137	0.0442481	HIVStatus	LM	0.348689	NS	0.702047	54969	HMDB0007248		9543729	Pos Late	Diacylglycerol	Lipid
deoxycarnitine	WLWH - WWoH	4.5 Mo	0.235383	0.116905	1178.43	2.01345	0.0442944	HIVStatus	LM	0.348689	NS	1.26539	36747	HMDB0001161	C01181	22620	Pos Early	Carnitine Metabolism	Lipid
glycerophosphoinositol*	WLWH - WWoH	1 Mo	0.144855	0.0718608	539.514	2.01577	0.0443188	HIVStatus	LM	0.348689	NS	1.15587	47155			167572	Polar	Phospholipid Metabolism	Lipid
ethyl beta-glucopyranoside	WLWH - WWoH	1 Mo	0.233069	0.115965	1252.82	2.00982	0.0446641	HIVStatus	LM	0.351028	NS	1.26247	64131	HMDB0029968		121667	Neg	Food Component/Plant	Xenobiotics
2-aminoadipate	WLWH - WWoH	4 Mo	0.315088	0.156769	986.253	2.00988	0.0447156	HIVStatus	LM	0.351055	NS	1.37038	6146	HMDB0000510	C00956	92136	Polar	Lysine Metabolism	Amino Acid
3'-sialyllactose	WLWH - WWoH	9 Mo	0.153006	0.0761329	877.129	2.00972	0.0447665	HIVStatus	LM	0.351079	NS	1.16533	40424	HMDB0000825		123914	Polar	Disaccharides and Oligosaccharides	Carbohydrate
1-palmitoyl-2-pentadecanoyl-GPC (16:0/15:0)*	WLWH - WWoH	15 Mo	-0.455117	0.226684	1407.54	-2.00772	0.0448639	HIVStatus	LM	0.351466	NS	0.634374	57757	HMDB0007967		24778680	Pos Late	Phosphatidylcholine (PC)	Lipid
N-methylleucine	WLWH - WWoH	4 Mo	-0.542646	0.270353	1395.52	-2.00718	0.0449236	HIVStatus	LM	0.351489	NS	0.581209	35666			2777993	Pos Early	Leucine, Isoleucine and Valine Metabolism	Amino Acid
glycerophosphoethanolamine	WLWH - WWoH	12 Mo	0.217907	0.108571	1238.56	2.00703	0.0449629	HIVStatus	LM	0.351489	NS	1.24347	37455	HMDB0000114	C01233	123874	Polar	Phospholipid Metabolism	Lipid
taurochenodeoxycholate	WLWH - WWoH	9 Mo	0.14002	0.0698063	1358.65	2.00583	0.0450719	HIVStatus	LM	0.351795	NS	1.1503	18494	HMDB0000951	C05465	387316	Neg	Primary Bile Acid Metabolism	Lipid
propyl 4-hydroxybenzoate	WLWH - WWoH	15 Mo	0.346679	0.172862	1407.97	2.00552	0.0450983	HIVStatus	LM	0.351795	NS	1.41436	48480	HMDB0032574	D01422	7175	Neg	Benzoate Metabolism	Xenobiotics
octanoylcarnitine (C8)	WLWH - WWoH	4.5 Mo	-0.1952	0.0973778	1273.33	-2.00456	0.0452212	HIVStatus	LM	0.352249	NS	0.82267	33936	HMDB0000791	C02838	123701,11953814	Pos Late	Fatty Acid Metabolism (Acyl Carnitine, Medium Chain)	Lipid
1-myristoyl-2-palmitoyl-GPC (14:0/16:0)	WLWH - WWoH	6 Mo	-0.318613	0.159009	1338.8	-2.00374	0.0452988	HIVStatus	LM	0.352249	NS	0.727157	19258	HMDB0007869		129657	Pos Late	Phosphatidylcholine (PC)	Lipid
2S,3R-dihydroxybutyrate	WLWH - WWoH	4 Mo	0.412328	0.205747	1136.04	2.00406	0.0453008	HIVStatus	LM	0.352249	NS	1.51033	62950	HMDB0002453		10964471	Polar	Fatty Acid, Dihydroxy	Lipid
hydroxyasparagine**	WLWH - WWoH	12 Mo	0.317783	0.158626	1142.76	2.00335	0.0453758	HIVStatus	LM	0.352418	NS	1.37408	62060	HMDB32332	C20631	15991574	Pos Early	Alanine and Aspartate Metabolism	Amino Acid
N,N,N-trimethyl-5-aminovalerate	WLWH - WWoH	18 Mo	0.300919	0.150264	1353.01	2.00261	0.0454189	HIVStatus	LM	0.352418	NS	1.3511	57687			14274897	Pos Early	Lysine Metabolism	Amino Acid
N2,N2-dimethylguanosine	WLWH - WWoH	18 Mo	0.237148	0.118451	1390.59	2.00209	0.0454694	HIVStatus	LM	0.352436	NS	1.26763	35137	HMDB0004824		135501639	Pos Early	Purine Metabolism, Guanine containing	Nucleotide
X-18913	WLWH - WWoH	12 Mo	-0.337447	0.168593	1317.2	-2.00155	0.0455381	HIVStatus	LM	0.352595	NS	0.71359	46695				Neg
2,4-dihydroxybutyrate	WLWH - WWoH	9 Mo	0.272778	0.136356	1107.71	2.00049	0.0456911	HIVStatus	LM	0.353392	NS	1.31361	62951	HMDB0000360		192742	Polar	Fatty Acid, Dihydroxy	Lipid
sphingomyelin (d18:1/20:1, d18:2/20:0)*	WLWH - WWoH	4.5 Mo	-0.298316	0.149187	1383.22	-1.99961	0.0457376	HIVStatus	LM	0.353392	NS	0.742067	48491	HMDB0240610,HMDB0240632			Pos Late	Sphingomyelins	Lipid
stearoyl sphingomyelin (d18:1/18:0)	WLWH - WWoH	9 Mo	-0.257108	0.128612	1380.61	-1.9991	0.0457931	HIVStatus	LM	0.353447	NS	0.773284	19503	HMDB0001348	C00550	6453725	Pos Late	Sphingomyelins	Lipid
N1-methylinosine	WLWH - WWoH	9 Mo	0.255794	0.127977	1075.1	1.99875	0.0458865	HIVStatus	LM	0.353629	NS	1.29149	48351	HMDB0002721		650095	Pos Early	Purine Metabolism, (Hypo)Xanthine/Inosine containing	Nucleotide
phosphatidylcholine (18:0/20:2, 20:0/18:2)*	WLWH - WWoH	6 Mo	-0.50187	0.25118	1337.05	-1.99805	0.0459132	HIVStatus	LM	0.353629	NS	0.605397	53192	HMDB0008143,HMDB0008045			Pos Late	Phosphatidylcholine (PC)	Lipid
oleoyl-arachidonoyl-glycerol (18:1/20:4) [1]*	WLWH - WWoH	4 Mo	-0.497547	0.249223	1296	-1.99639	0.0461005	HIVStatus	LM	0.35396	NS	0.60802	54960	HMDB0007228		9543786	Pos Late	Diacylglycerol	Lipid
X-13729	WLWH - WWoH	9 Mo	0.209078	0.104689	900.571	1.99714	0.0461103	HIVStatus	LM	0.35396	NS	1.23254	47971				Neg
sedoheptulose-7-phosphate	WLWH - WWoH	6 Mo	-0.45511	0.227994	1118.66	-1.99615	0.0461601	HIVStatus	LM	0.35396	NS	0.634378	35649	HMDB0001068	C05382	616	Polar	Pentose Phosphate Pathway	Carbohydrate
N-acetylglutamate	WLWH - WWoH	18 Mo	0.41251	0.206735	1401.56	1.99536	0.0461975	HIVStatus	LM	0.35396	NS	1.51061	15720	HMDB0001138	C00624	70914	Pos Early	Glutamate Metabolism	Amino Acid
stearoyl-docosahexaenoyl-glycerol (18:0/22:6) [2]*	WLWH - WWoH	9 Mo	-0.494039	0.247588	1353.99	-1.99541	0.0461982	HIVStatus	LM	0.35396	NS	0.610157	57368				Pos Late	Diacylglycerol	Lipid
glycerol	WLWH - WWoH	12 Mo	-0.325869	0.163371	1311.29	-1.99465	0.0462873	HIVStatus	LM	0.354272	NS	0.7219	15122	HMDB0000131	C00116	753	Neg	Glycerolipid Metabolism	Lipid
3-hydroxylaurate	WLWH - WWoH	4 Mo	-0.342796	0.172177	1283.58	-1.99095	0.0466981	HIVStatus	LM	0.35648	NS	0.709783	32457	HMDB0000387		94216	Neg	Fatty Acid, Monohydroxy	Lipid
1-oleoylglycerol (18:1)	WLWH - WWoH	4 Mo	-0.39942	0.200709	1362.69	-1.99004	0.0467862	HIVStatus	LM	0.35648	NS	0.670709	21184	HMDB0011567		5283468	Neg	Monoacylglycerol	Lipid
2-aminoadipate	WLWH - WWoH	9 Mo	0.334033	0.167933	1107.89	1.98909	0.046937	HIVStatus	LM	0.35648	NS	1.39659	6146	HMDB0000510	C00956	92136	Polar	Lysine Metabolism	Amino Acid
(S)-3-hydroxybutyrylcarnitine	WLWH - WWoH	1 Mo	0.436492	0.219375	856.225	1.9897	0.0469412	HIVStatus	LM	0.35648	NS	1.54727	52984	HMDB0013127		71464477	Pos Early	Fatty Acid Metabolism (Acyl Carnitine, Hydroxy)	Lipid
N1-methylguanosine	WLWH - WWoH	15 Mo	0.290122	0.145907	1403.64	1.9884	0.0469612	HIVStatus	LM	0.35648	NS	1.33659	31609	HMDB0001563		96373	Pos Early	Purine Metabolism, Guanine containing	Nucleotide
1-margaroyl-2-linoleoyl-GPC (17:0/18:2)*	WLWH - WWoH	12 Mo	-0.433416	0.217989	1367.61	-1.98824	0.0469842	HIVStatus	LM	0.35648	NS	0.648291	52500			52922491	Pos Late	Phosphatidylcholine (PC)	Lipid
ceramide (d18:2/24:1, d18:1/24:2)*	WLWH - WWoH	9 Mo	-0.401413	0.201895	1372.85	-1.98822	0.0469854	HIVStatus	LM	0.35648	NS	0.669374	57443	HMDB0240679,HMDB0240680			Pos Late	Ceramides	Lipid
sphingomyelin (d18:1/20:1, d18:2/20:0)*	WLWH - WWoH	15 Mo	-0.344962	0.17357	1407.53	-1.98746	0.0470653	HIVStatus	LM	0.35648	NS	0.708247	48491	HMDB0240610,HMDB0240632			Pos Late	Sphingomyelins	Lipid
1-stearoyl-GPS (18:0)*	WLWH - WWoH	1 Mo	0.349633	0.175901	1217.35	1.98767	0.0470723	HIVStatus	LM	0.35648	NS	1.41855	45966	HMDB0061698		74819135	Neg	Lysophospholipid	Lipid
N-acetylglutamate	WLWH - WWoH	6 Mo	0.2902	0.146023	1029.55	1.98736	0.0471468	HIVStatus	LM	0.35648	NS	1.3367	15720	HMDB0001138	C00624	70914	Pos Early	Glutamate Metabolism	Amino Acid
1-myristoylglycerol (14:0)	WLWH - WWoH	12 Mo	-0.552876	0.278313	1336.95	-1.98653	0.0471789	HIVStatus	LM	0.35648	NS	0.575293	35625	HMDB0011561	C01885	10957631	Neg	Monoacylglycerol	Lipid
pyridoxal	WLWH - WWoH	4.5 Mo	-0.376219	0.189394	1321.76	-1.98643	0.047192	HIVStatus	LM	0.35648	NS	0.686452	1651	HMDB0001545	C00250	1050	Pos Early	Vitamin B6 Metabolism	Cofactors and Vitamins
oleate/vaccenate (18:1)	WLWH - WWoH	4 Mo	-0.268704	0.135279	1303.05	-1.9863	0.0472092	HIVStatus	LM	0.35648	NS	0.76437	52285	HMDB0003231,HMDB0000573,HMDB0240219,HMDB0000207	C21944,C08367,C01712,C00712	5282761,637517,5281127,445639	Neg	Long Chain Monounsaturated Fatty Acid	Lipid
X-12101	WLWH - WWoH	4.5 Mo	0.346312	0.174445	1233	1.98522	0.0473409	HIVStatus	LM	0.357107	NS	1.41384	47642				Pos Early
2-palmitoyl-GPC (16:0)*	WLWH - WWoH	18 Mo	-0.617453	0.311135	1399.17	-1.98452	0.047393	HIVStatus	LM	0.357131	NS	0.539317	35253	HMDB0061702		15061532	Pos Late	Lysophospholipid	Lipid
sphingomyelin (d18:1/21:0, d17:1/22:0, d16:1/23:0)*	WLWH - WWoH	9 Mo	-0.264057	0.133135	1372.76	-1.98337	0.0475251	HIVStatus	LM	0.357618	NS	0.76793	52495	HMDB0240619,HMDB0240611,HMDB0240621			Pos Late	Sphingomyelins	Lipid
1-(1-enyl-oleoyl)-GPE (P-18:1)*	WLWH - WWoH	1 Mo	0.277145	0.139734	1187.27	1.98338	0.0475553	HIVStatus	LM	0.357618	NS	1.31936	44621				Pos Late	Lysoplasmalogen	Lipid
palmitoyl-oleoyl-glycerol (16:0/18:1) [1]*	WLWH - WWoH	6 Mo	-0.696307	0.351764	1275.85	-1.97947	0.0479775	HIVStatus	LM	0.359877	NS	0.498423	54943	HMDB0007102	C13861	5282283	Pos Late	Diacylglycerol	Lipid
X-11787	WLWH - WWoH	6 Mo	0.276588	0.139746	1190.08	1.97922	0.0480211	HIVStatus	LM	0.359877	NS	1.31862	33132				Pos Early
stachydrine	WLWH - WWoH	18 Mo	0.823134	0.416024	1407.25	1.97857	0.0480588	HIVStatus	LM	0.359877	NS	2.27763	34384	HMDB0004827	C10172	115244	Pos Early	Food Component/Plant	Xenobiotics
3-hydroxydecanoate	WLWH - WWoH	4 Mo	-0.327633	0.165661	1291.83	-1.97773	0.0481713	HIVStatus	LM	0.359877	NS	0.720627	22053	HMDB0002203		26612	Neg	Fatty Acid, Monohydroxy	Lipid
homocitrulline	WLWH - WWoH	6 Mo	0.427018	0.215916	1113.22	1.9777	0.0482087	HIVStatus	LM	0.359877	NS	1.53268	22138	HMDB0000679	C02427	65072	Pos Early	Urea cycle; Arginine and Proline Metabolism	Amino Acid
UDP-glucose/UDP-galactose	WLWH - WWoH	15 Mo	-0.380497	0.192448	1388.83	-1.97714	0.0482233	HIVStatus	LM	0.359877	NS	0.683521	38670	HMDB0000286,HMDB0000302	C00052,C00029	8629,23724458	Neg	Nucleotide Sugar	Carbohydrate
3-phosphoglycerate	WLWH - WWoH	1 Wk	-0.336954	0.170435	1177.47	-1.97702	0.0482724	HIVStatus	LM	0.359877	NS	0.713942	1414	HMDB0000807	C00597	724	Neg	Glycolysis, Gluconeogenesis, and Pyruvate Metabolism	Carbohydrate
3-methylcytidine	WLWH - WWoH	9 Mo	0.270477	0.136837	1250.65	1.97664	0.0483017	HIVStatus	LM	0.359877	NS	1.31059	35132	HMDB0240577		14237477	Pos Early	Pyrimidine Metabolism, Cytidine containing	Nucleotide
dodecadienoate (12:2)*	WLWH - WWoH	6 Mo	-0.429645	0.217443	1251.33	-1.9759	0.0483856	HIVStatus	LM	0.359877	NS	0.65074	62276			25480	Neg	Fatty Acid, Dicarboxylate	Lipid
1-linoleoyl-GPC (18:2)	WLWH - WWoH	6 Mo	-0.501023	0.253611	1363.73	-1.97555	0.0484068	HIVStatus	LM	0.359877	NS	0.605911	34419	HMDB0010386	C04100	11988421	Pos Late	Lysophospholipid	Lipid
N-acetylarginine	WLWH - WWoH	4 Mo	0.231013	0.116897	868.718	1.97621	0.0484473	HIVStatus	LM	0.359877	NS	1.25988	33953	HMDB0004620	C02562	67427	Pos Early	Urea cycle; Arginine and Proline Metabolism	Amino Acid
palmitoylcholine	WLWH - WWoH	15 Mo	-0.401876	0.20351	1407.86	-1.97472	0.0484948	HIVStatus	LM	0.359877	NS	0.669064	52944	HMDB0240592		151731	Pos Late	Fatty Acid Metabolism (Acyl Choline)	Lipid
eicosapentaenoate (EPA; 20:5n3)	WLWH - WWoH	4 Mo	-0.462304	0.234192	1267.29	-1.97404	0.0485937	HIVStatus	LM	0.359877	NS	0.629831	18467	HMDB0001999	C06428	446284	Neg	Long Chain Polyunsaturated Fatty Acid (n3 and n6)	Lipid
1-myristoyl-GPC (14:0)	WLWH - WWoH	6 Mo	-0.384929	0.195039	1326.44	-1.9736	0.0486345	HIVStatus	LM	0.359877	NS	0.680499	45453	HMDB0010379	C04230	460604	Pos Late	Lysophospholipid	Lipid
aconitate [cis or trans]	WLWH - WWoH	4.5 Mo	-0.17842	0.0903927	1154.77	-1.97383	0.0486393	HIVStatus	LM	0.359877	NS	0.836591	46173	HMDB0000958,HMDB000072	C004174,C02341	444212,643757	Neg	TCA Cycle	Energy
erythronate*	WLWH - WWoH	1 Wk	0.107192	0.0542888	870.13	1.97448	0.0486427	HIVStatus	LM	0.359877	NS	1.11315	42420	HMDB0000613		2781043	Polar	Aminosugar Metabolism	Carbohydrate
glycine	WLWH - WWoH	15 Mo	0.264638	0.134166	1294.88	1.97246	0.0487695	HIVStatus	LM	0.360451	NS	1.30296	58	HMDB0000123	C00037	750	Pos Early	Glycine, Serine and Threonine Metabolism	Amino Acid
ribitol	WLWH - WWoH	18 Mo	-0.194648	0.0987529	1406.72	-1.97106	0.0489126	HIVStatus	LM	0.360908	NS	0.823124	15772	HMDB0002917,HMDB0001851,HMDB0000568,HMDB0000508	C00379,C01904,C00474,C00532	6912	Polar	Pentose Metabolism	Carbohydrate
1-(1-enyl-palmitoyl)-2-oleoyl-GPE (P-16:0/18:1)*	WLWH - WWoH	6 Mo	-0.211622	0.107383	1352.99	-1.97072	0.0489599	HIVStatus	LM	0.360908	NS	0.80927	52477	HMDB0011342		52925128	Pos Late	Plasmalogen	Lipid
3-aminoisobutyrate	WLWH - WWoH	1 Mo	0.327766	0.166207	725.428	1.97204	0.0489846	HIVStatus	LM	0.360908	NS	1.38786	1566	HMDB0002166	C05145	64956	Pos Early	Pyrimidine Metabolism, Thymine containing	Nucleotide
3-indoxyl sulfate	WLWH - WWoH	12 Mo	0.298969	0.151726	1134.56	1.97046	0.0490287	HIVStatus	LM	0.360908	NS	1.34847	27672	HMDB0000682		10258	Neg	Tryptophan Metabolism	Amino Acid
X-25420	WLWH - WWoH	9 Mo	-0.465895	0.236582	1312.68	-1.96928	0.0491312	HIVStatus	LM	0.3613	NS	0.627573	62717				Pos Early
cholate	WLWH - WWoH	12 Mo	0.289424	0.147047	1258.35	1.96824	0.0492596	HIVStatus	LM	0.36188	NS	1.33566	22842	HMDB0000619	C00695	221493	Neg	Primary Bile Acid Metabolism	Lipid
2-myristoylglycerol (14:0)	WLWH - WWoH	12 Mo	-0.509871	0.25934	1353.83	-1.96603	0.0494989	HIVStatus	LM	0.363273	NS	0.600573	34383	HMDB0011530		137938	Neg	Monoacylglycerol	Lipid
palmitoyl-linoleoyl-glycerol (16:0/18:2) [1]*	WLWH - WWoH	12 Mo	-0.446378	0.22712	1361.88	-1.96539	0.0495725	HIVStatus	LM	0.363449	NS	0.639942	52633	HMDB0007103		9543695	Pos Late	Diacylglycerol	Lipid
glycerophosphoethanolamine	WLWH - WWoH	4.5 Mo	0.22465	0.114406	1302.78	1.96361	0.0497874	HIVStatus	LM	0.364659	NS	1.25188	37455	HMDB0000114	C01233	123874	Polar	Phospholipid Metabolism	Lipid
glycerophosphorylcholine (GPC)	WLWH - WWoH	4.5 Mo	0.239609	0.122074	1316.3	1.96282	0.0498779	HIVStatus	LM	0.364957	NS	1.27075	15990	HMDB0000086	C00670	71920	Pos Early	Phospholipid Metabolism	Lipid
palmitoyl-docosahexaenoyl-glycerol (16:0/22:6) [2]*	WLWH - WWoH	9 Mo	-0.48133	0.245443	1368.09	-1.96107	0.0500736	HIVStatus	LM	0.365935	NS	0.617961	57374	HMDB0007121		9543827	Pos Late	Diacylglycerol	Lipid
tiglylcarnitine (C5:1-DC)	WLWH - WWoH	18 Mo	0.552677	0.281949	1405.21	1.9602	0.0501695	HIVStatus	LM	0.365935	NS	1.7379	35428	HMDB0002366		22833596	Pos Early	Leucine, Isoleucine and Valine Metabolism	Amino Acid
1-linolenoylglycerol (18:3)	WLWH - WWoH	6 Mo	-0.608823	0.310588	1356.02	-1.96023	0.0501739	HIVStatus	LM	0.365935	NS	0.543991	34393	HMDB0011569		53480978	Neg	Monoacylglycerol	Lipid
mannitol/sorbitol	WLWH - WWoH	4 Mo	-0.1381	0.0704535	1104.03	-1.96016	0.050228	HIVStatus	LM	0.365935	NS	0.871011	46142	HMDB0000247,HMDB0000765	C00392,C00794	5780,6251	Polar	Fructose, Mannose and Galactose Metabolism	Carbohydrate
cholate	WLWH - WWoH	9 Mo	0.286702	0.146305	1252.32	1.95962	0.0502617	HIVStatus	LM	0.365935	NS	1.33203	22842	HMDB0000619	C00695	221493	Neg	Primary Bile Acid Metabolism	Lipid
1-(1-enyl-palmitoyl)-GPE (P-16:0)*	WLWH - WWoH	1 Mo	0.278922	0.142379	1190.34	1.95902	0.0503438	HIVStatus	LM	0.366044	NS	1.3217	39270	HMDB0011152			Pos Late	Lysoplasmalogen	Lipid
linoleoylcarnitine (C18:2)*	WLWH - WWoH	18 Mo	0.355444	0.181494	1402.12	1.95844	0.0503767	HIVStatus	LM	0.366044	NS	1.42681	46223	HMDB0006469		6450015	Pos Late	Fatty Acid Metabolism (Acyl Carnitine, Polyunsaturated)	Lipid
pseudouridine	WLWH - WWoH	4.5 Mo	0.259053	0.13232	1221.91	1.95777	0.0504842	HIVStatus	LM	0.366289	NS	1.2957	33442	HMDB0000767	C02067	15047	Neg	Pyrimidine Metabolism, Uracil containing	Nucleotide
guaiacol sulfate	WLWH - WWoH	15 Mo	0.537518	0.274729	1388.16	1.95654	0.0506018	HIVStatus	LM	0.366289	NS	1.71175	46111	HMDB0060013		22473	Neg	Benzoate Metabolism	Xenobiotics
dimethylglycine	WLWH - WWoH	4 Mo	0.479302	0.244714	606.154	1.95862	0.0506155	HIVStatus	LM	0.366289	NS	1.61495	5086	HMDB0000092	C03626	673	Pos Early	Glycine, Serine and Threonine Metabolism	Amino Acid
cis-urocanate	WLWH - WWoH	4.5 Mo	0.515863	0.26373	1359.4	1.95602	0.0506669	HIVStatus	LM	0.366289	NS	1.67508	40410	HMDB0034174		1549103	Pos Early	Histidine Metabolism	Amino Acid
1-stearoyl-2-adrenoyl-GPE (18:0/22:4)*	WLWH - WWoH	6 Mo	-0.321567	0.164422	1329.29	-1.95574	0.0507054	HIVStatus	LM	0.366289	NS	0.725012	57339	HMDB0009009		52924901	Pos Late	Phosphatidylethanolamine (PE)	Lipid
sphingomyelin (d18:1/19:0, d19:1/18:0)*	WLWH - WWoH	15 Mo	-0.354206	0.181178	1407.99	-1.95501	0.0507796	HIVStatus	LM	0.366289	NS	0.701731	57475				Pos Late	Sphingomyelins	Lipid
ethyl alpha-glucopyranoside	WLWH - WWoH	18 Mo	0.557226	0.285058	1404.08	1.95478	0.0508072	HIVStatus	LM	0.366289	NS	1.74582	63152	HMDB0029968		11127487	Neg	Food Component/Plant	Xenobiotics
1-arachidonoyl-GPI (20:4)*	WLWH - WWoH	1 Wk	0.148635	0.0760454	1392.36	1.95455	0.0508358	HIVStatus	LM	0.366289	NS	1.16025	34214	HMDB0061690		121596217	Neg	Lysophospholipid	Lipid
alpha-hydroxyisovalerate	WLWH - WWoH	4 Mo	0.188997	0.0966492	826.444	1.9555	0.0508609	HIVStatus	LM	0.366289	NS	1.20804	46537	HMDB0000407		99823	Polar	Leucine, Isoleucine and Valine Metabolism	Amino Acid
dehydroepiandrosterone sulfate (DHEA-S)	WLWH - WWoH	1 Wk	-0.323499	0.165402	593.996	-1.95584	0.0509528	HIVStatus	LM	0.36637	NS	0.723612	32425	HMDB0001032	C04555	12594	Neg	Androgenic Steroids	Lipid
alpha-hydroxyisovalerate	WLWH - WWoH	9 Mo	0.200292	0.102528	947.472	1.95354	0.0510501	HIVStatus	LM	0.36637	NS	1.22176	46537	HMDB0000407		99823	Polar	Leucine, Isoleucine and Valine Metabolism	Amino Acid
1-methyl-4-imidazoleacetate	WLWH - WWoH	1 Mo	0.176664	0.0904389	978.917	1.9534	0.0510562	HIVStatus	LM	0.36637	NS	1.19323	32350	HMDB0002820	C05828	75810	Pos Early	Histidine Metabolism	Amino Acid
arachidonate (20:4n6)	WLWH - WWoH	18 Mo	-0.550443	0.282022	1400.18	-1.95177	0.0511646	HIVStatus	LM	0.36637	NS	0.576694	1110	HMDB0001043	C00219	444899	Neg	Long Chain Polyunsaturated Fatty Acid (n3 and n6)	Lipid
X-12104	WLWH - WWoH	4.5 Mo	0.57297	0.29366	1252.2	1.95113	0.0512641	HIVStatus	LM	0.36637	NS	1.77353	46932				Pos Early
sphingomyelin (d18:1/14:0, d16:1/16:0)*	WLWH - WWoH	4.5 Mo	-0.270275	0.13854	1353.91	-1.95088	0.0512779	HIVStatus	LM	0.36637	NS	0.76317	42463	HMDB0012097		11433862	Pos Late	Sphingomyelins	Lipid
linoleoyl-docosahexaenoyl-glycerol (18:2/22:6) [2]*	WLWH - WWoH	9 Mo	-0.411755	0.211074	1354.71	-1.95076	0.0512917	HIVStatus	LM	0.36637	NS	0.662487	54950	HMDB0007266		9543899	Pos Late	Diacylglycerol	Lipid
1,2-dilinoleoyl-GPE (18:2/18:2)*	WLWH - WWoH	12 Mo	-0.336607	0.172602	1366.43	-1.9502	0.0513569	HIVStatus	LM	0.36637	NS	0.714189	53174	HMDB0009093		9546812	Pos Late	Phosphatidylethanolamine (PE)	Lipid
pyrraline	WLWH - WWoH	18 Mo	0.642987	0.329731	1398.95	1.95003	0.0513717	HIVStatus	LM	0.36637	NS	1.90215	48428	HMDB0033143	C21013	14274616	Pos Early	Food Component/Plant	Xenobiotics
2,4-dihydroxybutyrate	WLWH - WWoH	18 Mo	0.367537	0.188479	1404.4	1.95002	0.0513729	HIVStatus	LM	0.36637	NS	1.44417	62951	HMDB0000360		192742	Polar	Fatty Acid, Dihydroxy	Lipid
3-hydroxy-3-methylglutarate	WLWH - WWoH	9 Mo	0.172353	0.0883937	1146.15	1.94983	0.0514402	HIVStatus	LM	0.366493	NS	1.1881	531	HMDB0000355	C03761	1662,5459993	Polar	Mevalonate Metabolism	Lipid
hydroxy-N6,N6,N6-trimethyllysine*	WLWH - WWoH	15 Mo	0.382341	0.196169	1302.2	1.94904	0.0515053	HIVStatus	LM	0.3666	NS	1.46571	62959				Pos Early	Lysine Metabolism	Amino Acid
N-acetylglutamine	WLWH - WWoH	18 Mo	0.494191	0.253747	1398.36	1.94757	0.0516664	HIVStatus	LM	0.367176	NS	1.63917	33943	HMDB0006029	C02716	182230	Pos Early	Glutamate Metabolism	Amino Acid
sphingomyelin (d18:1/14:0, d16:1/16:0)*	WLWH - WWoH	15 Mo	-0.312224	0.160373	1403.27	-1.94686	0.0517503	HIVStatus	LM	0.367176	NS	0.731818	42463	HMDB0012097		11433862	Pos Late	Sphingomyelins	Lipid
4-guanidinobutanoate	WLWH - WWoH	6 Mo	0.353793	0.181693	1067.6	1.9472	0.0517728	HIVStatus	LM	0.367176	NS	1.42446	15681	HMDB0003464	C01035	500	Pos Early	Guanidino and Acetamido Metabolism	Amino Acid
2R,3R-dihydroxybutyrate	WLWH - WWoH	6 Mo	0.27502	0.14126	1062.9	1.9469	0.0518099	HIVStatus	LM	0.367176	NS	1.31656	63109	HMDB0000498		13120901	Polar	Fatty Acid, Dihydroxy	Lipid
3-hydroxyoctanoate	WLWH - WWoH	1 Mo	0.310864	0.159723	1303.69	1.94627	0.0518372	HIVStatus	LM	0.367176	NS	1.3646	22001	HMDB0001954	C20793	26613	Neg	Fatty Acid, Monohydroxy	Lipid
N-formylkynurenine	WLWH - WWoH	6 Mo	0.331169	0.170163	1097.69	1.94619	0.0518873	HIVStatus	LM	0.367176	NS	1.3926	64334	HMDB01200	C15605,C02406,C02700	910	Pos Early	Tryptophan Metabolism	Amino Acid
2,3-dihydroxy-5-methylthio-4-pentenoate (DMTPA)*	WLWH - WWoH	4.5 Mo	0.132898	0.0683578	1022.83	1.94416	0.0521504	HIVStatus	LM	0.368573	NS	1.14213	62805	HMDB0240388			Neg	Methionine, Cysteine, SAM and Taurine Metabolism	Amino Acid
N-methylleucine	WLWH - WWoH	6 Mo	0.552472	0.284302	1398.71	1.94326	0.0521856	HIVStatus	LM	0.368573	NS	1.73754	35666			2777993	Pos Early	Leucine, Isoleucine and Valine Metabolism	Amino Acid
laurate (12:0)	WLWH - WWoH	9 Mo	-0.366915	0.188853	1297.96	-1.94286	0.0522494	HIVStatus	LM	0.368668	NS	0.692869	1645	HMDB0000638	C02679	3893	Neg	Medium Chain Fatty Acid	Lipid
4-acetamidophenol	WLWH - WWoH	4 Mo	0.461124	0.237415	1340.32	1.94227	0.0523136	HIVStatus	LM	0.368765	NS	1.58586	12032	HMDB0001859	C06804	1983	Pos Early	Drug - Analgesics, Anesthetics	Xenobiotics
1-linoleoyl-GPC (18:2)	WLWH - WWoH	9 Mo	-0.511278	0.263428	1376.67	-1.94086	0.0524789	HIVStatus	LM	0.369575	NS	0.599729	34419	HMDB0010386	C04100	11988421	Pos Late	Lysophospholipid	Lipid
N,N-dimethylalanine	WLWH - WWoH	6 Mo	0.528353	0.27253	926.225	1.93869	0.052842	HIVStatus	LM	0.370557	NS	1.69614	63151			5488191	Pos Early	Alanine and Aspartate Metabolism	Amino Acid
1,5-anhydroglucitol (1,5-AG)	WLWH - WWoH	1 Wk	0.108517	0.0559884	838.281	1.9382	0.0529341	HIVStatus	LM	0.370557	NS	1.11462	20675	HMDB0002712	C07326	64960	Neg	Glycolysis, Gluconeogenesis, and Pyruvate Metabolism	Carbohydrate
1-(1-enyl-palmitoyl)-GPE (P-16:0)*	WLWH - WWoH	4 Mo	0.291682	0.150603	1247.22	1.93676	0.0529999	HIVStatus	LM	0.370557	NS	1.33868	39270	HMDB0011152			Pos Late	Lysoplasmalogen	Lipid
1-(1-enyl-stearoyl)-2-docosapentaenoyl-GPE (P-18:0/22:5n3)*	WLWH - WWoH	6 Mo	-0.382108	0.197332	1221.65	-1.93637	0.0530523	HIVStatus	LM	0.370557	NS	0.682421	57342	HMDB0011393		53480858	Pos Late	Plasmalogen	Lipid
sphingomyelin (d18:0/18:0, d19:0/17:0)*	WLWH - WWoH	6 Mo	-0.254059	0.131215	1319.17	-1.9362	0.0530561	HIVStatus	LM	0.370557	NS	0.775646	57473	HMDB0012087		44260130	Pos Late	Dihydrosphingomyelins	Lipid
N-acetylserine	WLWH - WWoH	12 Mo	0.130932	0.0676126	796.728	1.93651	0.0531592	HIVStatus	LM	0.370557	NS	1.13989	37076	HMDB0002931		65249	Polar	Glycine, Serine and Threonine Metabolism	Amino Acid
glycerophosphoglycerol	WLWH - WWoH	12 Mo	0.176092	0.0909752	1083.77	1.93561	0.0531757	HIVStatus	LM	0.370557	NS	1.19255	48857	HMDB0240316	C03274	54575349	Polar	Glycerolipid Metabolism	Lipid
glutarate (C5-DC)	WLWH - WWoH	1 Mo	0.256041	0.132278	991.414	1.93563	0.0531971	HIVStatus	LM	0.370557	NS	1.29181	396	HMDB0000661	C00489	743,4418048	Polar	Fatty Acid, Dicarboxylate	Lipid
linolenate [alpha or gamma; (18:3n3 or 6)]	WLWH - WWoH	12 Mo	-0.436924	0.225811	1328.87	-1.93491	0.0532129	HIVStatus	LM	0.370557	NS	0.64602	34035	HMDB0003073,HMDB0001388	C06426,C06427	5280933,5280934	Neg	Long Chain Polyunsaturated Fatty Acid (n3 and n6)	Lipid
1-stearoyl-2-oleoyl-GPI (18:0/18:1)*	WLWH - WWoH	6 Mo	-0.25438	0.131472	1280.47	-1.93487	0.0532265	HIVStatus	LM	0.370557	NS	0.775397	52726	HMDB0240667			Polar	Phosphatidylinositol (PI)	Lipid
dimethylarginine (SDMA + ADMA)	WLWH - WWoH	15 Mo	0.214063	0.11065	1356.11	1.9346	0.0532477	HIVStatus	LM	0.370557	NS	1.2387	36808	HMDB0003334,HMDB0001539	C21189,C03626	123831,169148	Pos Early	Urea cycle; Arginine and Proline Metabolism	Amino Acid
galactose 1-phosphate	WLWH - WWoH	15 Mo	-0.445505	0.230251	1117.76	-1.93487	0.0532584	HIVStatus	LM	0.370557	NS	0.640501	15706	HMDB0000645	C00446	123912	Polar	Fructose, Mannose and Galactose Metabolism	Carbohydrate
N-acetylputrescine	WLWH - WWoH	1 Mo	0.284635	0.147106	1028.42	1.9349	0.0532768	HIVStatus	LM	0.370557	NS	1.32928	37496	HMDB0002064	C02714	122356	Pos Early	Polyamine Metabolism	Amino Acid
3-hydroxyoctanoylcarnitine (1)	WLWH - WWoH	18 Mo	0.318916	0.164926	1398.71	1.93369	0.0533523	HIVStatus	LM	0.37073	NS	1.37564	64393				Pos Early	Fatty Acid Metabolism (Acyl Carnitine, Hydroxy)	Lipid
X-12193	WLWH - WWoH	4.5 Mo	0.196855	0.101897	1350.81	1.9319	0.0535802	HIVStatus	LM	0.371739	NS	1.21757	46985				Neg
X-18921	WLWH - WWoH	9 Mo	-0.134149	0.0694521	1323.74	-1.93154	0.0536301	HIVStatus	LM	0.371739	NS	0.87446	47671				Neg
sphingomyelin (d17:1/16:0, d18:1/15:0, d16:1/17:0)*	WLWH - WWoH	6 Mo	-0.329275	0.170483	1287.32	-1.93142	0.0536498	HIVStatus	LM	0.371739	NS	0.719445	52433	HMDB0240617,HMDB0240608			Pos Late	Sphingomyelins	Lipid
3-methoxytyrosine	WLWH - WWoH	1 Wk	0.311549	0.16126	770.904	1.93197	0.0537293	HIVStatus	LM	0.371937	NS	1.36554	12017	HMDB0001434		9307	Pos Early	Tyrosine Metabolism	Amino Acid
N6-carbamoylthreonyladenosine	WLWH - WWoH	12 Mo	0.126197	0.065402	1160.07	1.92956	0.0539055	HIVStatus	LM	0.372804	NS	1.13451	35157	HMDB0041623		161466	Neg	Purine Metabolism, Adenine containing	Nucleotide
1-linoleoyl-GPE (18:2)*	WLWH - WWoH	6 Mo	-0.330806	0.171639	1375.88	-1.92734	0.0541431	HIVStatus	LM	0.374093	NS	0.718345	32635	HMDB0011507		52925130	Neg	Lysophospholipid	Lipid
ceramide (d18:1/14:0, d16:1/16:0)*	WLWH - WWoH	4 Mo	-0.407656	0.211718	1270.36	-1.92547	0.0543937	HIVStatus	LM	0.375241	NS	0.665208	57432	HMDB0240681,HMDB0011773			Pos Late	Ceramides	Lipid
X-25212	WLWH - WWoH	18 Mo	-0.662786	0.344276	1400.79	-1.92516	0.0544117	HIVStatus	LM	0.375241	NS	0.515414	62393				Pos Late
phenylalanine	WLWH - WWoH	4 Mo	0.169814	0.0882716	1168.98	1.92376	0.0546268	HIVStatus	LM	0.375781	NS	1.18508	64	HMDB0000159	C00079	6140	Pos Early	Phenylalanine Metabolism	Amino Acid
kynurenine	WLWH - WWoH	6 Mo	0.300637	0.1563	1205.72	1.92346	0.0546572	HIVStatus	LM	0.375781	NS	1.35072	15140	HMDB0000684	C00328	161166	Pos Early	Tryptophan Metabolism	Amino Acid
4-hydroxyglutamate	WLWH - WWoH	1 Mo	0.499554	0.259506	608.321	1.92502	0.0546927	HIVStatus	LM	0.375781	NS	1.64799	40499	HMDB0001344	C03079	439902	Pos Early	Glutamate Metabolism	Amino Acid
beta-hydroxyisovaleroylcarnitine	WLWH - WWoH	18 Mo	-0.438036	0.227785	1302.78	-1.92302	0.0546955	HIVStatus	LM	0.375781	NS	0.645303	35433				Pos Early	Leucine, Isoleucine and Valine Metabolism	Amino Acid
N-octanoylglycine	WLWH - WWoH	4 Mo	0.350107	0.182035	885.433	1.92329	0.0547641	HIVStatus	LM	0.375896	NS	1.41922	43502	HMDB0000832		84290	Neg	Fatty Acid Metabolism (Acyl Glycine)	Lipid
linoleoyl-docosahexaenoyl-glycerol (18:2/22:6) [1]*	WLWH - WWoH	4 Mo	-0.445342	0.231698	1296.06	-1.92208	0.054815	HIVStatus	LM	0.375896	NS	0.640605	54949	HMDB0007266		9543899	Pos Late	Diacylglycerol	Lipid
6'-sialyllactose	WLWH - WWoH	4 Mo	0.23181	0.120574	851.509	1.92255	0.0548698	HIVStatus	LM	0.37592	NS	1.26088	39795	HMDB0006569	G00265	643987	Polar	Disaccharides and Oligosaccharides	Carbohydrate
2-hydroxyhippurate (salicylurate)	WLWH - WWoH	4.5 Mo	0.671984	0.350171	1384.29	1.91902	0.0551873	HIVStatus	LM	0.377742	NS	1.95812	18281	HMDB0000840	C07588	10253	Neg	Benzoate Metabolism	Xenobiotics
1-(1-enyl-palmitoyl)-GPE (P-16:0)*	WLWH - WWoH	1 Wk	0.270554	0.141009	1202.14	1.9187	0.0552595	HIVStatus	LM	0.377844	NS	1.31069	39270	HMDB0011152			Pos Late	Lysoplasmalogen	Lipid
cholesterol sulfate	WLWH - WWoH	6 Mo	-0.263611	0.137416	1191.86	-1.91835	0.0553056	HIVStatus	LM	0.377844	NS	0.768272	35324	HMDB00653,HMDB0000653	C18043	65076	Polar	Sterol	Lipid
biliverdin	WLWH - WWoH	1 Mo	-0.396747	0.206884	1094.31	-1.91773	0.0554054	HIVStatus	LM	0.378173	NS	0.672504	2137	HMDB0001008	C00500	5280353	Pos Late	Hemoglobin and Porphyrin Metabolism	Cofactors and Vitamins
stearidonate (18:4n3)	WLWH - WWoH	6 Mo	-0.444094	0.231684	1286.13	-1.91681	0.0554836	HIVStatus	LM	0.378354	NS	0.641405	33969	HMDB0006547	C16300	5312508	Neg	Long Chain Polyunsaturated Fatty Acid (n3 and n6)	Lipid
N-lactoyl valine	WLWH - WWoH	18 Mo	0.0941708	0.0491523	1407.94	1.9159	0.0555803	HIVStatus	LM	0.378613	NS	1.09875	64883				Neg	Lactoyl Amino Acid	Amino Acid
phenylacetylglutamine	WLWH - WWoH	4 Mo	0.334361	0.174524	1070.59	1.91585	0.0556503	HIVStatus	LM	0.378613	NS	1.39705	35126	HMDB0006344	C04148	92258	Pos Early	Acetylated Peptides	Peptide
palmitoleoyl-linoleoyl-glycerol (16:1/18:2) [1]*	WLWH - WWoH	9 Mo	-0.465107	0.24287	1363.03	-1.91504	0.055696	HIVStatus	LM	0.378613	NS	0.628068	54967	HMDB0007132		9543699	Pos Late	Diacylglycerol	Lipid
X-12101	WLWH - WWoH	12 Mo	0.31817	0.166165	1155.69	1.91478	0.0557673	HIVStatus	LM	0.378613	NS	1.37461	47642				Pos Early
mannonate*	WLWH - WWoH	9 Mo	0.126761	0.0661905	951.94	1.91509	0.0557803	HIVStatus	LM	0.378613	NS	1.13515	62864			3246006	Polar	Food Component/Plant	Xenobiotics
uracil	WLWH - WWoH	9 Mo	0.572403	0.29906	1295.2	1.91401	0.0558396	HIVStatus	LM	0.378664	NS	1.77252	605	HMDB0000300	C00106	1174	Pos Early	Pyrimidine Metabolism, Uracil containing	Nucleotide
3-(3-amino-3-carboxypropyl)uridine*	WLWH - WWoH	12 Mo	0.162015	0.0846967	1173.32	1.91288	0.0560062	HIVStatus	LM	0.379442	NS	1.17588	62924			171198	Neg	Pyrimidine Metabolism, Uracil containing	Nucleotide
linoleoyl-docosahexaenoyl-glycerol (18:2/22:6) [2]*	WLWH - WWoH	6 Mo	-0.388889	0.203392	1334.93	-1.91202	0.0560878	HIVStatus	LM	0.379644	NS	0.677809	54950	HMDB0007266		9543899	Pos Late	Diacylglycerol	Lipid
trimethylamine N-oxide	WLWH - WWoH	9 Mo	0.233395	0.122131	1176.7	1.91102	0.0562448	HIVStatus	LM	0.380203	NS	1.26288	40406	HMDB0000925	C01104	1145	Pos Early	Phospholipid Metabolism	Lipid
hydroxy-N6,N6,N6-trimethyllysine*	WLWH - WWoH	12 Mo	0.317347	0.166062	1047.72	1.91102	0.0562744	HIVStatus	LM	0.380203	NS	1.37348	62959				Pos Early	Lysine Metabolism	Amino Acid
heptadecatrienoate (17:3)*	WLWH - WWoH	18 Mo	-0.610391	0.319726	1400.25	-1.9091	0.056453	HIVStatus	LM	0.380809	NS	0.543139	62383		C16344	16061034	Neg	Long Chain Polyunsaturated Fatty Acid (n3 and n6)	Lipid
lactosyl-N-behenoyl-sphingosine (d18:1/22:0)*	WLWH - WWoH	15 Mo	-0.463954	0.243083	1405.25	-1.90862	0.0565141	HIVStatus	LM	0.380809	NS	0.628792	57422	HMDB0011594		44260143	Pos Late	Lactosylceramides (LCER)	Lipid
2-hydroxyhippurate (salicylurate)	WLWH - WWoH	4 Mo	0.575699	0.301618	1301.86	1.9087	0.0565203	HIVStatus	LM	0.380809	NS	1.77837	18281	HMDB0000840	C07588	10253	Neg	Benzoate Metabolism	Xenobiotics
X-22162	WLWH - WWoH	4.5 Mo	0.24532	0.12868	1067.76	1.90644	0.0568608	HIVStatus	LM	0.381544	NS	1.27803	47417				Pos Early
2-arachidonoylglycerol (20:4)	WLWH - WWoH	9 Mo	-0.452222	0.237265	1369.77	-1.90598	0.0568624	HIVStatus	LM	0.381544	NS	0.636213	19266	HMDB0004666	C13856	5282280	Neg	Monoacylglycerol	Lipid
N1-methylguanosine	WLWH - WWoH	6 Mo	0.218031	0.114396	1272.82	1.90593	0.0568838	HIVStatus	LM	0.381544	NS	1.24363	31609	HMDB0001563		96373	Pos Early	Purine Metabolism, Guanine containing	Nucleotide
1-stearoyl-2-arachidonoyl-GPS (18:0/20:4)	WLWH - WWoH	6 Mo	-0.487377	0.255737	1240.75	-1.90577	0.0569106	HIVStatus	LM	0.381544	NS	0.614236	52235	HMDB0012383		24779545	Pos Late	Phosphatidylserine (PS)	Lipid
eicosapentaenoate (EPA; 20:5n3)	WLWH - WWoH	9 Mo	-0.484897	0.254476	1328.76	-1.90547	0.0569349	HIVStatus	LM	0.381544	NS	0.615761	18467	HMDB0001999	C06428	446284	Neg	Long Chain Polyunsaturated Fatty Acid (n3 and n6)	Lipid
1-docosahexaenoylglycerol (22:6)	WLWH - WWoH	9 Mo	-0.480522	0.252194	1365.42	-1.90537	0.0569422	HIVStatus	LM	0.381544	NS	0.61846	35153	HMDB0011587		53480995	Neg	Monoacylglycerol	Lipid
tryptophan betaine	WLWH - WWoH	15 Mo	0.451146	0.23686	1316.77	1.9047	0.057037	HIVStatus	LM	0.381829	NS	1.57011	37097	HMDB0061115	C09213	442106	Pos Early	Tryptophan Metabolism	Amino Acid
N-acetylglutamate	WLWH - WWoH	9 Mo	0.286294	0.150346	1083.1	1.90423	0.0571445	HIVStatus	LM	0.381951	NS	1.33148	15720	HMDB0001138	C00624	70914	Pos Early	Glutamate Metabolism	Amino Acid
2-methylbutyrylcarnitine (C5)	WLWH - WWoH	4 Mo	0.402323	0.211333	1076.47	1.90374	0.0572109	HIVStatus	LM	0.381951	NS	1.49529	45095	HMDB0000378		6426901	Pos Early	Leucine, Isoleucine and Valine Metabolism	Amino Acid
N,N-dimethylalanine	WLWH - WWoH	1 Mo	0.481163	0.25267	776.747	1.90432	0.0572381	HIVStatus	LM	0.381951	NS	1.61796	63151			5488191	Pos Early	Alanine and Aspartate Metabolism	Amino Acid
N-formylkynurenine	WLWH - WWoH	9 Mo	0.333953	0.1755	1148.37	1.90287	0.0573078	HIVStatus	LM	0.381951	NS	1.39648	64334	HMDB01200	C15605,C02406,C02700	910	Pos Early	Tryptophan Metabolism	Amino Acid
1-linoleoyl-GPS (18:2)*	WLWH - WWoH	1 Mo	0.388001	0.203932	1287	1.9026	0.0573161	HIVStatus	LM	0.381951	NS	1.47403	43676				Neg	Lysophospholipid	Lipid
sphingomyelin (d18:1/22:1, d18:2/22:0, d16:1/24:1)*	WLWH - WWoH	9 Mo	-0.239752	0.126047	1352.87	-1.90208	0.0573728	HIVStatus	LM	0.38198	NS	0.786823	48493	HMDB0012104			Pos Late	Sphingomyelins	Lipid
X-11843	WLWH - WWoH	12 Mo	-0.572822	0.301098	737.28	-1.90244	0.0575027	HIVStatus	LM	0.382467	NS	0.563932	46466				Neg
X-26266	WLWH - WWoH	9 Mo	-0.52195	0.274611	1369.17	-1.90069	0.0575527	HIVStatus	LM	0.382467	NS	0.593362	65030				Pos Late
1-stearoyl-2-dihomo-linolenoyl-GPS (18:0/20:3n3 or 6)*	WLWH - WWoH	12 Mo	-0.417516	0.2197	1298.5	-1.90039	0.0576027	HIVStatus	LM	0.382467	NS	0.658681	55010	HMDB12382			Pos Late	Phosphatidylserine (PS)	Lipid
N2,N2-dimethylguanosine	WLWH - WWoH	1 Wk	0.147431	0.0775866	814.168	1.90021	0.0577586	HIVStatus	LM	0.383155	NS	1.15885	35137	HMDB0004824		135501639	Pos Early	Purine Metabolism, Guanine containing	Nucleotide
X-12216	WLWH - WWoH	4 Mo	0.375704	0.197943	835.143	1.89804	0.0580353	HIVStatus	LM	0.384642	NS	1.45602	46613				Neg
glutamine conjugate of C6H10O2 (1)*	WLWH - WWoH	1 Wk	-0.0590249	0.0311234	1408	-1.89648	0.0581009	HIVStatus	LM	0.384728	NS	0.942683	63657				Neg	Partially Characterized Molecules	Partially Characterized Molecules
3-hydroxyisobutyrate	WLWH - WWoH	1 Mo	0.273081	0.14404	996.201	1.89587	0.0582667	HIVStatus	LM	0.385477	NS	1.31401	1549	HMDB0000023,HMDB0000336	C01188,C06001	11966314	Polar	Leucine, Isoleucine and Valine Metabolism	Amino Acid
glycerophosphoethanolamine	WLWH - WWoH	1 Mo	0.179951	0.095005	1055.39	1.89413	0.0584814	HIVStatus	LM	0.386548	NS	1.19716	37455	HMDB0000114	C01233	123874	Polar	Phospholipid Metabolism	Lipid
X-25422	WLWH - WWoH	12 Mo	0.356577	0.188408	1131.68	1.89257	0.0586695	HIVStatus	LM	0.387441	NS	1.42843	62719				Pos Early
N6,N6,N6-trimethyllysine	WLWH - WWoH	1 Wk	0.188913	0.0998201	749.731	1.89253	0.0588049	HIVStatus	LM	0.387985	NS	1.20794	1498	HMDB0001325	C03793	440120	Pos Early	Lysine Metabolism	Amino Acid
O-sulfo-tyrosine	WLWH - WWoH	1 Wk	-0.128518	0.068016	793.193	-1.88952	0.0591865	HIVStatus	LM	0.390151	NS	0.879398	45413	HMDB0155722		514186	Neg	Chemical	Xenobiotics
cholate	WLWH - WWoH	1 Mo	0.242414	0.128373	1084.87	1.88835	0.0592459	HIVStatus	LM	0.390191	NS	1.27432	22842	HMDB0000619	C00695	221493	Neg	Primary Bile Acid Metabolism	Lipid
4-methylcatechol sulfate	WLWH - WWoH	12 Mo	-0.45946	0.243425	1223.43	-1.88748	0.0593322	HIVStatus	LM	0.390408	NS	0.631625	46146	HMDB0240459		54104170	Neg	Benzoate Metabolism	Xenobiotics
palmitoyl-arachidonoyl-glycerol (16:0/20:4) [2]*	WLWH - WWoH	12 Mo	-0.37931	0.201121	1353.81	-1.88598	0.0595122	HIVStatus	LM	0.391103	NS	0.684334	54958	HMDB0007112		9543736	Pos Late	Diacylglycerol	Lipid
myristate (14:0)	WLWH - WWoH	12 Mo	-0.308314	0.163494	1304.68	-1.88579	0.0595454	HIVStatus	LM	0.391103	NS	0.734684	1365	HMDB0000806	C06424	11005	Neg	Long Chain Saturated Fatty Acid	Lipid
lactosyl-N-palmitoyl-sphingosine (d18:1/16:0)	WLWH - WWoH	4.5 Mo	-0.396453	0.210281	1345.91	-1.88535	0.0595981	HIVStatus	LM	0.391103	NS	0.672702	53010	HMDB0006750		53477895	Pos Late	Lactosylceramides (LCER)	Lipid
sphingomyelin (d17:1/16:0, d18:1/15:0, d16:1/17:0)*	WLWH - WWoH	9 Mo	-0.332955	0.176682	1316.55	-1.88449	0.0597188	HIVStatus	LM	0.391543	NS	0.716802	52433	HMDB0240617,HMDB0240608			Pos Late	Sphingomyelins	Lipid
palmitoyl-linoleoyl-glycerol (16:0/18:2) [2]*	WLWH - WWoH	12 Mo	-0.310554	0.164962	1358.14	-1.88258	0.0599715	HIVStatus	LM	0.392173	NS	0.733041	52634	HMDB0007103		131801744	Pos Late	Diacylglycerol	Lipid
methionine sulfone	WLWH - WWoH	15 Mo	0.471334	0.250364	1329.53	1.88259	0.0599741	HIVStatus	LM	0.392173	NS	1.60213	44878	HMDB0062174		69961	Pos Early	Methionine, Cysteine, SAM and Taurine Metabolism	Amino Acid
2,4-dihydroxybutyrate	WLWH - WWoH	12 Mo	0.257844	0.136967	1115.47	1.88253	0.0600238	HIVStatus	LM	0.392173	NS	1.29414	62951	HMDB0000360		192742	Polar	Fatty Acid, Dihydroxy	Lipid
oleoylcholine	WLWH - WWoH	15 Mo	-0.368889	0.195999	1407.92	-1.88209	0.0600292	HIVStatus	LM	0.392173	NS	0.691502	53260	HMDB0240596		59040790	Pos Late	Fatty Acid Metabolism (Acyl Choline)	Lipid
1-palmityl-2-arachidonoyl-GPC (O-16:0/20:4)*	WLWH - WWoH	18 Mo	0.538789	0.286465	1405.93	1.88082	0.0602032	HIVStatus	LM	0.392485	NS	1.71393	52718	HMDB0007982		10747814	Pos Late	Plasmalogen	Lipid
lactosialyltetraose a	WLWH - WWoH	4.5 Mo	0.368442	0.195816	897.41	1.88157	0.0602174	HIVStatus	LM	0.392485	NS	1.44548	63741	HMDB0006589		53477859	Polar	Disaccharides and Oligosaccharides	Carbohydrate
ribose	WLWH - WWoH	18 Mo	-0.367752	0.195589	1314.43	-1.88023	0.0602973	HIVStatus	LM	0.392485	NS	0.692289	1471	HMDB0000283	C00121	5779	Polar	Pentose Metabolism	Carbohydrate
1-arachidonylglycerol (20:4)	WLWH - WWoH	4 Mo	-0.394533	0.209846	1336.1	-1.88011	0.060311	HIVStatus	LM	0.392485	NS	0.673995	34397	HMDB11578	C13857	16019980,5282281	Neg	Monoacylglycerol	Lipid
2-arachidonoylglycerol (20:4)	WLWH - WWoH	15 Mo	-0.555849	0.2957	1408	-1.87977	0.0603452	HIVStatus	LM	0.392485	NS	0.573585	19266	HMDB0004666	C13856	5282280	Neg	Monoacylglycerol	Lipid
glycerol 2-phosphate	WLWH - WWoH	4 Mo	0.352886	0.187753	1133.39	1.87952	0.0604301	HIVStatus	LM	0.392688	NS	1.42317	27728	HMDB0002520	C02979	3611397,2526	Polar	Chemical	Xenobiotics
citrulline	WLWH - WWoH	4 Mo	-0.200635	0.106866	1055.69	-1.87745	0.0607326	HIVStatus	LM	0.393431	NS	0.818211	2132	HMDB0000904	C00327	9750	Pos Early	Urea cycle; Arginine and Proline Metabolism	Amino Acid
sarcosine	WLWH - WWoH	4.5 Mo	0.449947	0.239726	1192.04	1.87692	0.0607725	HIVStatus	LM	0.393431	NS	1.56823	1516	HMDB0000271	C00213	1088	Pos Early	Glycine, Serine and Threonine Metabolism	Amino Acid
linoleate (18:2n6)	WLWH - WWoH	9 Mo	-0.321313	0.171284	1342.65	-1.87591	0.060884	HIVStatus	LM	0.393431	NS	0.725196	1105	HMDB0006270,HMDB0000673	C01595	5280450	Neg	Long Chain Polyunsaturated Fatty Acid (n3 and n6)	Lipid
1-linoleoylglycerol (18:2)	WLWH - WWoH	6 Mo	-0.458165	0.244307	1355.75	-1.87537	0.0609572	HIVStatus	LM	0.393431	NS	0.632443	27447	HMDB0011568		5283469	Neg	Monoacylglycerol	Lipid
glutarate (C5-DC)	WLWH - WWoH	1 Wk	0.245495	0.130893	997.611	1.87554	0.0610101	HIVStatus	LM	0.393431	NS	1.27825	396	HMDB0000661	C00489	743,4418048	Polar	Fatty Acid, Dicarboxylate	Lipid
linolenate [alpha or gamma; (18:3n3 or 6)]	WLWH - WWoH	9 Mo	-0.42109	0.22459	1324.55	-1.87493	0.0610221	HIVStatus	LM	0.393431	NS	0.656331	34035	HMDB0003073,HMDB0001388	C06426,C06427	5280933,5280934	Neg	Long Chain Polyunsaturated Fatty Acid (n3 and n6)	Lipid
pyrraline	WLWH - WWoH	4.5 Mo	0.451658	0.240974	1379.58	1.8743	0.0611002	HIVStatus	LM	0.393431	NS	1.57091	48428	HMDB0033143	C21013	14274616	Pos Early	Food Component/Plant	Xenobiotics
N1-methyl-2-pyridone-5-carboxamide	WLWH - WWoH	1 Wk	0.255924	0.136514	1054.76	1.87471	0.0611093	HIVStatus	LM	0.393431	NS	1.29165	40469	HMDB0004193	C05842	69698	Neg	Nicotinate and Nicotinamide Metabolism	Cofactors and Vitamins
2,3-dihydroxy-5-methylthio-4-pentenoate (DMTPA)*	WLWH - WWoH	6 Mo	0.119642	0.0638263	877.267	1.87449	0.061195	HIVStatus	LM	0.393431	NS	1.12709	62805	HMDB0240388			Neg	Methionine, Cysteine, SAM and Taurine Metabolism	Amino Acid
stearoyl-linoleoyl-glycerol (18:0/18:2) [2]*	WLWH - WWoH	4 Mo	-0.425053	0.226873	1368.91	-1.87353	0.0612081	HIVStatus	LM	0.393431	NS	0.653735	54947				Pos Late	Diacylglycerol	Lipid
1-myristoyl-GPI (14:0)*	WLWH - WWoH	4.5 Mo	-0.508701	0.271553	1399.59	-1.8733	0.061235	HIVStatus	LM	0.393431	NS	0.601276	61829				Neg	Lysophospholipid	Lipid
trigonelline (N'-methylnicotinate)	WLWH - WWoH	9 Mo	0.395896	0.211336	1352.51	1.8733	0.0612424	HIVStatus	LM	0.393431	NS	1.48571	32401	HMDB0000875	C01004	5570	Pos Early	Nicotinate and Nicotinamide Metabolism	Cofactors and Vitamins
1-heptadecenoylglycerol (17:1)*	WLWH - WWoH	6 Mo	-0.490233	0.261697	1360.71	-1.87328	0.0612433	HIVStatus	LM	0.393431	NS	0.612484	62449				Neg	Monoacylglycerol	Lipid
erythronate*	WLWH - WWoH	4 Mo	0.107489	0.0574157	954.249	1.87212	0.0614958	HIVStatus	LM	0.394706	NS	1.11348	42420	HMDB0000613		2781043	Polar	Aminosugar Metabolism	Carbohydrate
bilirubin (Z,Z)	WLWH - WWoH	6 Mo	-0.386227	0.206416	1318.13	-1.87111	0.061551	HIVStatus	LM	0.394714	NS	0.679616	43807	HMDB0000054	C00486	5280352	Pos Late	Hemoglobin and Porphyrin Metabolism	Cofactors and Vitamins
glycine	WLWH - WWoH	4 Mo	0.198826	0.106247	904.088	1.87136	0.0616185	HIVStatus	LM	0.394801	NS	1.21997	58	HMDB0000123	C00037	750	Pos Early	Glycine, Serine and Threonine Metabolism	Amino Acid
2-methylbutyrylcarnitine (C5)	WLWH - WWoH	1 Mo	0.376005	0.201016	995.23	1.87052	0.0617055	HIVStatus	LM	0.395009	NS	1.45645	45095	HMDB0000378		6426901	Pos Early	Leucine, Isoleucine and Valine Metabolism	Amino Acid
X-13844	WLWH - WWoH	1 Wk	0.275649	0.147451	998.266	1.86943	0.0618561	HIVStatus	LM	0.395009	NS	1.31739	47977				Neg
methionine sulfone	WLWH - WWoH	12 Mo	0.39376	0.210666	1093.76	1.86912	0.0618733	HIVStatus	LM	0.395009	NS	1.48255	44878	HMDB0062174		69961	Pos Early	Methionine, Cysteine, SAM and Taurine Metabolism	Amino Acid
ceramide (d18:1/20:0, d16:1/22:0, d20:1/18:0)*	WLWH - WWoH	9 Mo	-0.547791	0.293139	1178.83	-1.86871	0.0619108	HIVStatus	LM	0.395009	NS	0.578225	57440	HMDB0240684,HMDB0240682,HMDB0004951			Pos Late	Ceramides	Lipid
linoleoyl-linolenoyl-glycerol (18:2/18:3) [1]*	WLWH - WWoH	1 Wk	-0.44503	0.238176	1282.45	-1.86849	0.061921	HIVStatus	LM	0.395009	NS	0.640805	54963	HMDB0007249		14275409	Pos Late	Diacylglycerol	Lipid
heptanoate (7:0)	WLWH - WWoH	15 Mo	-0.340838	0.182479	1288.22	-1.86782	0.0620141	HIVStatus	LM	0.395206	NS	0.711174	1644	HMDB0000666	C17714	8094	Neg	Medium Chain Fatty Acid	Lipid
2-linoleoylglycerol (18:2)	WLWH - WWoH	1 Wk	-0.325899	0.174522	1356.12	-1.86738	0.0620647	HIVStatus	LM	0.395206	NS	0.721878	32506	HMDB0011538		5365676	Neg	Monoacylglycerol	Lipid
1-margaroyl-2-linoleoyl-GPC (17:0/18:2)*	WLWH - WWoH	9 Mo	-0.404683	0.216754	1364.7	-1.86701	0.0621138	HIVStatus	LM	0.395206	NS	0.667188	52500			52922491	Pos Late	Phosphatidylcholine (PC)	Lipid
carotene diol (2)	WLWH - WWoH	6 Mo	-0.455185	0.243867	1264.67	-1.86653	0.0621979	HIVStatus	LM	0.395367	NS	0.63433	57636				Pos Late	Vitamin A Metabolism	Cofactors and Vitamins
pseudouridine	WLWH - WWoH	6 Mo	0.22725	0.121755	1084.21	1.86646	0.0622472	HIVStatus	LM	0.395367	NS	1.25514	33442	HMDB0000767	C02067	15047	Neg	Pyrimidine Metabolism, Uracil containing	Nucleotide
creatine	WLWH - WWoH	9 Mo	0.184059	0.0986112	872.042	1.86651	0.0623058	HIVStatus	LM	0.395396	NS	1.20209	27718	HMDB0000064	C00300	586	Pos Early	Creatine Metabolism	Amino Acid
4-hydroxyhippurate	WLWH - WWoH	6 Mo	0.288082	0.154413	1045.64	1.86566	0.0623689	HIVStatus	LM	0.395453	NS	1.33387	35527	HMDB0013678		151012	Neg	Benzoate Metabolism	Xenobiotics
orotidine	WLWH - WWoH	15 Mo	0.368019	0.197418	1352.9	1.86417	0.0625148	HIVStatus	LM	0.396035	NS	1.44487	35172	HMDB0000788		92751	Polar	Pyrimidine Metabolism, Orotate containing	Nucleotide
3-hydroxystachydrine*	WLWH - WWoH	4.5 Mo	-0.604834	0.324565	1389.16	-1.86352	0.0625996	HIVStatus	LM	0.39623	NS	0.546165	62062		C10151	46173781	Pos Early	Food Component/Plant	Xenobiotics
palmitoleate (16:1n7)	WLWH - WWoH	15 Mo	-0.471008	0.252819	1404.5	-1.86302	0.0626674	HIVStatus	LM	0.396316	NS	0.624373	33447	HMDB0003229	C08362	445638	Neg	Long Chain Monounsaturated Fatty Acid	Lipid
dehydroepiandrosterone sulfate (DHEA-S)	WLWH - WWoH	1 Mo	-0.311177	0.166967	603.673	-1.8637	0.0628485	HIVStatus	LM	0.396869	NS	0.732584	32425	HMDB0001032	C04555	12594	Neg	Androgenic Steroids	Lipid
lactosyl-N-behenoyl-sphingosine (d18:1/22:0)*	WLWH - WWoH	1 Wk	-0.31626	0.169861	1206.51	-1.86188	0.0628633	HIVStatus	LM	0.396869	NS	0.72887	57422	HMDB0011594		44260143	Pos Late	Lactosylceramides (LCER)	Lipid
cytidine	WLWH - WWoH	4.5 Mo	0.297747	0.160031	1377.65	1.86056	0.0630196	HIVStatus	LM	0.397512	NS	1.34682	514	HMDB0000089	C00475	6175	Pos Early	Pyrimidine Metabolism, Cytidine containing	Nucleotide
X-13844	WLWH - WWoH	9 Mo	0.312963	0.168584	1184.99	1.85642	0.063642	HIVStatus	LM	0.40093	NS	1.36747	47977				Neg
palmitoyl-oleoyl-glycerol (16:0/18:1) [2]*	WLWH - WWoH	9 Mo	-0.400092	0.215568	1361.59	-1.85599	0.0636711	HIVStatus	LM	0.40093	NS	0.670258	54942	HMDB0007102	C13861	5282283	Pos Late	Diacylglycerol	Lipid
vanillactate	WLWH - WWoH	4 Mo	0.152195	0.0820179	876.403	1.85563	0.063842	HIVStatus	LM	0.401401	NS	1.16439	54910	HMDB0000913		160637	Neg	Tyrosine Metabolism	Amino Acid
dopamine 3-O-sulfate	WLWH - WWoH	1 Wk	0.116356	0.0627302	1221.91	1.85487	0.0638555	HIVStatus	LM	0.401401	NS	1.1234	48407	HMDB0006275	C13690	122136	Neg	Tyrosine Metabolism	Amino Acid
X-12411	WLWH - WWoH	6 Mo	0.342439	0.184619	784.579	1.85485	0.0639933	HIVStatus	LM	0.401719	NS	1.40838	46616				Neg
tryptophan betaine	WLWH - WWoH	4.5 Mo	-0.387657	0.20911	1155.62	-1.85385	0.0640159	HIVStatus	LM	0.401719	NS	0.678645	37097	HMDB0061115	C09213	442106	Pos Early	Tryptophan Metabolism	Amino Acid
pyruvate	WLWH - WWoH	12 Mo	-0.312843	0.168818	1064.88	-1.85314	0.0641387	HIVStatus	LM	0.402107	NS	0.731365	48990	HMDB0000243	C00022	1060	Polar	Glycolysis, Gluconeogenesis, and Pyruvate Metabolism	Carbohydrate
dimethyl sulfone	WLWH - WWoH	1 Wk	0.322176	0.173853	779.341	1.85315	0.0642388	HIVStatus	LM	0.402107	NS	1.38013	43424	HMDB0004983	C11142	6213	Pos Early	Chemical	Xenobiotics
7-methylguanine	WLWH - WWoH	6 Mo	0.158565	0.0856011	951.079	1.85237	0.0642829	HIVStatus	LM	0.402107	NS	1.17183	35114	HMDB0000897	C02242	135398679	Pos Early	Purine Metabolism, Guanine containing	Nucleotide
4-vinylphenol sulfate	WLWH - WWoH	6 Mo	0.30739	0.165986	1143.29	1.8519	0.0642975	HIVStatus	LM	0.402107	NS	1.35987	36098	HMDB0062775	C05627	6426766	Neg	Benzoate Metabolism	Xenobiotics
1-palmitoyl-GPC (16:0)	WLWH - WWoH	6 Mo	-0.324489	0.175557	1368.46	-1.84834	0.0647685	HIVStatus	LM	0.404707	NS	0.722897	33955	HMDB0010382	C04102	86554	Pos Late	Lysophospholipid	Lipid
cholesterol	WLWH - WWoH	6 Mo	-0.218423	0.118226	1356.26	-1.8475	0.064893	HIVStatus	LM	0.404979	NS	0.803786	63	HMDB0000067	C00187	5997,6432564,11025495	Pos Late	Sterol	Lipid
palmitoyl-docosahexaenoyl-glycerol (16:0/22:6) [2]*	WLWH - WWoH	4 Mo	-0.415927	0.225161	1332.22	-1.84724	0.0649337	HIVStatus	LM	0.404979	NS	0.659729	57374	HMDB0007121		9543827	Pos Late	Diacylglycerol	Lipid
1-linoleoyl-GPC (18:2)	WLWH - WWoH	4 Mo	-0.445923	0.241474	1347.54	-1.84667	0.0650141	HIVStatus	LM	0.404979	NS	0.640233	34419	HMDB0010386	C04100	11988421	Pos Late	Lysophospholipid	Lipid
palmitoleate (16:1n7)	WLWH - WWoH	4 Mo	-0.349031	0.189006	1240.72	-1.84667	0.0650335	HIVStatus	LM	0.404979	NS	0.705371	33447	HMDB0003229	C08362	445638	Neg	Long Chain Monounsaturated Fatty Acid	Lipid
sphingomyelin (d18:1/25:0, d19:0/24:1, d20:1/23:0, d19:1/24:0)*	WLWH - WWoH	1 Wk	0.398528	0.215883	1004.66	1.84604	0.0651808	HIVStatus	LM	0.405551	NS	1.48963	57478	HMDB0240675,HMDB0240674,HMDB0240673,HMDB0240671			Pos Late	Sphingomyelins	Lipid
creatine	WLWH - WWoH	6 Mo	0.177726	0.096314	821.734	1.84527	0.0653573	HIVStatus	LM	0.406303	NS	1.1945	27718	HMDB0000064	C00300	586	Pos Early	Creatine Metabolism	Amino Acid
docosapentaenoate (n3 DPA; 22:5n3)	WLWH - WWoH	18 Mo	-0.540152	0.293008	1398.61	-1.84347	0.0654714	HIVStatus	LM	0.406667	NS	0.58266	32504	HMDB0006528,HMDB0001976	C16513	6441454	Neg	Long Chain Polyunsaturated Fatty Acid (n3 and n6)	Lipid
3-hydroxystachydrine*	WLWH - WWoH	12 Mo	0.563579	0.305791	1362.29	1.84302	0.0655431	HIVStatus	LM	0.406767	NS	1.75695	62062		C10151	46173781	Pos Early	Food Component/Plant	Xenobiotics
1-stearoyl-GPC (18:0)	WLWH - WWoH	4 Mo	0.332724	0.180637	1277.22	1.84195	0.0657139	HIVStatus	LM	0.407378	NS	1.39476	33961	HMDB0010384		497300	Pos Late	Lysophospholipid	Lipid
3-hydroxy-2-methylpyridine sulfate	WLWH - WWoH	15 Mo	0.243649	0.132306	1386.25	1.84156	0.0657528	HIVStatus	LM	0.407378	NS	1.2759	63227				Neg	Chemical	Xenobiotics
cystathionine	WLWH - WWoH	4 Mo	0.399495	0.21708	825.063	1.84032	0.0660809	HIVStatus	LM	0.408782	NS	1.49107	15705	HMDB0000099	C02291	439258	Pos Early	Methionine, Cysteine, SAM and Taurine Metabolism	Amino Acid
1-stearoyl-2-oleoyl-GPC (18:0/18:1)	WLWH - WWoH	1 Mo	0.236501	0.128572	1228.65	1.83944	0.0660911	HIVStatus	LM	0.408782	NS	1.26681	52438	HMDB0008038		24778825	Pos Late	Phosphatidylcholine (PC)	Lipid
3-hydroxymyristate	WLWH - WWoH	6 Mo	-0.253371	0.137856	1304.89	-1.83794	0.0662982	HIVStatus	LM	0.409716	NS	0.77618	21158	HMDB0061656		16064	Neg	Fatty Acid, Monohydroxy	Lipid
benzoate	WLWH - WWoH	15 Mo	-0.270075	0.146987	1402.55	-1.83741	0.0663612	HIVStatus	LM	0.409759	NS	0.763322	15778	HMDB0001870	C00180	243	Neg	Benzoate Metabolism	Xenobiotics
palmitoleoyl-arachidonoyl-glycerol (16:1/20:4) [2]*	WLWH - WWoH	1 Mo	-0.619599	0.337433	1292.31	-1.83621	0.0665558	HIVStatus	LM	0.410353	NS	0.53816	57406				Pos Late	Diacylglycerol	Lipid
uridine	WLWH - WWoH	15 Mo	-0.189936	0.103458	1397.61	-1.83588	0.0665879	HIVStatus	LM	0.410353	NS	0.827012	606	HMDB0000296	C00299	6029	Neg	Pyrimidine Metabolism, Uracil containing	Nucleotide
3-phosphoserine	WLWH - WWoH	1 Wk	0.487696	0.265594	976.544	1.83624	0.0666256	HIVStatus	LM	0.410353	NS	1.62856	543	HMDB0001721,HMDB0000272	C01005,C02532	68841	Pos Early	Glycine, Serine and Threonine Metabolism	Amino Acid
gamma-tocopherol/beta-tocopherol	WLWH - WWoH	1 Mo	0.252775	0.137762	1197.36	1.83486	0.0667738	HIVStatus	LM	0.410759	NS	1.28759	52473	HMDB0006335,HMDB0001492	C14152,C02483		Pos Late	Tocopherol Metabolism	Cofactors and Vitamins
nicotinamide ribonucleotide (NMN)	WLWH - WWoH	4 Mo	-0.430878	0.23488	1178.27	-1.83446	0.0668378	HIVStatus	LM	0.410759	NS	0.649938	22152	HMDB0000229	C00455	14180	Pos Early	Nicotinate and Nicotinamide Metabolism	Cofactors and Vitamins
laurate (12:0)	WLWH - WWoH	18 Mo	-0.499337	0.272261	1402.52	-1.83404	0.0668598	HIVStatus	LM	0.410759	NS	0.606933	1645	HMDB0000638	C02679	3893	Neg	Medium Chain Fatty Acid	Lipid
stachydrine	WLWH - WWoH	12 Mo	0.540895	0.295017	1230.61	1.83343	0.0669793	HIVStatus	LM	0.411081	NS	1.71754	34384	HMDB0004827	C10172	115244	Pos Early	Food Component/Plant	Xenobiotics
S-adenosylmethionine (SAM)	WLWH - WWoH	6 Mo	0.243386	0.132772	1213.99	1.83311	0.0670307	HIVStatus	LM	0.411081	NS	1.27556	15915	HMDB0001185	C00019	34755	Pos Early	Methionine, Cysteine, SAM and Taurine Metabolism	Amino Acid
nicotinamide adenine dinucleotide (NAD+)	WLWH - WWoH	15 Mo	-0.435918	0.237916	1405.74	-1.83224	0.0671275	HIVStatus	LM	0.411081	NS	0.64667	5278		C00003	5892	Neg	Nicotinate and Nicotinamide Metabolism	Cofactors and Vitamins
linoleoyl-arachidonoyl-glycerol (18:2/20:4) [1]*	WLWH - WWoH	1 Wk	-0.461321	0.251799	1278.65	-1.8321	0.0671694	HIVStatus	LM	0.411081	NS	0.630451	54955	HMDB0007257		9543796	Pos Late	Diacylglycerol	Lipid
cyclo(his-pro)	WLWH - WWoH	4 Mo	0.382461	0.208897	1054.53	1.83086	0.0674037	HIVStatus	LM	0.411081	NS	1.46589	52353	HMDB0002053		449094,65137	Pos Early	Dipeptide	Peptide
1-pentadecanoylglycerol (15:0)	WLWH - WWoH	15 Mo	-0.547268	0.299069	1405.93	-1.82991	0.0674757	HIVStatus	LM	0.411081	NS	0.578528	47898			190750	Neg	Monoacylglycerol	Lipid
10-nonadecenoate (19:1n9)	WLWH - WWoH	9 Mo	-0.290805	0.158949	1347.74	-1.82955	0.0675374	HIVStatus	LM	0.411081	NS	0.747661	33972	HMDB0013622		5312513	Neg	Long Chain Monounsaturated Fatty Acid	Lipid
1-oleoyl-GPI (18:1)	WLWH - WWoH	18 Mo	0.466061	0.254795	1399.48	1.82916	0.0675881	HIVStatus	LM	0.411081	NS	1.5937	36602	HMDB0061693		86289645	Neg	Lysophospholipid	Lipid
inosine	WLWH - WWoH	4.5 Mo	-0.332213	0.181663	1374.96	-1.82874	0.0676553	HIVStatus	LM	0.411081	NS	0.717334	1123	HMDB0000195	C00294	6021	Neg	Purine Metabolism, (Hypo)Xanthine/Inosine containing	Nucleotide
1,2-dipalmitoyl-GPE (16:0/16:0)*	WLWH - WWoH	9 Mo	-0.342403	0.187234	1287.93	-1.82875	0.0676689	HIVStatus	LM	0.411081	NS	0.710062	57341	HMDB0008923		445468	Pos Late	Phosphatidylethanolamine (PE)	Lipid
androstenediol (3beta,17beta) disulfate (1)	WLWH - WWoH	4.5 Mo	-0.189173	0.103438	1103.98	-1.82886	0.0676902	HIVStatus	LM	0.411081	NS	0.827643	37202	HMDB0240313	C04295	87120982	Neg	Androgenic Steroids	Lipid
1-palmitoyl-2-arachidonoyl-GPE (16:0/20:4)*	WLWH - WWoH	12 Mo	-0.291559	0.159484	1372.95	-1.82814	0.0677447	HIVStatus	LM	0.411081	NS	0.747098	52464	HMDB0005323	C05210	9546800	Pos Late	Phosphatidylethanolamine (PE)	Lipid
sphingomyelin (d18:1/22:2, d18:2/22:1, d16:1/24:2)*	WLWH - WWoH	9 Mo	-0.32577	0.178203	1306.76	-1.82809	0.067764	HIVStatus	LM	0.411081	NS	0.721971	57477	HMDB0240670,HMDB0240672,HMDB0240669			Pos Late	Sphingomyelins	Lipid
myristoyl-linoleoyl-glycerol (14:0/18:2) [2]*	WLWH - WWoH	4 Mo	-0.299672	0.163944	1330.63	-1.82789	0.0677892	HIVStatus	LM	0.411081	NS	0.741061	57408	HMDB0007016		14275352	Pos Late	Diacylglycerol	Lipid
N1-methylinosine	WLWH - WWoH	1 Wk	0.206994	0.113199	867.309	1.82859	0.0678048	HIVStatus	LM	0.411081	NS	1.22997	48351	HMDB0002721		650095	Pos Early	Purine Metabolism, (Hypo)Xanthine/Inosine containing	Nucleotide
docosapentaenoate (n3 DPA; 22:5n3)	WLWH - WWoH	15 Mo	-0.45469	0.248823	1407.49	-1.82736	0.0678569	HIVStatus	LM	0.411081	NS	0.634645	32504	HMDB0006528,HMDB0001976	C16513	6441454	Neg	Long Chain Polyunsaturated Fatty Acid (n3 and n6)	Lipid
2-stearoyl-GPE (18:0)*	WLWH - WWoH	4 Mo	0.344947	0.188753	1216.44	1.8275	0.0678688	HIVStatus	LM	0.411081	NS	1.41191	41220	HMDB0011129		90658453,53480667	Neg	Lysophospholipid	Lipid
gulonate*	WLWH - WWoH	1 Wk	0.276395	0.151269	1089.98	1.82718	0.0679459	HIVStatus	LM	0.411081	NS	1.31837	46957	HMDB0003290	C00800	152304	Polar	Ascorbate and Aldarate Metabolism	Cofactors and Vitamins
lysine	WLWH - WWoH	4 Mo	0.223598	0.122417	992.251	1.82653	0.068071	HIVStatus	LM	0.411081	NS	1.25057	1301	HMDB0003405	C00739,C00047	5962	Pos Early	Lysine Metabolism	Amino Acid
1-stearoyl-2-docosahexaenoyl-GPS (18:0/22:6)*	WLWH - WWoH	6 Mo	-0.31109	0.170367	1233.97	-1.826	0.0680911	HIVStatus	LM	0.411081	NS	0.732648	52696	HMDB0010167		24779546	Pos Late	Phosphatidylserine (PS)	Lipid
1-palmitoylglycerol (16:0)	WLWH - WWoH	9 Mo	-0.421345	0.23079	1331.63	-1.82566	0.0681253	HIVStatus	LM	0.411081	NS	0.656164	21127	HMDB0011564		14900	Neg	Monoacylglycerol	Lipid
1-palmitoyl-GPC (16:0)	WLWH - WWoH	1 Mo	0.28731	0.15739	1329.12	1.82546	0.0681552	HIVStatus	LM	0.411081	NS	1.33284	33955	HMDB0010382	C04102	86554	Pos Late	Lysophospholipid	Lipid
N-delta-acetylornithine	WLWH - WWoH	1 Wk	0.396507	0.21715	857.571	1.82596	0.0682045	HIVStatus	LM	0.411081	NS	1.48662	43249	HMDB0003357	C00437	9920500	Pos Early	Urea cycle; Arginine and Proline Metabolism	Amino Acid
1-methyl-4-imidazoleacetate	WLWH - WWoH	9 Mo	0.186326	0.102205	1174.52	1.82306	0.0685483	HIVStatus	LM	0.412813	NS	1.20482	32350	HMDB0002820	C05828	75810	Pos Early	Histidine Metabolism	Amino Acid
guanidinoacetate	WLWH - WWoH	4 Mo	0.297779	0.163369	1130.36	1.82274	0.0686066	HIVStatus	LM	0.412824	NS	1.34686	43802	HMDB0000128	C00581	763	Pos Early	Creatine Metabolism	Amino Acid
hexadecadienoate (16:2n6)	WLWH - WWoH	6 Mo	-0.353139	0.193881	1269.45	-1.82142	0.0687775	HIVStatus	LM	0.413258	NS	0.702479	57652	HMDB0000477		13932172	Neg	Long Chain Polyunsaturated Fatty Acid (n3 and n6)	Lipid
1-(1-enyl-oleoyl)-GPE (P-18:1)*	WLWH - WWoH	1 Wk	0.251967	0.138388	1199.05	1.82073	0.0688971	HIVStatus	LM	0.413258	NS	1.28655	44621				Pos Late	Lysoplasmalogen	Lipid
glycine	WLWH - WWoH	9 Mo	0.206256	0.11327	1028.44	1.82092	0.0689088	HIVStatus	LM	0.413258	NS	1.22907	58	HMDB0000123	C00037	750	Pos Early	Glycine, Serine and Threonine Metabolism	Amino Acid
X-11381	WLWH - WWoH	18 Mo	0.334615	0.183803	1223.21	1.82051	0.0689258	HIVStatus	LM	0.413258	NS	1.3974	46347				Neg
acisoga	WLWH - WWoH	4.5 Mo	0.235394	0.129325	1193.85	1.82017	0.0689827	HIVStatus	LM	0.413258	NS	1.26541	43258	HMDB0061384		129397	Pos Early	Polyamine Metabolism	Amino Acid
dihomo-linolenate (20:3n3 or n6)	WLWH - WWoH	4 Mo	-0.320954	0.176383	1275.63	-1.81964	0.0690483	HIVStatus	LM	0.413258	NS	0.725457	35718	HMDB0002925	C03242	5280581	Neg	Long Chain Polyunsaturated Fatty Acid (n3 and n6)	Lipid
trans-urocanate	WLWH - WWoH	1 Wk	0.333421	0.18324	1186.28	1.81959	0.069074	HIVStatus	LM	0.413258	NS	1.39574	607	HMDB0000301	C00785	736715	Pos Early	Histidine Metabolism	Amino Acid
X-13729	WLWH - WWoH	1 Mo	0.173492	0.0953279	709.342	1.81996	0.0691872	HIVStatus	LM	0.413554	NS	1.18945	47971				Neg
galactonate	WLWH - WWoH	4 Mo	0.134425	0.0738956	871.321	1.81912	0.0692365	HIVStatus	LM	0.413554	NS	1.14388	27719	HMDB0000565	C00880,C15930	12310779,128869	Polar	Fructose, Mannose and Galactose Metabolism	Carbohydrate
eicosenoate (20:1)	WLWH - WWoH	4 Mo	-0.226624	0.124666	1312.28	-1.81786	0.0693141	HIVStatus	LM	0.41368	NS	0.79722	33587	HMDB0002231,HMDB0062436	C16526	5282768,5282769,94159	Neg	Long Chain Monounsaturated Fatty Acid	Lipid
hexadecasphingosine (d16:1)*	WLWH - WWoH	4 Mo	0.295212	0.16242	1092.36	1.81758	0.0694018	HIVStatus	LM	0.413866	NS	1.34341	57428			14767871	Pos Late	Sphingosines	Lipid
3-S-cysteinyl-2-methylpropanoate*	WLWH - WWoH	12 Mo	0.618963	0.3409	1311.09	1.81567	0.0696488	HIVStatus	LM	0.415	NS	1.857	62310	HMDB30411			Pos Early	Chemical	Xenobiotics
X-25212	WLWH - WWoH	1 Mo	-0.375349	0.206812	1195.6	-1.81493	0.0697852	HIVStatus	LM	0.415335	NS	0.687049	62393				Pos Late
3-aminoisobutyrate	WLWH - WWoH	4.5 Mo	0.346579	0.190952	1012.7	1.81501	0.0698185	HIVStatus	LM	0.415335	NS	1.41422	1566	HMDB0002166	C05145	64956	Pos Early	Pyrimidine Metabolism, Thymine containing	Nucleotide
3-hydroxymyristate	WLWH - WWoH	9 Mo	-0.259275	0.142938	1330.87	-1.8139	0.0699184	HIVStatus	LM	0.415591	NS	0.771611	21158	HMDB0061656		16064	Neg	Fatty Acid, Monohydroxy	Lipid
hexadecadienoate (16:2n6)	WLWH - WWoH	4 Mo	-0.335811	0.18519	1226.5	-1.81333	0.0700247	HIVStatus	LM	0.415885	NS	0.714758	57652	HMDB0000477		13932172	Neg	Long Chain Polyunsaturated Fatty Acid (n3 and n6)	Lipid
linoleoylcholine*	WLWH - WWoH	18 Mo	-0.376072	0.207471	1406.75	-1.81265	0.0700987	HIVStatus	LM	0.415987	NS	0.686553	57463	HMDB0013213		53481656	Pos Late	Fatty Acid Metabolism (Acyl Choline)	Lipid
1,2-dipalmitoyl-GPE (16:0/16:0)*	WLWH - WWoH	4.5 Mo	-0.360335	0.198883	1344.36	-1.81179	0.0702421	HIVStatus	LM	0.4165	NS	0.697443	57341	HMDB0008923		445468	Pos Late	Phosphatidylethanolamine (PE)	Lipid
N-(2-furoyl)glycine	WLWH - WWoH	1 Mo	0.255117	0.140829	1137.93	1.81154	0.0703203	HIVStatus	LM	0.416627	NS	1.29061	31536	HMDB0000439		21863	Neg	Food Component/Plant	Xenobiotics
2-heptadecenoylglycerol (17:1)*	WLWH - WWoH	6 Mo	-0.378101	0.208819	1300.5	-1.81066	0.0704234	HIVStatus	LM	0.4169	NS	0.685161	62448				Neg	Monoacylglycerol	Lipid
quinate	WLWH - WWoH	1 Mo	0.28678	0.158458	1345.21	1.80981	0.0705484	HIVStatus	LM	0.417302	NS	1.33213	18335	HMDB0003072	C00296	6508	Polar	Food Component/Plant	Xenobiotics
glucose	WLWH - WWoH	4 Mo	-0.191113	0.105701	1143.01	-1.80806	0.0708607	HIVStatus	LM	0.418811	NS	0.826039	48152	HMDB0000122	C00031	5793	Polar	Glycolysis, Gluconeogenesis, and Pyruvate Metabolism	Carbohydrate
7-methylguanine	WLWH - WWoH	18 Mo	0.214713	0.118938	1385.91	1.80525	0.0712519	HIVStatus	LM	0.420783	NS	1.23951	35114	HMDB0000897	C02242	135398679	Pos Early	Purine Metabolism, Guanine containing	Nucleotide
phenylpropionylglycine	WLWH - WWoH	15 Mo	-0.329095	0.182415	1236.33	-1.8041	0.0714585	HIVStatus	LM	0.421028	NS	0.719575	35434	HMDB0000860		152323	Pos Early	Benzoate Metabolism	Xenobiotics
X-25948	WLWH - WWoH	18 Mo	0.47439	0.263076	1404.13	1.80324	0.0715647	HIVStatus	LM	0.421028	NS	1.60703	63899				Pos Early
1-palmitoleoylglycerol (16:1)*	WLWH - WWoH	4 Mo	-0.493128	0.273485	1333.31	-1.80313	0.0715939	HIVStatus	LM	0.421028	NS	0.610713	52431	HMDB0011565			Neg	Monoacylglycerol	Lipid
palmitoyl-docosahexaenoyl-glycerol (16:0/22:6) [1]*	WLWH - WWoH	4 Mo	-0.387171	0.21474	1287.17	-1.80298	0.0716254	HIVStatus	LM	0.421028	NS	0.678975	57373	HMDB0007121		9543827	Pos Late	Diacylglycerol	Lipid
N,N-dimethylalanine	WLWH - WWoH	18 Mo	0.678427	0.376314	1378.34	1.80282	0.0716347	HIVStatus	LM	0.421028	NS	1.97078	63151			5488191	Pos Early	Alanine and Aspartate Metabolism	Amino Acid
N-formylmethionine	WLWH - WWoH	4 Mo	0.289173	0.160315	734.753	1.80379	0.0716743	HIVStatus	LM	0.421028	NS	1.33532	2829	HMDB0001015	C03145	439750	Neg	Methionine, Cysteine, SAM and Taurine Metabolism	Amino Acid
2-methylserine	WLWH - WWoH	9 Mo	0.392038	0.217501	1346.34	1.80246	0.0716961	HIVStatus	LM	0.421028	NS	1.47999	53229		C02115	94309	Pos Early	Glycine, Serine and Threonine Metabolism	Amino Acid
1-stearoyl-2-linoleoyl-GPE (18:0/18:2)*	WLWH - WWoH	9 Mo	-0.217937	0.120977	1376.84	-1.80147	0.0718476	HIVStatus	LM	0.421328	NS	0.804176	52446	HMDB0008994		9546749	Pos Late	Phosphatidylethanolamine (PE)	Lipid
sarcosine	WLWH - WWoH	9 Mo	0.4102	0.227769	1102.51	1.80095	0.071984	HIVStatus	LM	0.421328	NS	1.50712	1516	HMDB0000271	C00213	1088	Pos Early	Glycine, Serine and Threonine Metabolism	Amino Acid
palmitoyl-docosahexaenoyl-glycerol (16:0/22:6) [1]*	WLWH - WWoH	9 Mo	-0.42042	0.233565	1341.29	-1.80001	0.0720831	HIVStatus	LM	0.421328	NS	0.656771	57373	HMDB0007121		9543827	Pos Late	Diacylglycerol	Lipid
N-acetylalanine	WLWH - WWoH	4.5 Mo	0.110397	0.0613462	1161.64	1.79957	0.0721872	HIVStatus	LM	0.421328	NS	1.11672	1585	HMDB0000766	C02847	88064	Polar	Alanine and Aspartate Metabolism	Amino Acid
nicotinamide ribonucleotide (NMN)	WLWH - WWoH	6 Mo	-0.441919	0.245585	1229.28	-1.79946	0.0721917	HIVStatus	LM	0.421328	NS	0.642802	22152	HMDB0000229	C00455	14180	Pos Early	Nicotinate and Nicotinamide Metabolism	Cofactors and Vitamins
stearate (18:0)	WLWH - WWoH	6 Mo	-0.117998	0.0655804	1363.81	-1.79928	0.072195	HIVStatus	LM	0.421328	NS	0.888698	1358	HMDB0000827	C01530	5281	Neg	Long Chain Saturated Fatty Acid	Lipid
OAHSA (18:1/OH-18:0)	WLWH - WWoH	15 Mo	0.387143	0.215204	1400.48	1.79895	0.0722412	HIVStatus	LM	0.421328	NS	1.47277	57389				Pos Late	Fatty Acid Hydroxyl Fatty Acid	Lipid
N-acetylputrescine	WLWH - WWoH	6 Mo	0.290695	0.161567	1167.42	1.79922	0.0722427	HIVStatus	LM	0.421328	NS	1.33736	37496	HMDB0002064	C02714	122356	Pos Early	Polyamine Metabolism	Amino Acid
myristoyl dihydrosphingomyelin (d18:0/14:0)*	WLWH - WWoH	1 Mo	0.241879	0.134447	1170.56	1.79907	0.0722654	HIVStatus	LM	0.421328	NS	1.27364	57365	HMDB0012085		44260138	Pos Late	Dihydrosphingomyelins	Lipid
X-24035	WLWH - WWoH	4 Mo	-0.350923	0.195196	1191.21	-1.7978	0.0724618	HIVStatus	LM	0.421676	NS	0.704038	52064				Pos Late
linoleoyl-linoleoyl-glycerol (18:2/18:2) [1]*	WLWH - WWoH	4 Mo	-0.309426	0.172138	1289.19	-1.79755	0.0724826	HIVStatus	LM	0.421676	NS	0.733868	54968	HMDB0007248		9543729	Pos Late	Diacylglycerol	Lipid
palmitoyl-linoleoyl-glycerol (16:0/18:2) [1]*	WLWH - WWoH	1 Wk	-0.348302	0.193776	1288.49	-1.79744	0.0724992	HIVStatus	LM	0.421676	NS	0.705885	52633	HMDB0007103		9543695	Pos Late	Diacylglycerol	Lipid
palmitoyl-dihomo-linolenoyl-glycerol (16:0/20:3n3 or 6) [2]*	WLWH - WWoH	18 Mo	-0.862977	0.480327	1400.14	-1.79665	0.0726073	HIVStatus	LM	0.421676	NS	0.421904	54941				Pos Late	Diacylglycerol	Lipid
5-HETE	WLWH - WWoH	4 Mo	-0.178801	0.0995235	1402.25	-1.79657	0.0726187	HIVStatus	LM	0.421676	NS	0.836272	37372	HMDB0011134	C04805	5280733	Neg	Eicosanoid	Lipid
lactate	WLWH - WWoH	1 Wk	0.201614	0.11223	1225.32	1.79644	0.0726709	HIVStatus	LM	0.421676	NS	1.22338	527	HMDB0000190	C00186	612	Polar	Glycolysis, Gluconeogenesis, and Pyruvate Metabolism	Carbohydrate
2-docosahexaenoylglycerol (22:6)*	WLWH - WWoH	9 Mo	-0.385226	0.21451	1191.9	-1.79584	0.0727737	HIVStatus	LM	0.4218	NS	0.680297	48675	HMDB0011557		46896303	Neg	Monoacylglycerol	Lipid
heptadecatrienoate (17:3)*	WLWH - WWoH	12 Mo	-0.397573	0.221433	1329.41	-1.79546	0.0728076	HIVStatus	LM	0.4218	NS	0.671949	62383		C16344	16061034	Neg	Long Chain Polyunsaturated Fatty Acid (n3 and n6)	Lipid
1-stearoyl-2-docosahexaenoyl-GPC (18:0/22:6)	WLWH - WWoH	6 Mo	-0.317442	0.176848	1342.42	-1.795	0.0728785	HIVStatus	LM	0.421877	NS	0.728009	52611	HMDB0008057		24778876	Pos Late	Phosphatidylcholine (PC)	Lipid
phenol sulfate	WLWH - WWoH	18 Mo	0.313139	0.174619	1403.48	1.79327	0.0731452	HIVStatus	LM	0.422508	NS	1.36771	32553	HMDB0060015	C02180	74426	Neg	Tyrosine Metabolism	Amino Acid
lactosyl-N-nervonoyl-sphingosine (d18:1/24:1)*	WLWH - WWoH	15 Mo	-0.520852	0.290542	1389.06	-1.79269	0.0732394	HIVStatus	LM	0.422508	NS	0.594014	57370	HMDB0004872			Pos Late	Lactosylceramides (LCER)	Lipid
mannitol/sorbitol	WLWH - WWoH	1 Mo	-0.120045	0.066946	1024.98	-1.79316	0.0732415	HIVStatus	LM	0.422508	NS	0.88688	46142	HMDB0000247,HMDB0000765	C00392,C00794	5780,6251	Polar	Fructose, Mannose and Galactose Metabolism	Carbohydrate
oleoyl-linoleoyl-glycerol (18:1/18:2) [1]	WLWH - WWoH	12 Mo	-0.368396	0.20555	1365.18	-1.79225	0.0733149	HIVStatus	LM	0.422508	NS	0.691843	46798	HMDB0007219		14275396	Pos Late	Diacylglycerol	Lipid
5-dodecenoate (12:1n7)	WLWH - WWoH	6 Mo	-0.332426	0.185481	1249.94	-1.79224	0.0733368	HIVStatus	LM	0.422508	NS	0.717182	33968	HMDB0000529		5312378	Neg	Medium Chain Fatty Acid	Lipid
glycerol	WLWH - WWoH	6 Mo	-0.281084	0.156854	1275.14	-1.79201	0.0733691	HIVStatus	LM	0.422508	NS	0.754965	15122	HMDB0000131	C00116	753	Neg	Glycerolipid Metabolism	Lipid
kynurenine	WLWH - WWoH	4 Mo	0.268086	0.1496	1150.77	1.79202	0.0733918	HIVStatus	LM	0.422508	NS	1.30746	15140	HMDB0000684	C00328	161166	Pos Early	Tryptophan Metabolism	Amino Acid
eicosapentaenoate (EPA; 20:5n3)	WLWH - WWoH	18 Mo	-0.662435	0.369802	1399.95	-1.79132	0.0734572	HIVStatus	LM	0.422552	NS	0.515594	18467	HMDB0001999	C06428	446284	Neg	Long Chain Polyunsaturated Fatty Acid (n3 and n6)	Lipid
stachydrine	WLWH - WWoH	1 Wk	0.457773	0.255729	1052.42	1.79007	0.0737298	HIVStatus	LM	0.423044	NS	1.58055	34384	HMDB0004827	C10172	115244	Pos Early	Food Component/Plant	Xenobiotics
2-dihomo-linoleoylglycerol (20:2)*	WLWH - WWoH	1 Wk	-0.288874	0.161426	1354.72	-1.78952	0.0737552	HIVStatus	LM	0.423044	NS	0.749106	62450				Neg	Monoacylglycerol	Lipid
1-palmityl-2-linoleoyl-GPC (O-16:0/18:2)*	WLWH - WWoH	6 Mo	-0.248128	0.138667	1344.27	-1.78937	0.0737802	HIVStatus	LM	0.423044	NS	0.78026	53175	HMDB0011151		6443157	Pos Late	Plasmalogen	Lipid
pseudouridine	WLWH - WWoH	1 Wk	0.197466	0.11035	936.062	1.78945	0.0738648	HIVStatus	LM	0.423044	NS	1.21831	33442	HMDB0000767	C02067	15047	Neg	Pyrimidine Metabolism, Uracil containing	Nucleotide
N-formylkynurenine	WLWH - WWoH	18 Mo	0.437659	0.244684	1407.22	1.78867	0.0738832	HIVStatus	LM	0.423044	NS	1.54908	64334	HMDB01200	C15605,C02406,C02700	910	Pos Early	Tryptophan Metabolism	Amino Acid
X-18921	WLWH - WWoH	4.5 Mo	0.132251	0.0739385	1368.36	1.78867	0.0738897	HIVStatus	LM	0.423044	NS	1.1414	47671				Neg
linoleoyl-linolenoyl-glycerol (18:2/18:3) [2]*	WLWH - WWoH	4 Mo	-0.437104	0.244423	1326.07	-1.78831	0.0739542	HIVStatus	LM	0.423083	NS	0.645905	54964	HMDB0007250		9543737	Pos Late	Diacylglycerol	Lipid
methionine sulfone	WLWH - WWoH	6 Mo	0.36411	0.203698	1032.42	1.7875	0.07415	HIVStatus	LM	0.423829	NS	1.43923	44878	HMDB0062174		69961	Pos Early	Methionine, Cysteine, SAM and Taurine Metabolism	Amino Acid
dimethylglycine	WLWH - WWoH	6 Mo	0.44793	0.250486	652.479	1.78824	0.0742005	HIVStatus	LM	0.423829	NS	1.56507	5086	HMDB0000092	C03626	673	Pos Early	Glycine, Serine and Threonine Metabolism	Amino Acid
X-23639	WLWH - WWoH	9 Mo	0.329147	0.184373	1207.91	1.78523	0.0744757	HIVStatus	LM	0.425069	NS	1.38978	49515				Pos Early
X-25420	WLWH - WWoH	15 Mo	-0.520406	0.291672	1404.66	-1.78422	0.0746042	HIVStatus	LM	0.425471	NS	0.594279	62717				Pos Early
sphingomyelin (d18:2/23:0, d18:1/23:1, d17:1/24:1)*	WLWH - WWoH	1 Mo	0.242435	0.135982	1287.01	1.78285	0.0748465	HIVStatus	LM	0.42652	NS	1.27435	52435	HMDB0240634,HMDB0011696,HMDB0240614		134757653	Pos Late	Sphingomyelins	Lipid
pyridoxal	WLWH - WWoH	4 Mo	-0.294423	0.165202	1163.94	-1.7822	0.0749771	HIVStatus	LM	0.426932	NS	0.744961	1651	HMDB0001545	C00250	1050	Pos Early	Vitamin B6 Metabolism	Cofactors and Vitamins
arachidonate (20:4n6)	WLWH - WWoH	12 Mo	-0.347843	0.195276	1330.23	-1.78129	0.0750937	HIVStatus	LM	0.427263	NS	0.70621	1110	HMDB0001043	C00219	444899	Neg	Long Chain Polyunsaturated Fatty Acid (n3 and n6)	Lipid
chenodeoxycholate	WLWH - WWoH	15 Mo	-0.179186	0.100629	1407.78	-1.78066	0.0751833	HIVStatus	LM	0.42733	NS	0.835951	1563	HMDB0000518	C02528	10133	Neg	Primary Bile Acid Metabolism	Lipid
imidazole lactate	WLWH - WWoH	1 Mo	0.165092	0.0926532	602.782	1.78183	0.0752806	HIVStatus	LM	0.42733	NS	1.1795	15716	HMDB0002320	C05568	793	Pos Early	Histidine Metabolism	Amino Acid
methionine	WLWH - WWoH	4.5 Mo	-0.128357	0.0721035	1300.36	-1.78018	0.0752806	HIVStatus	LM	0.42733	NS	0.879539	1302	HMDB0000696	C00073	6137	Pos Early	Methionine, Cysteine, SAM and Taurine Metabolism	Amino Acid
X-21353	WLWH - WWoH	4.5 Mo	0.311637	0.175223	1304.41	1.77852	0.0755517	HIVStatus	LM	0.428536	NS	1.36566	46398				Neg
lactobionate	WLWH - WWoH	4 Mo	-0.185991	0.104575	791.98	-1.77854	0.0756988	HIVStatus	LM	0.428712	NS	0.830281	20685			7314	Polar	Disaccharides and Oligosaccharides	Carbohydrate
glucose	WLWH - WWoH	1 Mo	-0.178322	0.100297	1068.1	-1.77793	0.0756998	HIVStatus	LM	0.428712	NS	0.836673	48152	HMDB0000122	C00031	5793	Polar	Glycolysis, Gluconeogenesis, and Pyruvate Metabolism	Carbohydrate
2-palmitoleoylglycerol (16:1)*	WLWH - WWoH	12 Mo	-0.536008	0.301692	1377.4	-1.77667	0.0758426	HIVStatus	LM	0.428893	NS	0.585079	52432	HMDB0011534		53480960	Neg	Monoacylglycerol	Lipid
1-arachidonylglycerol (20:4)	WLWH - WWoH	6 Mo	-0.391446	0.220328	1355.22	-1.77666	0.0758491	HIVStatus	LM	0.428893	NS	0.676078	34397	HMDB11578	C13857	16019980,5282281	Neg	Monoacylglycerol	Lipid
xanthurenate	WLWH - WWoH	1 Wk	0.301657	0.169826	1173.72	1.77627	0.0759472	HIVStatus	LM	0.428978	NS	1.3521	15679	HMDB0000881	C02470	5699	Pos Early	Tryptophan Metabolism	Amino Acid
adenosine 5'-monophosphate (AMP)	WLWH - WWoH	6 Mo	-0.432811	0.2437	1147.14	-1.776	0.0759983	HIVStatus	LM	0.428978	NS	0.648683	32342	HMDB0000045	C00020	6083	Neg	Purine Metabolism, Adenine containing	Nucleotide
deoxycarnitine	WLWH - WWoH	6 Mo	0.191665	0.107939	1034.33	1.77568	0.0760798	HIVStatus	LM	0.428978	NS	1.21127	36747	HMDB0001161	C01181	22620	Pos Early	Carnitine Metabolism	Lipid
sphingomyelin (d18:1/20:0, d16:1/22:0)*	WLWH - WWoH	9 Mo	-0.210369	0.11851	1385.06	-1.77511	0.0760986	HIVStatus	LM	0.428978	NS	0.810285	48490	HMDB0012102		44260124	Pos Late	Sphingomyelins	Lipid
palmitoleoyl-arachidonoyl-glycerol (16:1/20:4) [2]*	WLWH - WWoH	18 Mo	-1.01625	0.572959	1397.88	-1.77369	0.0763321	HIVStatus	LM	0.429718	NS	0.361949	57406				Pos Late	Diacylglycerol	Lipid
N-octanoylglycine	WLWH - WWoH	15 Mo	0.406209	0.229016	1281.99	1.77372	0.0763474	HIVStatus	LM	0.429718	NS	1.50112	43502	HMDB0000832		84290	Neg	Fatty Acid Metabolism (Acyl Glycine)	Lipid
myristoylcarnitine (C14)	WLWH - WWoH	18 Mo	0.433482	0.244481	1398.69	1.77307	0.0764353	HIVStatus	LM	0.429882	NS	1.54262	33952	HMDB0005066		6426854	Pos Late	Fatty Acid Metabolism (Acyl Carnitine, Long Chain Saturated)	Lipid
3-phenylpropionate (hydrocinnamate)	WLWH - WWoH	9 Mo	-0.187107	0.105566	1304.93	-1.77243	0.0765573	HIVStatus	LM	0.429899	NS	0.829355	15749	HMDB0000764	C05629	107	Neg	Benzoate Metabolism	Xenobiotics
palmitoyl-myristoyl-glycerol (16:0/14:0) [1]*	WLWH - WWoH	9 Mo	-0.482446	0.272216	1164.21	-1.77229	0.0766076	HIVStatus	LM	0.429899	NS	0.617272	61709	HMDB0007011		13734178	Pos Late	Diacylglycerol	Lipid
cytidine 5'-monophosphate (5'-CMP)	WLWH - WWoH	18 Mo	-0.799722	0.451571	1405.16	-1.77098	0.0767812	HIVStatus	LM	0.429899	NS	0.449454	2372	HMDB0000095	C00055	6131	Pos Early	Pyrimidine Metabolism, Cytidine containing	Nucleotide
stearidonate (18:4n3)	WLWH - WWoH	12 Mo	-0.427424	0.241393	1320.15	-1.77066	0.0768488	HIVStatus	LM	0.429899	NS	0.652187	33969	HMDB0006547	C16300	5312508	Neg	Long Chain Polyunsaturated Fatty Acid (n3 and n6)	Lipid
2S,3R-dihydroxybutyrate	WLWH - WWoH	6 Mo	0.380417	0.214873	1192.9	1.77042	0.076912	HIVStatus	LM	0.429899	NS	1.46289	62950	HMDB0002453		10964471	Polar	Fatty Acid, Dihydroxy	Lipid
propyl 4-hydroxybenzoate	WLWH - WWoH	1 Wk	0.210789	0.119073	1300.24	1.77025	0.0769196	HIVStatus	LM	0.429899	NS	1.23465	48480	HMDB0032574	D01422	7175	Neg	Benzoate Metabolism	Xenobiotics
1-palmitoyl-2-pentadecanoyl-GPC (16:0/15:0)*	WLWH - WWoH	4.5 Mo	-0.344745	0.194837	1383.3	-1.7694	0.0770467	HIVStatus	LM	0.429899	NS	0.708401	57757	HMDB0007967		24778680	Pos Late	Phosphatidylcholine (PC)	Lipid
linoleoyl-linoleoyl-glycerol (18:2/18:2) [1]*	WLWH - WWoH	1 Wk	-0.284749	0.160987	1254.44	-1.76877	0.0771754	HIVStatus	LM	0.429899	NS	0.752203	54968	HMDB0007248		9543729	Pos Late	Diacylglycerol	Lipid
1-linoleoyl-GPS (18:2)*	WLWH - WWoH	18 Mo	0.611633	0.345899	1397.93	1.76824	0.0772385	HIVStatus	LM	0.429899	NS	1.84344	43676				Neg	Lysophospholipid	Lipid
hexadecatrienoate (16:3n3)	WLWH - WWoH	9 Mo	-0.589845	0.333707	1329.39	-1.76755	0.077365	HIVStatus	LM	0.429899	NS	0.554413	57651			91820460	Neg	Long Chain Polyunsaturated Fatty Acid (n3 and n6)	Lipid
1-palmitoyl-2-linoleoyl-GPE (16:0/18:2)	WLWH - WWoH	4.5 Mo	-0.240456	0.136047	1396.73	-1.76744	0.0773722	HIVStatus	LM	0.429899	NS	0.786269	42449	HMDB0005322		9546747	Pos Late	Phosphatidylethanolamine (PE)	Lipid
1-(1-enyl-palmitoyl)-2-arachidonoyl-GPC (P-16:0/20:4)*	WLWH - WWoH	18 Mo	0.510261	0.288763	1401.5	1.76706	0.077436	HIVStatus	LM	0.429899	NS	1.66573	52689	HMDB0011220			Pos Late	Plasmalogen	Lipid
3'-sialyllactose	WLWH - WWoH	18 Mo	0.176594	0.0999405	1331.09	1.76699	0.0774588	HIVStatus	LM	0.429899	NS	1.19315	40424	HMDB0000825		123914	Polar	Disaccharides and Oligosaccharides	Carbohydrate
octanoylcarnitine (C8)	WLWH - WWoH	1 Wk	-0.142211	0.0804847	1012.53	-1.76694	0.0775401	HIVStatus	LM	0.429899	NS	0.867438	33936	HMDB0000791	C02838	123701,11953814	Pos Late	Fatty Acid Metabolism (Acyl Carnitine, Medium Chain)	Lipid
sarcosine	WLWH - WWoH	12 Mo	0.404206	0.228785	1110.3	1.76675	0.0775444	HIVStatus	LM	0.429899	NS	1.49811	1516	HMDB0000271	C00213	1088	Pos Early	Glycine, Serine and Threonine Metabolism	Amino Acid
isocitrate	WLWH - WWoH	4.5 Mo	-0.260936	0.147741	1038.03	-1.76617	0.0776609	HIVStatus	LM	0.429899	NS	0.77033	12110	HMDB0001874	C00451	5318532	Polar	TCA Cycle	Energy
docosahexaenoate (DHA; 22:6n3)	WLWH - WWoH	9 Mo	-0.312865	0.177187	1367.6	-1.76573	0.0776646	HIVStatus	LM	0.429899	NS	0.731349	44675	HMDB0002183	C06429	445580	Neg	Long Chain Polyunsaturated Fatty Acid (n3 and n6)	Lipid
imidazole lactate	WLWH - WWoH	1 Wk	0.162209	0.0917859	593.092	1.76726	0.0776992	HIVStatus	LM	0.429899	NS	1.17611	15716	HMDB0002320	C05568	793	Pos Early	Histidine Metabolism	Amino Acid
palmitoyl-oleoyl-glycerol (16:0/18:1) [1]*	WLWH - WWoH	9 Mo	-0.643428	0.364441	1307.06	-1.76552	0.0777095	HIVStatus	LM	0.429899	NS	0.525488	54943	HMDB0007102	C13861	5282283	Pos Late	Diacylglycerol	Lipid
2-stearoyl-GPE (18:0)*	WLWH - WWoH	1 Mo	0.315316	0.178638	1153.08	1.76511	0.07781	HIVStatus	LM	0.429899	NS	1.37069	41220	HMDB0011129		90658453,53480667	Neg	Lysophospholipid	Lipid
1-(1-enyl-palmitoyl)-2-linoleoyl-GPE (P-16:0/18:2)*	WLWH - WWoH	9 Mo	-0.20014	0.113408	1354.27	-1.76479	0.0778252	HIVStatus	LM	0.429899	NS	0.818616	52677	HMDB0011343		52925127	Pos Late	Plasmalogen	Lipid
2-hydroxyglutarate	WLWH - WWoH	15 Mo	0.269119	0.152501	1320.56	1.7647	0.077846	HIVStatus	LM	0.429899	NS	1.30881	37253	HMDB0059655	C02630	43	Polar	Fatty Acid, Dicarboxylate	Lipid
OAHSA (18:1/OH-18:0)	WLWH - WWoH	18 Mo	0.44458	0.251956	1403.66	1.76451	0.0778631	HIVStatus	LM	0.429899	NS	1.55983	57389				Pos Late	Fatty Acid Hydroxyl Fatty Acid	Lipid
1-dihomo-linolenoyl-GPE (20:3n3 or 6)*	WLWH - WWoH	4.5 Mo	-0.408247	0.231444	1377.22	-1.76391	0.0779687	HIVStatus	LM	0.429899	NS	0.664815	44630	HMDB0011514,HMDB0011516			Neg	Lysophospholipid	Lipid
oleoyl-linoleoyl-glycerol (18:1/18:2) [1]	WLWH - WWoH	1 Wk	-0.309122	0.17529	1296.02	-1.76348	0.0780544	HIVStatus	LM	0.429899	NS	0.734091	46798	HMDB0007219		14275396	Pos Late	Diacylglycerol	Lipid
desmosterol	WLWH - WWoH	9 Mo	-0.519231	0.294399	1034.15	-1.76369	0.0780787	HIVStatus	LM	0.429899	NS	0.594978	6065	HMDB0002719	C01802	439577	Pos Late	Sterol	Lipid
myristoyl dihydrosphingomyelin (d18:0/14:0)*	WLWH - WWoH	9 Mo	-0.271795	0.154172	1304.78	-1.76294	0.078145	HIVStatus	LM	0.429899	NS	0.76201	57365	HMDB0012085		44260138	Pos Late	Dihydrosphingomyelins	Lipid
histidine betaine (hercynine)*	WLWH - WWoH	9 Mo	-0.668898	0.379375	1060.63	-1.76316	0.0781619	HIVStatus	LM	0.429899	NS	0.512273	62278	HMDB0029422		3083620	Pos Early	Food Component/Plant	Xenobiotics
glycine	WLWH - WWoH	12 Mo	0.200524	0.113743	1036.47	1.76295	0.0782032	HIVStatus	LM	0.429899	NS	1.22204	58	HMDB0000123	C00037	750	Pos Early	Glycine, Serine and Threonine Metabolism	Amino Acid
UDP-N-acetylglucosamine/galactosamine	WLWH - WWoH	4 Mo	-0.396141	0.224719	986.795	-1.76283	0.0782393	HIVStatus	LM	0.429899	NS	0.672912	46148	HMDB0000304,HMDB0000290	C00203,C00043	44576,1167	Neg	Nucleotide Sugar	Carbohydrate
nicotinamide	WLWH - WWoH	4.5 Mo	0.27215	0.154454	1312.53	1.76201	0.0783006	HIVStatus	LM	0.429899	NS	1.31278	594	HMDB0001406	C00153	936	Pos Early	Nicotinate and Nicotinamide Metabolism	Cofactors and Vitamins
ornithine	WLWH - WWoH	4 Mo	0.164169	0.0931586	1044.32	1.76226	0.0783184	HIVStatus	LM	0.429899	NS	1.17841	1493	HMDB0000214	C00077	6262	Pos Early	Urea cycle; Arginine and Proline Metabolism	Amino Acid
N-acetylarginine	WLWH - WWoH	9 Mo	0.219018	0.12435	992.246	1.7613	0.078496	HIVStatus	LM	0.430516	NS	1.24485	33953	HMDB0004620	C02562	67427	Pos Early	Urea cycle; Arginine and Proline Metabolism	Amino Acid
1-stearoyl-2-docosahexaenoyl-GPS (18:0/22:6)*	WLWH - WWoH	15 Mo	-0.380171	0.21595	1398.21	-1.76046	0.0785485	HIVStatus	LM	0.430516	NS	0.683745	52696	HMDB0010167		24779546	Pos Late	Phosphatidylserine (PS)	Lipid
mannitol/sorbitol	WLWH - WWoH	6 Mo	-0.129279	0.0735123	1164.6	-1.75861	0.0789068	HIVStatus	LM	0.432157	NS	0.878729	46142	HMDB0000247,HMDB0000765	C00392,C00794	5780,6251	Polar	Fructose, Mannose and Galactose Metabolism	Carbohydrate
thymol sulfate	WLWH - WWoH	18 Mo	0.0621802	0.0353719	1407.2	1.7579	0.0789822	HIVStatus	LM	0.432246	NS	1.06415	36095	HMDB0062720	C09908	12456386	Neg	Food Component/Plant	Xenobiotics
gamma-tocotrienol	WLWH - WWoH	12 Mo	0.408514	0.232624	1348.04	1.75612	0.0792953	HIVStatus	LM	0.433437	NS	1.50458	37501	HMDB0012958	C14155	5282349	Pos Late	Tocopherol Metabolism	Cofactors and Vitamins
hexadecatrienoate (16:3n3)	WLWH - WWoH	4 Mo	-0.539275	0.307092	1268.27	-1.75607	0.0793183	HIVStatus	LM	0.433437	NS	0.583171	57651			91820460	Neg	Long Chain Polyunsaturated Fatty Acid (n3 and n6)	Lipid
taurochenodeoxycholate	WLWH - WWoH	15 Mo	0.15236	0.0867919	1407.87	1.75546	0.0793982	HIVStatus	LM	0.43355	NS	1.16458	18494	HMDB0000951	C05465	387316	Neg	Primary Bile Acid Metabolism	Lipid
nicotinamide riboside	WLWH - WWoH	12 Mo	-0.385982	0.220125	1264.23	-1.75347	0.0797639	HIVStatus	LM	0.434944	NS	0.679783	33013	HMDB0000855	C03150	439924	Pos Early	Nicotinate and Nicotinamide Metabolism	Cofactors and Vitamins
1-stearoyl-GPE (18:0)	WLWH - WWoH	4 Mo	0.302948	0.172775	1259.43	1.75342	0.0797725	HIVStatus	LM	0.434944	NS	1.35384	42398	HMDB0011130		9547068	Pos Late	Lysophospholipid	Lipid
UDP-glucose/UDP-galactose	WLWH - WWoH	4 Mo	-0.256505	0.146429	1130.77	-1.75173	0.0800905	HIVStatus	LM	0.4355	NS	0.773751	38670	HMDB0000286,HMDB0000302	C00052,C00029	8629,23724458	Neg	Nucleotide Sugar	Carbohydrate
1-palmitoyl-2-pentadecanoyl-GPC (16:0/15:0)*	WLWH - WWoH	9 Mo	-0.319865	0.18269	1348.52	-1.75087	0.0801961	HIVStatus	LM	0.4355	NS	0.726247	57757	HMDB0007967		24778680	Pos Late	Phosphatidylcholine (PC)	Lipid
linoleoylcholine*	WLWH - WWoH	15 Mo	-0.311482	0.177906	1389.99	-1.75083	0.0801965	HIVStatus	LM	0.4355	NS	0.732361	57463	HMDB0013213		53481656	Pos Late	Fatty Acid Metabolism (Acyl Choline)	Lipid
fumarate	WLWH - WWoH	1 Wk	0.170601	0.0974179	996.537	1.75123	0.0802135	HIVStatus	LM	0.4355	NS	1.18602	1643	HMDB0000134	C00122	444972	Polar	TCA Cycle	Energy
lactosyl-N-palmitoyl-sphingosine (d18:1/16:0)	WLWH - WWoH	9 Mo	-0.346513	0.197938	1290.14	-1.75061	0.0802504	HIVStatus	LM	0.4355	NS	0.70715	53010	HMDB0006750		53477895	Pos Late	Lactosylceramides (LCER)	Lipid
sphingomyelin (d18:2/24:1, d18:1/24:2)*	WLWH - WWoH	12 Mo	-0.225468	0.128832	1346.95	-1.75009	0.0803308	HIVStatus	LM	0.4355	NS	0.798143	52437	HMDB0240636,HMDB0240615		85336023	Pos Late	Sphingomyelins	Lipid
1-myristoyl-2-palmitoyl-GPC (14:0/16:0)	WLWH - WWoH	4.5 Mo	-0.308191	0.176136	1388.39	-1.74973	0.0803861	HIVStatus	LM	0.4355	NS	0.734775	19258	HMDB0007869		129657	Pos Late	Phosphatidylcholine (PC)	Lipid
sphingosine	WLWH - WWoH	1 Mo	0.204223	0.116712	1292.8	1.74981	0.0803877	HIVStatus	LM	0.4355	NS	1.22657	17747	HMDB0000252	C00319	5280335	Pos Late	Sphingosines	Lipid
tricosanoyl sphingomyelin (d18:1/23:0)*	WLWH - WWoH	1 Mo	0.17915	0.102384	1207.72	1.74978	0.08041	HIVStatus	LM	0.4355	NS	1.1962	52436	HMDB0012105			Pos Late	Sphingomyelins	Lipid
1-linoleoyl-GPE (18:2)*	WLWH - WWoH	12 Mo	-0.313748	0.179406	1387.53	-1.74881	0.0805442	HIVStatus	LM	0.435864	NS	0.730704	32635	HMDB0011507		52925130	Neg	Lysophospholipid	Lipid
1-palmitoyl-2-docosahexaenoyl-GPE (16:0/22:6)*	WLWH - WWoH	12 Mo	-0.372042	0.212808	1302.48	-1.74825	0.0806559	HIVStatus	LM	0.435864	NS	0.689325	52465	HMDB0008946		9546799	Pos Late	Phosphatidylethanolamine (PE)	Lipid
1-stearoyl-2-dihomo-linolenoyl-GPE (18:0/20:3n3 or 6)*	WLWH - WWoH	12 Mo	-0.259729	0.148604	1368.21	-1.7478	0.0807236	HIVStatus	LM	0.435864	NS	0.77126	57336	HMDB0009002		52924903	Pos Late	Phosphatidylethanolamine (PE)	Lipid
1-stearoyl-2-linoleoyl-GPS (18:0/18:2)	WLWH - WWoH	9 Mo	-0.206771	0.118325	1373.75	-1.74749	0.0807762	HIVStatus	LM	0.435864	NS	0.813206	53009			9547091	Pos Late	Phosphatidylserine (PS)	Lipid
pentadecanoate (15:0)	WLWH - WWoH	15 Mo	-0.235792	0.134943	1407.94	-1.74735	0.0807954	HIVStatus	LM	0.435864	NS	0.789945	1361	HMDB0000826	C16537	13849	Neg	Long Chain Saturated Fatty Acid	Lipid
X-25212	WLWH - WWoH	6 Mo	-0.400315	0.229211	1289.69	-1.74649	0.0809631	HIVStatus	LM	0.435864	NS	0.670109	62393				Pos Late
1-oleoyl-GPC (18:1)	WLWH - WWoH	6 Mo	-0.411727	0.235789	1368.03	-1.74617	0.0810056	HIVStatus	LM	0.435864	NS	0.662505	48258	HMDB0002815	C03916	16081932	Pos Late	Lysophospholipid	Lipid
N1-methylinosine	WLWH - WWoH	12 Mo	0.224393	0.128534	1083.02	1.74578	0.0811329	HIVStatus	LM	0.435864	NS	1.25156	48351	HMDB0002721		650095	Pos Early	Purine Metabolism, (Hypo)Xanthine/Inosine containing	Nucleotide
glycerophosphorylcholine (GPC)	WLWH - WWoH	9 Mo	0.201026	0.115168	1249.66	1.7455	0.0811439	HIVStatus	LM	0.435864	NS	1.22266	15990	HMDB0000086	C00670	71920	Pos Early	Phospholipid Metabolism	Lipid
glutarate (C5-DC)	WLWH - WWoH	18 Mo	0.366802	0.210251	1408	1.74459	0.0812742	HIVStatus	LM	0.435864	NS	1.44311	396	HMDB0000661	C00489	743,4418048	Polar	Fatty Acid, Dicarboxylate	Lipid
ethylmalonate	WLWH - WWoH	18 Mo	-0.246059	0.141041	1399.67	-1.74459	0.0812761	HIVStatus	LM	0.435864	NS	0.781876	15765	HMDB0000622		11756	Polar	Leucine, Isoleucine and Valine Metabolism	Amino Acid
carnitine	WLWH - WWoH	18 Mo	0.231723	0.13284	1406.52	1.74437	0.0813122	HIVStatus	LM	0.435864	NS	1.26077	15500	HMDB0000062	C00487,C00308	288	Pos Early	Carnitine Metabolism	Lipid
pyridoxamine	WLWH - WWoH	12 Mo	-0.506102	0.290125	1278.51	-1.74443	0.081325	HIVStatus	LM	0.435864	NS	0.602841	2150	HMDB0001431	C00534	1052	Pos Early	Vitamin B6 Metabolism	Cofactors and Vitamins
lactosyl-N-palmitoyl-sphingosine (d18:1/16:0)	WLWH - WWoH	15 Mo	-0.423952	0.243137	1401.53	-1.74368	0.0814344	HIVStatus	LM	0.435864	NS	0.654455	53010	HMDB0006750		53477895	Pos Late	Lactosylceramides (LCER)	Lipid
hexanoylcarnitine (C6)	WLWH - WWoH	4 Mo	0.142372	0.0816379	1118.27	1.74395	0.0814434	HIVStatus	LM	0.435864	NS	1.15301	32328	HMDB0000756		6426853	Pos Early	Fatty Acid Metabolism (Acyl Carnitine, Medium Chain)	Lipid
choline	WLWH - WWoH	1 Mo	0.123413	0.0707556	847.843	1.74422	0.0814833	HIVStatus	LM	0.435864	NS	1.13135	15506	HMDB0000097	C00114	305	Pos Early	Phospholipid Metabolism	Lipid
1-palmitoyl-2-oleoyl-GPI (16:0/18:1)*	WLWH - WWoH	4 Mo	-0.257699	0.147809	1301.88	-1.74346	0.08149	HIVStatus	LM	0.435864	NS	0.772828	52669	HMDB0009783		71296232	Polar	Phosphatidylinositol (PI)	Lipid
3-carboxy-4-methyl-5-propyl-2-furanpropanoate (CMPF)	WLWH - WWoH	12 Mo	-0.285914	0.164017	1094.63	-1.7432	0.0815794	HIVStatus	LM	0.435873	NS	0.751327	31787	HMDB0061112		123979	Neg	Fatty Acid, Dicarboxylate	Lipid
(3'-5')-adenylyluridine	WLWH - WWoH	1 Wk	0.124362	0.0713583	1249.37	1.74279	0.0816167	HIVStatus	LM	0.435873	NS	1.13243	52740			145459093	Neg	Dinucleotide	Nucleotide
1-palmitoleoylglycerol (16:1)*	WLWH - WWoH	6 Mo	-0.500277	0.287124	1353.13	-1.74237	0.0816704	HIVStatus	LM	0.435873	NS	0.606362	52431	HMDB0011565			Neg	Monoacylglycerol	Lipid
isocitrate	WLWH - WWoH	4 Mo	-0.232284	0.133284	823.861	-1.74277	0.0817469	HIVStatus	LM	0.4359	NS	0.792721	12110	HMDB0001874	C00451	5318532	Polar	TCA Cycle	Energy
androstenediol (3beta,17beta) disulfate (1)	WLWH - WWoH	9 Mo	0.17192	0.0986853	1010.05	1.7421	0.0817945	HIVStatus	LM	0.4359	NS	1.18758	37202	HMDB0240313	C04295	87120982	Neg	Androgenic Steroids	Lipid
2-oxoarginine*	WLWH - WWoH	1 Mo	0.322713	0.185267	763.055	1.74188	0.0819321	HIVStatus	LM	0.436315	NS	1.38087	55072	HMDB0004225	C03771	558	Pos Early	Urea cycle; Arginine and Proline Metabolism	Amino Acid
trans-3,4-methyleneheptanoate	WLWH - WWoH	6 Mo	-0.30531	0.175554	1224.43	-1.73913	0.0822641	HIVStatus	LM	0.437091	NS	0.736895	53026				Neg	Food Component/Plant	Xenobiotics
2-methylcitrate/homocitrate	WLWH - WWoH	15 Mo	0.25617	0.147345	1382.04	1.73858	0.0823317	HIVStatus	LM	0.437091	NS	1.29197	52282	HMDB0003518,HMDB0000379	C01251	439459515	Neg	TCA Cycle	Energy
1-stearoyl-2-oleoyl-GPE (18:0/18:1)	WLWH - WWoH	6 Mo	-0.200156	0.115126	1354.94	-1.73859	0.0823347	HIVStatus	LM	0.437091	NS	0.818603	42448	HMDB0008993		9546742	Pos Late	Phosphatidylethanolamine (PE)	Lipid
lactulose	WLWH - WWoH	9 Mo	0.184221	0.105882	671.553	1.73987	0.0823408	HIVStatus	LM	0.437091	NS	1.20228	20677	HMDB0000740	D00352,C07064	11333	Polar	Disaccharides and Oligosaccharides	Carbohydrate
linoleoyl-docosahexaenoyl-glycerol (18:2/22:6) [2]*	WLWH - WWoH	4 Mo	-0.336992	0.193852	1309.26	-1.73839	0.0823765	HIVStatus	LM	0.437091	NS	0.713915	54950	HMDB0007266		9543899	Pos Late	Diacylglycerol	Lipid
3-hydroxymyristate	WLWH - WWoH	4 Mo	-0.22847	0.131523	1270.6	-1.73711	0.0826102	HIVStatus	LM	0.437882	NS	0.79575	21158	HMDB0061656		16064	Neg	Fatty Acid, Monohydroxy	Lipid
nonadecanoate (19:0)	WLWH - WWoH	9 Mo	-0.170763	0.0983197	1372.19	-1.73681	0.0826452	HIVStatus	LM	0.437882	NS	0.843022	1356	HMDB0000772	C16535	12591	Neg	Long Chain Saturated Fatty Acid	Lipid
guanosine 5'-monophosphate (5'-GMP)	WLWH - WWoH	4 Mo	-0.369494	0.213059	1093.93	-1.73423	0.0831582	HIVStatus	LM	0.439885	NS	0.691084	2849	HMDB0001397	C00144	6804	Pos Early	Purine Metabolism, Guanine containing	Nucleotide
glycerophosphoglycerol	WLWH - WWoH	1 Wk	0.138965	0.0801143	868.118	1.73458	0.0831696	HIVStatus	LM	0.439885	NS	1.14908	48857	HMDB0240316	C03274	54575349	Polar	Glycerolipid Metabolism	Lipid
1-oleoyl-2-linoleoyl-GPE (18:1/18:2)*	WLWH - WWoH	9 Mo	-0.228959	0.132068	1378.18	-1.73365	0.0832036	HIVStatus	LM	0.439885	NS	0.795361	52687	HMDB0005349		9546753	Pos Late	Phosphatidylethanolamine (PE)	Lipid
diacylglycerol (16:1/18:2 [2], 16:0/18:3 [1])*	WLWH - WWoH	9 Mo	-0.328655	0.189687	1374.25	-1.73262	0.0833883	HIVStatus	LM	0.440543	NS	0.719891	54966				Pos Late	Diacylglycerol	Lipid
N-acetylglucosamine 6-phosphate	WLWH - WWoH	4 Mo	-0.304591	0.175833	1235.14	-1.73227	0.0834744	HIVStatus	LM	0.44068	NS	0.737425	15107	HMDB0002817	C00357	439219	Polar	Aminosugar Metabolism	Carbohydrate
X-23782	WLWH - WWoH	15 Mo	-0.292604	0.16897	1404.87	-1.7317	0.0835471	HIVStatus	LM	0.440746	NS	0.746317	49681				Pos Late
5-aminovalerate	WLWH - WWoH	15 Mo	0.331691	0.191712	1407.44	1.73016	0.0838215	HIVStatus	LM	0.441671	NS	1.39332	18319	HMDB0003355	C00431	138	Pos Early	Lysine Metabolism	Amino Acid
mannonate*	WLWH - WWoH	1 Wk	0.102678	0.0593131	746.769	1.73112	0.0838433	HIVStatus	LM	0.441671	NS	1.10813	62864			3246006	Polar	Food Component/Plant	Xenobiotics
linolenate [alpha or gamma; (18:3n3 or 6)]	WLWH - WWoH	6 Mo	-0.373998	0.216652	1297.09	-1.72626	0.0845384	HIVStatus	LM	0.444742	NS	0.687978	34035	HMDB0003073,HMDB0001388	C06426,C06427	5280933,5280934	Neg	Long Chain Polyunsaturated Fatty Acid (n3 and n6)	Lipid
threonine	WLWH - WWoH	1 Mo	0.165884	0.096066	908.357	1.72678	0.0845478	HIVStatus	LM	0.444742	NS	1.18044	1284	HMDB0000167	C00188	6288	Pos Early	Glycine, Serine and Threonine Metabolism	Amino Acid
1-(1-enyl-palmitoyl)-GPE (P-16:0)*	WLWH - WWoH	18 Mo	0.408497	0.236755	1401.03	1.7254	0.0846764	HIVStatus	LM	0.444921	NS	1.50456	39270	HMDB0011152			Pos Late	Lysoplasmalogen	Lipid
glycerol 3-phosphate	WLWH - WWoH	4 Mo	0.253873	0.147122	1061.91	1.72559	0.0847124	HIVStatus	LM	0.444921	NS	1.28901	43847	HMDB0000126	C0093	754	Polar	Glycerolipid Metabolism	Lipid
myristate (14:0)	WLWH - WWoH	15 Mo	-0.345107	0.200072	1402.98	-1.72491	0.0847643	HIVStatus	LM	0.444921	NS	0.708145	1365	HMDB0000806	C06424	11005	Neg	Long Chain Saturated Fatty Acid	Lipid
10-heptadecenoate (17:1n7)	WLWH - WWoH	9 Mo	-0.333355	0.193433	1319.92	-1.72336	0.0850579	HIVStatus	LM	0.445798	NS	0.716516	33971	HMDB0060038		5312435	Neg	Long Chain Monounsaturated Fatty Acid	Lipid
sphingomyelin (d18:2/24:2)*	WLWH - WWoH	6 Mo	-0.353075	0.204981	1260.52	-1.72248	0.0852283	HIVStatus	LM	0.445798	NS	0.702524	57479	HMDB0240644			Pos Late	Sphingomyelins	Lipid
butyrate/isobutyrate (4:0)	WLWH - WWoH	1 Wk	-0.275505	0.159963	1236.69	-1.72231	0.0852636	HIVStatus	LM	0.445798	NS	0.759189	40605	HMDB0000039	C00246	264	Neg	Short Chain Fatty Acid	Lipid
caprate (10:0)	WLWH - WWoH	9 Mo	-0.33053	0.191952	1287.51	-1.72194	0.0853201	HIVStatus	LM	0.445798	NS	0.718543	1642	HMDB0000511	C01571	2969	Neg	Medium Chain Fatty Acid	Lipid
3-hydroxyindolin-2-one	WLWH - WWoH	9 Mo	0.250591	0.145544	1098.38	1.72175	0.0853962	HIVStatus	LM	0.445798	NS	1.28478	42561		C11130	6097	Pos Early	Food Component/Plant	Xenobiotics
glycerol	WLWH - WWoH	18 Mo	-0.404141	0.234774	1401.81	-1.7214	0.0853985	HIVStatus	LM	0.445798	NS	0.66755	15122	HMDB0000131	C00116	753	Neg	Glycerolipid Metabolism	Lipid
S-methylcysteine	WLWH - WWoH	4 Mo	-0.32215	0.187143	1200.39	-1.72141	0.0854335	HIVStatus	LM	0.445798	NS	0.72459	39592	HMDB0002108		24417,7058174,88180	Pos Early	Methionine, Cysteine, SAM and Taurine Metabolism	Amino Acid
3-methoxytyrosine	WLWH - WWoH	6 Mo	0.302524	0.175764	924.512	1.72119	0.0855509	HIVStatus	LM	0.445798	NS	1.35327	12017	HMDB0001434		9307	Pos Early	Tyrosine Metabolism	Amino Acid
X-26263	WLWH - WWoH	18 Mo	0.558775	0.324783	1403.07	1.72045	0.0855704	HIVStatus	LM	0.445798	NS	1.74853	65027				Pos Early
deoxycarnitine	WLWH - WWoH	4 Mo	0.178755	0.103885	964.768	1.7207	0.085626	HIVStatus	LM	0.445798	NS	1.19573	36747	HMDB0001161	C01181	22620	Pos Early	Carnitine Metabolism	Lipid
theophylline	WLWH - WWoH	1 Mo	-0.340821	0.198118	978.689	-1.7203	0.0856949	HIVStatus	LM	0.445798	NS	0.711186	18394	HMDB0001889	C07130	2153	Pos Early	Xanthine Metabolism	Xenobiotics
7-methylguanine	WLWH - WWoH	15 Mo	0.1786	0.103857	1279.07	1.71966	0.0857355	HIVStatus	LM	0.445798	NS	1.19554	35114	HMDB0000897	C02242	135398679	Pos Early	Purine Metabolism, Guanine containing	Nucleotide
N-(2-furoyl)glycine	WLWH - WWoH	4.5 Mo	0.29423	0.171126	1342.89	1.71938	0.0857756	HIVStatus	LM	0.445798	NS	1.34209	31536	HMDB0000439		21863	Neg	Food Component/Plant	Xenobiotics
N,N,N-trimethyl-alanylproline betaine (TMAP)	WLWH - WWoH	4 Mo	0.445632	0.259152	1094.63	1.71958	0.0857915	HIVStatus	LM	0.445798	NS	1.56148	62947	HMDB0240365			Pos Early	Urea cycle; Arginine and Proline Metabolism	Amino Acid
glycochenodeoxycholate	WLWH - WWoH	6 Mo	0.188294	0.109536	1191.79	1.71902	0.0858704	HIVStatus	LM	0.445798	NS	1.20719	32346	HMDB0000637	C05466	12544	Neg	Primary Bile Acid Metabolism	Lipid
1-methylnicotinamide	WLWH - WWoH	4 Mo	0.333287	0.193907	1213.41	1.7188	0.0859062	HIVStatus	LM	0.445798	NS	1.39555	27665	HMDB0000699	C02918	457	Pos Early	Nicotinate and Nicotinamide Metabolism	Cofactors and Vitamins
glycerol 2-phosphate	WLWH - WWoH	9 Mo	0.34829	0.202685	1233.53	1.71838	0.0859791	HIVStatus	LM	0.445861	NS	1.41664	27728	HMDB0002520	C02979	3611397,2526	Polar	Chemical	Xenobiotics
linoleoyl-docosahexaenoyl-glycerol (18:2/22:6) [1]*	WLWH - WWoH	18 Mo	-0.632442	0.368238	1398.65	-1.71748	0.0861124	HIVStatus	LM	0.446143	NS	0.531293	54949	HMDB0007266		9543899	Pos Late	Diacylglycerol	Lipid
X-22162	WLWH - WWoH	1 Mo	0.190825	0.111099	771.082	1.71761	0.0862688	HIVStatus	LM	0.446143	NS	1.21025	47417				Pos Early
salicylate	WLWH - WWoH	12 Mo	-0.72157	0.420371	1394.52	-1.71651	0.0862912	HIVStatus	LM	0.446143	NS	0.485989	1515	HMDB0001895	C00805	338	Polar	Drug - Topical Agents	Xenobiotics
linoleoyl-docosahexaenoyl-glycerol (18:2/22:6) [2]*	WLWH - WWoH	18 Mo	-0.530311	0.309023	1398.21	-1.71609	0.0863677	HIVStatus	LM	0.446143	NS	0.588422	54950	HMDB0007266		9543899	Pos Late	Diacylglycerol	Lipid
glutamine_degradant*	WLWH - WWoH	15 Mo	0.318883	0.18581	933.79	1.71618	0.0864609	HIVStatus	LM	0.446143	NS	1.37559	46225				Pos Early	Partially Characterized Molecules	Partially Characterized Molecules
nicotinamide ribonucleotide (NMN)	WLWH - WWoH	18 Mo	-0.623831	0.36369	1404.87	-1.71528	0.0865145	HIVStatus	LM	0.446143	NS	0.535888	22152	HMDB0000229	C00455	14180	Pos Early	Nicotinate and Nicotinamide Metabolism	Cofactors and Vitamins
palmitoyl sphingomyelin (d18:1/16:0)	WLWH - WWoH	6 Mo	-0.202381	0.118032	1340.11	-1.71462	0.0866458	HIVStatus	LM	0.446143	NS	0.816784	37506	HMDB0010169		9939941	Pos Late	Sphingomyelins	Lipid
2R,3R-dihydroxybutyrate	WLWH - WWoH	4.5 Mo	0.26284	0.153295	1203.7	1.71461	0.0866746	HIVStatus	LM	0.446143	NS	1.30062	63109	HMDB0000498		13120901	Polar	Fatty Acid, Dihydroxy	Lipid
palmitoyl-linoleoyl-glycerol (16:0/18:2) [1]*	WLWH - WWoH	15 Mo	-0.481348	0.2808	1407.88	-1.7142	0.0867113	HIVStatus	LM	0.446143	NS	0.61795	52633	HMDB0007103		9543695	Pos Late	Diacylglycerol	Lipid
1-stearoyl-2-docosapentaenoyl-GPC (18:0/22:5n3)*	WLWH - WWoH	6 Mo	-0.289321	0.168766	1271.01	-1.71433	0.0867118	HIVStatus	LM	0.446143	NS	0.748772	52699	HMDB0008056		24778873	Pos Late	Phosphatidylcholine (PC)	Lipid
palmitoleate (16:1n7)	WLWH - WWoH	6 Mo	-0.33928	0.197951	1281.02	-1.71396	0.0867777	HIVStatus	LM	0.446143	NS	0.712283	33447	HMDB0003229	C08362	445638	Neg	Long Chain Monounsaturated Fatty Acid	Lipid
stearate (18:0)	WLWH - WWoH	9 Mo	-0.116718	0.068119	1376.73	-1.71345	0.0868556	HIVStatus	LM	0.446143	NS	0.889836	1358	HMDB0000827	C01530	5281	Neg	Long Chain Saturated Fatty Acid	Lipid
1-stearoyl-2-adrenoyl-GPS (18:0/22:4)*	WLWH - WWoH	9 Mo	-0.386577	0.225663	1209.31	-1.71307	0.0869551	HIVStatus	LM	0.446143	NS	0.679379	63127				Pos Late	Phosphatidylserine (PS)	Lipid
1-arachidonylglycerol (20:4)	WLWH - WWoH	1 Wk	-0.33565	0.196008	1314.21	-1.71243	0.0870539	HIVStatus	LM	0.446143	NS	0.714873	34397	HMDB11578	C13857	16019980,5282281	Neg	Monoacylglycerol	Lipid
beta-alanine	WLWH - WWoH	4 Mo	0.15952	0.093143	1098.96	1.71264	0.0870612	HIVStatus	LM	0.446143	NS	1.17295	55	HMDB0000056	C00099	239	Pos Early	Pyrimidine Metabolism, Uracil containing	Nucleotide
glycerophosphoethanolamine	WLWH - WWoH	9 Mo	0.184972	0.108033	1232.17	1.71218	0.0871146	HIVStatus	LM	0.446143	NS	1.20318	37455	HMDB0000114	C01233	123874	Polar	Phospholipid Metabolism	Lipid
4-acetamidophenylglucuronide	WLWH - WWoH	1 Wk	0.277304	0.161985	1325.18	1.71192	0.0871462	HIVStatus	LM	0.446143	NS	1.31957	15736	HMDB0010316		4022661,83944	Neg	Drug - Analgesics, Anesthetics	Xenobiotics
N-formylkynurenine	WLWH - WWoH	15 Mo	0.361607	0.211251	1359.87	1.71174	0.0871729	HIVStatus	LM	0.446143	NS	1.43563	64334	HMDB01200	C15605,C02406,C02700	910	Pos Early	Tryptophan Metabolism	Amino Acid
2'-O-methylcytidine	WLWH - WWoH	15 Mo	0.311947	0.182255	1397.77	1.7116	0.087192	HIVStatus	LM	0.446143	NS	1.36608	57554			150971	Pos Early	Pyrimidine Metabolism, Cytidine containing	Nucleotide
diacylglycerol (12:0/18:1, 14:0/16:1, 16:0/14:1) [2]*	WLWH - WWoH	4 Mo	-0.393088	0.229881	1335.19	-1.70996	0.0875049	HIVStatus	LM	0.447337	NS	0.67497	55001	HMDB0007012,HMDB0007096		53478025,53477950	Pos Late	Diacylglycerol	Lipid
argininate*	WLWH - WWoH	1 Wk	0.279222	0.16326	925.288	1.71029	0.0875476	HIVStatus	LM	0.447337	NS	1.3221	57461	HMDB0003148		160437	Pos Early	Urea cycle; Arginine and Proline Metabolism	Amino Acid
3-hydroxyisobutyrate	WLWH - WWoH	4 Mo	0.258742	0.151438	1077.37	1.70857	0.0878191	HIVStatus	LM	0.448411	NS	1.2953	1549	HMDB0000023,HMDB0000336	C01188,C06001	11966314	Polar	Leucine, Isoleucine and Valine Metabolism	Amino Acid
5-hydroxylysine	WLWH - WWoH	15 Mo	0.365626	0.214234	1378.09	1.70666	0.0881098	HIVStatus	LM	0.449581	NS	1.44142	15685	HMDB0000450	C16741	3032849	Pos Early	Lysine Metabolism	Amino Acid
kynurenine	WLWH - WWoH	4.5 Mo	0.292285	0.171305	1314.22	1.70623	0.0882022	HIVStatus	LM	0.449739	NS	1.33948	15140	HMDB0000684	C00328	161166	Pos Early	Tryptophan Metabolism	Amino Acid
X-23171	WLWH - WWoH	1 Mo	0.266397	0.15621	1249.83	1.70537	0.0883738	HIVStatus	LM	0.4503	NS	1.30525	48851				Pos Early
hesperidin (hesperetin 7-rutinoside)	WLWH - WWoH	6 Mo	0.0429488	0.0252018	1407.99	1.7042	0.0885648	HIVStatus	LM	0.450778	NS	1.04388	21300	HMDB0003265	G00283,D01038	10621	Neg	Food Component/Plant	Xenobiotics
glucuronate	WLWH - WWoH	18 Mo	-0.234918	0.137857	1396.49	-1.70407	0.0885908	HIVStatus	LM	0.450778	NS	0.790636	15443	HMDB0000127	C16245	441478,23677976,94715,65041,444791	Polar	Aminosugar Metabolism	Carbohydrate
1-stearoyl-2-dihomo-linolenoyl-GPS (18:0/20:3n3 or 6)*	WLWH - WWoH	15 Mo	-0.45733	0.268589	1402.03	-1.70271	0.0888434	HIVStatus	LM	0.451749	NS	0.632971	55010	HMDB12382			Pos Late	Phosphatidylserine (PS)	Lipid
tangeritin	WLWH - WWoH	6 Mo	0.117304	0.0689345	1407.99	1.70167	0.0890373	HIVStatus	LM	0.452152	NS	1.12446	40675	HMDB0030539	C10190	68077	Pos Late	Food Component/Plant	Xenobiotics
1-(1-enyl-stearoyl)-2-docosapentaenoyl-GPE (P-18:0/22:5n3)*	WLWH - WWoH	9 Mo	-0.347421	0.204153	1260.89	-1.70176	0.0890463	HIVStatus	LM	0.452152	NS	0.706508	57342	HMDB0011393		53480858	Pos Late	Plasmalogen	Lipid
4-cholesten-3-one	WLWH - WWoH	9 Mo	-0.286729	0.168572	1344.56	-1.70093	0.0891881	HIVStatus	LM	0.452558	NS	0.750715	38125	HMDB0000921	C00599	91477	Pos Late	Sterol	Lipid
isoleucine	WLWH - WWoH	4 Mo	0.172041	0.101206	1152.69	1.69992	0.0894159	HIVStatus	LM	0.453176	NS	1.18773	1125	HMDB0000172	C06418,C00407,C16424	6306	Pos Early	Leucine, Isoleucine and Valine Metabolism	Amino Acid
lactulose	WLWH - WWoH	12 Mo	0.180556	0.106163	677.058	1.70075	0.0894487	HIVStatus	LM	0.453176	NS	1.19788	20677	HMDB0000740	D00352,C07064	11333	Polar	Disaccharides and Oligosaccharides	Carbohydrate
dehydroepiandrosterone sulfate (DHEA-S)	WLWH - WWoH	6 Mo	-0.300641	0.176809	717.146	-1.70037	0.0894955	HIVStatus	LM	0.453176	NS	0.740344	32425	HMDB0001032	C04555	12594	Neg	Androgenic Steroids	Lipid
1-stearoyl-2-docosapentaenoyl-GPE (18:0/22:5n6)*	WLWH - WWoH	15 Mo	-0.389326	0.229205	1404.45	-1.69859	0.0896171	HIVStatus	LM	0.453403	NS	0.677513	57338	HMDB0009010		53479611	Pos Late	Phosphatidylethanolamine (PE)	Lipid
ergothioneine	WLWH - WWoH	4.5 Mo	-0.484206	0.285183	1177.95	-1.69788	0.0897944	HIVStatus	LM	0.453403	NS	0.616186	37459	HMDB0003045	C05570	5351619	Pos Early	Food Component/Plant	Xenobiotics
inositol 1-phosphate (I1P)	WLWH - WWoH	15 Mo	-0.403682	0.237793	1389.89	-1.69762	0.0898028	HIVStatus	LM	0.453403	NS	0.667856	43849	HMDB0000213	C01177	440194	Polar	Inositol Metabolism	Lipid
adenosine 3',5'-cyclic monophosphate (cAMP)	WLWH - WWoH	1 Wk	-0.279099	0.164388	1170.11	-1.6978	0.0898107	HIVStatus	LM	0.453403	NS	0.756465	2831	HMDB0000058	C00575	6076	Neg	Purine Metabolism, Adenine containing	Nucleotide
X-07765	WLWH - WWoH	12 Mo	-0.0890424	0.052475	1381.36	-1.69685	0.0899499	HIVStatus	LM	0.453403	NS	0.914807	46590				Neg
1-stearoyl-2-oleoyl-GPC (18:0/18:1)	WLWH - WWoH	18 Mo	0.365644	0.215495	1399.43	1.69676	0.0899639	HIVStatus	LM	0.453403	NS	1.44144	52438	HMDB0008038		24778825	Pos Late	Phosphatidylcholine (PC)	Lipid
glucose	WLWH - WWoH	12 Mo	-0.194681	0.114736	1247.23	-1.69678	0.089988	HIVStatus	LM	0.453403	NS	0.823097	48152	HMDB0000122	C00031	5793	Polar	Glycolysis, Gluconeogenesis, and Pyruvate Metabolism	Carbohydrate
trans-4-hydroxyproline	WLWH - WWoH	4 Mo	0.222575	0.131192	1221.26	1.69655	0.0900362	HIVStatus	LM	0.453403	NS	1.24929	32306	HMDB0000725	C01157	5810	Pos Early	Urea cycle; Arginine and Proline Metabolism	Amino Acid
1,2-dilinoleoyl-GPE (18:2/18:2)*	WLWH - WWoH	9 Mo	-0.290972	0.171625	1363.46	-1.69539	0.0902292	HIVStatus	LM	0.453561	NS	0.747537	53174	HMDB0009093		9546812	Pos Late	Phosphatidylethanolamine (PE)	Lipid
alpha-tocopherol	WLWH - WWoH	9 Mo	-0.302661	0.178541	1356.38	-1.69519	0.090268	HIVStatus	LM	0.453561	NS	0.738849	1561	HMDB0001893	C02477	86472	Pos Late	Tocopherol Metabolism	Cofactors and Vitamins
1-methylhistidine	WLWH - WWoH	4.5 Mo	0.540752	0.31913	1316.56	1.69446	0.090415	HIVStatus	LM	0.453561	NS	1.7173	30460	HMDB0000001	C01152	92105	Pos Early	Histidine Metabolism	Amino Acid
3-hydroxyoctanoate	WLWH - WWoH	4 Mo	-0.287111	0.169484	1335.36	-1.69403	0.0904932	HIVStatus	LM	0.453561	NS	0.750428	22001	HMDB0001954	C20793	26613	Neg	Fatty Acid, Monohydroxy	Lipid
nicotinate	WLWH - WWoH	18 Mo	0.404469	0.23886	1407.31	1.69333	0.0906135	HIVStatus	LM	0.453561	NS	1.49851	1504	HMDB0001488	C00253	938	Pos Early	Nicotinate and Nicotinamide Metabolism	Cofactors and Vitamins
oleoyl-arachidonoyl-glycerol (18:1/20:4) [2]*	WLWH - WWoH	12 Mo	-0.33293	0.196613	1364.87	-1.69333	0.0906211	HIVStatus	LM	0.453561	NS	0.71682	54961	HMDB0007228		9543786	Pos Late	Diacylglycerol	Lipid
1-palmitoyl-2-docosahexaenoyl-GPE (16:0/22:6)*	WLWH - WWoH	6 Mo	-0.346045	0.204388	1264.32	-1.69308	0.0906868	HIVStatus	LM	0.453561	NS	0.707481	52465	HMDB0008946		9546799	Pos Late	Phosphatidylethanolamine (PE)	Lipid
docosapentaenoate (n3 DPA; 22:5n3)	WLWH - WWoH	12 Mo	-0.341436	0.201698	1350.89	-1.69281	0.0907224	HIVStatus	LM	0.453561	NS	0.710749	32504	HMDB0006528,HMDB0001976	C16513	6441454	Neg	Long Chain Polyunsaturated Fatty Acid (n3 and n6)	Lipid
aspartate	WLWH - WWoH	6 Mo	-0.320846	0.189541	1131.17	-1.69275	0.0907787	HIVStatus	LM	0.453561	NS	0.725535	443	HMDB0000191	C00049	5960	Pos Early	Alanine and Aspartate Metabolism	Amino Acid
ceramide (d18:2/24:1, d18:1/24:2)*	WLWH - WWoH	15 Mo	-0.426053	0.251794	1407.99	-1.69207	0.090854	HIVStatus	LM	0.453561	NS	0.653082	57443	HMDB0240679,HMDB0240680			Pos Late	Ceramides	Lipid
diacetylspermidine*	WLWH - WWoH	18 Mo	0.442931	0.26177	1407.57	1.69206	0.0908556	HIVStatus	LM	0.453561	NS	1.55726	62105	HMDB0002172	C03413	132680	Pos Early	Polyamine Metabolism	Amino Acid
glycosyl ceramide (d18:2/24:1, d18:1/24:2)*	WLWH - WWoH	12 Mo	-0.335605	0.198336	1313.02	-1.69211	0.0908629	HIVStatus	LM	0.453561	NS	0.714905	57453				Pos Late	Hexosylceramides (HCER)	Lipid
1-palmityl-GPE (O-16:0)*	WLWH - WWoH	1 Mo	0.0621242	0.0367211	1306.4	1.69178	0.0909255	HIVStatus	LM	0.453561	NS	1.06409	55007				Pos Late	Lysoplasmalogen	Lipid
hydroxyasparagine**	WLWH - WWoH	4 Mo	0.248965	0.147162	1016.19	1.69177	0.0909958	HIVStatus	LM	0.453561	NS	1.2827	62060	HMDB32332	C20631	15991574	Pos Early	Alanine and Aspartate Metabolism	Amino Acid
catechol sulfate	WLWH - WWoH	6 Mo	0.253459	0.149852	1321.51	1.69139	0.0909974	HIVStatus	LM	0.453561	NS	1.28848	35320	HMDB0059724		3083879	Neg	Benzoate Metabolism	Xenobiotics
glycerol 3-phosphate	WLWH - WWoH	1 Wk	0.234198	0.138546	985.423	1.6904	0.0912678	HIVStatus	LM	0.454599	NS	1.26389	43847	HMDB0000126	C0093	754	Polar	Glycerolipid Metabolism	Lipid
X-15503	WLWH - WWoH	18 Mo	0.251359	0.148933	1398.76	1.68773	0.0916862	HIVStatus	LM	0.456151	NS	1.28577	49565				Pos Early
1-dihomo-linoleoylglycerol (20:2)	WLWH - WWoH	4 Mo	-0.386849	0.229252	1284.87	-1.68744	0.0917623	HIVStatus	LM	0.456151	NS	0.679194	35103				Neg	Monoacylglycerol	Lipid
beta-hydroxyisovaleroylcarnitine	WLWH - WWoH	4 Mo	0.281149	0.166519	726.282	1.68839	0.0917664	HIVStatus	LM	0.456151	NS	1.32465	35433				Pos Early	Leucine, Isoleucine and Valine Metabolism	Amino Acid
vanillactate	WLWH - WWoH	6 Mo	0.143327	0.0849625	945.982	1.68695	0.091943	HIVStatus	LM	0.456286	NS	1.15411	54910	HMDB0000913		160637	Neg	Tyrosine Metabolism	Amino Acid
lactosyl-N-nervonoyl-sphingosine (d18:1/24:1)*	WLWH - WWoH	1 Wk	-0.350239	0.207659	1064.45	-1.68661	0.0919721	HIVStatus	LM	0.456286	NS	0.70452	57370	HMDB0004872			Pos Late	Lactosylceramides (LCER)	Lipid
myristoyl dihydrosphingomyelin (d18:0/14:0)*	WLWH - WWoH	6 Mo	-0.250957	0.14882	1273.12	-1.68631	0.0919805	HIVStatus	LM	0.456286	NS	0.778056	57365	HMDB0012085		44260138	Pos Late	Dihydrosphingomyelins	Lipid
lactosyl-N-nervonoyl-sphingosine (d18:1/24:1)*	WLWH - WWoH	4.5 Mo	-0.425888	0.252665	1302.9	-1.68558	0.0921158	HIVStatus	LM	0.456647	NS	0.65319	57370	HMDB0004872			Pos Late	Lactosylceramides (LCER)	Lipid
histidine betaine (hercynine)*	WLWH - WWoH	1 Wk	-0.566117	0.336068	851.922	-1.68453	0.0924455	HIVStatus	LM	0.45772	NS	0.567726	62278	HMDB0029422		3083620	Pos Early	Food Component/Plant	Xenobiotics
isocitrate	WLWH - WWoH	6 Mo	-0.232109	0.137801	891.505	-1.68439	0.0924573	HIVStatus	LM	0.45772	NS	0.792859	12110	HMDB0001874	C00451	5318532	Polar	TCA Cycle	Energy
nonadecanoate (19:0)	WLWH - WWoH	4.5 Mo	0.176872	0.105068	1395.78	1.6834	0.0925204	HIVStatus	LM	0.457723	NS	1.19348	1356	HMDB0000772	C16535	12591	Neg	Long Chain Saturated Fatty Acid	Lipid
kynurenine	WLWH - WWoH	18 Mo	0.387437	0.230237	1406.18	1.68278	0.0926402	HIVStatus	LM	0.457743	NS	1.4732	15140	HMDB0000684	C00328	161166	Pos Early	Tryptophan Metabolism	Amino Acid
glycodeoxycholate	WLWH - WWoH	9 Mo	0.0880079	0.052299	1340.66	1.68278	0.0926497	HIVStatus	LM	0.457743	NS	1.092	18477	HMDB00631	C05464	3035026	Neg	Secondary Bile Acid Metabolism	Lipid
1-oleoyl-GPC (18:1)	WLWH - WWoH	18 Mo	0.607823	0.361634	1398.23	1.68077	0.0930316	HIVStatus	LM	0.458802	NS	1.83643	48258	HMDB0002815	C03916	16081932	Pos Late	Lysophospholipid	Lipid
X-12740	WLWH - WWoH	1 Mo	-0.146991	0.0874595	1363.25	-1.68067	0.0930553	HIVStatus	LM	0.458802	NS	0.863302	46627				Neg
sphingomyelin (d18:1/22:1, d18:2/22:0, d16:1/24:1)*	WLWH - WWoH	12 Mo	-0.212961	0.126755	1356.25	-1.68011	0.093167	HIVStatus	LM	0.458802	NS	0.808187	48493	HMDB0012104			Pos Late	Sphingomyelins	Lipid
pelargonate (9:0)	WLWH - WWoH	6 Mo	-0.154156	0.0917596	1274.14	-1.68	0.0932024	HIVStatus	LM	0.458802	NS	0.857138	12035	HMDB0000847	C01601	8158	Neg	Medium Chain Fatty Acid	Lipid
nicotinamide riboside	WLWH - WWoH	15 Mo	-0.449657	0.267711	1395.44	-1.67964	0.0932518	HIVStatus	LM	0.458802	NS	0.637847	33013	HMDB0000855	C03150	439924	Pos Early	Nicotinate and Nicotinamide Metabolism	Cofactors and Vitamins
N-acetylarginine	WLWH - WWoH	1 Wk	0.186431	0.110947	783.811	1.68035	0.093287	HIVStatus	LM	0.458802	NS	1.20494	33953	HMDB0004620	C02562	67427	Pos Early	Urea cycle; Arginine and Proline Metabolism	Amino Acid
1-oleyl-2-linoleoyl-GPC (O-18:1/18:2)*	WLWH - WWoH	4 Mo	0.309665	0.1845	1267.37	1.6784	0.0935149	HIVStatus	LM	0.458802	NS	1.36297	57722	HMDB0013429		24778939	Pos Late	Plasmalogen	Lipid
1-docosahexaenoylglycerol (22:6)	WLWH - WWoH	12 Mo	-0.425608	0.253633	1368.31	-1.67805	0.0935664	HIVStatus	LM	0.458802	NS	0.653373	35153	HMDB0011587		53480995	Neg	Monoacylglycerol	Lipid
oleoyl-linoleoyl-glycerol (18:1/18:2) [2]	WLWH - WWoH	12 Mo	-0.279451	0.16658	1368.08	-1.67757	0.0936589	HIVStatus	LM	0.458802	NS	0.756199	46799	HMDB0007219		71433693	Pos Late	Diacylglycerol	Lipid
stearoyl-docosahexaenoyl-glycerol (18:0/22:6) [2]*	WLWH - WWoH	12 Mo	-0.417601	0.248979	1357.33	-1.67725	0.0937236	HIVStatus	LM	0.458802	NS	0.658625	57368				Pos Late	Diacylglycerol	Lipid
1-arachidonoyl-GPE (20:4n6)*	WLWH - WWoH	4 Mo	-0.245164	0.146185	1347.29	-1.67707	0.09376	HIVStatus	LM	0.458802	NS	0.782576	35186	HMDB0011517		42607465	Neg	Lysophospholipid	Lipid
X-25220	WLWH - WWoH	15 Mo	0.57155	0.34087	1407.7	1.67674	0.0938152	HIVStatus	LM	0.458802	NS	1.77101	62406				Pos Early
X-24633	WLWH - WWoH	4.5 Mo	-0.413083	0.246354	1322	-1.67679	0.0938203	HIVStatus	LM	0.458802	NS	0.661607	53060				Neg
sphingomyelin (d18:1/17:0, d17:1/18:0, d19:1/16:0)	WLWH - WWoH	12 Mo	-0.267265	0.159412	1363.07	-1.67657	0.0938563	HIVStatus	LM	0.458802	NS	0.76547	52615	HMDB0240620,HMDB0240609,HMDB0240622		46891763	Pos Late	Sphingomyelins	Lipid
X-13729	WLWH - WWoH	12 Mo	0.176224	0.105074	908.318	1.67715	0.0938577	HIVStatus	LM	0.458802	NS	1.19271	47971				Neg
4-vinylphenol sulfate	WLWH - WWoH	12 Mo	0.288685	0.17221	1197.77	1.67635	0.0939308	HIVStatus	LM	0.458802	NS	1.33467	36098	HMDB0062775	C05627	6426766	Neg	Benzoate Metabolism	Xenobiotics
1-dihomo-linolenylglycerol (20:3)	WLWH - WWoH	1 Wk	-0.358156	0.213666	1294.96	-1.67624	0.0939329	HIVStatus	LM	0.458802	NS	0.698964	48341	HMDB0011577			Neg	Monoacylglycerol	Lipid
N-acetylmethionine	WLWH - WWoH	6 Mo	0.250318	0.149332	876.815	1.67625	0.0940464	HIVStatus	LM	0.458802	NS	1.28443	1589	HMDB0011745	C02712	448580	Neg	Methionine, Cysteine, SAM and Taurine Metabolism	Amino Acid
spermidine	WLWH - WWoH	15 Mo	0.279655	0.166906	1394.05	1.67553	0.0940554	HIVStatus	LM	0.458802	NS	1.32267	485	HMDB0001257	C00315	1102	Pos Early	Polyamine Metabolism	Amino Acid
margarate (17:0)	WLWH - WWoH	9 Mo	-0.197918	0.11815	1347.72	-1.67514	0.0941385	HIVStatus	LM	0.458814	NS	0.820437	1121	HMDB0002259		10465	Neg	Long Chain Saturated Fatty Acid	Lipid
1-linolenoylglycerol (18:3)	WLWH - WWoH	1 Wk	-0.46271	0.27629	1315.59	-1.67472	0.094226	HIVStatus	LM	0.458814	NS	0.629575	34393	HMDB0011569		53480978	Neg	Monoacylglycerol	Lipid
uridine	WLWH - WWoH	18 Mo	-0.202571	0.120971	1404.8	-1.67455	0.094246	HIVStatus	LM	0.458814	NS	0.816629	606	HMDB0000296	C00299	6029	Neg	Pyrimidine Metabolism, Uracil containing	Nucleotide
N-stearoyl-sphingosine (d18:1/18:0)*	WLWH - WWoH	6 Mo	-0.394484	0.235675	1098.88	-1.67385	0.0944451	HIVStatus	LM	0.459034	NS	0.674028	54979	HMDB0004950		5283565	Pos Late	Ceramides	Lipid
succinylcarnitine (C4-DC)	WLWH - WWoH	1 Mo	0.170026	0.10157	952.087	1.67398	0.0944626	HIVStatus	LM	0.459034	NS	1.18534	37058	HMDB0061717		71464481	Pos Early	TCA Cycle	Energy
2-hydroxydecanoate	WLWH - WWoH	1 Mo	-0.233137	0.139304	1169.45	-1.67359	0.0944793	HIVStatus	LM	0.459034	NS	0.792045	42489	HMDB0094656		21488	Neg	Fatty Acid, Monohydroxy	Lipid
linolenoyl-linolenoyl-glycerol (18:3/18:3) [2]*	WLWH - WWoH	4 Mo	-0.522457	0.312291	1248.92	-1.67298	0.094582	HIVStatus	LM	0.459228	NS	0.593062	54952	HMDB0007278		14275411	Pos Late	Diacylglycerol	Lipid
1-(1-enyl-stearoyl)-2-linoleoyl-GPE (P-18:0/18:2)*	WLWH - WWoH	9 Mo	-0.209915	0.125533	1352.84	-1.67218	0.0947193	HIVStatus	LM	0.459373	NS	0.810654	52748	HMDB0011376			Pos Late	Plasmalogen	Lipid
1-stearoyl-GPS (18:0)*	WLWH - WWoH	4.5 Mo	0.360272	0.21551	1372.18	1.67172	0.0948078	HIVStatus	LM	0.459373	NS	1.43372	45966	HMDB0061698		74819135	Neg	Lysophospholipid	Lipid
X-21315	WLWH - WWoH	1 Wk	-0.0381188	0.022802	1326.91	-1.67173	0.0948139	HIVStatus	LM	0.459373	NS	0.962599	46359				Neg
bilirubin (Z,Z)	WLWH - WWoH	12 Mo	-0.359852	0.215292	1345.27	-1.67146	0.094863	HIVStatus	LM	0.459373	NS	0.69778	43807	HMDB0000054	C00486	5280352	Pos Late	Hemoglobin and Porphyrin Metabolism	Cofactors and Vitamins
thiamin (vitamin B1)	WLWH - WWoH	1 Wk	0.286959	0.171704	1043.81	1.67125	0.0949729	HIVStatus	LM	0.459601	NS	1.33237	5341	HMDB0000235	DG00125,C00378,D08580	1130	Pos Early	Thiamine Metabolism	Cofactors and Vitamins
4-hydroxyglutamate	WLWH - WWoH	18 Mo	0.597807	0.357834	1242.96	1.67063	0.0950474	HIVStatus	LM	0.459657	NS	1.81813	40499	HMDB0001344	C03079	439902	Pos Early	Glutamate Metabolism	Amino Acid
1,2-dipalmitoyl-GPE (16:0/16:0)*	WLWH - WWoH	15 Mo	-0.383898	0.229908	1401.17	-1.66979	0.0951837	HIVStatus	LM	0.459825	NS	0.681201	57341	HMDB0008923		445468	Pos Late	Phosphatidylethanolamine (PE)	Lipid
palmitate (16:0)	WLWH - WWoH	9 Mo	-0.135349	0.0810747	1359.24	-1.66944	0.0952604	HIVStatus	LM	0.459825	NS	0.873411	1336	HMDB0000220	C00249	985	Neg	Long Chain Saturated Fatty Acid	Lipid
urea	WLWH - WWoH	4 Mo	0.139461	0.0835274	1043.6	1.66964	0.0952902	HIVStatus	LM	0.459825	NS	1.14965	1670	HMDB0000294	C00086	1176	Pos Early	Urea cycle; Arginine and Proline Metabolism	Amino Acid
stearoyl-linoleoyl-glycerol (18:0/18:2) [1]*	WLWH - WWoH	4.5 Mo	-0.711505	0.426293	1381.01	-1.66905	0.0953334	HIVStatus	LM	0.459825	NS	0.490905	54948				Pos Late	Diacylglycerol	Lipid
X-23654	WLWH - WWoH	15 Mo	-0.348317	0.208827	1359.86	-1.66797	0.0955521	HIVStatus	LM	0.460078	NS	0.705875	49531				Pos Early
hexanoylcarnitine (C6)	WLWH - WWoH	18 Mo	0.208032	0.124731	1407.34	1.66784	0.0955706	HIVStatus	LM	0.460078	NS	1.23125	32328	HMDB0000756		6426853	Pos Early	Fatty Acid Metabolism (Acyl Carnitine, Medium Chain)	Lipid
beta-hydroxyisovaleroylcarnitine	WLWH - WWoH	15 Mo	-0.336937	0.202024	1126.83	-1.66781	0.0956321	HIVStatus	LM	0.460078	NS	0.713954	35433				Pos Early	Leucine, Isoleucine and Valine Metabolism	Amino Acid
carboxyethyl-GABA	WLWH - WWoH	18 Mo	0.289717	0.17373	1261.24	1.66763	0.0956373	HIVStatus	LM	0.460078	NS	1.33605	40007	HMDB0002201		2572	Pos Early	Glutamate Metabolism	Amino Acid
palmitoyl sphingomyelin (d18:1/16:0)	WLWH - WWoH	1 Mo	0.176751	0.106074	1277.91	1.6663	0.0958985	HIVStatus	LM	0.461001	NS	1.19333	37506	HMDB0010169		9939941	Pos Late	Sphingomyelins	Lipid
linoleoyl-docosahexaenoyl-glycerol (18:2/22:6) [1]*	WLWH - WWoH	1 Wk	-0.36088	0.216649	1263.11	-1.66573	0.0960144	HIVStatus	LM	0.461001	NS	0.697063	54949	HMDB0007266		9543899	Pos Late	Diacylglycerol	Lipid
1-oleyl-2-linoleoyl-GPC (O-18:1/18:2)*	WLWH - WWoH	18 Mo	0.485218	0.29134	1399.95	1.66547	0.0960436	HIVStatus	LM	0.461001	NS	1.62453	57722	HMDB0013429		24778939	Pos Late	Plasmalogen	Lipid
methyl-4-hydroxybenzoate	WLWH - WWoH	15 Mo	0.262703	0.157771	1406.8	1.66508	0.0961188	HIVStatus	LM	0.461001	NS	1.30044	34386	HMDB0032572	D01400	7456	Neg	Benzoate Metabolism	Xenobiotics
cotinine	WLWH - WWoH	4 Mo	0.164952	0.0989867	611.938	1.66641	0.0961442	HIVStatus	LM	0.461001	NS	1.17934	553	HMDB0001046		408	Pos Early	Tobacco Metabolite	Xenobiotics
stearoylcarnitine (C18)	WLWH - WWoH	1 Wk	0.283449	0.170373	995.661	1.66369	0.0964881	HIVStatus	LM	0.462226	NS	1.3277	34409	HMDB0000848		3006797	Pos Late	Fatty Acid Metabolism (Acyl Carnitine, Long Chain Saturated)	Lipid
X-25948	WLWH - WWoH	6 Mo	0.294658	0.177164	1241.12	1.66319	0.096526	HIVStatus	LM	0.462226	NS	1.34267	63899				Pos Early
N-methylproline	WLWH - WWoH	1 Mo	0.329473	0.198175	1134.32	1.66253	0.0966822	HIVStatus	LM	0.462638	NS	1.39023	37431	HMDB0094696		643474	Pos Early	Urea cycle; Arginine and Proline Metabolism	Amino Acid
1-stearoyl-2-arachidonoyl-GPI (18:0/20:4)	WLWH - WWoH	18 Mo	0.349714	0.210427	1401.22	1.66193	0.0967511	HIVStatus	LM	0.462638	NS	1.41866	52449	HMDB0009815			Polar	Phosphatidylinositol (PI)	Lipid
mannose	WLWH - WWoH	9 Mo	0.156641	0.0942911	1322.32	1.66125	0.0968995	HIVStatus	LM	0.462638	NS	1.16958	48153	HMDB0000169	C00159,C02209,C00936	82308,439680,185698,18950	Polar	Fructose, Mannose and Galactose Metabolism	Carbohydrate
tiglylcarnitine (C5:1-DC)	WLWH - WWoH	1 Mo	0.287157	0.17286	1100.54	1.66121	0.0969553	HIVStatus	LM	0.462638	NS	1.33263	35428	HMDB0002366		22833596	Pos Early	Leucine, Isoleucine and Valine Metabolism	Amino Acid
1-palmitoyl-2-docosahexaenoyl-GPC (16:0/22:6)	WLWH - WWoH	12 Mo	-0.353038	0.212571	1356.43	-1.6608	0.096984	HIVStatus	LM	0.462638	NS	0.702551	52610	HMDB0007991		6441886	Pos Late	Phosphatidylcholine (PC)	Lipid
cis-3,4-methyleneheptanoylcarnitine	WLWH - WWoH	18 Mo	0.642307	0.386763	1407.57	1.66072	0.0969915	HIVStatus	LM	0.462638	NS	1.90086	64389				Pos Late	Fatty Acid Metabolism (Acyl Carnitine, Medium Chain)	Lipid
3-hydroxymyristate	WLWH - WWoH	15 Mo	-0.293432	0.176778	1406.45	-1.65989	0.0971595	HIVStatus	LM	0.462908	NS	0.7457	21158	HMDB0061656		16064	Neg	Fatty Acid, Monohydroxy	Lipid
1-palmitoleoylglycerol (16:1)*	WLWH - WWoH	9 Mo	-0.494782	0.298136	1368.71	-1.65959	0.0972265	HIVStatus	LM	0.462908	NS	0.609704	52431	HMDB0011565			Neg	Monoacylglycerol	Lipid
pipecolate	WLWH - WWoH	6 Mo	0.431118	0.259858	1308.47	1.65905	0.0973446	HIVStatus	LM	0.462908	NS	1.53898	1444	HMDB0000070			Pos Early	Lysine Metabolism	Amino Acid
oxalate (ethanedioate)	WLWH - WWoH	6 Mo	0.173717	0.104761	1098.12	1.65822	0.0975595	HIVStatus	LM	0.462908	NS	1.18972	20694	HMDB0002329	C00209	971	Neg	Ascorbate and Aldarate Metabolism	Cofactors and Vitamins
stearidonate (18:4n3)	WLWH - WWoH	18 Mo	-0.57643	0.347691	1401.04	-1.65788	0.0975654	HIVStatus	LM	0.462908	NS	0.561901	33969	HMDB0006547	C16300	5312508	Neg	Long Chain Polyunsaturated Fatty Acid (n3 and n6)	Lipid
caprylate (8:0)	WLWH - WWoH	6 Mo	-0.206794	0.124737	1309.94	-1.65784	0.0975887	HIVStatus	LM	0.462908	NS	0.813187	32492	HMDB0000482	C06423	379	Neg	Medium Chain Fatty Acid	Lipid
isoxanthopterin	WLWH - WWoH	1 Wk	-0.157436	0.0949534	995.377	-1.65804	0.0976247	HIVStatus	LM	0.462908	NS	0.854331	27732	HMDB0000704	C03975	135398700	Polar	Pterin Metabolism	Cofactors and Vitamins
anserine	WLWH - WWoH	6 Mo	-0.340675	0.205544	1366.66	-1.65744	0.0976608	HIVStatus	LM	0.462908	NS	0.71129	15747	HMDB0000194	C01262	112072	Pos Early	Histidine Metabolism	Amino Acid
creatine phosphate	WLWH - WWoH	4 Mo	0.401413	0.242111	913.091	1.65797	0.0976663	HIVStatus	LM	0.462908	NS	1.49393	33951	HMDB0001511	C02305	9548602587	Neg	Creatine Metabolism	Amino Acid
1-linoleoylglycerol (18:2)	WLWH - WWoH	4 Mo	-0.3855	0.23268	1336.81	-1.65678	0.0977985	HIVStatus	LM	0.462908	NS	0.68011	27447	HMDB0011568		5283469	Neg	Monoacylglycerol	Lipid
N,N-dimethylalanine	WLWH - WWoH	12 Mo	0.465609	0.280965	988.228	1.65718	0.0978009	HIVStatus	LM	0.462908	NS	1.59298	63151			5488191	Pos Early	Alanine and Aspartate Metabolism	Amino Acid
eicosenoate (20:1)	WLWH - WWoH	9 Mo	-0.2249	0.135761	1356.51	-1.65659	0.0978341	HIVStatus	LM	0.462908	NS	0.798596	33587	HMDB0002231,HMDB0062436	C16526	5282768,5282769,94159	Neg	Long Chain Monounsaturated Fatty Acid	Lipid
sucrose	WLWH - WWoH	4 Mo	0.380475	0.229697	1341.06	1.65642	0.0978705	HIVStatus	LM	0.462908	NS	1.46298	1519	HMDB0000258	C00089	5988	Polar	Disaccharides and Oligosaccharides	Carbohydrate
phenol sulfate	WLWH - WWoH	15 Mo	0.250507	0.15134	1336.44	1.65526	0.0981067	HIVStatus	LM	0.463514	NS	1.28468	32553	HMDB0060015	C02180	74426	Neg	Tyrosine Metabolism	Amino Acid
hydroxyasparagine**	WLWH - WWoH	6 Mo	0.253535	0.153153	1083.74	1.65544	0.0981253	HIVStatus	LM	0.463514	NS	1.28857	62060	HMDB32332	C20631	15991574	Pos Early	Alanine and Aspartate Metabolism	Amino Acid
3-hydroxyoctanoate	WLWH - WWoH	9 Mo	-0.305551	0.18478	1369.86	-1.6536	0.0984386	HIVStatus	LM	0.464544	NS	0.736717	22001	HMDB0001954	C20793	26613	Neg	Fatty Acid, Monohydroxy	Lipid
linoleoyl-linoleoyl-glycerol (18:2/18:2) [1]*	WLWH - WWoH	15 Mo	-0.383551	0.232073	1407.24	-1.65272	0.0986116	HIVStatus	LM	0.464544	NS	0.681437	54968	HMDB0007248		9543729	Pos Late	Diacylglycerol	Lipid
3-methoxycatechol sulfate (1)	WLWH - WWoH	18 Mo	0.608276	0.368195	1398.17	1.65205	0.0987492	HIVStatus	LM	0.464544	NS	1.83726	48763			129892430	Neg	Benzoate Metabolism	Xenobiotics
p-cresol glucuronide*	WLWH - WWoH	9 Mo	0.132686	0.0803123	1132.77	1.65212	0.0987873	HIVStatus	LM	0.464544	NS	1.14189	48841	HMDB0011686		154035	Neg	Tyrosine Metabolism	Amino Acid
caffeine	WLWH - WWoH	12 Mo	-0.630572	0.38175	1247.6	-1.65179	0.0988285	HIVStatus	LM	0.464544	NS	0.532287	569	HMDB0001847	C07481	2519	Pos Early	Xanthine Metabolism	Xenobiotics
N6-succinyladenosine	WLWH - WWoH	1 Mo	0.233098	0.141109	1103.9	1.65191	0.098838	HIVStatus	LM	0.464544	NS	1.26251	48130	HMDB0000912		165243	Pos Early	Purine Metabolism, Adenine containing	Nucleotide
lignoceroyl sphingomyelin (d18:1/24:0)	WLWH - WWoH	6 Mo	-0.194872	0.117988	1342.83	-1.65162	0.0988462	HIVStatus	LM	0.464544	NS	0.82294	57330	HMDB0011697			Pos Late	Sphingomyelins	Lipid
1-palmitoyl-2-palmitoleoyl-GPC (16:0/16:1)*	WLWH - WWoH	12 Mo	-0.273717	0.165732	1376	-1.65157	0.0988514	HIVStatus	LM	0.464544	NS	0.760547	52470	HMDB0007969		6443788	Pos Late	Phosphatidylcholine (PC)	Lipid
1-stearoyl-2-oleoyl-GPI (18:0/18:1)*	WLWH - WWoH	18 Mo	0.325208	0.197033	1401.43	1.65053	0.0990585	HIVStatus	LM	0.465219	NS	1.38432	52726	HMDB0240667			Polar	Phosphatidylinositol (PI)	Lipid
2-palmitoleoylglycerol (16:1)*	WLWH - WWoH	9 Mo	-0.494882	0.299957	1374.94	-1.64985	0.0992029	HIVStatus	LM	0.465598	NS	0.609643	52432	HMDB0011534		53480960	Neg	Monoacylglycerol	Lipid
X-13729	WLWH - WWoH	4.5 Mo	0.180149	0.109188	991.996	1.6499	0.0992809	HIVStatus	LM	0.465666	NS	1.1974	47971				Neg
cholesterol sulfate	WLWH - WWoH	18 Mo	0.332674	0.201791	1406.81	1.6486	0.0994523	HIVStatus	LM	0.466171	NS	1.39469	35324	HMDB00653,HMDB0000653	C18043	65076	Polar	Sterol	Lipid
X-25948	WLWH - WWoH	15 Mo	0.370475	0.224819	1399.38	1.64788	0.0996009	HIVStatus	LM	0.466547	NS	1.44842	63899				Pos Early
N6-carbamoylthreonyladenosine	WLWH - WWoH	4.5 Mo	0.113134	0.0686736	1236.86	1.64742	0.0997265	HIVStatus	LM	0.466547	NS	1.11978	35157	HMDB0041623		161466	Neg	Purine Metabolism, Adenine containing	Nucleotide
arginine	WLWH - WWoH	18 Mo	-0.234921	0.142624	1406.2	-1.64713	0.0997541	HIVStatus	LM	0.466547	NS	0.790634	1638	HMDB0000517	C00062	6322	Pos Early	Urea cycle; Arginine and Proline Metabolism	Amino Acid
X-12216	WLWH - WWoH	9 Mo	0.346099	0.210105	956.819	1.64727	0.0998318	HIVStatus	LM	0.466547	NS	1.41354	46613				Neg
nicotinurate (nicotinoylglycine)	WLWH - WWoH	4.5 Mo	0.352737	0.214182	1018.37	1.6469	0.0998864	HIVStatus	LM	0.466547	NS	1.42296	35121	HMDB0003269	C05380	68499	Pos Early	Nicotinate and Nicotinamide Metabolism	Cofactors and Vitamins
palmitoyl-docosahexaenoyl-glycerol (16:0/22:6) [1]*	WLWH - WWoH	15 Mo	-0.476472	0.289411	1407.17	-1.64635	0.0999151	HIVStatus	LM	0.466547	NS	0.62097	57373	HMDB0007121		9543827	Pos Late	Diacylglycerol	Lipid
1-palmityl-2-arachidonoyl-GPC (O-16:0/20:4)*	WLWH - WWoH	1 Mo	0.290118	0.176314	1083.21	1.64546	0.100166	HIVStatus	LM	0.466698	NS	1.33659	52718	HMDB0007982		10747814	Pos Late	Plasmalogen	Lipid
beta-citrylglutamate	WLWH - WWoH	4 Mo	0.272006	0.165325	1054.21	1.64528	0.10021	HIVStatus	LM	0.466698	NS	1.31259	54923		C20775	189741	Neg	Glutamate Metabolism	Amino Acid
N-acetylglutamine	WLWH - WWoH	4 Mo	0.28552	0.173524	937.937	1.64542	0.100218	HIVStatus	LM	0.466698	NS	1.33045	33943	HMDB0006029	C02716	182230	Pos Early	Glutamate Metabolism	Amino Acid
nicotinurate (nicotinoylglycine)	WLWH - WWoH	4 Mo	0.318583	0.193621	806.427	1.64539	0.100278	HIVStatus	LM	0.466698	NS	1.37518	35121	HMDB0003269	C05380	68499	Pos Early	Nicotinate and Nicotinamide Metabolism	Cofactors and Vitamins
sphingomyelin (d18:2/14:0, d18:1/14:1)*	WLWH - WWoH	4.5 Mo	-0.237654	0.144504	1294.52	-1.64461	0.100293	HIVStatus	LM	0.466698	NS	0.788476	47154	HMDB0240637,HMDB0240612			Pos Late	Sphingomyelins	Lipid
X-12101	WLWH - WWoH	9 Mo	0.271999	0.165398	1148.24	1.64452	0.100343	HIVStatus	LM	0.466698	NS	1.31259	47642				Pos Early
N-acetylserine	WLWH - WWoH	15 Mo	0.12669	0.077074	1075.29	1.64375	0.100521	HIVStatus	LM	0.466698	NS	1.13507	37076	HMDB0002931		65249	Polar	Glycine, Serine and Threonine Metabolism	Amino Acid
myristoyl-linoleoyl-glycerol (14:0/18:2) [2]*	WLWH - WWoH	15 Mo	-0.365756	0.22258	1407.99	-1.64326	0.100553	HIVStatus	LM	0.466698	NS	0.693672	57408	HMDB0007016		14275352	Pos Late	Diacylglycerol	Lipid
3-hydroxyoctanoylcarnitine (1)	WLWH - WWoH	1 Mo	-0.158007	0.0961539	1340.87	-1.64327	0.100562	HIVStatus	LM	0.466698	NS	0.853844	64393				Pos Early	Fatty Acid Metabolism (Acyl Carnitine, Hydroxy)	Lipid
1-margaroylglycerol (17:0)	WLWH - WWoH	4 Mo	-0.349542	0.212778	1252.3	-1.64276	0.100684	HIVStatus	LM	0.466698	NS	0.705011	34391			107036	Neg	Monoacylglycerol	Lipid
gamma-tocotrienol	WLWH - WWoH	15 Mo	0.471043	0.286818	1407.34	1.64231	0.10075	HIVStatus	LM	0.466698	NS	1.60166	37501	HMDB0012958	C14155	5282349	Pos Late	Tocopherol Metabolism	Cofactors and Vitamins
glycocholate	WLWH - WWoH	6 Mo	0.189201	0.11521	1164.8	1.64223	0.100813	HIVStatus	LM	0.466698	NS	1.20828	18476	HMDB0000138	C01921	10140	Neg	Primary Bile Acid Metabolism	Lipid
caproate (6:0)	WLWH - WWoH	1 Wk	-0.236827	0.144224	1239.45	-1.64208	0.100826	HIVStatus	LM	0.466698	NS	0.789127	32489	HMDB0000535	C01585	8892	Neg	Medium Chain Fatty Acid	Lipid
N-acetylglutamine	WLWH - WWoH	4.5 Mo	0.319761	0.194744	1154.23	1.64195	0.100872	HIVStatus	LM	0.466698	NS	1.3768	33943	HMDB0006029	C02716	182230	Pos Early	Glutamate Metabolism	Amino Acid
1-palmitoyl-2-arachidonoyl-GPE (16:0/20:4)*	WLWH - WWoH	4.5 Mo	-0.278125	0.169426	1394.85	-1.64157	0.100904	HIVStatus	LM	0.466698	NS	0.757202	52464	HMDB0005323	C05210	9546800	Pos Late	Phosphatidylethanolamine (PE)	Lipid
linoleoyl-linoleoyl-glycerol (18:2/18:2) [2]*	WLWH - WWoH	4 Mo	-0.308431	0.187979	1316.52	-1.64078	0.101083	HIVStatus	LM	0.466891	NS	0.734599	54969	HMDB0007248		9543729	Pos Late	Diacylglycerol	Lipid
2-aminobutyrate	WLWH - WWoH	9 Mo	0.141273	0.0861235	1233.89	1.64035	0.101187	HIVStatus	LM	0.466891	NS	1.15174	42374	HMDB0000452	C02356	80283	Pos Early	Glutathione Metabolism	Amino Acid
homocitrulline	WLWH - WWoH	15 Mo	0.440674	0.268684	1365.88	1.64012	0.101211	HIVStatus	LM	0.466891	NS	1.55375	22138	HMDB0000679	C02427	65072	Pos Early	Urea cycle; Arginine and Proline Metabolism	Amino Acid
1-palmitoyl-2-linoleoyl-GPC (16:0/18:2)	WLWH - WWoH	9 Mo	-0.245412	0.149687	1386.09	-1.6395	0.101336	HIVStatus	LM	0.466891	NS	0.782382	42446	HMDB0007973		5287971	Pos Late	Phosphatidylcholine (PC)	Lipid
spermidine	WLWH - WWoH	4 Mo	0.207324	0.126444	1157.7	1.63965	0.101349	HIVStatus	LM	0.466891	NS	1.23038	485	HMDB0001257	C00315	1102	Pos Early	Polyamine Metabolism	Amino Acid
6-sialyl-N-acetyllactosamine	WLWH - WWoH	12 Mo	-0.451972	0.275694	962.204	-1.6394	0.101457	HIVStatus	LM	0.466891	NS	0.636372	40428	HMDB0006584		16212424	Pos Early	Aminosugar Metabolism	Carbohydrate
palmitoyl-arachidonoyl-glycerol (16:0/20:4) [2]*	WLWH - WWoH	15 Mo	-0.406838	0.248253	1407.62	-1.6388	0.101478	HIVStatus	LM	0.466891	NS	0.665752	54958	HMDB0007112		9543736	Pos Late	Diacylglycerol	Lipid
hexadecadienoate (16:2n6)	WLWH - WWoH	18 Mo	-0.474908	0.289803	1402.21	-1.63872	0.101495	HIVStatus	LM	0.466891	NS	0.621942	57652	HMDB0000477		13932172	Neg	Long Chain Polyunsaturated Fatty Acid (n3 and n6)	Lipid
linoleate (18:2n6)	WLWH - WWoH	4 Mo	-0.258032	0.157462	1289.37	-1.6387	0.10152	HIVStatus	LM	0.466891	NS	0.772571	1105	HMDB0006270,HMDB0000673	C01595	5280450	Neg	Long Chain Polyunsaturated Fatty Acid (n3 and n6)	Lipid
X-23278	WLWH - WWoH	1 Wk	-0.237287	0.144826	1174.46	-1.63842	0.101601	HIVStatus	LM	0.466971	NS	0.788765	48974				Neg
X-25422	WLWH - WWoH	4.5 Mo	0.323646	0.197595	1211.55	1.63793	0.101696	HIVStatus	LM	0.467114	NS	1.38216	62719				Pos Early
1,2-dipalmitoyl-GPC (16:0/16:0)	WLWH - WWoH	12 Mo	-0.233662	0.142778	1384.27	-1.63654	0.101954	HIVStatus	LM	0.467589	NS	0.79163	19130	HMDB0000564	D03585	452110	Pos Late	Phosphatidylcholine (PC)	Lipid
1,2-dipalmitoyl-GPC (16:0/16:0)	WLWH - WWoH	9 Mo	-0.232276	0.141947	1382.16	-1.63635	0.101994	HIVStatus	LM	0.467589	NS	0.792728	19130	HMDB0000564	D03585	452110	Pos Late	Phosphatidylcholine (PC)	Lipid
N1-methyl-2-pyridone-5-carboxamide	WLWH - WWoH	1 Mo	0.225706	0.137935	1046.27	1.63633	0.102071	HIVStatus	LM	0.467589	NS	1.25321	40469	HMDB0004193	C05842	69698	Neg	Nicotinate and Nicotinamide Metabolism	Cofactors and Vitamins
stearoyl-docosahexaenoyl-glycerol (18:0/22:6) [2]*	WLWH - WWoH	6 Mo	-0.390245	0.238584	1334	-1.63567	0.102144	HIVStatus	LM	0.467589	NS	0.676891	57368				Pos Late	Diacylglycerol	Lipid
margarate (17:0)	WLWH - WWoH	12 Mo	-0.194316	0.118809	1351.28	-1.63553	0.10217	HIVStatus	LM	0.467589	NS	0.823398	1121	HMDB0002259		10465	Neg	Long Chain Saturated Fatty Acid	Lipid
erythronate*	WLWH - WWoH	1 Mo	0.0897777	0.0548734	869.872	1.63609	0.102183	HIVStatus	LM	0.467589	NS	1.09393	42420	HMDB0000613		2781043	Polar	Aminosugar Metabolism	Carbohydrate
1-palmitoyl-GPI (16:0)	WLWH - WWoH	18 Mo	0.660552	0.403983	1403.01	1.6351	0.102253	HIVStatus	LM	0.467616	NS	1.93586	35305	HMDB0061695		71296207	Neg	Lysophospholipid	Lipid
imidazole lactate	WLWH - WWoH	4 Mo	0.156214	0.0955597	662.35	1.63472	0.102582	HIVStatus	LM	0.468343	NS	1.16908	15716	HMDB0002320	C05568	793	Pos Early	Histidine Metabolism	Amino Acid
eicosenoate (20:1)	WLWH - WWoH	15 Mo	-0.275607	0.168721	1407.82	-1.63351	0.102586	HIVStatus	LM	0.468343	NS	0.759111	33587	HMDB0002231,HMDB0062436	C16526	5282768,5282769,94159	Neg	Long Chain Monounsaturated Fatty Acid	Lipid
2-hydroxyhippurate (salicylurate)	WLWH - WWoH	1 Wk	0.460632	0.281984	1270.45	1.63354	0.102604	HIVStatus	LM	0.468343	NS	1.58508	18281	HMDB0000840	C07588	10253	Neg	Benzoate Metabolism	Xenobiotics
isobutyrylcarnitine (C4)	WLWH - WWoH	6 Mo	0.32193	0.197258	1190	1.63202	0.102939	HIVStatus	LM	0.469435	NS	1.37979	33441	HMDB0000736		168379	Pos Early	Leucine, Isoleucine and Valine Metabolism	Amino Acid
biliverdin	WLWH - WWoH	18 Mo	-0.549835	0.336975	1405.48	-1.63168	0.102972	HIVStatus	LM	0.469435	NS	0.577045	2137	HMDB0001008	C00500	5280353	Pos Late	Hemoglobin and Porphyrin Metabolism	Cofactors and Vitamins
ergothioneine	WLWH - WWoH	9 Mo	-0.442395	0.271145	1087.23	-1.63158	0.103057	HIVStatus	LM	0.469533	NS	0.642496	37459	HMDB0003045	C05570	5351619	Pos Early	Food Component/Plant	Xenobiotics
N-methylproline	WLWH - WWoH	1 Wk	0.320051	0.196209	1145.44	1.63117	0.10313	HIVStatus	LM	0.46957	NS	1.3772	37431	HMDB0094696		643474	Pos Early	Urea cycle; Arginine and Proline Metabolism	Amino Acid
stearate (18:0)	WLWH - WWoH	15 Mo	-0.138626	0.0850313	1407.96	-1.63029	0.103264	HIVStatus	LM	0.46989	NS	0.870554	1358	HMDB0000827	C01530	5281	Neg	Long Chain Saturated Fatty Acid	Lipid
palmitoyl-linoleoyl-glycerol (16:0/18:2) [2]*	WLWH - WWoH	15 Mo	-0.332105	0.203796	1407.77	-1.6296	0.10341	HIVStatus	LM	0.470263	NS	0.717412	52634	HMDB0007103		131801744	Pos Late	Diacylglycerol	Lipid
linoleate (18:2n6)	WLWH - WWoH	12 Mo	-0.28062	0.172234	1346.4	-1.6293	0.103483	HIVStatus	LM	0.470303	NS	0.755315	1105	HMDB0006270,HMDB0000673	C01595	5280450	Neg	Long Chain Polyunsaturated Fatty Acid (n3 and n6)	Lipid
dodecadienoate (12:2)*	WLWH - WWoH	1 Mo	0.320488	0.196764	1138.92	1.6288	0.103633	HIVStatus	LM	0.470444	NS	1.3778	62276			25480	Neg	Fatty Acid, Dicarboxylate	Lipid
histidine betaine (hercynine)*	WLWH - WWoH	18 Mo	-0.845456	0.519175	1398.13	-1.62846	0.103652	HIVStatus	LM	0.470444	NS	0.429361	62278	HMDB0029422		3083620	Pos Early	Food Component/Plant	Xenobiotics
1-dihomo-linolenylglycerol (20:3)	WLWH - WWoH	6 Mo	-0.390691	0.239987	1343.94	-1.62796	0.103767	HIVStatus	LM	0.470444	NS	0.67659	48341	HMDB0011577			Neg	Monoacylglycerol	Lipid
sulfate*	WLWH - WWoH	15 Mo	-0.224367	0.137826	1396.4	-1.6279	0.103772	HIVStatus	LM	0.470444	NS	0.799022	46960	HMDB01448	C00059	5152822	Neg	Chemical	Xenobiotics
2-linoleoyl-GPE (18:2)*	WLWH - WWoH	18 Mo	-0.547225	0.336586	1405.47	-1.62581	0.104214	HIVStatus	LM	0.471673	NS	0.578553	34666	HMDB11477			Pos Late	Lysophospholipid	Lipid
1-oleoyl-GPE (18:1)	WLWH - WWoH	9 Mo	-0.384356	0.236442	1390.96	-1.62558	0.104266	HIVStatus	LM	0.471673	NS	0.680889	35628	HMDB0011506		9547071	Pos Late	Lysophospholipid	Lipid
3-hydroxyhexanoate	WLWH - WWoH	1 Mo	0.255114	0.156959	1276.45	1.62535	0.104335	HIVStatus	LM	0.471673	NS	1.29061	53230	HMDB0061652,HMDB0010718		151492	Polar	Fatty Acid, Monohydroxy	Lipid
1-arachidonoyl-GPE (20:4n6)*	WLWH - WWoH	6 Mo	-0.249486	0.153532	1363.55	-1.62498	0.104399	HIVStatus	LM	0.471673	NS	0.779201	35186	HMDB0011517		42607465	Neg	Lysophospholipid	Lipid
tyrosine	WLWH - WWoH	4 Mo	0.147136	0.0905437	1164.05	1.62503	0.104427	HIVStatus	LM	0.471673	NS	1.15851	1299	HMDB0000158	C00082	6057	Pos Early	Tyrosine Metabolism	Amino Acid
pipecolate	WLWH - WWoH	1 Wk	0.37686	0.231922	1236.8	1.62494	0.104429	HIVStatus	LM	0.471673	NS	1.4577	1444	HMDB0000070			Pos Early	Lysine Metabolism	Amino Acid
phenylalanine	WLWH - WWoH	1 Mo	0.135949	0.0836815	1097.55	1.62461	0.104534	HIVStatus	LM	0.471853	NS	1.14562	64	HMDB0000159	C00079	6140	Pos Early	Phenylalanine Metabolism	Amino Acid
1-stearoyl-2-dihomo-linolenoyl-GPE (18:0/20:3n3 or 6)*	WLWH - WWoH	15 Mo	-0.298464	0.183973	1407.98	-1.62233	0.104957	HIVStatus	LM	0.473232	NS	0.741957	57336	HMDB0009002		52924903	Pos Late	Phosphatidylethanolamine (PE)	Lipid
propyl 4-hydroxybenzoate sulfate	WLWH - WWoH	1 Mo	0.219545	0.135312	1037.85	1.62251	0.104998	HIVStatus	LM	0.473232	NS	1.24551	48460	HMDB0135261		131838881	Neg	Benzoate Metabolism	Xenobiotics
X-17325	WLWH - WWoH	18 Mo	0.83428	0.514359	1398.25	1.62198	0.105033	HIVStatus	LM	0.473232	NS	2.30315	47815				Pos Early
1-palmitoyl-GPI (16:0)	WLWH - WWoH	6 Mo	-0.439413	0.271002	1257.89	-1.62144	0.105174	HIVStatus	LM	0.473337	NS	0.644414	35305	HMDB0061695		71296207	Neg	Lysophospholipid	Lipid
kynurenate	WLWH - WWoH	18 Mo	0.392551	0.242147	1404.66	1.62112	0.105216	HIVStatus	LM	0.473337	NS	1.48075	1417	HMDB0000715	C01717	3845	Neg	Tryptophan Metabolism	Amino Acid
3-hydroxydecanoate	WLWH - WWoH	9 Mo	-0.292145	0.180225	1344.16	-1.62101	0.105251	HIVStatus	LM	0.473337	NS	0.74666	22053	HMDB0002203		26612	Neg	Fatty Acid, Monohydroxy	Lipid
linoleate (18:2n6)	WLWH - WWoH	15 Mo	-0.34397	0.212293	1407.25	-1.62026	0.1054	HIVStatus	LM	0.473719	NS	0.70895	1105	HMDB0006270,HMDB0000673	C01595	5280450	Neg	Long Chain Polyunsaturated Fatty Acid (n3 and n6)	Lipid
1-stearoyl-2-docosahexaenoyl-GPC (18:0/22:6)	WLWH - WWoH	1 Mo	0.257397	0.1589	1281.94	1.61987	0.105506	HIVStatus	LM	0.4738	NS	1.29356	52611	HMDB0008057		24778876	Pos Late	Phosphatidylcholine (PC)	Lipid
pyridoxamine	WLWH - WWoH	18 Mo	-0.669855	0.413599	1404.49	-1.61958	0.105548	HIVStatus	LM	0.4738	NS	0.511783	2150	HMDB0001431	C00534	1052	Pos Early	Vitamin B6 Metabolism	Cofactors and Vitamins
3-hydroxymyristate	WLWH - WWoH	18 Mo	-0.336516	0.207835	1399.78	-1.61915	0.105641	HIVStatus	LM	0.473926	NS	0.714254	21158	HMDB0061656		16064	Neg	Fatty Acid, Monohydroxy	Lipid
uracil	WLWH - WWoH	18 Mo	0.696798	0.430848	1402.75	1.61727	0.106044	HIVStatus	LM	0.475376	NS	2.00731	605	HMDB0000300	C00106	1174	Pos Early	Pyrimidine Metabolism, Uracil containing	Nucleotide
1-palmityl-2-palmitoyl-GPC (O-16:0/16:0)*	WLWH - WWoH	12 Mo	-0.315756	0.195308	1312.02	-1.61671	0.106182	HIVStatus	LM	0.475376	NS	0.729238	57332			145911	Pos Late	Plasmalogen	Lipid
lactosyl-N-arachidoyl-sphingosine (d18:1/20:0)*	WLWH - WWoH	4 Mo	-0.310408	0.191992	1157.38	-1.61677	0.1062	HIVStatus	LM	0.475376	NS	0.733148	57425	HMDB0011593	C01290	53481000	Pos Late	Lactosylceramides (LCER)	Lipid
1-(1-enyl-linoleoyl)-GPE (P-18:2)*	WLWH - WWoH	4 Mo	0.269713	0.166838	1198.25	1.61662	0.106224	HIVStatus	LM	0.475376	NS	1.30959	64898				Pos Late	Lysoplasmalogen	Lipid
1-oleoyl-GPE (18:1)	WLWH - WWoH	18 Mo	0.566538	0.350598	1399.77	1.61592	0.106338	HIVStatus	LM	0.475404	NS	1.76216	35628	HMDB0011506		9547071	Pos Late	Lysophospholipid	Lipid
phenol sulfate	WLWH - WWoH	4 Mo	0.19107	0.118217	976.54	1.61626	0.10636	HIVStatus	LM	0.475404	NS	1.21054	32553	HMDB0060015	C02180	74426	Neg	Tyrosine Metabolism	Amino Acid
lactulose	WLWH - WWoH	4 Mo	0.164468	0.101742	591.49	1.61652	0.106515	HIVStatus	LM	0.475536	NS	1.17877	20677	HMDB0000740	D00352,C07064	11333	Polar	Disaccharides and Oligosaccharides	Carbohydrate
sphingomyelin (d18:2/16:0, d18:1/16:1)*	WLWH - WWoH	9 Mo	-0.231446	0.143304	1348.18	-1.61507	0.106529	HIVStatus	LM	0.475536	NS	0.793386	42459	HMDB0240638,HMDB0240613			Pos Late	Sphingomyelins	Lipid
indolelactate	WLWH - WWoH	6 Mo	-0.121119	0.0750043	1336.24	-1.61483	0.106585	HIVStatus	LM	0.475536	NS	0.885929	18349	HMDB0000671	C02043	92904	Neg	Tryptophan Metabolism	Amino Acid
X-17960	WLWH - WWoH	1 Mo	-0.076288	0.0472564	1276.27	-1.61434	0.106701	HIVStatus	LM	0.475764	NS	0.926549	47320				Neg
2-oleoylglycerol (18:1)	WLWH - WWoH	4 Mo	-0.323175	0.200266	1370.23	-1.61373	0.106816	HIVStatus	LM	0.47599	NS	0.723847	21232	HMDB0011537		5319879	Neg	Monoacylglycerol	Lipid
ribonate	WLWH - WWoH	6 Mo	0.102333	0.0634056	853.914	1.61394	0.10691	HIVStatus	LM	0.476115	NS	1.10775	27731	HMDB0000867	C01685	5460677	Polar	Pentose Metabolism	Carbohydrate
ethylmalonate	WLWH - WWoH	1 Mo	0.148304	0.0920054	862.056	1.61191	0.107348	HIVStatus	LM	0.47776	NS	1.15987	15765	HMDB0000622		11756	Polar	Leucine, Isoleucine and Valine Metabolism	Amino Acid
1-palmityl-2-linoleoyl-GPC (O-16:0/18:2)*	WLWH - WWoH	1 Mo	0.2007	0.124575	1285.18	1.61107	0.10741	HIVStatus	LM	0.47776	NS	1.22226	53175	HMDB0011151		6443157	Pos Late	Plasmalogen	Lipid
dimethylglycine	WLWH - WWoH	12 Mo	0.411908	0.255744	695.678	1.61063	0.107714	HIVStatus	LM	0.478824	NS	1.5097	5086	HMDB0000092	C03626	673	Pos Early	Glycine, Serine and Threonine Metabolism	Amino Acid
1-oleoyl-GPC (18:1)	WLWH - WWoH	9 Mo	-0.394159	0.24495	1379.86	-1.60914	0.107815	HIVStatus	LM	0.478918	NS	0.674247	48258	HMDB0002815	C03916	16081932	Pos Late	Lysophospholipid	Lipid
stearoyl sphingomyelin (d18:1/18:0)	WLWH - WWoH	15 Mo	-0.258532	0.160694	1407.9	-1.60885	0.107874	HIVStatus	LM	0.478918	NS	0.772184	19503	HMDB0001348	C00550	6453725	Pos Late	Sphingomyelins	Lipid
2R,3R-dihydroxybutyrate	WLWH - WWoH	9 Mo	0.234192	0.145564	1115.32	1.60885	0.107932	HIVStatus	LM	0.478918	NS	1.26389	63109	HMDB0000498		13120901	Polar	Fatty Acid, Dihydroxy	Lipid
caprate (10:0)	WLWH - WWoH	4 Mo	-0.284884	0.177176	1206.05	-1.60792	0.108115	HIVStatus	LM	0.47944	NS	0.752102	1642	HMDB0000511	C01571	2969	Neg	Medium Chain Fatty Acid	Lipid
N-acetylthreonine	WLWH - WWoH	9 Mo	0.103454	0.0643544	971.676	1.60757	0.108255	HIVStatus	LM	0.479771	NS	1.10899	33939	HMDB0062557		152204	Polar	Glycine, Serine and Threonine Metabolism	Amino Acid
N-acetylalanine	WLWH - WWoH	18 Mo	0.128508	0.0800383	1399.63	1.60559	0.10859	HIVStatus	LM	0.480966	NS	1.13713	1585	HMDB0000766	C02847	88064	Polar	Alanine and Aspartate Metabolism	Amino Acid
X-25790	WLWH - WWoH	4.5 Mo	-0.351484	0.219036	1373.31	-1.60469	0.108793	HIVStatus	LM	0.48157	NS	0.703643	63560				Pos Early
X-22162	WLWH - WWoH	6 Mo	0.192169	0.119772	919.94	1.60446	0.108956	HIVStatus	LM	0.482001	NS	1.21188	47417				Pos Early
1-docosahexaenoyl-GPE (22:6)*	WLWH - WWoH	9 Mo	-0.4029	0.251467	1383.53	-1.6022	0.10934	HIVStatus	LM	0.482345	NS	0.668379	44633				Pos Late	Lysophospholipid	Lipid
1-(1-enyl-stearoyl)-2-docosahexaenoyl-GPE (P-18:0/22:6)*	WLWH - WWoH	1 Mo	0.24449	0.152606	1176.59	1.6021	0.109401	HIVStatus	LM	0.482345	NS	1.27697	52476	HMDB0011394		42607458	Pos Late	Plasmalogen	Lipid
lactosyl-N-arachidoyl-sphingosine (d18:1/20:0)*	WLWH - WWoH	1 Mo	-0.2916	0.182083	1084.32	-1.60146	0.109566	HIVStatus	LM	0.482345	NS	0.747068	57425	HMDB0011593	C01290	53481000	Pos Late	Lactosylceramides (LCER)	Lipid
xanthurenate	WLWH - WWoH	1 Mo	0.274561	0.171503	1162.15	1.60091	0.109668	HIVStatus	LM	0.482345	NS	1.31595	15679	HMDB0000881	C02470	5699	Pos Early	Tryptophan Metabolism	Amino Acid
phosphatidylcholine (18:0/20:2, 20:0/18:2)*	WLWH - WWoH	12 Mo	-0.419635	0.262153	1359.61	-1.60073	0.10967	HIVStatus	LM	0.482345	NS	0.657287	53192	HMDB0008143,HMDB0008045			Pos Late	Phosphatidylcholine (PC)	Lipid
1-oleoyl-GPI (18:1)	WLWH - WWoH	1 Wk	0.241131	0.150641	1238.76	1.6007	0.109698	HIVStatus	LM	0.482345	NS	1.27269	36602	HMDB0061693		86289645	Neg	Lysophospholipid	Lipid
choline phosphate	WLWH - WWoH	4.5 Mo	0.366955	0.229322	1319.25	1.60018	0.109799	HIVStatus	LM	0.482345	NS	1.44333	34396	HMDB0001565	C00588	1014	Pos Early	Phospholipid Metabolism	Lipid
1-palmitoyl-2-arachidonoyl-GPC (16:0/20:4n6)	WLWH - WWoH	9 Mo	-0.239336	0.149581	1384.59	-1.60004	0.109818	HIVStatus	LM	0.482345	NS	0.787151	52462	HMDB0007982	C05208	10747814	Pos Late	Phosphatidylcholine (PC)	Lipid
lactobionate	WLWH - WWoH	6 Mo	-0.172813	0.107983	857.783	-1.60037	0.109884	HIVStatus	LM	0.482345	NS	0.841295	20685			7314	Polar	Disaccharides and Oligosaccharides	Carbohydrate
LAHSA (18:2/OH-18:0)*	WLWH - WWoH	18 Mo	0.600012	0.375087	1407.99	1.59966	0.109898	HIVStatus	LM	0.482345	NS	1.82214	57390				Pos Late	Fatty Acid Hydroxyl Fatty Acid	Lipid
2-myristoylglycerol (14:0)	WLWH - WWoH	18 Mo	-0.60309	0.377078	1398.44	-1.59938	0.109962	HIVStatus	LM	0.482345	NS	0.547118	34383	HMDB0011530		137938	Neg	Monoacylglycerol	Lipid
3-hydroxy-3-methylglutarate	WLWH - WWoH	12 Mo	0.142026	0.0888032	1153.62	1.59934	0.110019	HIVStatus	LM	0.482345	NS	1.15261	531	HMDB0000355	C03761	1662,5459993	Polar	Mevalonate Metabolism	Lipid
1-docosahexaenoyl-GPE (22:6)*	WLWH - WWoH	6 Mo	-0.386899	0.24202	1373.03	-1.59862	0.110134	HIVStatus	LM	0.482345	NS	0.67916	44633				Pos Late	Lysophospholipid	Lipid
sphingosine	WLWH - WWoH	4 Mo	0.197906	0.123807	1327.26	1.59851	0.110168	HIVStatus	LM	0.482345	NS	1.21885	17747	HMDB0000252	C00319	5280335	Pos Late	Sphingosines	Lipid
2-dihomo-linoleoylglycerol (20:2)*	WLWH - WWoH	4 Mo	-0.276392	0.172964	1367.36	-1.59797	0.110281	HIVStatus	LM	0.482345	NS	0.758516	62450				Neg	Monoacylglycerol	Lipid
1-stearoyl-2-docosapentaenoyl-GPE (18:0/22:5n6)*	WLWH - WWoH	12 Mo	-0.298715	0.186966	1315.61	-1.5977	0.11035	HIVStatus	LM	0.482345	NS	0.741771	57338	HMDB0009010		53479611	Pos Late	Phosphatidylethanolamine (PE)	Lipid
hexadecasphingosine (d16:1)*	WLWH - WWoH	1 Mo	0.246727	0.1544	1012.3	1.59797	0.110361	HIVStatus	LM	0.482345	NS	1.27983	57428			14767871	Pos Late	Sphingosines	Lipid
hexadecadienoate (16:2n6)	WLWH - WWoH	15 Mo	-0.394822	0.247151	1403.26	-1.59749	0.110381	HIVStatus	LM	0.482345	NS	0.6738	57652	HMDB0000477		13932172	Neg	Long Chain Polyunsaturated Fatty Acid (n3 and n6)	Lipid
pyridoxate	WLWH - WWoH	4 Mo	0.171323	0.107239	1285.73	1.59758	0.110382	HIVStatus	LM	0.482345	NS	1.18687	31555	HMDB0000017	C00847	6723	Neg	Vitamin B6 Metabolism	Cofactors and Vitamins
2-linoleoyl-GPE (18:2)*	WLWH - WWoH	6 Mo	-0.363923	0.227808	1219.1	-1.5975	0.110413	HIVStatus	LM	0.482345	NS	0.694945	34666	HMDB11477			Pos Late	Lysophospholipid	Lipid
2-linoleoylglycerol (18:2)	WLWH - WWoH	6 Mo	-0.313894	0.19651	1379.08	-1.59735	0.110418	HIVStatus	LM	0.482345	NS	0.730596	32506	HMDB0011538		5365676	Neg	Monoacylglycerol	Lipid
isocitrate	WLWH - WWoH	1 Mo	-0.204685	0.128117	745.873	-1.59764	0.110548	HIVStatus	LM	0.482381	NS	0.814904	12110	HMDB0001874	C00451	5318532	Polar	TCA Cycle	Energy
1-myristoyl-GPI (14:0)*	WLWH - WWoH	15 Mo	-0.506519	0.317229	1407.9	-1.5967	0.110558	HIVStatus	LM	0.482381	NS	0.60259	61829				Neg	Lysophospholipid	Lipid
hexadecasphingosine (d16:1)*	WLWH - WWoH	1 Wk	0.243862	0.152793	1019.42	1.59603	0.110792	HIVStatus	LM	0.483114	NS	1.27617	57428			14767871	Pos Late	Sphingosines	Lipid
3'-sialyllactose	WLWH - WWoH	6 Mo	0.118637	0.0743488	826.57	1.59569	0.110941	HIVStatus	LM	0.483477	NS	1.12596	40424	HMDB0000825		123914	Polar	Disaccharides and Oligosaccharides	Carbohydrate
nicotinamide riboside	WLWH - WWoH	4.5 Mo	-0.370353	0.232248	1322.83	-1.59465	0.11103	HIVStatus	LM	0.483577	NS	0.690491	33013	HMDB0000855	C03150	439924	Pos Early	Nicotinate and Nicotinamide Metabolism	Cofactors and Vitamins
X-12027	WLWH - WWoH	18 Mo	-0.624594	0.391847	1407.42	-1.59397	0.111166	HIVStatus	LM	0.48388	NS	0.535479	47510				Neg
N-acetylhistidine	WLWH - WWoH	9 Mo	0.130367	0.0818178	1085.76	1.59338	0.111366	HIVStatus	LM	0.484447	NS	1.13925	33946	HMDB0032055	C02997	75619	Pos Early	Histidine Metabolism	Amino Acid
behenoyl dihydrosphingomyelin (d18:0/22:0)*	WLWH - WWoH	4 Mo	0.211453	0.132802	1235.07	1.59225	0.111585	HIVStatus	LM	0.484447	NS	1.23547	57331	HMDB0012091		44260132	Pos Late	Dihydrosphingomyelins	Lipid
trans-urocanate	WLWH - WWoH	12 Mo	-0.33964	0.213375	1311.84	-1.59175	0.111681	HIVStatus	LM	0.484447	NS	0.712026	607	HMDB0000301	C00785	736715	Pos Early	Histidine Metabolism	Amino Acid
3-methylhistidine	WLWH - WWoH	1 Wk	0.401528	0.2523	1033.22	1.59147	0.111809	HIVStatus	LM	0.484447	NS	1.49411	15677	HMDB0000479	C01152	64969	Pos Early	Histidine Metabolism	Amino Acid
phenol sulfate	WLWH - WWoH	4.5 Mo	0.211888	0.133189	1188.67	1.59089	0.111901	HIVStatus	LM	0.484447	NS	1.23601	32553	HMDB0060015	C02180	74426	Neg	Tyrosine Metabolism	Amino Acid
N,N-dimethyl-pro-pro	WLWH - WWoH	6 Mo	-0.283313	0.178123	1165.44	-1.59055	0.111983	HIVStatus	LM	0.484447	NS	0.753284	64571				Pos Early	Modified Peptides	Peptide
laurate (12:0)	WLWH - WWoH	4 Mo	-0.277036	0.174189	1221.02	-1.59043	0.111997	HIVStatus	LM	0.484447	NS	0.758028	1645	HMDB0000638	C02679	3893	Neg	Medium Chain Fatty Acid	Lipid
3-(4-hydroxyphenyl)lactate	WLWH - WWoH	9 Mo	0.17122	0.107668	1202.29	1.59025	0.112041	HIVStatus	LM	0.484447	NS	1.18675	32197	HMDB0000755	C03672	9378	Neg	Tyrosine Metabolism	Amino Acid
N6-acetyllysine	WLWH - WWoH	1 Wk	0.168115	0.105675	780.388	1.59087	0.112045	HIVStatus	LM	0.484447	NS	1.18307	36752	HMDB0000206	C02727	92832	Neg	Lysine Metabolism	Amino Acid
phenylacetylglutamine	WLWH - WWoH	6 Mo	0.2893	0.181925	1134.35	1.59022	0.112064	HIVStatus	LM	0.484447	NS	1.33549	35126	HMDB0006344	C04148	92258	Pos Early	Acetylated Peptides	Peptide
X-12104	WLWH - WWoH	6 Mo	0.428558	0.269525	1121.3	1.59005	0.112106	HIVStatus	LM	0.484447	NS	1.53504	46932				Pos Early
fumarate	WLWH - WWoH	12 Mo	-0.177912	0.111898	1190.76	-1.58995	0.112112	HIVStatus	LM	0.484447	NS	0.837016	1643	HMDB0000134	C00122	444972	Polar	TCA Cycle	Energy
6-sialyl-N-acetyllactosamine	WLWH - WWoH	4 Mo	0.41151	0.25877	832.732	1.59025	0.112157	HIVStatus	LM	0.484447	NS	1.50909	40428	HMDB0006584		16212424	Pos Early	Aminosugar Metabolism	Carbohydrate
1-oleoyl-GPI (18:1)	WLWH - WWoH	15 Mo	0.344234	0.21664	1406.74	1.58897	0.112293	HIVStatus	LM	0.484748	NS	1.41091	36602	HMDB0061693		86289645	Neg	Lysophospholipid	Lipid
3-methylxanthine	WLWH - WWoH	4.5 Mo	-0.159254	0.100305	1373.61	-1.5877	0.112585	HIVStatus	LM	0.485441	NS	0.85278	32445	HMDB0001886	C16357	70639	Neg	Xanthine Metabolism	Xenobiotics
2-O-methylascorbic acid	WLWH - WWoH	4.5 Mo	-0.15997	0.10075	1259.58	-1.58778	0.112586	HIVStatus	LM	0.485441	NS	0.85217	63990	HMDB0240294		54726398	Polar	Ascorbate and Aldarate Metabolism	Cofactors and Vitamins
1-arachidonoyl-GPE (20:4n6)*	WLWH - WWoH	12 Mo	-0.254576	0.160399	1378.92	-1.58715	0.112709	HIVStatus	LM	0.485524	NS	0.775245	35186	HMDB0011517		42607465	Neg	Lysophospholipid	Lipid
1-palmitoyl-2-linoleoyl-GPC (16:0/18:2)	WLWH - WWoH	12 Mo	-0.238955	0.150569	1387.98	-1.58701	0.112738	HIVStatus	LM	0.485524	NS	0.787451	42446	HMDB0007973		5287971	Pos Late	Phosphatidylcholine (PC)	Lipid
5-methyluridine (ribothymidine)	WLWH - WWoH	9 Mo	-0.240248	0.151448	1129.32	-1.58634	0.112942	HIVStatus	LM	0.486114	NS	0.786433	35136	HMDB0000884		445408	Neg	Pyrimidine Metabolism, Uracil containing	Nucleotide
oxalate (ethanedioate)	WLWH - WWoH	9 Mo	0.171315	0.108048	1148.78	1.58554	0.113119	HIVStatus	LM	0.486379	NS	1.18686	20694	HMDB0002329	C00209	971	Neg	Ascorbate and Aldarate Metabolism	Cofactors and Vitamins
glutamine_degradant*	WLWH - WWoH	1 Wk	0.243547	0.15348	539.917	1.58683	0.113136	HIVStatus	LM	0.486379	NS	1.27577	46225				Pos Early	Partially Characterized Molecules	Partially Characterized Molecules
1-myristoylglycerol (14:0)	WLWH - WWoH	18 Mo	-0.637307	0.402689	1399.63	-1.58263	0.113732	HIVStatus	LM	0.488639	NS	0.528714	35625	HMDB0011561	C01885	10957631	Neg	Monoacylglycerol	Lipid
1-stearoyl-2-arachidonoyl-GPE (18:0/20:4)	WLWH - WWoH	9 Mo	-0.206879	0.13074	1367.08	-1.58237	0.113795	HIVStatus	LM	0.488639	NS	0.813118	52447	HMDB0009003	C05210	5289133	Pos Late	Phosphatidylethanolamine (PE)	Lipid
N,N,N-trimethyl-alanylproline betaine (TMAP)	WLWH - WWoH	4.5 Mo	-0.467002	0.295248	1279.02	-1.58173	0.113959	HIVStatus	LM	0.488919	NS	0.626879	62947	HMDB0240365			Pos Early	Urea cycle; Arginine and Proline Metabolism	Amino Acid
sphingomyelin (d18:2/24:2)*	WLWH - WWoH	9 Mo	-0.335735	0.212281	1294.22	-1.58156	0.113994	HIVStatus	LM	0.488919	NS	0.714812	57479	HMDB0240644			Pos Late	Sphingomyelins	Lipid
sucrose	WLWH - WWoH	1 Wk	0.339133	0.214522	1320.6	1.58088	0.114146	HIVStatus	LM	0.489282	NS	1.40373	1519	HMDB0000258	C00089	5988	Polar	Disaccharides and Oligosaccharides	Carbohydrate
3-hydroxy-4-methylpyridine sulfate	WLWH - WWoH	15 Mo	0.166385	0.105289	1407.98	1.58027	0.11427	HIVStatus	LM	0.489528	NS	1.18103	63231				Neg	Chemical	Xenobiotics
3-(3-amino-3-carboxypropyl)uridine*	WLWH - WWoH	1 Wk	0.116738	0.0738751	973.644	1.5802	0.114385	HIVStatus	LM	0.48971	NS	1.12382	62924			171198	Neg	Pyrimidine Metabolism, Uracil containing	Nucleotide
X-25853	WLWH - WWoH	1 Mo	0.178538	0.11294	570.268	1.58081	0.114475	HIVStatus	LM	0.48971	NS	1.19547	63719				Pos Early
4-acetamidophenylglucuronide	WLWH - WWoH	4 Mo	0.273936	0.173459	1344.6	1.57925	0.114513	HIVStatus	LM	0.48971	NS	1.31513	15736	HMDB0010316		4022661,83944	Neg	Drug - Analgesics, Anesthetics	Xenobiotics
margarate (17:0)	WLWH - WWoH	6 Mo	-0.17979	0.11388	1326	-1.57877	0.114628	HIVStatus	LM	0.489916	NS	0.835446	1121	HMDB0002259		10465	Neg	Long Chain Saturated Fatty Acid	Lipid
X-23782	WLWH - WWoH	4.5 Mo	0.230043	0.145776	1362.39	1.57806	0.114783	HIVStatus	LM	0.490134	NS	1.25865	49681				Pos Late
X-11850	WLWH - WWoH	15 Mo	0.333955	0.211627	1183.09	1.57804	0.114824	HIVStatus	LM	0.490134	NS	1.39648	46507				Neg
3-methylxanthine	WLWH - WWoH	1 Mo	-0.129111	0.0818319	1221.91	-1.57776	0.11488	HIVStatus	LM	0.490134	NS	0.878877	32445	HMDB0001886	C16357	70639	Neg	Xanthine Metabolism	Xenobiotics
palmitoleate (16:1n7)	WLWH - WWoH	18 Mo	-0.467975	0.296702	1401.39	-1.57726	0.114962	HIVStatus	LM	0.490198	NS	0.626269	33447	HMDB0003229	C08362	445638	Neg	Long Chain Monounsaturated Fatty Acid	Lipid
thiamin (vitamin B1)	WLWH - WWoH	4.5 Mo	-0.328629	0.208458	1291.64	-1.57648	0.115161	HIVStatus	LM	0.490358	NS	0.71991	5341	HMDB0000235	DG00125,C00378,D08580	1130	Pos Early	Thiamine Metabolism	Cofactors and Vitamins
N-octanoylglycine	WLWH - WWoH	1 Mo	0.275183	0.174485	803.329	1.57711	0.115164	HIVStatus	LM	0.490358	NS	1.31677	43502	HMDB0000832		84290	Neg	Fatty Acid Metabolism (Acyl Glycine)	Lipid
sphingomyelin (d18:1/17:0, d17:1/18:0, d19:1/16:0)	WLWH - WWoH	15 Mo	-0.310704	0.197138	1407.9	-1.57608	0.115232	HIVStatus	LM	0.490358	NS	0.73293	52615	HMDB0240620,HMDB0240609,HMDB0240622		46891763	Pos Late	Sphingomyelins	Lipid
X-17685	WLWH - WWoH	4 Mo	0.112346	0.0712875	1353.49	1.57596	0.115268	HIVStatus	LM	0.490358	NS	1.1189	48025				Neg
phosphate	WLWH - WWoH	9 Mo	-0.0865068	0.0549226	1210.26	-1.57507	0.115502	HIVStatus	LM	0.49107	NS	0.917129	42109	HMDB0001429	C00009	1061	Neg	Oxidative Phosphorylation	Energy
phosphate	WLWH - WWoH	6 Mo	-0.0836068	0.0531638	1164.66	-1.57263	0.116077	HIVStatus	LM	0.493225	NS	0.919793	42109	HMDB0001429	C00009	1061	Neg	Oxidative Phosphorylation	Energy
AICA ribonucleotide	WLWH - WWoH	4.5 Mo	0.405671	0.258038	1193.46	1.57214	0.116184	HIVStatus	LM	0.493392	NS	1.50031	38325	HMDB0001517	C04677	65110	Neg	Purine Metabolism, (Hypo)Xanthine/Inosine containing	Nucleotide
N6,N6,N6-trimethyllysine	WLWH - WWoH	15 Mo	0.205334	0.130668	1240.9	1.57142	0.116341	HIVStatus	LM	0.493774	NS	1.22794	1498	HMDB0001325	C03793	440120	Pos Early	Lysine Metabolism	Amino Acid
cotinine	WLWH - WWoH	18 Mo	0.202303	0.128836	1160.66	1.57023	0.116634	HIVStatus	LM	0.49473	NS	1.22422	553	HMDB0001046		408	Pos Early	Tobacco Metabolite	Xenobiotics
1-oleoyl-2-arachidonoyl-GPE (18:1/20:4)*	WLWH - WWoH	1 Mo	0.202577	0.129115	1347.46	1.56897	0.116891	HIVStatus	LM	0.495093	NS	1.22455	55041	HMDB0009069		348281223	Pos Late	Phosphatidylethanolamine (PE)	Lipid
serine	WLWH - WWoH	9 Mo	0.182527	0.11633	1138.04	1.56904	0.116916	HIVStatus	LM	0.495093	NS	1.20025	1648	HMDB0000187	C00065	5951	Neg	Glycine, Serine and Threonine Metabolism	Amino Acid
palmitoleoyl-arachidonoyl-glycerol (16:1/20:4) [2]*	WLWH - WWoH	15 Mo	-0.761879	0.485648	1407.98	-1.56879	0.116922	HIVStatus	LM	0.495093	NS	0.466789	57406				Pos Late	Diacylglycerol	Lipid
butyrylcarnitine (C4)	WLWH - WWoH	4 Mo	0.0970243	0.0618451	956.428	1.56883	0.117019	HIVStatus	LM	0.495215	NS	1.10189	32412	HMDB0002013	C02862	439829	Pos Early	Fatty Acid Metabolism (also BCAA Metabolism)	Lipid
X-21351	WLWH - WWoH	4 Mo	-0.236802	0.151098	951.117	-1.56721	0.117399	HIVStatus	LM	0.496158	NS	0.789148	46396				Neg
threonine	WLWH - WWoH	1 Wk	0.148947	0.0950447	910.55	1.56713	0.117432	HIVStatus	LM	0.496158	NS	1.16061	1284	HMDB0000167	C00188	6288	Pos Early	Glycine, Serine and Threonine Metabolism	Amino Acid
1-stearoyl-GPI (18:0)	WLWH - WWoH	18 Mo	0.378048	0.241335	1398.34	1.56649	0.117461	HIVStatus	LM	0.496158	NS	1.45943	19324	HMDB0240261		71581135,42607495	Neg	Lysophospholipid	Lipid
X-12013	WLWH - WWoH	12 Mo	-0.481878	0.307479	715.456	-1.56719	0.117513	HIVStatus	LM	0.496158	NS	0.617623	46611				Neg
3-(3-amino-3-carboxypropyl)uridine*	WLWH - WWoH	15 Mo	0.159249	0.101715	1367.11	1.56564	0.117665	HIVStatus	LM	0.496515	NS	1.17263	62924			171198	Neg	Pyrimidine Metabolism, Uracil containing	Nucleotide
1-stearoyl-2-oleoyl-GPE (18:0/18:1)	WLWH - WWoH	1 Mo	0.161743	0.103333	1304.19	1.56525	0.117767	HIVStatus	LM	0.496657	NS	1.17556	42448	HMDB0008993		9546742	Pos Late	Phosphatidylethanolamine (PE)	Lipid
guanine	WLWH - WWoH	15 Mo	0.260697	0.166666	1406.33	1.56419	0.117998	HIVStatus	LM	0.496784	NS	1.29783	32352	HMDB0000132	C00242	135398634	Pos Early	Purine Metabolism, Guanine containing	Nucleotide
glutamate, gamma-methyl ester	WLWH - WWoH	9 Mo	0.355185	0.227086	1385.02	1.5641	0.118022	HIVStatus	LM	0.496784	NS	1.42644	33487	HMDB0061715		68662	Pos Early	Glutamate Metabolism	Amino Acid
propionylcarnitine (C3)	WLWH - WWoH	9 Mo	0.210801	0.134764	1201.27	1.56422	0.118028	HIVStatus	LM	0.496784	NS	1.23467	32452	HMDB0000824	C03017	107738	Pos Early	Fatty Acid Metabolism (also BCAA Metabolism)	Lipid
4-cholesten-3-one	WLWH - WWoH	4.5 Mo	-0.281067	0.179726	1381.02	-1.56386	0.11808	HIVStatus	LM	0.496784	NS	0.754978	38125	HMDB0000921	C00599	91477	Pos Late	Sterol	Lipid
3-hydroxyindolin-2-one	WLWH - WWoH	4.5 Mo	0.239496	0.153156	1188.26	1.56374	0.118146	HIVStatus	LM	0.496784	NS	1.27061	42561		C11130	6097	Pos Early	Food Component/Plant	Xenobiotics
N('1)-acetylspermidine	WLWH - WWoH	4 Mo	0.352078	0.225233	1124.61	1.56317	0.118294	HIVStatus	LM	0.496784	NS	1.42202	57689	HMDB0001276	C00612	496	Pos Early	Polyamine Metabolism	Amino Acid
2-docosahexaenoylglycerol (22:6)*	WLWH - WWoH	15 Mo	-0.405857	0.259744	1376.64	-1.56253	0.118394	HIVStatus	LM	0.496784	NS	0.666405	48675	HMDB0011557		46896303	Neg	Monoacylglycerol	Lipid
1-oleyl-2-linoleoyl-GPC (O-18:1/18:2)*	WLWH - WWoH	6 Mo	-0.302114	0.193367	1302.33	-1.56239	0.11844	HIVStatus	LM	0.496784	NS	0.739254	57722	HMDB0013429		24778939	Pos Late	Plasmalogen	Lipid
glycerol 2-phosphate	WLWH - WWoH	4.5 Mo	0.335318	0.214658	1303.85	1.5621	0.118507	HIVStatus	LM	0.496784	NS	1.39838	27728	HMDB0002520	C02979	3611397,2526	Polar	Chemical	Xenobiotics
2-linoleoyl-GPC (18:2)*	WLWH - WWoH	4 Mo	0.351377	0.224953	1283.23	1.562	0.118533	HIVStatus	LM	0.496784	NS	1.42102	35257	HMDB0061700		71768169	Pos Late	Lysophospholipid	Lipid
linolenate [alpha or gamma; (18:3n3 or 6)]	WLWH - WWoH	18 Mo	-0.509172	0.326001	1400.29	-1.56187	0.118544	HIVStatus	LM	0.496784	NS	0.600993	34035	HMDB0003073,HMDB0001388	C06426,C06427	5280933,5280934	Neg	Long Chain Polyunsaturated Fatty Acid (n3 and n6)	Lipid
X-12013	WLWH - WWoH	1 Wk	-0.441876	0.283002	558.316	-1.56139	0.118998	HIVStatus	LM	0.498402	NS	0.642829	46611				Neg
myristoyl-linoleoyl-glycerol (14:0/18:2) [1]*	WLWH - WWoH	15 Mo	-0.463858	0.297464	1407.68	-1.55938	0.119132	HIVStatus	LM	0.498679	NS	0.628853	57407	HMDB0007016		14275352	Pos Late	Diacylglycerol	Lipid
X-12193	WLWH - WWoH	12 Mo	0.150265	0.0963823	1302.28	1.55905	0.119227	HIVStatus	LM	0.498789	NS	1.16214	46985				Neg
propionylcarnitine (C3)	WLWH - WWoH	18 Mo	0.296175	0.190029	1407.87	1.55858	0.119321	HIVStatus	LM	0.498897	NS	1.34471	32452	HMDB0000824	C03017	107738	Pos Early	Fatty Acid Metabolism (also BCAA Metabolism)	Lipid
leucine	WLWH - WWoH	4.5 Mo	-0.153346	0.0984096	1340.87	-1.55824	0.119413	HIVStatus	LM	0.498997	NS	0.857833	60	HMDB0000687	C00123	6106	Pos Early	Leucine, Isoleucine and Valine Metabolism	Amino Acid
3-hydroxyindolin-2-one	WLWH - WWoH	4 Mo	0.211435	0.135947	976.054	1.55528	0.120204	HIVStatus	LM	0.50179	NS	1.23545	42561		C11130	6097	Pos Early	Food Component/Plant	Xenobiotics
pyrraline	WLWH - WWoH	12 Mo	0.353393	0.227313	1345.85	1.55465	0.120264	HIVStatus	LM	0.50179	NS	1.42389	48428	HMDB0033143	C21013	14274616	Pos Early	Food Component/Plant	Xenobiotics
sedoheptulose	WLWH - WWoH	1 Wk	0.150404	0.0967126	830.797	1.55517	0.120287	HIVStatus	LM	0.50179	NS	1.1623	53237	HMDB0003219	C02076	5459879	Polar	Pentose Metabolism	Carbohydrate
cinnamoylglycine	WLWH - WWoH	15 Mo	-0.438863	0.282645	1122.97	-1.5527	0.120777	HIVStatus	LM	0.503371	NS	0.644769	38637	HMDB0011621		709625	Neg	Food Component/Plant	Xenobiotics
cystathionine	WLWH - WWoH	4.5 Mo	0.373645	0.240659	1039.36	1.55259	0.120825	HIVStatus	LM	0.503371	NS	1.45302	15705	HMDB0000099	C02291	439258	Pos Early	Methionine, Cysteine, SAM and Taurine Metabolism	Amino Acid
pyroglutamylvaline	WLWH - WWoH	4 Mo	0.214473	0.138165	1127.17	1.55229	0.120872	HIVStatus	LM	0.503371	NS	1.23921	32394			152416	Neg	Modified Peptides	Peptide
pseudouridine	WLWH - WWoH	12 Mo	0.195704	0.126107	1143.2	1.55189	0.120966	HIVStatus	LM	0.503474	NS	1.21617	33442	HMDB0000767	C02067	15047	Neg	Pyrimidine Metabolism, Uracil containing	Nucleotide
X-15503	WLWH - WWoH	15 Mo	0.200679	0.129429	1317.33	1.5505	0.121263	HIVStatus	LM	0.503742	NS	1.22223	49565				Pos Early
5-methylthioadenosine (MTA)	WLWH - WWoH	1 Mo	0.206792	0.133399	1153.55	1.55018	0.121373	HIVStatus	LM	0.503742	NS	1.22973	1419	HMDB0001173	C00170	439176	Pos Early	Polyamine Metabolism	Amino Acid
trans-urocanate	WLWH - WWoH	4 Mo	0.303238	0.195636	1234.3	1.55001	0.121394	HIVStatus	LM	0.503742	NS	1.35424	607	HMDB0000301	C00785	736715	Pos Early	Histidine Metabolism	Amino Acid
acesulfame	WLWH - WWoH	4 Mo	0.137889	0.0889742	1408	1.54977	0.121422	HIVStatus	LM	0.503742	NS	1.14785	48569	HMDB0033585		36573	Polar	Food Component/Plant	Xenobiotics
methionine	WLWH - WWoH	6 Mo	-0.102114	0.0658821	1185.6	-1.54994	0.121422	HIVStatus	LM	0.503742	NS	0.902927	1302	HMDB0000696	C00073	6137	Pos Early	Methionine, Cysteine, SAM and Taurine Metabolism	Amino Acid
sphingomyelin (d18:1/25:0, d19:0/24:1, d20:1/23:0, d19:1/24:0)*	WLWH - WWoH	6 Mo	-0.370541	0.239172	1142.22	-1.54927	0.121594	HIVStatus	LM	0.503742	NS	0.690361	57478	HMDB0240675,HMDB0240674,HMDB0240673,HMDB0240671			Pos Late	Sphingomyelins	Lipid
nicotinamide ribonucleotide (NMN)	WLWH - WWoH	12 Mo	-0.395687	0.255431	1273.25	-1.54909	0.121608	HIVStatus	LM	0.503742	NS	0.673217	22152	HMDB0000229	C00455	14180	Pos Early	Nicotinate and Nicotinamide Metabolism	Cofactors and Vitamins
3-hydroxydecanoate	WLWH - WWoH	1 Mo	0.242161	0.156368	1246.36	1.54866	0.121717	HIVStatus	LM	0.503742	NS	1.274	22053	HMDB0002203		26612	Neg	Fatty Acid, Monohydroxy	Lipid
X-12027	WLWH - WWoH	4.5 Mo	-0.458649	0.296189	1237.34	-1.5485	0.121758	HIVStatus	LM	0.503742	NS	0.632137	47510				Neg
phenylpropionylglycine	WLWH - WWoH	4.5 Mo	0.252003	0.162742	1043.17	1.54848	0.12181	HIVStatus	LM	0.503742	NS	1.2866	35434	HMDB0000860		152323	Pos Early	Benzoate Metabolism	Xenobiotics
3-hydroxylaurate	WLWH - WWoH	9 Mo	-0.289867	0.187238	1339.06	-1.54812	0.12183	HIVStatus	LM	0.503742	NS	0.748363	32457	HMDB0000387		94216	Neg	Fatty Acid, Monohydroxy	Lipid
2-linoleoyl-GPC (18:2)*	WLWH - WWoH	1 Mo	0.328779	0.212398	1235.36	1.54794	0.121893	HIVStatus	LM	0.503742	NS	1.38927	35257	HMDB0061700		71768169	Pos Late	Lysophospholipid	Lipid
1-palmitoyl-GPE (16:0)	WLWH - WWoH	9 Mo	-0.284129	0.183582	1377.02	-1.5477	0.121925	HIVStatus	LM	0.503742	NS	0.752669	35631	HMDB0011503		9547069	Pos Late	Lysophospholipid	Lipid
nonadecanoate (19:0)	WLWH - WWoH	15 Mo	-0.189529	0.122601	1408	-1.5459	0.122353	HIVStatus	LM	0.504293	NS	0.827349	1356	HMDB0000772	C16535	12591	Neg	Long Chain Saturated Fatty Acid	Lipid
(S)-3-hydroxybutyrylcarnitine	WLWH - WWoH	18 Mo	0.518932	0.335683	1398.75	1.5459	0.122355	HIVStatus	LM	0.504293	NS	1.68023	52984	HMDB0013127		71464477	Pos Early	Fatty Acid Metabolism (Acyl Carnitine, Hydroxy)	Lipid
spermidine	WLWH - WWoH	1 Wk	0.183517	0.1187	1094.52	1.54606	0.12238	HIVStatus	LM	0.504293	NS	1.20144	485	HMDB0001257	C00315	1102	Pos Early	Polyamine Metabolism	Amino Acid
laurate (12:0)	WLWH - WWoH	12 Mo	-0.29348	0.189853	1303	-1.54583	0.122389	HIVStatus	LM	0.504293	NS	0.745664	1645	HMDB0000638	C02679	3893	Neg	Medium Chain Fatty Acid	Lipid
X-12193	WLWH - WWoH	18 Mo	0.213569	0.138193	1402.58	1.54544	0.122466	HIVStatus	LM	0.504293	NS	1.23809	46985				Neg
3-hydroxybutyrate (BHBA)	WLWH - WWoH	15 Mo	-0.454694	0.294244	1398.57	-1.5453	0.122501	HIVStatus	LM	0.504293	NS	0.634642	542	HMDB0000442,HMDB0000357,HMDB0000011	C03197,C01089	94318,441,92135	Polar	Ketone Bodies	Lipid
linoleoyl-arachidonoyl-glycerol (18:2/20:4) [2]*	WLWH - WWoH	12 Mo	-0.343844	0.22253	1358.4	-1.54516	0.122541	HIVStatus	LM	0.504293	NS	0.70904	54956	HMDB0007257		9543796	Pos Late	Diacylglycerol	Lipid
umbelliferone sulfate	WLWH - WWoH	1 Mo	0.132016	0.0854637	1271.69	1.54471	0.122666	HIVStatus	LM	0.504525	NS	1.14113	48674	HMDB0240565		129659	Neg	Food Component/Plant	Xenobiotics
N6-carboxymethyllysine	WLWH - WWoH	1 Mo	0.179985	0.11658	896.883	1.54387	0.122972	HIVStatus	LM	0.505499	NS	1.1972	36713	HMDB0240347		123800	Pos Early	Advanced Glycation End-product	Carbohydrate
(14 or 15)-methylpalmitate (a17:0 or i17:0)	WLWH - WWoH	9 Mo	-0.263826	0.170995	1319.46	-1.54288	0.123099	HIVStatus	LM	0.505682	NS	0.768107	38768	HMDB0061859	C16995	8181,17903417	Neg	Fatty Acid, Branched	Lipid
1-(1-enyl-linoleoyl)-GPE (P-18:2)*	WLWH - WWoH	1 Wk	0.24134	0.156429	1142.6	1.5428	0.123155	HIVStatus	LM	0.505682	NS	1.27295	64898				Pos Late	Lysoplasmalogen	Lipid
alanine	WLWH - WWoH	18 Mo	-0.211377	0.137184	1408	-1.54082	0.123585	HIVStatus	LM	0.507063	NS	0.809469	1126	HMDB0000161	C00041	5950	Pos Early	Alanine and Aspartate Metabolism	Amino Acid
UDP-glucose/UDP-galactose	WLWH - WWoH	6 Mo	-0.235579	0.152902	1188.28	-1.54072	0.123651	HIVStatus	LM	0.507063	NS	0.790113	38670	HMDB0000286,HMDB0000302	C00052,C00029	8629,23724458	Neg	Nucleotide Sugar	Carbohydrate
2-piperidinone	WLWH - WWoH	15 Mo	0.326007	0.211643	1394.31	1.54036	0.123699	HIVStatus	LM	0.507063	NS	1.38542	43400	HMDB0011749		12665	Pos Early	Food Component/Plant	Xenobiotics
methyl glucopyranoside (alpha + beta)	WLWH - WWoH	9 Mo	0.0227894	0.0148002	1407.99	1.5398	0.123834	HIVStatus	LM	0.507331	NS	1.02305	46144	HMDB0029965		445238,3036743,2108	Neg	Food Component/Plant	Xenobiotics
UDP-glucuronate	WLWH - WWoH	6 Mo	-0.313719	0.203765	1028.79	-1.53961	0.123963	HIVStatus	LM	0.507381	NS	0.730725	2763	HMDB0000935	C00167	17473	Neg	Nucleotide Sugar	Carbohydrate
X-15503	WLWH - WWoH	9 Mo	0.167375	0.108743	1064.37	1.53919	0.124056	HIVStatus	LM	0.507381	NS	1.1822	49565				Pos Early
2,3-dihydroxy-5-methylthio-4-pentenoate (DMTPA)*	WLWH - WWoH	12 Mo	0.101137	0.0657009	937.88	1.53935	0.124057	HIVStatus	LM	0.507381	NS	1.10643	62805	HMDB0240388			Neg	Methionine, Cysteine, SAM and Taurine Metabolism	Amino Acid
2-palmitoleoylglycerol (16:1)*	WLWH - WWoH	1 Wk	-0.395148	0.256812	1324.92	-1.53867	0.124124	HIVStatus	LM	0.507381	NS	0.67358	52432	HMDB0011534		53480960	Neg	Monoacylglycerol	Lipid
X-12101	WLWH - WWoH	1 Mo	0.225763	0.14676	947.249	1.53831	0.124307	HIVStatus	LM	0.507816	NS	1.25328	47642				Pos Early
stearoyl-linoleoyl-glycerol (18:0/18:2) [1]*	WLWH - WWoH	18 Mo	-0.897373	0.583614	1398.79	-1.53762	0.124369	HIVStatus	LM	0.507816	NS	0.407639	54948				Pos Late	Diacylglycerol	Lipid
3-methoxycatechol sulfate (1)	WLWH - WWoH	6 Mo	0.372304	0.242261	1336.11	1.53679	0.124582	HIVStatus	LM	0.508281	NS	1.45107	48763			129892430	Neg	Benzoate Metabolism	Xenobiotics
adrenate (22:4n6)	WLWH - WWoH	1 Wk	-0.217135	0.141306	1333.58	-1.53663	0.124621	HIVStatus	LM	0.508281	NS	0.804821	32980	HMDB0002226	C16527	5282844,5497181	Neg	Long Chain Polyunsaturated Fatty Acid (n3 and n6)	Lipid
N-formylmethionine	WLWH - WWoH	6 Mo	0.253768	0.165141	796.065	1.53667	0.124771	HIVStatus	LM	0.508605	NS	1.28887	2829	HMDB0001015	C03145	439750	Neg	Methionine, Cysteine, SAM and Taurine Metabolism	Amino Acid
N-formylmethionine	WLWH - WWoH	9 Mo	0.259491	0.168951	844.922	1.5359	0.124937	HIVStatus	LM	0.509002	NS	1.29627	2829	HMDB0001015	C03145	439750	Neg	Methionine, Cysteine, SAM and Taurine Metabolism	Amino Acid
cis-3,4-methyleneheptanoate	WLWH - WWoH	9 Mo	-0.251436	0.163868	1200.1	-1.53439	0.125198	HIVStatus	LM	0.509781	NS	0.777683	64390				Neg	Fatty Acid, Branched	Lipid
hydroxy-N6,N6,N6-trimethyllysine*	WLWH - WWoH	4 Mo	0.237775	0.155006	915.339	1.53398	0.125381	HIVStatus	LM	0.510086	NS	1.26842	62959				Pos Early	Lysine Metabolism	Amino Acid
1-linoleoyl-GPE (18:2)*	WLWH - WWoH	4 Mo	-0.250479	0.163353	1364.04	-1.53336	0.12542	HIVStatus	LM	0.510086	NS	0.778428	32635	HMDB0011507		52925130	Neg	Lysophospholipid	Lipid
palmitoleoyl-linoleoyl-glycerol (16:1/18:2) [1]*	WLWH - WWoH	15 Mo	-0.46336	0.302243	1407.95	-1.53307	0.125483	HIVStatus	LM	0.510086	NS	0.629166	54967	HMDB0007132		9543699	Pos Late	Diacylglycerol	Lipid
sphingomyelin (d18:1/22:1, d18:2/22:0, d16:1/24:1)*	WLWH - WWoH	4.5 Mo	-0.205985	0.134474	1385.74	-1.53178	0.125805	HIVStatus	LM	0.510896	NS	0.813846	48493	HMDB0012104			Pos Late	Sphingomyelins	Lipid
uridine 5'-monophosphate (UMP)	WLWH - WWoH	6 Mo	-0.384826	0.251187	1032.62	-1.53203	0.125821	HIVStatus	LM	0.510896	NS	0.680569	2856	HMDB0000288	C00105	6030	Neg	Pyrimidine Metabolism, Uracil containing	Nucleotide
2S,3R-dihydroxybutyrate	WLWH - WWoH	12 Mo	0.341839	0.22325	1241.93	1.5312	0.125975	HIVStatus	LM	0.511186	NS	1.40753	62950	HMDB0002453		10964471	Polar	Fatty Acid, Dihydroxy	Lipid
10-heptadecenoate (17:1n7)	WLWH - WWoH	4 Mo	-0.272712	0.178132	1253.67	-1.53096	0.126032	HIVStatus	LM	0.511186	NS	0.761312	33971	HMDB0060038		5312435	Neg	Long Chain Monounsaturated Fatty Acid	Lipid
butyrylcarnitine (C4)	WLWH - WWoH	6 Mo	0.0983094	0.064241	1026.17	1.53032	0.126245	HIVStatus	LM	0.511766	NS	1.1033	32412	HMDB0002013	C02862	439829	Pos Early	Fatty Acid Metabolism (also BCAA Metabolism)	Lipid
histidine	WLWH - WWoH	18 Mo	-0.215658	0.141283	1406.49	-1.52642	0.127131	HIVStatus	LM	0.514755	NS	0.806011	59	HMDB0000177	C00135	6274	Pos Early	Histidine Metabolism	Amino Acid
ribitol	WLWH - WWoH	9 Mo	-0.108346	0.0709831	1138.23	-1.52636	0.127198	HIVStatus	LM	0.514755	NS	0.897317	15772	HMDB0002917,HMDB0001851,HMDB0000568,HMDB0000508	C00379,C01904,C00474,C00532	6912	Polar	Pentose Metabolism	Carbohydrate
pyridoxamine	WLWH - WWoH	4.5 Mo	-0.467504	0.306328	1333.59	-1.52615	0.127209	HIVStatus	LM	0.514755	NS	0.626565	2150	HMDB0001431	C00534	1052	Pos Early	Vitamin B6 Metabolism	Cofactors and Vitamins
N-acetylglucosamine 6-phosphate	WLWH - WWoH	12 Mo	-0.292654	0.191786	1312.39	-1.52595	0.127264	HIVStatus	LM	0.514755	NS	0.74628	15107	HMDB0002817	C00357	439219	Polar	Aminosugar Metabolism	Carbohydrate
lactosyl-N-stearoyl-sphingosine (d18:1/18:0)*	WLWH - WWoH	18 Mo	-0.467935	0.306752	1407.37	-1.52545	0.127371	HIVStatus	LM	0.514902	NS	0.626294	54980	HMDB0011591		10260120	Pos Late	Lactosylceramides (LCER)	Lipid
pentadecanoate (15:0)	WLWH - WWoH	18 Mo	-0.242485	0.159149	1397.95	-1.52364	0.127825	HIVStatus	LM	0.516454	NS	0.784675	1361	HMDB0000826	C16537	13849	Neg	Long Chain Saturated Fatty Acid	Lipid
eicosapentaenoate (EPA; 20:5n3)	WLWH - WWoH	1 Wk	-0.333781	0.219152	1227.01	-1.52306	0.128002	HIVStatus	LM	0.516881	NS	0.716211	18467	HMDB0001999	C06428	446284	Neg	Long Chain Polyunsaturated Fatty Acid (n3 and n6)	Lipid
glutamate, gamma-methyl ester	WLWH - WWoH	1 Mo	0.29811	0.195809	1341.68	1.52245	0.128133	HIVStatus	LM	0.516934	NS	1.34731	33487	HMDB0061715		68662	Pos Early	Glutamate Metabolism	Amino Acid
1-stearoyl-2-docosapentaenoyl-GPC (18:0/22:5n6)*	WLWH - WWoH	1 Mo	0.198467	0.13036	1215.11	1.52245	0.128156	HIVStatus	LM	0.516934	NS	1.21953	52700	HMDB0008055		24778871	Pos Late	Phosphatidylcholine (PC)	Lipid
beta-citrylglutamate	WLWH - WWoH	18 Mo	0.378405	0.248891	1407.84	1.52036	0.128644	HIVStatus	LM	0.518399	NS	1.45995	54923		C20775	189741	Neg	Glutamate Metabolism	Amino Acid
X-22162	WLWH - WWoH	1 Wk	0.167207	0.109929	766.603	1.52104	0.128661	HIVStatus	LM	0.518399	NS	1.182	47417				Pos Early
N6-acetyllysine	WLWH - WWoH	4 Mo	0.169112	0.111324	865.232	1.51909	0.129105	HIVStatus	LM	0.519659	NS	1.18425	36752	HMDB0000206	C02727	92832	Neg	Lysine Metabolism	Amino Acid
X-25212	WLWH - WWoH	12 Mo	-0.362695	0.238844	1323	-1.51855	0.129116	HIVStatus	LM	0.519659	NS	0.695799	62393				Pos Late
glutamate, gamma-methyl ester	WLWH - WWoH	15 Mo	-0.431091	0.284049	1407.8	-1.51767	0.129323	HIVStatus	LM	0.519988	NS	0.6498	33487	HMDB0061715		68662	Pos Early	Glutamate Metabolism	Amino Acid
4-cholesten-3-one	WLWH - WWoH	12 Mo	-0.257254	0.169509	1348.24	-1.51764	0.12934	HIVStatus	LM	0.519988	NS	0.773172	38125	HMDB0000921	C00599	91477	Pos Late	Sterol	Lipid
homocitrulline	WLWH - WWoH	4.5 Mo	0.356728	0.23512	1245.76	1.51722	0.129466	HIVStatus	LM	0.52021	NS	1.42865	22138	HMDB0000679	C02427	65072	Pos Early	Urea cycle; Arginine and Proline Metabolism	Amino Acid
3-methoxytyrosine	WLWH - WWoH	4 Mo	0.257614	0.169801	855.535	1.51715	0.129598	HIVStatus	LM	0.520454	NS	1.29384	12017	HMDB0001434		9307	Pos Early	Tyrosine Metabolism	Amino Acid
caproate (6:0)	WLWH - WWoH	9 Mo	-0.25411	0.167597	1335.09	-1.51619	0.129707	HIVStatus	LM	0.520606	NS	0.775606	32489	HMDB0000535	C01585	8892	Neg	Medium Chain Fatty Acid	Lipid
sphingomyelin (d18:1/22:2, d18:2/22:1, d16:1/24:2)*	WLWH - WWoH	4.5 Mo	-0.28715	0.189506	1357.29	-1.51526	0.12994	HIVStatus	LM	0.521256	NS	0.750399	57477	HMDB0240670,HMDB0240672,HMDB0240669			Pos Late	Sphingomyelins	Lipid
nicotinurate (nicotinoylglycine)	WLWH - WWoH	12 Mo	0.311847	0.205894	933.575	1.5146	0.130213	HIVStatus	LM	0.522063	NS	1.36595	35121	HMDB0003269	C05380	68499	Pos Early	Nicotinate and Nicotinamide Metabolism	Cofactors and Vitamins
sphingomyelin (d18:2/16:0, d18:1/16:1)*	WLWH - WWoH	1 Mo	0.188123	0.124265	1254.83	1.51388	0.130308	HIVStatus	LM	0.522159	NS	1.20698	42459	HMDB0240638,HMDB0240613			Pos Late	Sphingomyelins	Lipid
2-hydroxyglutarate	WLWH - WWoH	1 Mo	0.173393	0.114528	861.889	1.51397	0.130399	HIVStatus	LM	0.522215	NS	1.18933	37253	HMDB0059655	C02630	43	Polar	Fatty Acid, Dicarboxylate	Lipid
heptanoate (7:0)	WLWH - WWoH	1 Mo	0.209999	0.138729	811.726	1.51374	0.130482	HIVStatus	LM	0.522215	NS	1.23368	1644	HMDB0000666	C17714	8094	Neg	Medium Chain Fatty Acid	Lipid
propionylcarnitine (C3)	WLWH - WWoH	6 Mo	0.197426	0.13048	1154.77	1.51307	0.130536	HIVStatus	LM	0.522215	NS	1.21826	32452	HMDB0000824	C03017	107738	Pos Early	Fatty Acid Metabolism (also BCAA Metabolism)	Lipid
1-oleoylglycerol (18:1)	WLWH - WWoH	6 Mo	-0.318941	0.210882	1374.88	-1.51241	0.130658	HIVStatus	LM	0.52242	NS	0.726919	21184	HMDB0011567		5283468	Neg	Monoacylglycerol	Lipid
isovalerylcarnitine (C5)	WLWH - WWoH	4 Mo	0.27035	0.178788	1059.01	1.51213	0.1308	HIVStatus	LM	0.522698	NS	1.31042	34407	HMDB0000688	C20826	169235	Pos Early	Leucine, Isoleucine and Valine Metabolism	Amino Acid
glycosyl ceramide (d18:1/20:0, d16:1/22:0)*	WLWH - WWoH	12 Mo	-0.230369	0.15248	1362.49	-1.51082	0.131067	HIVStatus	LM	0.523323	NS	0.794241	57595				Pos Late	Hexosylceramides (HCER)	Lipid
1-palmitoyl-GPE (16:0)	WLWH - WWoH	6 Mo	-0.266996	0.176738	1364.2	-1.51069	0.131099	HIVStatus	LM	0.523323	NS	0.765676	35631	HMDB0011503		9547069	Pos Late	Lysophospholipid	Lipid
N6-succinyladenosine	WLWH - WWoH	15 Mo	-0.296972	0.197048	1396.83	-1.5071	0.13201	HIVStatus	LM	0.526652	NS	0.743065	48130	HMDB0000912		165243	Pos Early	Purine Metabolism, Adenine containing	Nucleotide
oleate/vaccenate (18:1)	WLWH - WWoH	18 Mo	-0.324486	0.215342	1398.4	-1.50684	0.132077	HIVStatus	LM	0.526652	NS	0.722899	52285	HMDB0003231,HMDB0000573,HMDB0240219,HMDB0000207	C21944,C08367,C01712,C00712	5282761,637517,5281127,445639	Neg	Long Chain Monounsaturated Fatty Acid	Lipid
gulonate*	WLWH - WWoH	1 Mo	0.230251	0.152822	1080.29	1.50666	0.132189	HIVStatus	LM	0.526814	NS	1.25892	46957	HMDB0003290	C00800	152304	Polar	Ascorbate and Aldarate Metabolism	Cofactors and Vitamins
oleoyl-oleoyl-glycerol (18:1/18:1) [1]*	WLWH - WWoH	9 Mo	-0.678128	0.450333	1345.69	-1.50584	0.132343	HIVStatus	LM	0.526878	NS	0.507566	54945	HMDB0007218		9543716	Pos Late	Diacylglycerol	Lipid
3-hydroxyhexanoate	WLWH - WWoH	4 Mo	-0.250611	0.166427	1314.94	-1.50584	0.13235	HIVStatus	LM	0.526878	NS	0.778325	53230	HMDB0061652,HMDB0010718		151492	Polar	Fatty Acid, Monohydroxy	Lipid
myristate (14:0)	WLWH - WWoH	4 Mo	-0.225805	0.149985	1223.51	-1.50552	0.132449	HIVStatus	LM	0.526987	NS	0.797873	1365	HMDB0000806	C06424	11005	Neg	Long Chain Saturated Fatty Acid	Lipid
palmitoyl-myristoyl-glycerol (16:0/14:0) [2]	WLWH - WWoH	12 Mo	-0.521544	0.346538	1183.37	-1.50501	0.132588	HIVStatus	LM	0.527252	NS	0.593603	57364				Pos Late	Diacylglycerol	Lipid
ornithine	WLWH - WWoH	4.5 Mo	0.158949	0.105642	1243.27	1.5046	0.13268	HIVStatus	LM	0.527329	NS	1.17228	1493	HMDB0000214	C00077	6262	Pos Early	Urea cycle; Arginine and Proline Metabolism	Amino Acid
1-stearoyl-2-adrenoyl-GPS (18:0/22:4)*	WLWH - WWoH	1 Wk	-0.296212	0.19688	1031.38	-1.50453	0.132751	HIVStatus	LM	0.527329	NS	0.74363	63127				Pos Late	Phosphatidylserine (PS)	Lipid
glutamine_degradant*	WLWH - WWoH	4 Mo	0.239287	0.159028	600.042	1.50469	0.13293	HIVStatus	LM	0.527753	NS	1.27034	46225				Pos Early	Partially Characterized Molecules	Partially Characterized Molecules
1-linoleoyl-GPI (18:2)*	WLWH - WWoH	18 Mo	0.478823	0.31859	1397.87	1.50294	0.13308	HIVStatus	LM	0.527895	NS	1.61417	36594	HMDB0240597		11124828	Neg	Lysophospholipid	Lipid
1-docosahexaenoyl-GPE (22:6)*	WLWH - WWoH	1 Wk	-0.323138	0.215034	1345.34	-1.50273	0.133144	HIVStatus	LM	0.527895	NS	0.723874	44633				Pos Late	Lysophospholipid	Lipid
2,3-dihydroxy-5-methylthio-4-pentenoate (DMTPA)*	WLWH - WWoH	4 Mo	0.0928467	0.0617669	810.344	1.50318	0.133182	HIVStatus	LM	0.527895	NS	1.09729	62805	HMDB0240388			Neg	Methionine, Cysteine, SAM and Taurine Metabolism	Amino Acid
nicotinamide	WLWH - WWoH	9 Mo	0.218958	0.145755	1244.73	1.50224	0.13329	HIVStatus	LM	0.528011	NS	1.24478	594	HMDB0001406	C00153	936	Pos Early	Nicotinate and Nicotinamide Metabolism	Cofactors and Vitamins
tetradecadienoate (14:2)*	WLWH - WWoH	6 Mo	-0.314144	0.209149	1209.77	-1.50201	0.133356	HIVStatus	LM	0.528011	NS	0.730414	62850	HMDB0000560		5312409	Neg	Long Chain Polyunsaturated Fatty Acid (n3 and n6)	Lipid
glycosyl-N-stearoyl-sphingosine (d18:1/18:0)	WLWH - WWoH	4.5 Mo	-0.221735	0.14768	1375.63	-1.50146	0.133466	HIVStatus	LM	0.528162	NS	0.801127	52234				Pos Late	Hexosylceramides (HCER)	Lipid
cyclo(pro-arg)*	WLWH - WWoH	4.5 Mo	0.23338	0.15551	1249.74	1.50073	0.133677	HIVStatus	LM	0.528174	NS	1.26286	62842				Pos Early	Dipeptide	Peptide
ribitol	WLWH - WWoH	12 Mo	-0.10702	0.0713097	1145.77	-1.50077	0.13369	HIVStatus	LM	0.528174	NS	0.898508	15772	HMDB0002917,HMDB0001851,HMDB0000568,HMDB0000508	C00379,C01904,C00474,C00532	6912	Polar	Pentose Metabolism	Carbohydrate
tryptophan betaine	WLWH - WWoH	12 Mo	0.299875	0.199887	1071.38	1.50023	0.13385	HIVStatus	LM	0.528174	NS	1.34969	37097	HMDB0061115	C09213	442106	Pos Early	Tryptophan Metabolism	Amino Acid
3-hydroxy-3-methylglutarate	WLWH - WWoH	18 Mo	0.184755	0.123181	1407.12	1.49986	0.133874	HIVStatus	LM	0.528174	NS	1.20292	531	HMDB0000355	C03761	1662,5459993	Polar	Mevalonate Metabolism	Lipid
3-(4-hydroxyphenyl)lactate	WLWH - WWoH	1 Mo	0.142502	0.0949923	1014.44	1.50014	0.13389	HIVStatus	LM	0.528174	NS	1.15315	32197	HMDB0000755	C03672	9378	Neg	Tyrosine Metabolism	Amino Acid
sphingomyelin (d18:1/14:0, d16:1/16:0)*	WLWH - WWoH	18 Mo	-0.282029	0.188049	1402.2	-1.49976	0.133902	HIVStatus	LM	0.528174	NS	0.754252	42463	HMDB0012097		11433862	Pos Late	Sphingomyelins	Lipid
arabitol/xylitol	WLWH - WWoH	18 Mo	-0.125832	0.0839334	1396.92	-1.49919	0.13405	HIVStatus	LM	0.528474	NS	0.881763	48885	HMDB0001851,HMDB0000568,HMDB0002917	C00379,C00542,C01904	94154,6912	Polar	Pentose Metabolism	Carbohydrate
X-23782	WLWH - WWoH	9 Mo	-0.205371	0.137014	1314.47	-1.49891	0.134138	HIVStatus	LM	0.528534	NS	0.814345	49681				Pos Late
theobromine	WLWH - WWoH	1 Wk	-0.448193	0.299109	1041.08	-1.49843	0.134326	HIVStatus	LM	0.528835	NS	0.638781	18392	HMDB0002825	C07480	5429	Pos Early	Xanthine Metabolism	Xenobiotics
2-methoxyacetaminophen sulfate*	WLWH - WWoH	1 Wk	0.226657	0.151303	1306.7	1.49803	0.134367	HIVStatus	LM	0.528835	NS	1.2544	47031	HMDB0062550		86290014	Neg	Drug - Analgesics, Anesthetics	Xenobiotics
4-vinylcatechol sulfate	WLWH - WWoH	1 Mo	0.0820428	0.0547835	1405.89	1.49758	0.134466	HIVStatus	LM	0.528835	NS	1.0855	64579				Neg	Benzoate Metabolism	Xenobiotics
cholesterol sulfate	WLWH - WWoH	4.5 Mo	-0.225227	0.150459	1304.74	-1.49694	0.134651	HIVStatus	LM	0.528835	NS	0.798335	35324	HMDB00653,HMDB0000653	C18043	65076	Polar	Sterol	Lipid
3-indoxyl sulfate	WLWH - WWoH	1 Mo	0.201092	0.134315	922.784	1.49717	0.134692	HIVStatus	LM	0.528835	NS	1.22274	27672	HMDB0000682		10258	Neg	Tryptophan Metabolism	Amino Acid
oleoyl-linoleoyl-glycerol (18:1/18:2) [2]	WLWH - WWoH	1 Wk	-0.21252	0.141998	1302.71	-1.49664	0.134729	HIVStatus	LM	0.528835	NS	0.808544	46799	HMDB0007219		71433693	Pos Late	Diacylglycerol	Lipid
carboxyethyl-GABA	WLWH - WWoH	1 Wk	0.185471	0.123848	612.345	1.49757	0.134761	HIVStatus	LM	0.528835	NS	1.20379	40007	HMDB0002201		2572	Pos Early	Glutamate Metabolism	Amino Acid
10-nonadecenoate (19:1n9)	WLWH - WWoH	6 Mo	-0.229134	0.153204	1326.03	-1.49561	0.134993	HIVStatus	LM	0.528835	NS	0.795222	33972	HMDB0013622		5312513	Neg	Long Chain Monounsaturated Fatty Acid	Lipid
X-23639	WLWH - WWoH	18 Mo	-0.389367	0.260358	1407.74	-1.49551	0.135006	HIVStatus	LM	0.528835	NS	0.677486	49515				Pos Early
N-acetylneuraminate	WLWH - WWoH	1 Mo	0.0989218	0.0661326	916.168	1.49581	0.135048	HIVStatus	LM	0.528835	NS	1.10398	32377	HMDB0000230	C00270	439197	Polar	Aminosugar Metabolism	Carbohydrate
3-(4-hydroxyphenyl)lactate	WLWH - WWoH	12 Mo	0.161795	0.108192	1209.14	1.49545	0.135058	HIVStatus	LM	0.528835	NS	1.17562	32197	HMDB0000755	C03672	9378	Neg	Tyrosine Metabolism	Amino Acid
stearoyl sphingomyelin (d18:1/18:0)	WLWH - WWoH	4.5 Mo	-0.205675	0.137555	1399.63	-1.49522	0.135082	HIVStatus	LM	0.528835	NS	0.814097	19503	HMDB0001348	C00550	6453725	Pos Late	Sphingomyelins	Lipid
N-octanoylglycine	WLWH - WWoH	9 Mo	0.289818	0.193845	1009.49	1.4951	0.1352	HIVStatus	LM	0.529016	NS	1.33618	43502	HMDB0000832		84290	Neg	Fatty Acid Metabolism (Acyl Glycine)	Lipid
1-palmitoyl-GPC (16:0)	WLWH - WWoH	9 Mo	-0.272396	0.182381	1380.18	-1.49356	0.13552	HIVStatus	LM	0.529984	NS	0.761553	33955	HMDB0010382	C04102	86554	Pos Late	Lysophospholipid	Lipid
1-stearoyl-2-docosapentaenoyl-GPE (18:0/22:5n3)*	WLWH - WWoH	12 Mo	-0.287579	0.19264	1319.61	-1.49283	0.135721	HIVStatus	LM	0.530124	NS	0.750077	57337	HMDB0009011		53479612	Pos Late	Phosphatidylethanolamine (PE)	Lipid
urate	WLWH - WWoH	4 Mo	0.109638	0.0734373	1049.85	1.49295	0.13575	HIVStatus	LM	0.530124	NS	1.11587	1604	HMDB0000289	C00366	1175	Neg	Purine Metabolism, (Hypo)Xanthine/Inosine containing	Nucleotide
retinol (vitamin A)	WLWH - WWoH	4.5 Mo	-0.313466	0.210015	1384.74	-1.49259	0.135773	HIVStatus	LM	0.530124	NS	0.73091	1806	HMDB0000305	C00473	445354	Pos Late	Vitamin A Metabolism	Cofactors and Vitamins
betaine	WLWH - WWoH	9 Mo	0.197538	0.132383	1078.52	1.49216	0.135949	HIVStatus	LM	0.530527	NS	1.2184	3141	HMDB0000043	C00719	247	Pos Early	Glycine, Serine and Threonine Metabolism	Amino Acid
X-13729	WLWH - WWoH	6 Mo	0.152184	0.102169	848.951	1.48952	0.136721	HIVStatus	LM	0.533256	NS	1.16437	47971				Neg
uridine 5'-monophosphate (UMP)	WLWH - WWoH	4 Mo	-0.359994	0.241767	963.017	-1.48901	0.136811	HIVStatus	LM	0.533322	NS	0.69768	2856	HMDB0000288	C00105	6030	Neg	Pyrimidine Metabolism, Uracil containing	Nucleotide
N-acetylthreonine	WLWH - WWoH	1 Mo	0.0865696	0.0581565	769.208	1.48856	0.137012	HIVStatus	LM	0.533346	NS	1.09043	33939	HMDB0062557		152204	Polar	Glycine, Serine and Threonine Metabolism	Amino Acid
orotate	WLWH - WWoH	12 Mo	0.140849	0.0946503	1040.32	1.4881	0.137027	HIVStatus	LM	0.533346	NS	1.15125	1505	HMDB0000226	C00295	967	Polar	Pyrimidine Metabolism, Orotate containing	Nucleotide
N-acetylmethionine	WLWH - WWoH	1 Wk	0.204771	0.137563	727.035	1.48856	0.137036	HIVStatus	LM	0.533346	NS	1.22724	1589	HMDB0011745	C02712	448580	Neg	Methionine, Cysteine, SAM and Taurine Metabolism	Amino Acid
nonadecanoate (19:0)	WLWH - WWoH	6 Mo	-0.140809	0.0946743	1357.75	-1.4873	0.137168	HIVStatus	LM	0.533577	NS	0.868655	1356	HMDB0000772	C16535	12591	Neg	Long Chain Saturated Fatty Acid	Lipid
isocitrate	WLWH - WWoH	12 Mo	-0.21107	0.141912	952.624	-1.48733	0.137258	HIVStatus	LM	0.533643	NS	0.809717	12110	HMDB0001874	C00451	5318532	Polar	TCA Cycle	Energy
X-25422	WLWH - WWoH	1 Wk	0.245321	0.165069	922.283	1.48617	0.137576	HIVStatus	LM	0.534594	NS	1.27803	62719				Pos Early
1-pentadecanoylglycerol (15:0)	WLWH - WWoH	6 Mo	-0.346679	0.233518	1297.47	-1.48459	0.137894	HIVStatus	LM	0.535293	NS	0.707032	47898			190750	Neg	Monoacylglycerol	Lipid
naringenin 7-glucuronide	WLWH - WWoH	18 Mo	0.232238	0.156474	1402.56	1.48419	0.137982	HIVStatus	LM	0.535293	NS	1.26142	54924				Neg	Food Component/Plant	Xenobiotics
glycerol 3-phosphate	WLWH - WWoH	9 Mo	0.234879	0.158244	1175.2	1.48428	0.138002	HIVStatus	LM	0.535293	NS	1.26476	43847	HMDB0000126	C0093	754	Polar	Glycerolipid Metabolism	Lipid
nicotinurate (nicotinoylglycine)	WLWH - WWoH	6 Mo	0.29696	0.200046	873.125	1.48446	0.138048	HIVStatus	LM	0.535293	NS	1.34576	35121	HMDB0003269	C05380	68499	Pos Early	Nicotinate and Nicotinamide Metabolism	Cofactors and Vitamins
ceramide (d16:1/24:1, d18:1/22:1)*	WLWH - WWoH	1 Mo	0.313855	0.211541	1192.23	1.48366	0.138163	HIVStatus	LM	0.535454	NS	1.36869	57437				Pos Late	Ceramides	Lipid
1-palmitoyl-2-arachidonoyl-GPE (16:0/20:4)*	WLWH - WWoH	4 Mo	-0.215673	0.145441	1336.09	-1.48289	0.13834	HIVStatus	LM	0.535727	NS	0.805999	52464	HMDB0005323	C05210	9546800	Pos Late	Phosphatidylethanolamine (PE)	Lipid
X-11381	WLWH - WWoH	15 Mo	0.244093	0.164593	1023.77	1.48301	0.13838	HIVStatus	LM	0.535727	NS	1.27646	46347				Neg
X-25950	WLWH - WWoH	12 Mo	0.182059	0.122843	1233.03	1.48205	0.138583	HIVStatus	LM	0.536229	NS	1.19969	63901				Pos Early
1-(1-enyl-palmitoyl)-2-docosahexaenoyl-GPE (P-16:0/22:6)*	WLWH - WWoH	1 Mo	0.188727	0.127451	1272.32	1.48078	0.138912	HIVStatus	LM	0.536928	NS	1.20771	52672	HMDB0005780		5283497	Pos Late	Plasmalogen	Lipid
1,2-dilinoleoyl-GPC (18:2/18:2)	WLWH - WWoH	12 Mo	-0.268855	0.181573	1380.06	-1.4807	0.138915	HIVStatus	LM	0.536928	NS	0.764254	52603	HMDB0008138		5288075	Pos Late	Phosphatidylcholine (PC)	Lipid
octanoylcarnitine (C8)	WLWH - WWoH	18 Mo	0.192044	0.12974	1407.95	1.48023	0.139037	HIVStatus	LM	0.536928	NS	1.21172	33936	HMDB0000791	C02838	123701,11953814	Pos Late	Fatty Acid Metabolism (Acyl Carnitine, Medium Chain)	Lipid
X-21351	WLWH - WWoH	1 Wk	-0.211547	0.142887	866.888	-1.48052	0.139098	HIVStatus	LM	0.536928	NS	0.809331	46396				Neg
1-palmitoyl-2-oleoyl-GPS (16:0/18:1)	WLWH - WWoH	6 Mo	-0.268216	0.181244	1062.04	-1.47986	0.139206	HIVStatus	LM	0.536928	NS	0.764743	19261	HMDB0012357	C13880	5283499	Pos Late	Phosphatidylserine (PS)	Lipid
cis-4-decenoate (10:1n6)*	WLWH - WWoH	6 Mo	-0.294111	0.198775	1171.73	-1.47962	0.139243	HIVStatus	LM	0.536928	NS	0.745194	62873	HMDB0004980		5282726	Neg	Medium Chain Fatty Acid	Lipid
nicotinate	WLWH - WWoH	6 Mo	0.241382	0.163152	1178.29	1.47949	0.139277	HIVStatus	LM	0.536928	NS	1.27301	1504	HMDB0001488	C00253	938	Pos Early	Nicotinate and Nicotinamide Metabolism	Cofactors and Vitamins
X-12026	WLWH - WWoH	1 Mo	0.186161	0.125838	913.353	1.47937	0.139387	HIVStatus	LM	0.537068	NS	1.20462	47905				Neg
palmitoylcarnitine (C16)	WLWH - WWoH	18 Mo	0.39263	0.265791	1404.17	1.47722	0.139842	HIVStatus	LM	0.538539	NS	1.48087	44681	HMDB0000222	C02990	461	Pos Late	Fatty Acid Metabolism (Acyl Carnitine, Long Chain Saturated)	Lipid
palmitoyl-docosahexaenoyl-glycerol (16:0/22:6) [2]*	WLWH - WWoH	12 Mo	-0.36454	0.246848	1370.86	-1.47678	0.139965	HIVStatus	LM	0.53858	NS	0.694516	57374	HMDB0007121		9543827	Pos Late	Diacylglycerol	Lipid
S-adenosylhomocysteine (SAH)	WLWH - WWoH	18 Mo	0.272296	0.184405	1406.5	1.47663	0.14	HIVStatus	LM	0.53858	NS	1.31298	42382	HMDB0000939	C00021	439155	Neg	Methionine, Cysteine, SAM and Taurine Metabolism	Amino Acid
1-docosahexaenoylglycerol (22:6)	WLWH - WWoH	18 Mo	-0.546835	0.370475	1397.88	-1.47604	0.140159	HIVStatus	LM	0.538907	NS	0.578779	35153	HMDB0011587		53480995	Neg	Monoacylglycerol	Lipid
nicotinamide ribonucleotide (NMN)	WLWH - WWoH	15 Mo	-0.458704	0.311065	1397.4	-1.47463	0.140538	HIVStatus	LM	0.540083	NS	0.632102	22152	HMDB0000229	C00455	14180	Pos Early	Nicotinate and Nicotinamide Metabolism	Cofactors and Vitamins
myristoyl-linoleoyl-glycerol (14:0/18:2) [1]*	WLWH - WWoH	1 Wk	-0.303235	0.205733	1274.02	-1.47393	0.140749	HIVStatus	LM	0.540429	NS	0.738426	57407	HMDB0007016		14275352	Pos Late	Diacylglycerol	Lipid
5-aminovalerate	WLWH - WWoH	1 Wk	0.195771	0.132831	1262.23	1.47383	0.140776	HIVStatus	LM	0.540429	NS	1.21625	18319	HMDB0003355	C00431	138	Pos Early	Lysine Metabolism	Amino Acid
imidazole lactate	WLWH - WWoH	4.5 Mo	0.152706	0.103694	837.306	1.47266	0.14122	HIVStatus	LM	0.541848	NS	1.16498	15716	HMDB0002320	C05568	793	Pos Early	Histidine Metabolism	Amino Acid
1-(1-enyl-oleoyl)-GPE (P-18:1)*	WLWH - WWoH	15 Mo	0.291047	0.197817	1404.81	1.47129	0.141437	HIVStatus	LM	0.542396	NS	1.33783	44621				Pos Late	Lysoplasmalogen	Lipid
1-palmitoyl-2-palmitoleoyl-GPE (16:0/16:1)*	WLWH - WWoH	15 Mo	-0.360351	0.244986	1371.86	-1.4709	0.141547	HIVStatus	LM	0.542533	NS	0.697431	52471	HMDB0008924		52924925	Pos Late	Phosphatidylethanolamine (PE)	Lipid
methionine	WLWH - WWoH	12 Mo	-0.100587	0.0684359	1235.53	-1.4698	0.141871	HIVStatus	LM	0.543492	NS	0.904306	1302	HMDB0000696	C00073	6137	Pos Early	Methionine, Cysteine, SAM and Taurine Metabolism	Amino Acid
N-methylproline	WLWH - WWoH	9 Mo	0.332839	0.226673	1283.67	1.46837	0.14225	HIVStatus	LM	0.544658	NS	1.39492	37431	HMDB0094696		643474	Pos Early	Urea cycle; Arginine and Proline Metabolism	Amino Acid
stearoyl-docosahexaenoyl-glycerol (18:0/22:6) [1]*	WLWH - WWoH	12 Mo	-0.323133	0.220291	1348.42	-1.46685	0.142651	HIVStatus	LM	0.545589	NS	0.723878	57387	HMDB0056061			Pos Late	Diacylglycerol	Lipid
2-methylserine	WLWH - WWoH	1 Mo	0.276714	0.188653	1250.93	1.46679	0.142684	HIVStatus	LM	0.545589	NS	1.31879	53229		C02115	94309	Pos Early	Glycine, Serine and Threonine Metabolism	Amino Acid
methyl-4-hydroxybenzoate	WLWH - WWoH	4.5 Mo	0.199173	0.135807	1375.64	1.46659	0.142717	HIVStatus	LM	0.545589	NS	1.22039	34386	HMDB0032572	D01400	7456	Neg	Benzoate Metabolism	Xenobiotics
hexadecadienoate (16:2n6)	WLWH - WWoH	1 Wk	-0.25424	0.173494	1176.75	-1.46541	0.143077	HIVStatus	LM	0.546623	NS	0.775506	57652	HMDB0000477		13932172	Neg	Long Chain Polyunsaturated Fatty Acid (n3 and n6)	Lipid
X-25420	WLWH - WWoH	1 Mo	-0.301991	0.206111	1184.83	-1.46518	0.143137	HIVStatus	LM	0.546623	NS	0.739345	62717				Pos Early
undecanoate (11:0)	WLWH - WWoH	4 Mo	-0.256481	0.175186	1174.07	-1.46405	0.143448	HIVStatus	LM	0.547307	NS	0.77377	12067	HMDB0000947	C17715	8180	Neg	Medium Chain Fatty Acid	Lipid
pseudouridine	WLWH - WWoH	15 Mo	0.220814	0.150844	1354.3	1.46386	0.143465	HIVStatus	LM	0.547307	NS	1.24709	33442	HMDB0000767	C02067	15047	Neg	Pyrimidine Metabolism, Uracil containing	Nucleotide
1-methyl-4-imidazoleacetate	WLWH - WWoH	4.5 Mo	0.157873	0.107928	1255.65	1.46276	0.143784	HIVStatus	LM	0.548236	NS	1.17102	32350	HMDB0002820	C05828	75810	Pos Early	Histidine Metabolism	Amino Acid
urate	WLWH - WWoH	9 Mo	0.115382	0.0789386	1164.85	1.46166	0.144103	HIVStatus	LM	0.549046	NS	1.1223	1604	HMDB0000289	C00366	1175	Neg	Purine Metabolism, (Hypo)Xanthine/Inosine containing	Nucleotide
palmitoyl-linolenoyl-glycerol (16:0/18:3) [2]*	WLWH - WWoH	1 Wk	-0.266141	0.182114	1319.11	-1.46139	0.144146	HIVStatus	LM	0.549046	NS	0.766331	54965	HMDB0007104,HMDB0007105		348277338,348277337	Pos Late	Diacylglycerol	Lipid
linoleoyl-docosahexaenoyl-glycerol (18:2/22:6) [2]*	WLWH - WWoH	15 Mo	-0.382915	0.262224	1407.77	-1.46026	0.144441	HIVStatus	LM	0.549071	NS	0.681871	54950	HMDB0007266		9543899	Pos Late	Diacylglycerol	Lipid
X-15503	WLWH - WWoH	1 Wk	0.140622	0.0962921	855.858	1.46037	0.144554	HIVStatus	LM	0.549071	NS	1.15099	49565				Pos Early
3-methylxanthine	WLWH - WWoH	12 Mo	-0.13822	0.0946807	1336.24	-1.45986	0.144565	HIVStatus	LM	0.549071	NS	0.870907	32445	HMDB0001886	C16357	70639	Neg	Xanthine Metabolism	Xenobiotics
X-23171	WLWH - WWoH	9 Mo	0.262802	0.180084	1345.82	1.45932	0.144709	HIVStatus	LM	0.549071	NS	1.30057	48851				Pos Early
sarcosine	WLWH - WWoH	1 Mo	0.296394	0.203062	895.94	1.45962	0.144745	HIVStatus	LM	0.549071	NS	1.345	1516	HMDB0000271	C00213	1088	Pos Early	Glycine, Serine and Threonine Metabolism	Amino Acid
nicotinurate (nicotinoylglycine)	WLWH - WWoH	9 Mo	0.299366	0.205119	925.707	1.45948	0.144773	HIVStatus	LM	0.549071	NS	1.349	35121	HMDB0003269	C05380	68499	Pos Early	Nicotinate and Nicotinamide Metabolism	Cofactors and Vitamins
N-acetylglucosamine 6-phosphate	WLWH - WWoH	4.5 Mo	0.296007	0.202877	1357.85	1.45904	0.144784	HIVStatus	LM	0.549071	NS	1.34448	15107	HMDB0002817	C00357	439219	Polar	Aminosugar Metabolism	Carbohydrate
pyridoxamine	WLWH - WWoH	1 Mo	0.368685	0.252664	1116.78	1.45919	0.144794	HIVStatus	LM	0.549071	NS	1.44583	2150	HMDB0001431	C00534	1052	Pos Early	Vitamin B6 Metabolism	Cofactors and Vitamins
taurine	WLWH - WWoH	1 Wk	0.136657	0.0936479	798.224	1.45927	0.144885	HIVStatus	LM	0.549071	NS	1.14644	2125	HMDB0000251	C00245	1123	Neg	Methionine, Cysteine, SAM and Taurine Metabolism	Amino Acid
N-palmitoyl-sphingosine (d18:1/16:0)	WLWH - WWoH	12 Mo	-0.336714	0.230874	1381.51	-1.45843	0.144948	HIVStatus	LM	0.549071	NS	0.714113	44877	HMDB0004949		5283564	Pos Late	Ceramides	Lipid
1-docosahexaenoylglycerol (22:6)	WLWH - WWoH	4 Mo	-0.337426	0.231408	1327.57	-1.45814	0.145037	HIVStatus	LM	0.549071	NS	0.713604	35153	HMDB0011587		53480995	Neg	Monoacylglycerol	Lipid
taurocholate	WLWH - WWoH	12 Mo	0.0946966	0.0649344	1014.42	1.45834	0.145056	HIVStatus	LM	0.549071	NS	1.09933	18497	HMDB0000036	C05122	6675,46783527	Neg	Primary Bile Acid Metabolism	Lipid
2-linoleoyl-GPE (18:2)*	WLWH - WWoH	12 Mo	-0.345323	0.23687	1264.59	-1.45786	0.145128	HIVStatus	LM	0.549071	NS	0.707992	34666	HMDB11477			Pos Late	Lysophospholipid	Lipid
cys-gly, oxidized	WLWH - WWoH	15 Mo	-0.448813	0.308032	1254.83	-1.45703	0.145357	HIVStatus	LM	0.549652	NS	0.638386	18368			333293	Pos Early	Glutathione Metabolism	Amino Acid
dihydroxyacetone phosphate (DHAP)	WLWH - WWoH	12 Mo	-0.281921	0.193574	1359.03	-1.45639	0.145515	HIVStatus	LM	0.549964	NS	0.754334	15522	HMDB0001473	C00111	668	Neg	Glycolysis, Gluconeogenesis, and Pyruvate Metabolism	Carbohydrate
1-docosahexaenoyl-GPE (22:6)*	WLWH - WWoH	12 Mo	-0.368285	0.252942	1385.56	-1.45601	0.145617	HIVStatus	LM	0.550066	NS	0.69192	44633				Pos Late	Lysophospholipid	Lipid
1-stearoyl-2-dihomo-linolenoyl-GPC (18:0/20:3n3 or 6)*	WLWH - WWoH	9 Mo	-0.249503	0.171546	1379.21	-1.45444	0.146053	HIVStatus	LM	0.550889	NS	0.779188	52629	HMDB0008047			Pos Late	Phosphatidylcholine (PC)	Lipid
sphingomyelin (d18:2/14:0, d18:1/14:1)*	WLWH - WWoH	1 Wk	-0.17303	0.11896	1048.99	-1.45452	0.1461	HIVStatus	LM	0.550889	NS	0.841112	47154	HMDB0240637,HMDB0240612			Pos Late	Sphingomyelins	Lipid
sphingomyelin (d18:1/19:0, d19:1/18:0)*	WLWH - WWoH	12 Mo	-0.212743	0.146291	1369.94	-1.45424	0.146109	HIVStatus	LM	0.550889	NS	0.808364	57475				Pos Late	Sphingomyelins	Lipid
p-cresol glucuronide*	WLWH - WWoH	4 Mo	0.10888	0.0748611	1013.49	1.45443	0.146136	HIVStatus	LM	0.550889	NS	1.11503	48841	HMDB0011686		154035	Neg	Tyrosine Metabolism	Amino Acid
mannitol/sorbitol	WLWH - WWoH	4.5 Mo	-0.116794	0.0803355	1285.27	-1.45383	0.146239	HIVStatus	LM	0.550994	NS	0.889769	46142	HMDB0000247,HMDB0000765	C00392,C00794	5780,6251	Polar	Fructose, Mannose and Galactose Metabolism	Carbohydrate
1,2,3-benzenetriol sulfate (2)	WLWH - WWoH	18 Mo	0.533584	0.36719	1397.87	1.45315	0.146405	HIVStatus	LM	0.551119	NS	1.70503	48762	HMDB0060018,HMDB0060016		92013662,54110629	Neg	Chemical	Xenobiotics
4-guanidinobutanoate	WLWH - WWoH	4.5 Mo	0.286627	0.197236	1207.76	1.45322	0.146423	HIVStatus	LM	0.551119	NS	1.33193	15681	HMDB0003464	C01035	500	Pos Early	Guanidino and Acetamido Metabolism	Amino Acid
gluconate	WLWH - WWoH	4.5 Mo	-0.117454	0.0808384	1193.21	-1.45295	0.146501	HIVStatus	LM	0.55113	NS	0.889181	587	HMDB0000625	C00257	10690,3085666	Polar	Food Component/Plant	Xenobiotics
heptadecatrienoate (17:3)*	WLWH - WWoH	1 Wk	-0.275581	0.189745	1219.95	-1.45238	0.146654	HIVStatus	LM	0.551423	NS	0.759131	62383		C16344	16061034	Neg	Long Chain Polyunsaturated Fatty Acid (n3 and n6)	Lipid
ethyl beta-glucopyranoside	WLWH - WWoH	6 Mo	0.187065	0.128884	1325.38	1.45142	0.146899	HIVStatus	LM	0.551929	NS	1.20571	64131	HMDB0029968		121667	Neg	Food Component/Plant	Xenobiotics
paraxanthine	WLWH - WWoH	6 Mo	0.539005	0.371367	1146.32	1.45141	0.14694	HIVStatus	LM	0.551929	NS	1.7143	18254	HMDB0001860	C13747	4687	Pos Early	Xanthine Metabolism	Xenobiotics
galactose 1-phosphate	WLWH - WWoH	6 Mo	-0.284047	0.195727	779.032	-1.45124	0.147116	HIVStatus	LM	0.552306	NS	0.752731	15706	HMDB0000645	C00446	123912	Polar	Fructose, Mannose and Galactose Metabolism	Carbohydrate
1-(1-enyl-stearoyl)-2-arachidonoyl-GPE (P-18:0/20:4)*	WLWH - WWoH	6 Mo	-0.178745	0.12328	1314.98	-1.44991	0.147322	HIVStatus	LM	0.552799	NS	0.836319	52475	HMDB0005779		9547058	Pos Late	Plasmalogen	Lipid
cytidine 5'-monophospho-N-acetylneuraminic acid	WLWH - WWoH	18 Mo	-0.509965	0.351812	1407.96	-1.44954	0.14741	HIVStatus	LM	0.552843	NS	0.600516	36831	HMDB0001176	C00128	448209	Polar	Nucleotide Sugar	Carbohydrate
5-hydroxydecanoate	WLWH - WWoH	1 Mo	0.145926	0.100716	1153.83	1.44888	0.147642	HIVStatus	LM	0.55343	NS	1.15711	43011	HMDB0040329		1825	Neg	Fatty Acid, Monohydroxy	Lipid
ethyl alpha-glucopyranoside	WLWH - WWoH	4.5 Mo	0.314511	0.21722	1193.85	1.44789	0.14791	HIVStatus	LM	0.554019	NS	1.36959	63152	HMDB0029968		11127487	Neg	Food Component/Plant	Xenobiotics
3-hydroxystachydrine*	WLWH - WWoH	1 Wk	0.377674	0.260883	1289.41	1.44768	0.14795	HIVStatus	LM	0.554019	NS	1.45889	62062		C10151	46173781	Pos Early	Food Component/Plant	Xenobiotics
S-adenosylmethionine (SAM)	WLWH - WWoH	18 Mo	-0.283464	0.195944	1405.75	-1.44665	0.148217	HIVStatus	LM	0.554732	NS	0.753171	15915	HMDB0001185	C00019	34755	Pos Early	Methionine, Cysteine, SAM and Taurine Metabolism	Amino Acid
androsterone sulfate	WLWH - WWoH	18 Mo	-0.104274	0.0721005	1406.22	-1.44623	0.148335	HIVStatus	LM	0.554867	NS	0.900978	31591	HMDB0002759		159663	Neg	Androgenic Steroids	Lipid
UDP-glucose/UDP-galactose	WLWH - WWoH	1 Mo	-0.201033	0.139004	1054.41	-1.44623	0.148409	HIVStatus	LM	0.554867	NS	0.817886	38670	HMDB0000286,HMDB0000302	C00052,C00029	8629,23724458	Neg	Nucleotide Sugar	Carbohydrate
1-linoleoyl-2-arachidonoyl-GPC (18:2/20:4n6)*	WLWH - WWoH	12 Mo	-0.312257	0.215985	1373.71	-1.44573	0.14848	HIVStatus	LM	0.554867	NS	0.731794	52710	HMDB0008147	C05208	24778979	Pos Late	Phosphatidylcholine (PC)	Lipid
oleate/vaccenate (18:1)	WLWH - WWoH	9 Mo	-0.212772	0.147252	1350.99	-1.44495	0.148702	HIVStatus	LM	0.555414	NS	0.80834	52285	HMDB0003231,HMDB0000573,HMDB0240219,HMDB0000207	C21944,C08367,C01712,C00712	5282761,637517,5281127,445639	Neg	Long Chain Monounsaturated Fatty Acid	Lipid
N-acetylglutamate	WLWH - WWoH	1 Wk	0.19197	0.132875	875.97	1.44474	0.148889	HIVStatus	LM	0.555829	NS	1.21163	15720	HMDB0001138	C00624	70914	Pos Early	Glutamate Metabolism	Amino Acid
4-hydroxyphenylpyruvate	WLWH - WWoH	4.5 Mo	0.243695	0.168776	1312.3	1.44389	0.149008	HIVStatus	LM	0.555936	NS	1.27596	1669	HMDB0000707	C01179	979	Neg	Tyrosine Metabolism	Amino Acid
1-palmitoyl-2-arachidonoyl-GPC (16:0/20:4n6)	WLWH - WWoH	15 Mo	-0.269975	0.187082	1407.81	-1.44308	0.149219	HIVStatus	LM	0.555936	NS	0.763399	52462	HMDB0007982	C05208	10747814	Pos Late	Phosphatidylcholine (PC)	Lipid
phenylalanine	WLWH - WWoH	12 Mo	0.13846	0.0959481	1266.52	1.44307	0.149249	HIVStatus	LM	0.555936	NS	1.1485	64	HMDB0000159	C00079	6140	Pos Early	Phenylalanine Metabolism	Amino Acid
N-formylmethionine	WLWH - WWoH	1 Mo	0.223478	0.154796	665.711	1.44369	0.149297	HIVStatus	LM	0.555936	NS	1.25042	2829	HMDB0001015	C03145	439750	Neg	Methionine, Cysteine, SAM and Taurine Metabolism	Amino Acid
carotene diol (1)	WLWH - WWoH	12 Mo	-0.333851	0.231384	1339.18	-1.44284	0.149298	HIVStatus	LM	0.555936	NS	0.71616	57635				Pos Late	Vitamin A Metabolism	Cofactors and Vitamins
1-palmityl-2-arachidonoyl-GPC (O-16:0/20:4)*	WLWH - WWoH	4 Mo	0.267915	0.185903	1156.4	1.44116	0.149811	HIVStatus	LM	0.55744	NS	1.30724	52718	HMDB0007982		10747814	Pos Late	Plasmalogen	Lipid
homocitrulline	WLWH - WWoH	18 Mo	0.44889	0.311557	1407.72	1.4408	0.149865	HIVStatus	LM	0.55744	NS	1.56657	22138	HMDB0000679	C02427	65072	Pos Early	Urea cycle; Arginine and Proline Metabolism	Amino Acid
3-aminoisobutyrate	WLWH - WWoH	18 Mo	0.349518	0.242621	1354.36	1.44059	0.14993	HIVStatus	LM	0.55744	NS	1.41838	1566	HMDB0002166	C05145	64956	Pos Early	Pyrimidine Metabolism, Thymine containing	Nucleotide
carotene diol (1)	WLWH - WWoH	18 Mo	0.482056	0.334997	1399.45	1.43899	0.150377	HIVStatus	LM	0.558699	NS	1.6194	57635				Pos Late	Vitamin A Metabolism	Cofactors and Vitamins
1-palmitoyl-GPE (16:0)	WLWH - WWoH	18 Mo	0.389569	0.270754	1398.06	1.43883	0.150422	HIVStatus	LM	0.558699	NS	1.47634	35631	HMDB0011503		9547069	Pos Late	Lysophospholipid	Lipid
N-(2-furoyl)glycine	WLWH - WWoH	6 Mo	0.223792	0.155621	1250.63	1.43806	0.150668	HIVStatus	LM	0.559329	NS	1.25081	31536	HMDB0000439		21863	Neg	Food Component/Plant	Xenobiotics
1-oleoyl-2-docosahexaenoyl-GPE (18:1/22:6)*	WLWH - WWoH	4 Mo	0.308842	0.214839	1164.85	1.43755	0.150831	HIVStatus	LM	0.559526	NS	1.36185	53209	HMDB0009078		52922113	Pos Late	Phosphatidylethanolamine (PE)	Lipid
sphingomyelin (d18:1/21:0, d17:1/22:0, d16:1/23:0)*	WLWH - WWoH	15 Mo	-0.238633	0.166036	1407.99	-1.43723	0.150874	HIVStatus	LM	0.559526	NS	0.787704	52495	HMDB0240619,HMDB0240611,HMDB0240621			Pos Late	Sphingomyelins	Lipid
N-octanoylglycine	WLWH - WWoH	18 Mo	0.376884	0.26236	1387.03	1.43652	0.151081	HIVStatus	LM	0.56001	NS	1.45773	43502	HMDB0000832		84290	Neg	Fatty Acid Metabolism (Acyl Glycine)	Lipid
1-(1-enyl-stearoyl)-GPE (P-18:0)*	WLWH - WWoH	4.5 Mo	0.275825	0.192121	1349.36	1.43569	0.151324	HIVStatus	LM	0.560626	NS	1.31762	39271	HMDB0240598			Pos Late	Lysoplasmalogen	Lipid
sphingomyelin (d18:2/14:0, d18:1/14:1)*	WLWH - WWoH	1 Mo	-0.172498	0.1202	1040.71	-1.43509	0.151562	HIVStatus	LM	0.561226	NS	0.84156	47154	HMDB0240637,HMDB0240612			Pos Late	Sphingomyelins	Lipid
N-octanoylglycine	WLWH - WWoH	6 Mo	0.270062	0.188632	955.202	1.43169	0.15256	HIVStatus	LM	0.564423	NS	1.31005	43502	HMDB0000832		84290	Neg	Fatty Acid Metabolism (Acyl Glycine)	Lipid
glycosyl-N-stearoyl-sphingosine (d18:1/18:0)	WLWH - WWoH	9 Mo	-0.198387	0.138606	1335.47	-1.43129	0.15258	HIVStatus	LM	0.564423	NS	0.820053	52234				Pos Late	Hexosylceramides (HCER)	Lipid
X-11852	WLWH - WWoH	1 Mo	-0.0656233	0.04587	1358.85	-1.43064	0.152765	HIVStatus	LM	0.564491	NS	0.936484	46521				Neg
linoleoylcholine*	WLWH - WWoH	4.5 Mo	0.221258	0.154663	1305.62	1.43058	0.15279	HIVStatus	LM	0.564491	NS	1.24765	57463	HMDB0013213		53481656	Pos Late	Fatty Acid Metabolism (Acyl Choline)	Lipid
1-heptadecenoylglycerol (17:1)*	WLWH - WWoH	12 Mo	-0.391009	0.27337	1376.9	-1.43033	0.152851	HIVStatus	LM	0.564491	NS	0.676374	62449				Neg	Monoacylglycerol	Lipid
beta-hydroxyisovalerate	WLWH - WWoH	1 Wk	0.136006	0.0950837	1041.28	1.43038	0.152907	HIVStatus	LM	0.564491	NS	1.14569	12129	HMDB0000754		69362	Polar	Leucine, Isoleucine and Valine Metabolism	Amino Acid
10-undecenoate (11:1n1)	WLWH - WWoH	4.5 Mo	-0.306563	0.214494	1278.23	-1.42924	0.153179	HIVStatus	LM	0.565083	NS	0.735972	32497	HMDB0033724	C13910	14891	Neg	Medium Chain Fatty Acid	Lipid
1,2-dipalmitoyl-GPC (16:0/16:0)	WLWH - WWoH	15 Mo	-0.253542	0.177424	1407.87	-1.42901	0.153222	HIVStatus	LM	0.565083	NS	0.776047	19130	HMDB0000564	D03585	452110	Pos Late	Phosphatidylcholine (PC)	Lipid
sphingomyelin (d18:1/17:0, d17:1/18:0, d19:1/16:0)	WLWH - WWoH	1 Mo	0.196031	0.137223	1280.68	1.42856	0.153375	HIVStatus	LM	0.565364	NS	1.21656	52615	HMDB0240620,HMDB0240609,HMDB0240622		46891763	Pos Late	Sphingomyelins	Lipid
glycosyl-N-stearoyl-sphingosine (d18:1/18:0)	WLWH - WWoH	12 Mo	-0.199028	0.139369	1339.45	-1.42807	0.153505	HIVStatus	LM	0.565559	NS	0.819527	52234				Pos Late	Hexosylceramides (HCER)	Lipid
eicosapentaenoate (EPA; 20:5n3)	WLWH - WWoH	12 Mo	-0.365303	0.255866	1332.95	-1.42771	0.153609	HIVStatus	LM	0.565657	NS	0.693987	18467	HMDB0001999	C06428	446284	Neg	Long Chain Polyunsaturated Fatty Acid (n3 and n6)	Lipid
cis-4-decenoate (10:1n6)*	WLWH - WWoH	1 Wk	-0.255576	0.179055	1041.72	-1.42737	0.153774	HIVStatus	LM	0.565889	NS	0.77447	62873	HMDB0004980		5282726	Neg	Medium Chain Fatty Acid	Lipid
diacylglycerol (14:0/18:1, 16:0/16:1) [2]*	WLWH - WWoH	12 Mo	-0.348479	0.244224	1372.38	-1.42688	0.153841	HIVStatus	LM	0.565889	NS	0.705761	54954				Pos Late	Diacylglycerol	Lipid
10-undecenoate (11:1n1)	WLWH - WWoH	6 Mo	-0.280126	0.196406	1155.09	-1.42626	0.154063	HIVStatus	LM	0.565889	NS	0.755688	32497	HMDB0033724	C13910	14891	Neg	Medium Chain Fatty Acid	Lipid
glucuronate 1-phosphate*	WLWH - WWoH	4 Mo	-0.287112	0.201295	1070.16	-1.42633	0.154066	HIVStatus	LM	0.565889	NS	0.750428	52312	HMDB0003976	C05385	16126791	Neg	Nucleotide Sugar	Carbohydrate
sphingomyelin (d18:2/24:2)*	WLWH - WWoH	4.5 Mo	-0.321693	0.225573	1348.75	-1.42611	0.154067	HIVStatus	LM	0.565889	NS	0.724921	57479	HMDB0240644			Pos Late	Sphingomyelins	Lipid
X-11843	WLWH - WWoH	1 Wk	-0.394207	0.276279	573.227	-1.42684	0.15417	HIVStatus	LM	0.565889	NS	0.674215	46466				Neg
10-heptadecenoate (17:1n7)	WLWH - WWoH	18 Mo	-0.399762	0.280432	1400.67	-1.42552	0.154229	HIVStatus	LM	0.565889	NS	0.67048	33971	HMDB0060038		5312435	Neg	Long Chain Monounsaturated Fatty Acid	Lipid
N6-methyladenosine	WLWH - WWoH	18 Mo	0.303214	0.212747	1405.95	1.42523	0.154313	HIVStatus	LM	0.565889	NS	1.3542	37114	HMDB0004044		102175	Pos Early	Purine Metabolism, Adenine containing	Nucleotide
4-methyl-2-oxopentanoate	WLWH - WWoH	4 Mo	0.208164	0.146064	1110.51	1.42516	0.154393	HIVStatus	LM	0.565889	NS	1.23141	22116	HMDB0000695	C00233	70	Neg	Leucine, Isoleucine and Valine Metabolism	Amino Acid
4-hydroxyglutamate	WLWH - WWoH	9 Mo	0.399952	0.280663	766.917	1.42503	0.154556	HIVStatus	LM	0.565889	NS	1.49175	40499	HMDB0001344	C03079	439902	Pos Early	Glutamate Metabolism	Amino Acid
diacylglycerol (16:1/18:2 [2], 16:0/18:3 [1])*	WLWH - WWoH	15 Mo	-0.337062	0.236645	1407.98	-1.42434	0.154571	HIVStatus	LM	0.565889	NS	0.713865	54966				Pos Late	Diacylglycerol	Lipid
X-25212	WLWH - WWoH	4 Mo	-0.31163	0.218791	1251.49	-1.42433	0.154601	HIVStatus	LM	0.565889	NS	0.732252	62393				Pos Late
[truncated: 5,318 more rows]
