# Supplementary material for: Altered milk tryptophan and tryptophan metabolites in women living with HIV
Source: Nat Commun. 2025 Oct 28;16:9437. doi: 10.1038/s41467-025-64566-w (PMC12568960; doi:10.1038/s41467-025-64566-w)
Supplement: Supplementary file 6 — Supplementary Data 3 [file 41467_2025_64566_MOESM6_ESM.xlsx]

## Sheet: correlation with CD4 and VL
metabolite	correlation variable	n	statistic	p.value	estimate	method	padj	dir	exp_estimate	COMP_ID	HMDB	KEGG	PUBCHEM	PLATFORM	SUB.PATHWAY	SUPER.PATHWAY
X-12127	Contemporaneous Breast Milk Viral Load (Log10)	694	3.29286e+07	2.35222e-29	0.408919	Spearman's rank correlation rho	9.55787e-27	up	1.50519	47702				Pos Early
nicotinamide	Contemporaneous Breast Milk Viral Load (Log10)	694	3.69337e+07	6.78288e-20	0.337027	Spearman's rank correlation rho	1.50333e-17	up	1.40078	594	HMDB0001406	C00153	936	Pos Early	Nicotinate and Nicotinamide Metabolism	Cofactors and Vitamins
cytosine	Contemporaneous Breast Milk Viral Load (Log10)	694	3.77994e+07	3.77005e-18	0.321486	Spearman's rank correlation rho	7.0703e-16	up	1.37918	573	HMDB0000630	C00380	597	Pos Early	Pyrimidine Metabolism, Cytidine containing	Nucleotide
3'-sialyllactose	Contemporaneous Breast Milk Viral Load (Log10)	694	3.81608e+07	1.88473e-17	0.314999	Spearman's rank correlation rho	2.55277e-15	up	1.37026	40424	HMDB0000825		123914	Polar	Disaccharides and Oligosaccharides	Carbohydrate
5-methyluridine (ribothymidine)	Contemporaneous Breast Milk Viral Load (Log10)	694	7.29792e+07	6.3376e-17	-0.310004	Spearman's rank correlation rho	7.02321e-15	down	0.733444	35136	HMDB0000884		445408	Neg	Pyrimidine Metabolism, Uracil containing	Nucleotide
X-23639	Contemporaneous Breast Milk Viral Load (Log10)	694	7.17924e+07	8.6554e-15	-0.288702	Spearman's rank correlation rho	6.59433e-13	down	0.749236	49515				Pos Early
dimethylglycine	Contemporaneous Breast Milk Viral Load (Log10)	694	3.97891e+07	1.64937e-14	0.285771	Spearman's rank correlation rho	1.11699e-12	up	1.33079	5086	HMDB0000092	C03626	673	Pos Early	Glycine, Serine and Threonine Metabolism	Amino Acid
betaine	Contemporaneous Breast Milk Viral Load (Log10)	694	4.01282e+07	6.14528e-14	0.279684	Spearman's rank correlation rho	3.84159e-12	up	1.32271	3141	HMDB0000043	C00719	247	Pos Early	Glycine, Serine and Threonine Metabolism	Amino Acid
2R,3R-dihydroxybutyrate	Contemporaneous Breast Milk Viral Load (Log10)	694	4.02094e+07	8.38092e-14	0.278225	Spearman's rank correlation rho	5.10817e-12	up	1.32078	63109	HMDB0000498		13120901	Polar	Fatty Acid, Dihydroxy	Lipid
alanine	Contemporaneous Breast Milk Viral Load (Log10)	694	7.10098e+07	1.77864e-13	-0.274653	Spearman's rank correlation rho	1.03246e-11	down	0.759836	1126	HMDB0000161	C00041	5950	Pos Early	Alanine and Aspartate Metabolism	Amino Acid
N,N-dimethylalanine	Contemporaneous Breast Milk Viral Load (Log10)	694	4.09833e+07	1.46981e-12	0.264335	Spearman's rank correlation rho	6.89117e-11	up	1.30256	63151			5488191	Pos Early	Alanine and Aspartate Metabolism	Amino Acid
N-acetylalanine	Contemporaneous Breast Milk Viral Load (Log10)	694	4.10595e+07	1.93153e-12	0.262967	Spearman's rank correlation rho	8.56194e-11	up	1.30078	1585	HMDB0000766	C02847	88064	Polar	Alanine and Aspartate Metabolism	Amino Acid
X-11381	Contemporaneous Breast Milk Viral Load (Log10)	694	4.14838e+07	8.59373e-12	0.255349	Spearman's rank correlation rho	3.6757e-10	up	1.29091	46347				Neg
X-25422	Contemporaneous Breast Milk Viral Load (Log10)	694	4.1512e+07	9.47203e-12	0.254844	Spearman's rank correlation rho	3.98152e-10	up	1.29026	62719				Pos Early
aspartate	Contemporaneous Breast Milk Viral Load (Log10)	694	6.97429e+07	1.65908e-11	-0.251912	Spearman's rank correlation rho	6.52394e-10	down	0.777313	443	HMDB0000191	C00049	5960	Pos Early	Alanine and Aspartate Metabolism	Amino Acid
methionine	Contemporaneous Breast Milk Viral Load (Log10)	694	6.96564e+07	2.22592e-11	-0.250359	Spearman's rank correlation rho	8.61397e-10	down	0.778521	1302	HMDB0000696	C00073	6137	Pos Early	Methionine, Cysteine, SAM and Taurine Metabolism	Amino Acid
1-(1-enyl-oleoyl)-GPE (P-18:1)*	Contemporaneous Breast Milk Viral Load (Log10)	694	4.19494e+07	4.18168e-11	0.246992	Spearman's rank correlation rho	1.54469e-09	up	1.28017	44621				Pos Late	Lysoplasmalogen	Lipid
3-(3-amino-3-carboxypropyl)uridine*	Contemporaneous Breast Milk Viral Load (Log10)	694	4.19582e+07	4.30622e-11	0.246834	Spearman's rank correlation rho	1.56695e-09	up	1.27997	62924			171198	Neg	Pyrimidine Metabolism, Uracil containing	Nucleotide
glycerol 3-phosphate	Contemporaneous Breast Milk Viral Load (Log10)	694	4.20009e+07	4.96477e-11	0.246067	Spearman's rank correlation rho	1.75422e-09	up	1.27899	43847	HMDB0000126	C0093	754	Polar	Glycerolipid Metabolism	Lipid
N1-methyl-2-pyridone-5-carboxamide	Contemporaneous Breast Milk Viral Load (Log10)	694	4.2082e+07	6.49471e-11	0.244612	Spearman's rank correlation rho	2.26201e-09	up	1.27713	40469	HMDB0004193	C05842	69698	Neg	Nicotinate and Nicotinamide Metabolism	Cofactors and Vitamins
glucose	Contemporaneous Breast Milk Viral Load (Log10)	694	6.93258e+07	6.72121e-11	-0.244425	Spearman's rank correlation rho	2.27588e-09	down	0.783155	48152	HMDB0000122	C00031	5793	Polar	Glycolysis, Gluconeogenesis, and Pyruvate Metabolism	Carbohydrate
tryptophan	Contemporaneous Breast Milk Viral Load (Log10)	694	6.92099e+07	9.83585e-11	-0.242344	Spearman's rank correlation rho	3.15524e-09	down	0.784786	54	HMDB0000929	C00078	6305	Pos Early	Tryptophan Metabolism	Amino Acid
N-acetylserine	Contemporaneous Breast Milk Viral Load (Log10)	694	4.22341e+07	1.06979e-10	0.241882	Spearman's rank correlation rho	3.38719e-09	up	1.27364	37076	HMDB0002931		65249	Polar	Glycine, Serine and Threonine Metabolism	Amino Acid
leucine	Contemporaneous Breast Milk Viral Load (Log10)	694	6.9175e+07	1.1022e-10	-0.241718	Spearman's rank correlation rho	3.44509e-09	down	0.785278	60	HMDB0000687	C00123	6106	Pos Early	Leucine, Isoleucine and Valine Metabolism	Amino Acid
X-15503	Contemporaneous Breast Milk Viral Load (Log10)	694	4.23355e+07	1.48729e-10	0.240062	Spearman's rank correlation rho	4.42197e-09	up	1.27133	49565				Pos Early
X-24811	Contemporaneous Breast Milk Viral Load (Log10)	694	6.90712e+07	1.54387e-10	-0.239855	Spearman's rank correlation rho	4.53488e-09	down	0.786742	54839				Pos Early
nicotinamide ribonucleotide (NMN)	Contemporaneous Breast Milk Viral Load (Log10)	694	6.89866e+07	2.02745e-10	-0.238336	Spearman's rank correlation rho	5.74759e-09	down	0.787938	22152	HMDB0000229	C00455	14180	Pos Early	Nicotinate and Nicotinamide Metabolism	Cofactors and Vitamins
cis-3,4-methyleneheptanoylcarnitine	Contemporaneous Breast Milk Viral Load (Log10)	694	4.24927e+07	2.46546e-10	0.23724	Spearman's rank correlation rho	6.90897e-09	up	1.26775	64389				Pos Late	Fatty Acid Metabolism (Acyl Carnitine, Medium Chain)	Lipid
N6-carbamoylthreonyladenosine	Contemporaneous Breast Milk Viral Load (Log10)	694	4.25475e+07	2.93613e-10	0.236256	Spearman's rank correlation rho	8.13442e-09	up	1.2665	35157	HMDB0041623		161466	Neg	Purine Metabolism, Adenine containing	Nucleotide
1-(1-enyl-stearoyl)-GPE (P-18:0)*	Contemporaneous Breast Milk Viral Load (Log10)	694	4.25818e+07	3.27402e-10	0.235641	Spearman's rank correlation rho	8.86895e-09	up	1.26572	39271	HMDB0240598			Pos Late	Lysoplasmalogen	Lipid
3-hydroxypyridine sulfate	Contemporaneous Breast Milk Viral Load (Log10)	694	6.86907e+07	5.18348e-10	-0.233025	Spearman's rank correlation rho	1.37362e-08	down	0.792134	48448				Neg	Chemical	Xenobiotics
glutamine	Contemporaneous Breast Milk Viral Load (Log10)	694	6.85835e+07	7.2433e-10	-0.2311	Spearman's rank correlation rho	1.87864e-08	down	0.79366	53	HMDB0000641	C00064	5961	Pos Early	Glutamate Metabolism	Amino Acid
nicotinamide adenine dinucleotide (NAD+)	Contemporaneous Breast Milk Viral Load (Log10)	694	6.85376e+07	8.35025e-10	-0.230277	Spearman's rank correlation rho	2.12062e-08	down	0.794314	5278		C00003	5892	Neg	Nicotinate and Nicotinamide Metabolism	Cofactors and Vitamins
S-methylcysteine	Contemporaneous Breast Milk Viral Load (Log10)	694	6.838e+07	1.35558e-09	-0.227448	Spearman's rank correlation rho	3.37235e-08	down	0.796564	39592	HMDB0002108		24417,7058174,88180	Pos Early	Methionine, Cysteine, SAM and Taurine Metabolism	Amino Acid
histidine	Contemporaneous Breast Milk Viral Load (Log10)	694	6.83747e+07	1.37774e-09	-0.227353	Spearman's rank correlation rho	3.377e-08	down	0.79664	59	HMDB0000177	C00135	6274	Pos Early	Histidine Metabolism	Amino Acid
isobutyrylcarnitine (C4)	Contemporaneous Breast Milk Viral Load (Log10)	694	4.30453e+07	1.38515e-09	0.227321	Spearman's rank correlation rho	3.377e-08	up	1.25523	33441	HMDB0000736		168379	Pos Early	Leucine, Isoleucine and Valine Metabolism	Amino Acid
glycerol 2-phosphate	Contemporaneous Breast Milk Viral Load (Log10)	694	4.30949e+07	1.6112e-09	0.22643	Spearman's rank correlation rho	3.88921e-08	up	1.25412	27728	HMDB0002520	C02979	3611397,2526	Polar	Chemical	Xenobiotics
propionylcarnitine (C3)	Contemporaneous Breast Milk Viral Load (Log10)	694	4.31715e+07	2.03204e-09	0.225056	Spearman's rank correlation rho	4.80981e-08	up	1.25239	32452	HMDB0000824	C03017	107738	Pos Early	Fatty Acid Metabolism (also BCAA Metabolism)	Lipid
vanillactate	Contemporaneous Breast Milk Viral Load (Log10)	694	4.32814e+07	2.82759e-09	0.223083	Spearman's rank correlation rho	6.5654e-08	up	1.24992	54910	HMDB0000913		160637	Neg	Tyrosine Metabolism	Amino Acid
X-11795	Contemporaneous Breast Milk Viral Load (Log10)	694	6.78762e+07	6.11626e-09	-0.218403	Spearman's rank correlation rho	1.35559e-07	down	0.803801	33140				Pos Early
UDP-N-acetylglucosamine/galactosamine	Contemporaneous Breast Milk Viral Load (Log10)	694	6.77296e+07	9.36647e-09	-0.215773	Spearman's rank correlation rho	2.02084e-07	down	0.805918	46148	HMDB0000304,HMDB0000290	C00203,C00043	44576,1167	Neg	Nucleotide Sugar	Carbohydrate
1-(1-enyl-palmitoyl)-GPE (P-16:0)*	Contemporaneous Breast Milk Viral Load (Log10)	694	4.39068e+07	1.74937e-08	0.211855	Spearman's rank correlation rho	3.74119e-07	up	1.23597	39270	HMDB0011152			Pos Late	Lysoplasmalogen	Lipid
1-(1-enyl-linoleoyl)-GPE (P-18:2)*	Contemporaneous Breast Milk Viral Load (Log10)	694	4.39868e+07	2.1925e-08	0.210421	Spearman's rank correlation rho	4.55392e-07	up	1.2342	64898				Pos Late	Lysoplasmalogen	Lipid
citrulline	Contemporaneous Breast Milk Viral Load (Log10)	694	6.73586e+07	2.68998e-08	-0.209113	Spearman's rank correlation rho	5.37554e-07	down	0.811304	2132	HMDB0000904	C00327	9750	Pos Early	Urea cycle; Arginine and Proline Metabolism	Amino Acid
cis-4-decenoylcarnitine (C10:1)	Contemporaneous Breast Milk Viral Load (Log10)	694	4.40712e+07	2.77849e-08	0.208905	Spearman's rank correlation rho	5.43833e-07	up	1.23233	38178	HMDB0013205		57357170	Pos Late	Fatty Acid Metabolism (Acyl Carnitine, Monounsaturated)	Lipid
tiglylcarnitine (C5:1-DC)	Contemporaneous Breast Milk Viral Load (Log10)	694	4.40725e+07	2.78832e-08	0.208882	Spearman's rank correlation rho	5.43833e-07	up	1.2323	35428	HMDB0002366		22833596	Pos Early	Leucine, Isoleucine and Valine Metabolism	Amino Acid
2-methylbutyrylcarnitine (C5)	Contemporaneous Breast Milk Viral Load (Log10)	694	4.41899e+07	3.86417e-08	0.206775	Spearman's rank correlation rho	7.24681e-07	up	1.22971	45095	HMDB0000378		6426901	Pos Early	Leucine, Isoleucine and Valine Metabolism	Amino Acid
uridine 5'-monophosphate (UMP)	Contemporaneous Breast Milk Viral Load (Log10)	694	6.72132e+07	4.02989e-08	-0.206502	Spearman's rank correlation rho	7.44309e-07	down	0.813424	2856	HMDB0000288	C00105	6030	Neg	Pyrimidine Metabolism, Uracil containing	Nucleotide
1-methylnicotinamide	Contemporaneous Breast Milk Viral Load (Log10)	694	4.42502e+07	4.56413e-08	0.205691	Spearman's rank correlation rho	8.304e-07	up	1.22837	27665	HMDB0000699	C02918	457	Pos Early	Nicotinate and Nicotinamide Metabolism	Cofactors and Vitamins
1-stearoyl-GPS (18:0)*	Contemporaneous Breast Milk Viral Load (Log10)	694	4.43949e+07	6.7759e-08	0.203095	Spearman's rank correlation rho	1.16336e-06	up	1.22519	45966	HMDB0061698		74819135	Neg	Lysophospholipid	Lipid
S-methylcysteine sulfoxide	Contemporaneous Breast Milk Viral Load (Log10)	694	6.69726e+07	7.77369e-08	-0.202185	Spearman's rank correlation rho	1.30705e-06	down	0.816944	43378	HMDB0029432		82142	Pos Early	Methionine, Cysteine, SAM and Taurine Metabolism	Amino Acid
N-formylkynurenine	Contemporaneous Breast Milk Viral Load (Log10)	694	4.45839e+07	1.12699e-07	0.199702	Spearman's rank correlation rho	1.84402e-06	up	1.22104	64334	HMDB01200	C15605,C02406,C02700	910	Pos Early	Tryptophan Metabolism	Amino Acid
cytidine 5'-monophospho-N-acetylneuraminic acid	Contemporaneous Breast Milk Viral Load (Log10)	694	6.6808e+07	1.20894e-07	-0.199229	Spearman's rank correlation rho	1.96494e-06	down	0.819362	36831	HMDB0001176	C00128	448209	Polar	Nucleotide Sugar	Carbohydrate
cytidine 5'-monophosphate (5'-CMP)	Contemporaneous Breast Milk Viral Load (Log10)	694	6.67336e+07	1.47263e-07	-0.197893	Spearman's rank correlation rho	2.37766e-06	down	0.820457	2372	HMDB0000095	C00055	6131	Pos Early	Pyrimidine Metabolism, Cytidine containing	Nucleotide
1-stearoyl-GPE (18:0)	Contemporaneous Breast Milk Viral Load (Log10)	694	4.47686e+07	1.83707e-07	0.196386	Spearman's rank correlation rho	2.88953e-06	up	1.217	42398	HMDB0011130		9547068	Pos Late	Lysophospholipid	Lipid
1-stearoyl-GPC (18:0)	Contemporaneous Breast Milk Viral Load (Log10)	694	4.48204e+07	2.10387e-07	0.195456	Spearman's rank correlation rho	3.24635e-06	up	1.21586	33961	HMDB0010384		497300	Pos Late	Lysophospholipid	Lipid
2-aminobutyrate	Contemporaneous Breast Milk Viral Load (Log10)	694	6.65912e+07	2.14017e-07	-0.195338	Spearman's rank correlation rho	3.2816e-06	down	0.822557	42374	HMDB0000452	C02356	80283	Pos Early	Glutathione Metabolism	Amino Acid
uracil	Contemporaneous Breast Milk Viral Load (Log10)	694	4.50874e+07	4.18626e-07	0.190665	Spearman's rank correlation rho	6.07506e-06	up	1.21005	605	HMDB0000300	C00106	1174	Pos Early	Pyrimidine Metabolism, Uracil containing	Nucleotide
X-11787	Contemporaneous Breast Milk Viral Load (Log10)	694	6.63172e+07	4.33421e-07	-0.19042	Spearman's rank correlation rho	6.25254e-06	down	0.826612	33132				Pos Early
pyridoxal	Contemporaneous Breast Milk Viral Load (Log10)	694	6.62547e+07	5.07857e-07	-0.189297	Spearman's rank correlation rho	7.19858e-06	down	0.82754	1651	HMDB0001545	C00250	1050	Pos Early	Vitamin B6 Metabolism	Cofactors and Vitamins
stachydrine	Contemporaneous Breast Milk Viral Load (Log10)	694	4.52496e+07	6.3066e-07	0.187753	Spearman's rank correlation rho	8.83648e-06	up	1.20654	34384	HMDB0004827	C10172	115244	Pos Early	Food Component/Plant	Xenobiotics
2-stearoyl-GPE (18:0)*	Contemporaneous Breast Milk Viral Load (Log10)	694	4.52852e+07	6.89465e-07	0.187113	Spearman's rank correlation rho	9.60523e-06	up	1.20576	41220	HMDB0011129		90658453,53480667	Neg	Lysophospholipid	Lipid
glycocholate	Contemporaneous Breast Milk Viral Load (Log10)	694	4.52895e+07	6.96863e-07	0.187036	Spearman's rank correlation rho	9.65314e-06	up	1.20567	18476	HMDB0000138	C01921	10140	Neg	Primary Bile Acid Metabolism	Lipid
X-12100	Contemporaneous Breast Milk Viral Load (Log10)	694	4.53469e+07	8.03873e-07	0.186007	Spearman's rank correlation rho	1.10726e-05	up	1.20443	47687				Pos Early
UDP-glucuronate	Contemporaneous Breast Milk Viral Load (Log10)	694	6.60297e+07	8.91367e-07	-0.185258	Spearman's rank correlation rho	1.22087e-05	down	0.83089	2763	HMDB0000935	C00167	17473	Neg	Nucleotide Sugar	Carbohydrate
5-oxoproline	Contemporaneous Breast Milk Viral Load (Log10)	694	6.5814e+07	1.5111e-06	-0.181386	Spearman's rank correlation rho	1.97008e-05	down	0.834113	1494	HMDB0000267	C02237,C01879	439685,7405	Polar	Glutathione Metabolism	Amino Acid
glutamate	Contemporaneous Breast Milk Viral Load (Log10)	694	6.57748e+07	1.66119e-06	-0.180683	Spearman's rank correlation rho	2.13157e-05	down	0.8347	57	HMDB0000148	C00025,C00217	33032	Pos Early	Glutamate Metabolism	Amino Acid
lactose	Contemporaneous Breast Milk Viral Load (Log10)	694	6.56227e+07	2.39079e-06	-0.177953	Spearman's rank correlation rho	2.95527e-05	down	0.836982	567	HMDB0041627	C01970	6134	Polar	Disaccharides and Oligosaccharides	Carbohydrate
palmitoyl-dihomo-linolenoyl-glycerol (16:0/20:3n3 or 6) [2]*	Contemporaneous Breast Milk Viral Load (Log10)	694	6.56211e+07	2.4001e-06	-0.177924	Spearman's rank correlation rho	2.95527e-05	down	0.837006	54941				Pos Late	Diacylglycerol	Lipid
(S)-3-hydroxybutyrylcarnitine	Contemporaneous Breast Milk Viral Load (Log10)	694	4.58302e+07	2.59617e-06	0.17733	Spearman's rank correlation rho	3.18063e-05	up	1.19402	52984	HMDB0013127		71464477	Pos Early	Fatty Acid Metabolism (Acyl Carnitine, Hydroxy)	Lipid
glycerophosphoserine*	Contemporaneous Breast Milk Viral Load (Log10)	694	4.58563e+07	2.76091e-06	0.176862	Spearman's rank correlation rho	3.34793e-05	up	1.19347	57404			3081457	Pos Early	Phospholipid Metabolism	Lipid
glycine	Contemporaneous Breast Milk Viral Load (Log10)	694	6.556e+07	2.77392e-06	-0.176827	Spearman's rank correlation rho	3.34793e-05	down	0.837925	58	HMDB0000123	C00037	750	Pos Early	Glycine, Serine and Threonine Metabolism	Amino Acid
1-palmityl-2-arachidonoyl-GPC (O-16:0/20:4)*	Contemporaneous Breast Milk Viral Load (Log10)	694	4.59749e+07	3.64756e-06	0.174733	Spearman's rank correlation rho	4.27536e-05	up	1.19093	52718	HMDB0007982		10747814	Pos Late	Plasmalogen	Lipid
(R)-3-hydroxybutyrylcarnitine	Contemporaneous Breast Milk Viral Load (Log10)	694	4.59773e+07	3.66792e-06	0.17469	Spearman's rank correlation rho	4.27866e-05	up	1.19088	43264	HMDB0013127		53481617	Pos Early	Fatty Acid Metabolism (Acyl Carnitine, Hydroxy)	Lipid
mannitol/sorbitol	Contemporaneous Breast Milk Viral Load (Log10)	694	6.53482e+07	4.54967e-06	-0.173025	Spearman's rank correlation rho	5.18323e-05	down	0.841117	46142	HMDB0000247,HMDB0000765	C00392,C00794	5780,6251	Polar	Fructose, Mannose and Galactose Metabolism	Carbohydrate
methionine sulfoxide	Contemporaneous Breast Milk Viral Load (Log10)	694	6.53104e+07	4.96411e-06	-0.172346	Spearman's rank correlation rho	5.60301e-05	down	0.841688	18374	HMDB0002005	C02989	158980	Pos Early	Methionine, Cysteine, SAM and Taurine Metabolism	Amino Acid
acetylcarnitine (C2)	Contemporaneous Breast Milk Viral Load (Log10)	694	4.61514e+07	5.48603e-06	0.171565	Spearman's rank correlation rho	6.07952e-05	up	1.18716	32198	HMDB0000201	C02571	7045767	Pos Early	Fatty Acid Metabolism (Acyl Carnitine, Short Chain)	Lipid
adenosine	Contemporaneous Breast Milk Viral Load (Log10)	694	6.52298e+07	5.97153e-06	-0.1709	Spearman's rank correlation rho	6.47048e-05	down	0.842906	555	HMDB0000050	C00212	60961	Pos Early	Purine Metabolism, Adenine containing	Nucleotide
biliverdin	Contemporaneous Breast Milk Viral Load (Log10)	694	6.52063e+07	6.29997e-06	-0.170478	Spearman's rank correlation rho	6.76622e-05	down	0.843261	2137	HMDB0001008	C00500	5280353	Pos Late	Hemoglobin and Porphyrin Metabolism	Cofactors and Vitamins
X-12193	Contemporaneous Breast Milk Viral Load (Log10)	694	4.62304e+07	6.57128e-06	0.170146	Spearman's rank correlation rho	7.02666e-05	up	1.18548	46985				Neg
serine	Contemporaneous Breast Milk Viral Load (Log10)	694	6.50318e+07	9.34096e-06	-0.167346	Spearman's rank correlation rho	9.85855e-05	down	0.845907	1648	HMDB0000187	C00065	5951	Neg	Glycine, Serine and Threonine Metabolism	Amino Acid
1-stearyl-2-linoleoyl-GPC (O-18:0/18:2)*	Contemporaneous Breast Milk Viral Load (Log10)	694	4.6415e+07	9.95787e-06	0.166832	Spearman's rank correlation rho	0.000104194	up	1.18156	57721	HMDB13418		6443070	Pos Late	Plasmalogen	Lipid
N6-carboxymethyllysine	Contemporaneous Breast Milk Viral Load (Log10)	694	4.6463e+07	1.10779e-05	0.165972	Spearman's rank correlation rho	0.000114928	up	1.18054	36713	HMDB0240347		123800	Pos Early	Advanced Glycation End-product	Carbohydrate
phenylpropionylglycine	Contemporaneous Breast Milk Viral Load (Log10)	694	6.49243e+07	1.18641e-05	-0.165417	Spearman's rank correlation rho	0.000121533	down	0.847541	35434	HMDB0000860		152323	Pos Early	Benzoate Metabolism	Xenobiotics
succinylcarnitine (C4-DC)	Contemporaneous Breast Milk Viral Load (Log10)	694	4.65079e+07	1.22359e-05	0.165166	Spearman's rank correlation rho	0.00012378	up	1.17959	37058	HMDB0061717		71464481	Pos Early	TCA Cycle	Energy
fructosyllysine	Contemporaneous Breast Milk Viral Load (Log10)	694	4.66314e+07	1.60466e-05	0.162948	Spearman's rank correlation rho	0.000156486	up	1.17698	46227	HMDB0034879		9839580	Pos Early	Lysine Metabolism	Amino Acid
cinnamoylglycine	Contemporaneous Breast Milk Viral Load (Log10)	694	6.47702e+07	1.66373e-05	-0.16265	Spearman's rank correlation rho	0.000160323	down	0.849889	38637	HMDB0011621		709625	Neg	Food Component/Plant	Xenobiotics
prolylproline	Contemporaneous Breast Milk Viral Load (Log10)	694	4.6655e+07	1.68899e-05	0.162526	Spearman's rank correlation rho	0.000162116	up	1.17648	40731	HMDB0011180		263469	Pos Early	Dipeptide	Peptide
dehydroepiandrosterone sulfate (DHEA-S)	Contemporaneous Breast Milk Viral Load (Log10)	694	6.46889e+07	1.98407e-05	-0.161191	Spearman's rank correlation rho	0.000188216	down	0.851129	32425	HMDB0001032	C04555	12594	Neg	Androgenic Steroids	Lipid
sphingosine	Contemporaneous Breast Milk Viral Load (Log10)	694	4.6779e+07	2.20778e-05	0.1603	Spearman's rank correlation rho	0.000203885	up	1.17386	17747	HMDB0000252	C00319	5280335	Pos Late	Sphingosines	Lipid
N-acetylmethionine	Contemporaneous Breast Milk Viral Load (Log10)	694	4.68024e+07	2.3213e-05	0.15988	Spearman's rank correlation rho	0.000213559	up	1.17337	1589	HMDB0011745	C02712	448580	Neg	Methionine, Cysteine, SAM and Taurine Metabolism	Amino Acid
hexadecasphingosine (d16:1)*	Contemporaneous Breast Milk Viral Load (Log10)	694	4.69253e+07	3.01473e-05	0.157673	Spearman's rank correlation rho	0.000270218	up	1.17078	57428			14767871	Pos Late	Sphingosines	Lipid
3-phosphoglycerate	Contemporaneous Breast Milk Viral Load (Log10)	694	6.44854e+07	3.06288e-05	-0.157538	Spearman's rank correlation rho	0.000273527	down	0.854244	1414	HMDB0000807	C00597	724	Neg	Glycolysis, Gluconeogenesis, and Pyruvate Metabolism	Carbohydrate
gamma-glutamylglutamine	Contemporaneous Breast Milk Viral Load (Log10)	694	6.4434e+07	3.41275e-05	-0.156615	Spearman's rank correlation rho	0.000298218	down	0.855033	2730	HMDB0011738	C05283	150914	Pos Early	Gamma-glutamyl Amino Acid	Peptide
cystine	Contemporaneous Breast Milk Viral Load (Log10)	694	6.43628e+07	3.96011e-05	-0.155338	Spearman's rank correlation rho	0.000336402	down	0.856126	56	HMDB0000192	C00491	67678	Pos Early	Methionine, Cysteine, SAM and Taurine Metabolism	Amino Acid
quinolinate	Contemporaneous Breast Milk Viral Load (Log10)	694	4.71009e+07	4.35272e-05	0.154521	Spearman's rank correlation rho	0.000367195	up	1.1671	1899	HMDB0000232	C03722	1066	Polar	Nicotinate and Nicotinamide Metabolism	Cofactors and Vitamins
laurylcarnitine (C12)	Contemporaneous Breast Milk Viral Load (Log10)	694	4.71124e+07	4.45721e-05	0.154315	Spearman's rank correlation rho	0.000374713	up	1.16686	34534	HMDB000225		168381	Pos Late	Fatty Acid Metabolism (Acyl Carnitine, Medium Chain)	Lipid
decanoylcarnitine (C10)	Contemporaneous Breast Milk Viral Load (Log10)	694	4.7309e+07	6.66531e-05	0.150785	Spearman's rank correlation rho	0.00053808	up	1.16275	33941	HMDB0000651		10245190	Pos Late	Fatty Acid Metabolism (Acyl Carnitine, Medium Chain)	Lipid
4-ethylcatechol sulfate	Contemporaneous Breast Milk Viral Load (Log10)	694	6.4078e+07	7.09922e-05	-0.150225	Spearman's rank correlation rho	0.000567472	down	0.860515	63072				Neg	Benzoate Metabolism	Xenobiotics
ergothioneine	Contemporaneous Breast Milk Viral Load (Log10)	694	6.40566e+07	7.41197e-05	-0.149841	Spearman's rank correlation rho	0.000590535	down	0.860845	37459	HMDB0003045	C05570	5351619	Pos Early	Food Component/Plant	Xenobiotics
butyrylcarnitine (C4)	Contemporaneous Breast Milk Viral Load (Log10)	694	4.73709e+07	7.55095e-05	0.149675	Spearman's rank correlation rho	0.000598869	up	1.16146	32412	HMDB0002013	C02862	439829	Pos Early	Fatty Acid Metabolism (also BCAA Metabolism)	Lipid
pyroglutamylalanine*	Contemporaneous Breast Milk Viral Load (Log10)	694	4.73775e+07	7.6527e-05	0.149555	Spearman's rank correlation rho	0.000603795	up	1.16132	62087			159907	Neg	Modified Peptides	Peptide
threonate	Contemporaneous Breast Milk Viral Load (Log10)	694	6.39842e+07	8.56853e-05	-0.148541	Spearman's rank correlation rho	0.000666816	down	0.861964	27738	HMDB0062620,HMDB0000943	C01620	151152,5460407	Polar	Ascorbate and Aldarate Metabolism	Cofactors and Vitamins
sarcosine	Contemporaneous Breast Milk Viral Load (Log10)	694	4.74347e+07	8.58068e-05	0.148529	Spearman's rank correlation rho	0.000666816	up	1.16013	1516	HMDB0000271	C00213	1088	Pos Early	Glycine, Serine and Threonine Metabolism	Amino Acid
dimethylarginine (SDMA + ADMA)	Contemporaneous Breast Milk Viral Load (Log10)	694	4.74351e+07	8.58819e-05	0.148521	Spearman's rank correlation rho	0.000666816	up	1.16012	36808	HMDB0003334,HMDB0001539	C21189,C03626	123831,169148	Pos Early	Urea cycle; Arginine and Proline Metabolism	Amino Acid
valine	Contemporaneous Breast Milk Viral Load (Log10)	694	6.39216e+07	9.70422e-05	-0.147418	Spearman's rank correlation rho	0.000737944	down	0.862933	1649	HMDB0000883	C00183	6287	Pos Early	Leucine, Isoleucine and Valine Metabolism	Amino Acid
palmitoyl dihydrosphingomyelin (d18:0/16:0)*	Contemporaneous Breast Milk Viral Load (Log10)	694	4.75004e+07	9.77776e-05	0.147349	Spearman's rank correlation rho	0.000740316	up	1.15876	52434	HMDB0010168		9939965	Pos Late	Dihydrosphingomyelins	Lipid
3-(4-hydroxyphenyl)lactate	Contemporaneous Breast Milk Viral Load (Log10)	694	4.75351e+07	0.000104709	0.146727	Spearman's rank correlation rho	0.000783067	up	1.15804	32197	HMDB0000755	C03672	9378	Neg	Tyrosine Metabolism	Amino Acid
X-21353	Contemporaneous Breast Milk Viral Load (Log10)	694	4.75401e+07	0.000105746	0.146638	Spearman's rank correlation rho	0.000786006	up	1.15793	46398				Neg
N-acetyl-glucosamine 1-phosphate	Contemporaneous Breast Milk Viral Load (Log10)	694	6.37249e+07	0.000142653	-0.143887	Spearman's rank correlation rho	0.0010261	down	0.865985	15741	HMDB0001367	C04256	440364	Polar	Aminosugar Metabolism	Carbohydrate
hexanoylcarnitine (C6)	Contemporaneous Breast Milk Viral Load (Log10)	694	4.76934e+07	0.000142677	0.143886	Spearman's rank correlation rho	0.0010261	up	1.15475	32328	HMDB0000756		6426853	Pos Early	Fatty Acid Metabolism (Acyl Carnitine, Medium Chain)	Lipid
guanidinoacetate	Contemporaneous Breast Milk Viral Load (Log10)	694	4.77349e+07	0.000154583	0.143141	Spearman's rank correlation rho	0.00109556	up	1.15389	43802	HMDB0000128	C00581	763	Pos Early	Creatine Metabolism	Amino Acid
uridine	Contemporaneous Breast Milk Viral Load (Log10)	694	6.36559e+07	0.00016297	-0.142648	Spearman's rank correlation rho	0.0011503	down	0.867059	606	HMDB0000296	C00299	6029	Neg	Pyrimidine Metabolism, Uracil containing	Nucleotide
X-15728	Contemporaneous Breast Milk Viral Load (Log10)	694	6.36355e+07	0.000169492	-0.142281	Spearman's rank correlation rho	0.00119084	down	0.867378	46666				Neg
allantoin	Contemporaneous Breast Milk Viral Load (Log10)	694	4.7794e+07	0.000173164	0.14208	Spearman's rank correlation rho	0.00120967	up	1.15267	1107	HMDB0000462	C02348,C01551,C02350	439714,204,439713	Polar	Purine Metabolism, (Hypo)Xanthine/Inosine containing	Nucleotide
N-acetylthreonine	Contemporaneous Breast Milk Viral Load (Log10)	694	4.78422e+07	0.000189862	0.141214	Spearman's rank correlation rho	0.00131501	up	1.15167	33939	HMDB0062557		152204	Polar	Glycine, Serine and Threonine Metabolism	Amino Acid
1-palmityl-2-linoleoyl-GPC (O-16:0/18:2)*	Contemporaneous Breast Milk Viral Load (Log10)	694	4.78449e+07	0.000190821	0.141166	Spearman's rank correlation rho	0.00131791	up	1.15162	53175	HMDB0011151		6443157	Pos Late	Plasmalogen	Lipid
gamma-tocopherol/beta-tocopherol	Contemporaneous Breast Milk Viral Load (Log10)	694	4.78783e+07	0.000203332	0.140566	Spearman's rank correlation rho	0.0013964	up	1.15093	52473	HMDB0006335,HMDB0001492	C14152,C02483		Pos Late	Tocopherol Metabolism	Cofactors and Vitamins
ribonate	Contemporaneous Breast Milk Viral Load (Log10)	694	4.78816e+07	0.000204603	0.140507	Spearman's rank correlation rho	0.0013981	up	1.15086	27731	HMDB0000867	C01685	5460677	Polar	Pentose Metabolism	Carbohydrate
choline	Contemporaneous Breast Milk Viral Load (Log10)	694	4.78834e+07	0.0002053	0.140475	Spearman's rank correlation rho	0.0013981	up	1.15082	15506	HMDB0000097	C00114	305	Pos Early	Phospholipid Metabolism	Lipid
N-methylproline	Contemporaneous Breast Milk Viral Load (Log10)	694	4.79216e+07	0.000220663	0.139789	Spearman's rank correlation rho	0.00149024	up	1.15003	37431	HMDB0094696		643474	Pos Early	Urea cycle; Arginine and Proline Metabolism	Amino Acid
catechol sulfate	Contemporaneous Breast Milk Viral Load (Log10)	694	6.34648e+07	0.0002343	-0.139217	Spearman's rank correlation rho	0.00155526	down	0.870039	35320	HMDB0059724		3083879	Neg	Benzoate Metabolism	Xenobiotics
argininate*	Contemporaneous Breast Milk Viral Load (Log10)	694	4.79554e+07	0.000235141	0.139183	Spearman's rank correlation rho	0.00155526	up	1.14933	57461	HMDB0003148		160437	Pos Early	Urea cycle; Arginine and Proline Metabolism	Amino Acid
pyroglutamylvaline	Contemporaneous Breast Milk Viral Load (Log10)	694	4.79559e+07	0.000235395	0.139173	Spearman's rank correlation rho	0.00155526	up	1.14932	32394			152416	Neg	Modified Peptides	Peptide
1-oleyl-2-linoleoyl-GPC (O-18:1/18:2)*	Contemporaneous Breast Milk Viral Load (Log10)	694	4.79575e+07	0.000236103	0.139144	Spearman's rank correlation rho	0.00155573	up	1.14929	57722	HMDB0013429		24778939	Pos Late	Plasmalogen	Lipid
X-24337	Contemporaneous Breast Milk Viral Load (Log10)	694	6.3442e+07	0.000244506	-0.138809	Spearman's rank correlation rho	0.00160675	down	0.870394	52533				Neg
N1-methyladenosine	Contemporaneous Breast Milk Viral Load (Log10)	694	4.80638e+07	0.000287837	0.137237	Spearman's rank correlation rho	0.00187132	up	1.1471	15650	HMDB0003331	C02494	27476	Pos Early	Purine Metabolism, Adenine containing	Nucleotide
tyrosine	Contemporaneous Breast Milk Viral Load (Log10)	694	6.33248e+07	0.000304095	-0.136704	Spearman's rank correlation rho	0.00196654	down	0.872229	1299	HMDB0000158	C00082	6057	Pos Early	Tyrosine Metabolism	Amino Acid
X-25853	Contemporaneous Breast Milk Viral Load (Log10)	694	4.81105e+07	0.000313796	0.136398	Spearman's rank correlation rho	0.00201686	up	1.14614	63719				Pos Early
sphingomyelin (d18:0/18:0, d19:0/17:0)*	Contemporaneous Breast Milk Viral Load (Log10)	694	4.81124e+07	0.000314916	0.136364	Spearman's rank correlation rho	0.00201686	up	1.1461	57473	HMDB0012087		44260130	Pos Late	Dihydrosphingomyelins	Lipid
2,6-dihydroxybenzoic acid	Contemporaneous Breast Milk Viral Load (Log10)	694	6.31917e+07	0.000388051	-0.134315	Spearman's rank correlation rho	0.0024073	down	0.874315	63042	HMDB0013676		9338	Polar	Drug - Topical Agents	Xenobiotics
alpha-tocopherol	Contemporaneous Breast Milk Viral Load (Log10)	694	4.82331e+07	0.000392679	0.134197	Spearman's rank correlation rho	0.00242982	up	1.14362	1561	HMDB0001893	C02477	86472	Pos Late	Tocopherol Metabolism	Cofactors and Vitamins
5-hydroxylysine	Contemporaneous Breast Milk Viral Load (Log10)	694	4.82471e+07	0.000402758	0.133947	Spearman's rank correlation rho	0.00246715	up	1.14333	15685	HMDB0000450	C16741	3032849	Pos Early	Lysine Metabolism	Amino Acid
N-acetylglucosamine/N-acetylgalactosamine	Contemporaneous Breast Milk Viral Load (Log10)	694	6.31394e+07	0.000426548	-0.133377	Spearman's rank correlation rho	0.00259333	down	0.875135	46539	HMDB0000212,HMDB0000215	C01074	439174,84265	Pos Early	Aminosugar Metabolism	Carbohydrate
2,4-dihydroxybutyrate	Contemporaneous Breast Milk Viral Load (Log10)	694	4.83183e+07	0.000457996	0.132668	Spearman's rank correlation rho	0.00275023	up	1.14187	62951	HMDB0000360		192742	Polar	Fatty Acid, Dihydroxy	Lipid
xanthine	Contemporaneous Breast Milk Viral Load (Log10)	694	6.3065e+07	0.000487611	-0.132041	Spearman's rank correlation rho	0.00290659	down	0.876305	3147	HMDB0000292	C00385	1188	Pos Early	Purine Metabolism, (Hypo)Xanthine/Inosine containing	Nucleotide
pseudouridine	Contemporaneous Breast Milk Viral Load (Log10)	694	6.30376e+07	0.000512075	-0.131548	Spearman's rank correlation rho	0.00303019	down	0.876737	33442	HMDB0000767	C02067	15047	Neg	Pyrimidine Metabolism, Uracil containing	Nucleotide
glycerate	Contemporaneous Breast Milk Viral Load (Log10)	694	6.30341e+07	0.000515251	-0.131486	Spearman's rank correlation rho	0.00303425	down	0.876791	1572	HMDB0000139,HMDB0006372	C00258	439194752	Polar	Glycolysis, Gluconeogenesis, and Pyruvate Metabolism	Carbohydrate
nicotinurate (nicotinoylglycine)	Contemporaneous Breast Milk Viral Load (Log10)	694	4.83872e+07	0.000518109	0.13143	Spearman's rank correlation rho	0.00304373	up	1.14046	35121	HMDB0003269	C05380	68499	Pos Early	Nicotinate and Nicotinamide Metabolism	Cofactors and Vitamins
nicotinate	Contemporaneous Breast Milk Viral Load (Log10)	694	4.84035e+07	0.000533328	0.131138	Spearman's rank correlation rho	0.00310741	up	1.14013	1504	HMDB0001488	C00253	938	Pos Early	Nicotinate and Nicotinamide Metabolism	Cofactors and Vitamins
glutarate (C5-DC)	Contemporaneous Breast Milk Viral Load (Log10)	694	4.84076e+07	0.000537245	0.131064	Spearman's rank correlation rho	0.00311858	up	1.14004	396	HMDB0000661	C00489	743,4418048	Polar	Fatty Acid, Dicarboxylate	Lipid
behenoyl dihydrosphingomyelin (d18:0/22:0)*	Contemporaneous Breast Milk Viral Load (Log10)	694	4.84251e+07	0.00055417	0.130751	Spearman's rank correlation rho	0.00320918	up	1.13968	57331	HMDB0012091		44260132	Pos Late	Dihydrosphingomyelins	Lipid
sphinganine	Contemporaneous Breast Milk Viral Load (Log10)	694	4.84724e+07	0.000602487	0.129902	Spearman's rank correlation rho	0.00344804	up	1.13872	17769	HMDB0000269	C00836	3126	Pos Late	Sphingolipid Synthesis	Lipid
carnosine	Contemporaneous Breast Milk Viral Load (Log10)	694	6.29242e+07	0.000625878	-0.129513	Spearman's rank correlation rho	0.00357351	down	0.878523	1768	HMDB0000033	C00386	439224	Pos Early	Histidine Metabolism	Amino Acid
octanoylcarnitine (C8)	Contemporaneous Breast Milk Viral Load (Log10)	694	4.8507e+07	0.0006403	0.12928	Spearman's rank correlation rho	0.00363511	up	1.13801	33936	HMDB0000791	C02838	123701,11953814	Pos Late	Fatty Acid Metabolism (Acyl Carnitine, Medium Chain)	Lipid
X-25955	Contemporaneous Breast Milk Viral Load (Log10)	694	4.85192e+07	0.000654112	0.129062	Spearman's rank correlation rho	0.00369149	up	1.13776	63906				Pos Early
X-13729	Contemporaneous Breast Milk Viral Load (Log10)	694	4.85277e+07	0.00066397	0.128908	Spearman's rank correlation rho	0.00373847	up	1.13759	47971				Neg
2-methoxyresorcinol sulfate	Contemporaneous Breast Milk Viral Load (Log10)	694	4.85377e+07	0.000675672	0.128729	Spearman's rank correlation rho	0.0037956	up	1.13738	48445				Neg	Chemical	Xenobiotics
X-12740	Contemporaneous Breast Milk Viral Load (Log10)	694	4.8548e+07	0.000687899	0.128545	Spearman's rank correlation rho	0.0038554	up	1.13717	46627				Neg
delta-tocopherol	Contemporaneous Breast Milk Viral Load (Log10)	694	4.85666e+07	0.000710583	0.128211	Spearman's rank correlation rho	0.0039643	up	1.13679	33418	HMDB0002902	C14151	92094	Pos Late	Tocopherol Metabolism	Cofactors and Vitamins
pyridoxamine	Contemporaneous Breast Milk Viral Load (Log10)	694	6.28274e+07	0.000741197	-0.127775	Spearman's rank correlation rho	0.00409272	down	0.880051	2150	HMDB0001431	C00534	1052	Pos Early	Vitamin B6 Metabolism	Cofactors and Vitamins
X-17685	Contemporaneous Breast Milk Viral Load (Log10)	694	4.85915e+07	0.000741994	0.127764	Spearman's rank correlation rho	0.00409272	up	1.13629	48025				Neg
p-cresol glucuronide*	Contemporaneous Breast Milk Viral Load (Log10)	694	4.86539e+07	0.000826539	0.126644	Spearman's rank correlation rho	0.004498	up	1.13501	48841	HMDB0011686		154035	Neg	Tyrosine Metabolism	Amino Acid
sphingomyelin (d17:1/16:0, d18:1/15:0, d16:1/17:0)*	Contemporaneous Breast Milk Viral Load (Log10)	694	4.86651e+07	0.000842682	0.126442	Spearman's rank correlation rho	0.00457563	up	1.13478	52433	HMDB0240617,HMDB0240608			Pos Late	Sphingomyelins	Lipid
methionine sulfone	Contemporaneous Breast Milk Viral Load (Log10)	694	6.27386e+07	0.000863902	-0.126182	Spearman's rank correlation rho	0.0046418	down	0.881454	44878	HMDB0062174		69961	Pos Early	Methionine, Cysteine, SAM and Taurine Metabolism	Amino Acid
N('1)-acetylspermidine	Contemporaneous Breast Milk Viral Load (Log10)	694	4.86883e+07	0.000876923	0.126026	Spearman's rank correlation rho	0.00469226	up	1.13431	57689	HMDB0001276	C00612	496	Pos Early	Polyamine Metabolism	Amino Acid
ascorbate (vitamin C)	Contemporaneous Breast Milk Viral Load (Log10)	694	6.27294e+07	0.000877633	-0.126017	Spearman's rank correlation rho	0.00469226	down	0.8816	32354	HMDB0000044	D00018,C00072	54670067	Pos Early	Ascorbate and Aldarate Metabolism	Cofactors and Vitamins
mannose	Contemporaneous Breast Milk Viral Load (Log10)	694	4.87133e+07	0.000915222	0.125578	Spearman's rank correlation rho	0.00484016	up	1.1338	48153	HMDB0000169	C00159,C02209,C00936	82308,439680,185698,18950	Polar	Fructose, Mannose and Galactose Metabolism	Carbohydrate
palmitoleoyl-arachidonoyl-glycerol (16:1/20:4) [2]*	Contemporaneous Breast Milk Viral Load (Log10)	694	6.26674e+07	0.00097568	-0.124904	Spearman's rank correlation rho	0.00508476	down	0.882582	57406				Pos Late	Diacylglycerol	Lipid
N6,N6,N6-trimethyllysine	Contemporaneous Breast Milk Viral Load (Log10)	694	4.87565e+07	0.000985108	0.124803	Spearman's rank correlation rho	0.00512088	up	1.13292	1498	HMDB0001325	C03793	440120	Pos Early	Lysine Metabolism	Amino Acid
N-acetylarginine	Contemporaneous Breast Milk Viral Load (Log10)	694	4.8777e+07	0.0010201	0.124433	Spearman's rank correlation rho	0.00527915	up	1.13251	33953	HMDB0004620	C02562	67427	Pos Early	Urea cycle; Arginine and Proline Metabolism	Amino Acid
glycochenodeoxycholate	Contemporaneous Breast Milk Viral Load (Log10)	694	4.87782e+07	0.00102205	0.124413	Spearman's rank correlation rho	0.00527915	up	1.13248	32346	HMDB0000637	C05466	12544	Neg	Primary Bile Acid Metabolism	Lipid
trigonelline (N'-methylnicotinate)	Contemporaneous Breast Milk Viral Load (Log10)	694	4.8803e+07	0.00106588	0.123968	Spearman's rank correlation rho	0.00544784	up	1.13198	32401	HMDB0000875	C01004	5570	Pos Early	Nicotinate and Nicotinamide Metabolism	Cofactors and Vitamins
2S,3R-dihydroxybutyrate	Contemporaneous Breast Milk Viral Load (Log10)	694	4.88103e+07	0.00107921	0.123836	Spearman's rank correlation rho	0.00550441	up	1.13183	62950	HMDB0002453		10964471	Polar	Fatty Acid, Dihydroxy	Lipid
N-formylmethionine	Contemporaneous Breast Milk Viral Load (Log10)	694	4.88131e+07	0.00108424	0.123786	Spearman's rank correlation rho	0.00551854	up	1.13177	2829	HMDB0001015	C03145	439750	Neg	Methionine, Cysteine, SAM and Taurine Metabolism	Amino Acid
taurochenodeoxycholate	Contemporaneous Breast Milk Viral Load (Log10)	694	4.88663e+07	0.00118569	0.122831	Spearman's rank correlation rho	0.00599734	up	1.13069	18494	HMDB0000951	C05465	387316	Neg	Primary Bile Acid Metabolism	Lipid
3-hydroxystachydrine*	Contemporaneous Breast Milk Viral Load (Log10)	694	4.89092e+07	0.0012737	0.122062	Spearman's rank correlation rho	0.00635028	up	1.12982	62062		C10151	46173781	Pos Early	Food Component/Plant	Xenobiotics
xanthurenate	Contemporaneous Breast Milk Viral Load (Log10)	694	4.89174e+07	0.00129121	0.121915	Spearman's rank correlation rho	0.00642441	up	1.12966	15679	HMDB0000881	C02470	5699	Pos Early	Tryptophan Metabolism	Amino Acid
phenylacetylglutamine	Contemporaneous Breast Milk Viral Load (Log10)	694	4.89408e+07	0.00134256	0.121493	Spearman's rank correlation rho	0.00658585	up	1.12918	35126	HMDB0006344	C04148	92258	Pos Early	Acetylated Peptides	Peptide
myo-inositol	Contemporaneous Breast Milk Viral Load (Log10)	694	6.24618e+07	0.00137766	-0.121214	Spearman's rank correlation rho	0.00670811	down	0.885844	1124	HMDB0000211	C00137	892	Polar	Inositol Metabolism	Lipid
tyramine O-sulfate	Contemporaneous Breast Milk Viral Load (Log10)	694	4.89664e+07	0.00140059	0.121035	Spearman's rank correlation rho	0.00678855	up	1.12866	48408	HMDB0006409		153005	Neg	Tyrosine Metabolism	Amino Acid
urate	Contemporaneous Breast Milk Viral Load (Log10)	694	4.89714e+07	0.00141238	0.120944	Spearman's rank correlation rho	0.00683213	up	1.12856	1604	HMDB0000289	C00366	1175	Neg	Purine Metabolism, (Hypo)Xanthine/Inosine containing	Nucleotide
1-linoleoyl-GPS (18:2)*	Contemporaneous Breast Milk Viral Load (Log10)	694	4.89775e+07	0.00142669	0.120834	Spearman's rank correlation rho	0.00686557	up	1.12844	43676				Neg	Lysophospholipid	Lipid
3-(N-acetyl-cystein-S-yl) acetaminophen	Contemporaneous Breast Milk Viral Load (Log10)	694	4.89845e+07	0.00144312	0.12071	Spearman's rank correlation rho	0.00692583	up	1.1283	45721			83967	Neg	Drug - Analgesics, Anesthetics	Xenobiotics
X-24717	Contemporaneous Breast Milk Viral Load (Log10)	694	6.24205e+07	0.00147489	-0.120472	Spearman's rank correlation rho	0.00706387	down	0.886501	53145				Pos Early
oleoylcarnitine (C18:1)	Contemporaneous Breast Milk Viral Load (Log10)	694	4.90007e+07	0.00148222	0.120418	Spearman's rank correlation rho	0.00707174	up	1.12797	35160	HMDB0005065		6441392	Pos Late	Fatty Acid Metabolism (Acyl Carnitine, Monounsaturated)	Lipid
N,N,N-trimethyl-5-aminovalerate	Contemporaneous Breast Milk Viral Load (Log10)	694	4.90031e+07	0.0014881	0.120375	Spearman's rank correlation rho	0.00708592	up	1.12792	57687			14274897	Pos Early	Lysine Metabolism	Amino Acid
taurocholate	Contemporaneous Breast Milk Viral Load (Log10)	694	4.90218e+07	0.00153462	0.120039	Spearman's rank correlation rho	0.00727899	up	1.12754	18497	HMDB0000036	C05122	6675,46783527	Neg	Primary Bile Acid Metabolism	Lipid
sphingomyelin (d18:0/20:0, d16:0/22:0)*	Contemporaneous Breast Milk Viral Load (Log10)	694	4.91045e+07	0.00175629	0.118555	Spearman's rank correlation rho	0.00820273	up	1.12587	57476	HMDB0012090			Pos Late	Dihydrosphingomyelins	Lipid
cholesterol	Contemporaneous Breast Milk Viral Load (Log10)	694	4.91314e+07	0.00183469	0.118072	Spearman's rank correlation rho	0.00851995	up	1.12532	63	HMDB0000067	C00187	5997,6432564,11025495	Pos Late	Sterol	Lipid
cys-gly, oxidized	Contemporaneous Breast Milk Viral Load (Log10)	694	6.22813e+07	0.00185096	-0.117974	Spearman's rank correlation rho	0.00857918	down	0.888719	18368			333293	Pos Early	Glutathione Metabolism	Amino Acid
galactose 1-phosphate	Contemporaneous Breast Milk Viral Load (Log10)	694	6.22754e+07	0.00186872	-0.117868	Spearman's rank correlation rho	0.00864506	down	0.888814	15706	HMDB0000645	C00446	123912	Polar	Fructose, Mannose and Galactose Metabolism	Carbohydrate
N-acetylneuraminate	Contemporaneous Breast Milk Viral Load (Log10)	694	6.2261e+07	0.00191265	-0.117609	Spearman's rank correlation rho	0.00883152	down	0.889044	32377	HMDB0000230	C00270	439197	Polar	Aminosugar Metabolism	Carbohydrate
1-palmityl-2-palmitoyl-GPC (O-16:0/16:0)*	Contemporaneous Breast Milk Viral Load (Log10)	694	4.91871e+07	0.00200689	0.117072	Spearman's rank correlation rho	0.00918342	up	1.1242	57332			145911	Pos Late	Plasmalogen	Lipid
dihydroxyacetone phosphate (DHAP)	Contemporaneous Breast Milk Viral Load (Log10)	694	4.91893e+07	0.00201387	0.117034	Spearman's rank correlation rho	0.00918342	up	1.12416	15522	HMDB0001473	C00111	668	Neg	Glycolysis, Gluconeogenesis, and Pyruvate Metabolism	Carbohydrate
sphingomyelin (d18:2/16:0, d18:1/16:1)*	Contemporaneous Breast Milk Viral Load (Log10)	694	4.92175e+07	0.00210705	0.116527	Spearman's rank correlation rho	0.00951294	up	1.12359	42459	HMDB0240638,HMDB0240613			Pos Late	Sphingomyelins	Lipid
2-methoxyacetaminophen sulfate*	Contemporaneous Breast Milk Viral Load (Log10)	694	4.92309e+07	0.00215254	0.116287	Spearman's rank correlation rho	0.00961353	up	1.12332	47031	HMDB0062550		86290014	Neg	Drug - Analgesics, Anesthetics	Xenobiotics
palmitoyl sphingomyelin (d18:1/16:0)	Contemporaneous Breast Milk Viral Load (Log10)	694	4.9231e+07	0.00215299	0.116284	Spearman's rank correlation rho	0.00961353	up	1.12332	37506	HMDB0010169		9939941	Pos Late	Sphingomyelins	Lipid
sedoheptulose	Contemporaneous Breast Milk Viral Load (Log10)	694	4.92331e+07	0.00216023	0.116247	Spearman's rank correlation rho	0.00962823	up	1.12327	53237	HMDB0003219	C02076	5459879	Polar	Pentose Metabolism	Carbohydrate
3-methyl-2-oxobutyrate	Contemporaneous Breast Milk Viral Load (Log10)	694	4.92397e+07	0.00218285	0.116129	Spearman's rank correlation rho	0.0097035	up	1.12314	44526	HMDB0000019	C00141	49	Polar	Leucine, Isoleucine and Valine Metabolism	Amino Acid
alpha-tocotrienol	Contemporaneous Breast Milk Viral Load (Log10)	694	4.92844e+07	0.00234358	0.115327	Spearman's rank correlation rho	0.0102763	up	1.12224	37502	HMDB0006327	C14153	5282347	Pos Late	Tocopherol Metabolism	Cofactors and Vitamins
1-margaroyl-GPE (17:0)*	Contemporaneous Breast Milk Viral Load (Log10)	694	4.92958e+07	0.00238626	0.115122	Spearman's rank correlation rho	0.0104447	up	1.12201	37419	HMDB0061691		52925149	Neg	Lysophospholipid	Lipid
gamma-glutamylglutamate	Contemporaneous Breast Milk Viral Load (Log10)	694	6.2108e+07	0.0024414	-0.114863	Spearman's rank correlation rho	0.0106315	down	0.891488	36738	HMDB0011737	C05282	92865	Pos Early	Gamma-glutamyl Amino Acid	Peptide
X-25420	Contemporaneous Breast Milk Viral Load (Log10)	694	6.21079e+07	0.00244203	-0.11486	Spearman's rank correlation rho	0.0106315	down	0.891491	62717				Pos Early
3-hydroxydecanoylcarnitine	Contemporaneous Breast Milk Viral Load (Log10)	694	4.93161e+07	0.00246412	0.114757	Spearman's rank correlation rho	0.0107086	up	1.1216	63358	HMDB0061636		121454166	Pos Late	Fatty Acid Metabolism (Acyl Carnitine, Hydroxy)	Lipid
X-11850	Contemporaneous Breast Milk Viral Load (Log10)	694	6.20821e+07	0.00254324	-0.114397	Spearman's rank correlation rho	0.0110303	down	0.891904	46507				Neg
2-hydroxyglutarate	Contemporaneous Breast Milk Viral Load (Log10)	694	4.93371e+07	0.00254719	0.11438	Spearman's rank correlation rho	0.0110303	up	1.12118	37253	HMDB0059655	C02630	43	Polar	Fatty Acid, Dicarboxylate	Lipid
diacetylspermidine*	Contemporaneous Breast Milk Viral Load (Log10)	694	4.93875e+07	0.00275647	0.113475	Spearman's rank correlation rho	0.0118107	up	1.12016	62105	HMDB0002172	C03413	132680	Pos Early	Polyamine Metabolism	Amino Acid
X-12026	Contemporaneous Breast Milk Viral Load (Log10)	694	4.94007e+07	0.00281396	0.113238	Spearman's rank correlation rho	0.0119938	up	1.1199	47905				Neg
cholate	Contemporaneous Breast Milk Viral Load (Log10)	694	4.94307e+07	0.00294824	0.1127	Spearman's rank correlation rho	0.0125223	up	1.1193	22842	HMDB0000619	C00695	221493	Neg	Primary Bile Acid Metabolism	Lipid
UDP-glucose/UDP-galactose	Contemporaneous Breast Milk Viral Load (Log10)	694	6.19365e+07	0.00319067	-0.111783	Spearman's rank correlation rho	0.0133887	down	0.894238	38670	HMDB0000286,HMDB0000302	C00052,C00029	8629,23724458	Neg	Nucleotide Sugar	Carbohydrate
naringenin 7-glucuronide	Contemporaneous Breast Milk Viral Load (Log10)	694	4.95125e+07	0.00334523	0.111231	Spearman's rank correlation rho	0.0139652	up	1.11765	54924				Neg	Food Component/Plant	Xenobiotics
phosphoenolpyruvate (PEP)	Contemporaneous Breast Milk Viral Load (Log10)	694	6.18979e+07	0.00338576	-0.111091	Spearman's rank correlation rho	0.0141102	down	0.894858	597	HMDB0000263	C00074	1005	Neg	Glycolysis, Gluconeogenesis, and Pyruvate Metabolism	Carbohydrate
1,7-dimethylurate	Contemporaneous Breast Milk Viral Load (Log10)	694	4.95892e+07	0.00376072	0.109855	Spearman's rank correlation rho	0.0153072	up	1.11612	34400	HMDB0011103	C16356	91611	Neg	Xanthine Metabolism	Xenobiotics
trimethylamine N-oxide	Contemporaneous Breast Milk Viral Load (Log10)	694	4.9592e+07	0.00377698	0.109804	Spearman's rank correlation rho	0.0153216	up	1.11606	40406	HMDB0000925	C01104	1145	Pos Early	Phospholipid Metabolism	Lipid
adenosine 5'-monophosphate (AMP)	Contemporaneous Breast Milk Viral Load (Log10)	694	6.18146e+07	0.00384387	-0.109596	Spearman's rank correlation rho	0.0155624	down	0.896196	32342	HMDB0000045	C00020	6083	Neg	Purine Metabolism, Adenine containing	Nucleotide
X-26263	Contemporaneous Breast Milk Viral Load (Log10)	694	4.96045e+07	0.0038491	0.10958	Spearman's rank correlation rho	0.0155624	up	1.11581	65027				Pos Early
proline	Contemporaneous Breast Milk Viral Load (Log10)	694	4.96131e+07	0.00389974	0.109425	Spearman's rank correlation rho	0.015715	up	1.11564	1898	HMDB0000162,HMDB0003411	C00148,C000763	8988,145742,614	Pos Early	Urea cycle; Arginine and Proline Metabolism	Amino Acid
X-12013	Contemporaneous Breast Milk Viral Load (Log10)	694	6.17813e+07	0.00404257	-0.108998	Spearman's rank correlation rho	0.016157	down	0.896732	46611				Neg
sphingomyelin (d18:1/22:2, d18:2/22:1, d16:1/24:2)*	Contemporaneous Breast Milk Viral Load (Log10)	694	4.96617e+07	0.004196	0.108554	Spearman's rank correlation rho	0.0166882	up	1.11466	57477	HMDB0240670,HMDB0240672,HMDB0240669			Pos Late	Sphingomyelins	Lipid
cytidine	Contemporaneous Breast Milk Viral Load (Log10)	694	6.1746e+07	0.00426276	-0.108365	Spearman's rank correlation rho	0.0168986	down	0.8973	514	HMDB0000089	C00475	6175	Pos Early	Pyrimidine Metabolism, Cytidine containing	Nucleotide
sphingomyelin (d18:1/22:1, d18:2/22:0, d16:1/24:1)*	Contemporaneous Breast Milk Viral Load (Log10)	694	4.97076e+07	0.0044948	0.10773	Spearman's rank correlation rho	0.0176179	up	1.11375	48493	HMDB0012104			Pos Late	Sphingomyelins	Lipid
beta-hydroxyisovaleroylcarnitine	Contemporaneous Breast Milk Viral Load (Log10)	694	4.97131e+07	0.00453209	0.10763	Spearman's rank correlation rho	0.0177355	up	1.11364	35433				Pos Early	Leucine, Isoleucine and Valine Metabolism	Amino Acid
palmitoyl-myristoyl-glycerol (16:0/14:0) [2]	Contemporaneous Breast Milk Viral Load (Log10)	694	6.16621e+07	0.00483176	-0.106858	Spearman's rank correlation rho	0.0187876	down	0.898654	57364				Pos Late	Diacylglycerol	Lipid
homoarginine	Contemporaneous Breast Milk Viral Load (Log10)	694	6.16434e+07	0.00496675	-0.106524	Spearman's rank correlation rho	0.0191597	down	0.898954	22137	HMDB0000670	C01924	9085	Pos Early	Urea cycle; Arginine and Proline Metabolism	Amino Acid
2-palmitoylglycerol (16:0)	Contemporaneous Breast Milk Viral Load (Log10)	694	6.15778e+07	0.00547088	-0.105345	Spearman's rank correlation rho	0.0206471	down	0.900014	33419	HMDB0011533		123409	Neg	Monoacylglycerol	Lipid
X-12027	Contemporaneous Breast Milk Viral Load (Log10)	694	6.156e+07	0.0056153	-0.105025	Spearman's rank correlation rho	0.0211267	down	0.900302	47510				Neg
3-hydroxyhexanoylcarnitine (1)	Contemporaneous Breast Milk Viral Load (Log10)	694	4.98712e+07	0.00572257	0.104792	Spearman's rank correlation rho	0.0214311	up	1.11048	62557				Pos Early	Fatty Acid Metabolism (Acyl Carnitine, Hydroxy)	Lipid
glucose 6-phosphate	Contemporaneous Breast Milk Viral Load (Log10)	694	4.98835e+07	0.0058258	0.104572	Spearman's rank correlation rho	0.0217842	up	1.11024	31260	HMDB0001401	C00092	5958	Polar	Glycolysis, Gluconeogenesis, and Pyruvate Metabolism	Carbohydrate
1-palmitoyl-GPC (16:0)	Contemporaneous Breast Milk Viral Load (Log10)	694	4.98975e+07	0.00594582	0.10432	Spearman's rank correlation rho	0.0221422	up	1.10996	33955	HMDB0010382	C04102	86554	Pos Late	Lysophospholipid	Lipid
lysine	Contemporaneous Breast Milk Viral Load (Log10)	694	4.99184e+07	0.00612883	0.103945	Spearman's rank correlation rho	0.0227429	up	1.10954	1301	HMDB0003405	C00739,C00047	5962	Pos Early	Lysine Metabolism	Amino Acid
piperidine	Contemporaneous Breast Milk Viral Load (Log10)	694	6.14745e+07	0.00635757	-0.10349	Spearman's rank correlation rho	0.0233782	down	0.901685	38183	HMDB0034301	C01746	8082	Pos Early	Food Component/Plant	Xenobiotics
caffeine	Contemporaneous Breast Milk Viral Load (Log10)	694	4.996e+07	0.00650772	0.103199	Spearman's rank correlation rho	0.0238226	up	1.10871	569	HMDB0001847	C07481	2519	Pos Early	Xanthine Metabolism	Xenobiotics
beta-hydroxyisovalerate	Contemporaneous Breast Milk Viral Load (Log10)	694	4.99697e+07	0.00659945	0.103025	Spearman's rank correlation rho	0.0240694	up	1.10852	12129	HMDB0000754		69362	Polar	Leucine, Isoleucine and Valine Metabolism	Amino Acid
gamma-tocotrienol	Contemporaneous Breast Milk Viral Load (Log10)	694	4.99703e+07	0.00660477	0.103015	Spearman's rank correlation rho	0.0240694	up	1.10851	37501	HMDB0012958	C14155	5282349	Pos Late	Tocopherol Metabolism	Cofactors and Vitamins
erythronate*	Contemporaneous Breast Milk Viral Load (Log10)	694	4.99728e+07	0.00662862	0.10297	Spearman's rank correlation rho	0.0241203	up	1.10846	42420	HMDB0000613		2781043	Polar	Aminosugar Metabolism	Carbohydrate
1-(1-enyl-stearoyl)-2-arachidonoyl-GPE (P-18:0/20:4)*	Contemporaneous Breast Milk Viral Load (Log10)	694	5.00027e+07	0.00691931	0.102432	Spearman's rank correlation rho	0.0250658	up	1.10786	52475	HMDB0005779		9547058	Pos Late	Plasmalogen	Lipid
1-methylhistidine	Contemporaneous Breast Milk Viral Load (Log10)	694	6.14122e+07	0.00695222	-0.102373	Spearman's rank correlation rho	0.0251476	down	0.902693	30460	HMDB0000001	C01152	92105	Pos Early	Histidine Metabolism	Amino Acid
desmosterol	Contemporaneous Breast Milk Viral Load (Log10)	694	6.14089e+07	0.00698509	-0.102313	Spearman's rank correlation rho	0.0252291	down	0.902747	6065	HMDB0002719	C01802	439577	Pos Late	Sterol	Lipid
N(1)-acetylspermine	Contemporaneous Breast Milk Viral Load (Log10)	694	5.00391e+07	0.00728792	0.101779	Spearman's rank correlation rho	0.0261678	up	1.10714	32360	HMDB0001186	C02567	496916	Pos Late	Polyamine Metabolism	Amino Acid
kynurenate	Contemporaneous Breast Milk Viral Load (Log10)	694	5.00967e+07	0.00790705	0.100746	Spearman's rank correlation rho	0.0279788	up	1.106	1417	HMDB0000715	C01717	3845	Neg	Tryptophan Metabolism	Amino Acid
N-acetylglutamate	Contemporaneous Breast Milk Viral Load (Log10)	694	5.01123e+07	0.00808371	0.100464	Spearman's rank correlation rho	0.0284468	up	1.10568	15720	HMDB0001138	C00624	70914	Pos Early	Glutamate Metabolism	Amino Acid
3-indoxyl sulfate	Contemporaneous Breast Milk Viral Load (Log10)	694	5.01258e+07	0.00823814	0.100223	Spearman's rank correlation rho	0.0288572	up	1.10542	27672	HMDB0000682		10258	Neg	Tryptophan Metabolism	Amino Acid
gamma-glutamylthreonine	Contemporaneous Breast Milk Viral Load (Log10)	694	6.12749e+07	0.0084436	-0.0999074	Spearman's rank correlation rho	0.0294921	down	0.904921	33364	HMDB0029159		76078708	Pos Early	Gamma-glutamyl Amino Acid	Peptide
1-methylurate	Contemporaneous Breast Milk Viral Load (Log10)	694	5.01474e+07	0.00849116	0.0998354	Spearman's rank correlation rho	0.0295735	up	1.10499	34395	HMDB0003099	C16359	69726	Pos Early	Xanthine Metabolism	Xenobiotics
2,8-quinolinediol sulfate	Contemporaneous Breast Milk Viral Load (Log10)	694	6.12602e+07	0.00861868	-0.0996441	Spearman's rank correlation rho	0.0299321	down	0.90516	48691	HMDB0240658			Neg	Food Component/Plant	Xenobiotics
mannonate*	Contemporaneous Breast Milk Viral Load (Log10)	694	5.01707e+07	0.00877209	0.0994173	Spearman's rank correlation rho	0.0304058	up	1.10453	62864			3246006	Polar	Food Component/Plant	Xenobiotics
imidazole propionate	Contemporaneous Breast Milk Viral Load (Log10)	694	5.01713e+07	0.00878002	0.0994057	Spearman's rank correlation rho	0.0304058	up	1.10451	40730	HMDB0002271		70630	Pos Early	Histidine Metabolism	Amino Acid
X-12411	Contemporaneous Breast Milk Viral Load (Log10)	694	5.01772e+07	0.00885275	0.0992994	Spearman's rank correlation rho	0.0304522	up	1.1044	46616				Neg
1-(1-enyl-stearoyl)-2-docosahexaenoyl-GPE (P-18:0/22:6)*	Contemporaneous Breast Milk Viral Load (Log10)	694	5.01812e+07	0.00890123	0.0992291	Spearman's rank correlation rho	0.0305345	up	1.10432	52476	HMDB0011394		42607458	Pos Late	Plasmalogen	Lipid
guanosine 5'-monophosphate (5'-GMP)	Contemporaneous Breast Milk Viral Load (Log10)	694	6.12352e+07	0.00892464	-0.0991952	Spearman's rank correlation rho	0.0305419	down	0.905566	2849	HMDB0001397	C00144	6804	Pos Early	Purine Metabolism, Guanine containing	Nucleotide
X-12104	Contemporaneous Breast Milk Viral Load (Log10)	694	6.12159e+07	0.00916734	-0.0988488	Spearman's rank correlation rho	0.0311281	down	0.90588	46932				Pos Early
N-palmitoyl-sphingosine (d18:1/16:0)	Contemporaneous Breast Milk Viral Load (Log10)	694	5.02109e+07	0.00927627	0.0986959	Spearman's rank correlation rho	0.0313669	up	1.10373	44877	HMDB0004949		5283564	Pos Late	Ceramides	Lipid
X-23593	Contemporaneous Breast Milk Viral Load (Log10)	694	6.11976e+07	0.00940216	-0.0985213	Spearman's rank correlation rho	0.0317486	down	0.906176	49469				Pos Early
sphingomyelin (d18:2/24:1, d18:1/24:2)*	Contemporaneous Breast Milk Viral Load (Log10)	694	5.02219e+07	0.00941868	0.0984985	Spearman's rank correlation rho	0.0317604	up	1.10351	52437	HMDB0240636,HMDB0240615		85336023	Pos Late	Sphingomyelins	Lipid
paraxanthine	Contemporaneous Breast Milk Viral Load (Log10)	694	5.02384e+07	0.00963646	0.0982017	Spearman's rank correlation rho	0.0324499	up	1.10319	18254	HMDB0001860	C13747	4687	Pos Early	Xanthine Metabolism	Xenobiotics
beta-citrylglutamate	Contemporaneous Breast Milk Viral Load (Log10)	694	5.02916e+07	0.0103685	0.0972458	Spearman's rank correlation rho	0.0343923	up	1.10213	54923		C20775	189741	Neg	Glutamate Metabolism	Amino Acid
myristoylcarnitine (C14)	Contemporaneous Breast Milk Viral Load (Log10)	694	5.03754e+07	0.0116196	0.0957429	Spearman's rank correlation rho	0.037923	up	1.10048	33952	HMDB0005066		6426854	Pos Late	Fatty Acid Metabolism (Acyl Carnitine, Long Chain Saturated)	Lipid
sulfate*	Contemporaneous Breast Milk Viral Load (Log10)	694	5.04039e+07	0.0120756	0.0952306	Spearman's rank correlation rho	0.0392537	up	1.09991	46960	HMDB01448	C00059	5152822	Neg	Chemical	Xenobiotics
N-acetylglucosamine 6-phosphate	Contemporaneous Breast Milk Viral Load (Log10)	694	6.09947e+07	0.012398	-0.0948786	Spearman's rank correlation rho	0.0401412	down	0.909483	15107	HMDB0002817	C00357	439219	Polar	Aminosugar Metabolism	Carbohydrate
sphingomyelin (d18:2/23:0, d18:1/23:1, d17:1/24:1)*	Contemporaneous Breast Milk Viral Load (Log10)	694	5.04337e+07	0.0125678	0.0946965	Spearman's rank correlation rho	0.0405295	up	1.09933	52435	HMDB0240634,HMDB0011696,HMDB0240614		134757653	Pos Late	Sphingomyelins	Lipid
lactate	Contemporaneous Breast Milk Viral Load (Log10)	694	5.04804e+07	0.0133777	0.0938567	Spearman's rank correlation rho	0.0427309	up	1.0984	527	HMDB0000190	C00186	612	Polar	Glycolysis, Gluconeogenesis, and Pyruvate Metabolism	Carbohydrate
X-25950	Contemporaneous Breast Milk Viral Load (Log10)	694	6.09356e+07	0.013417	-0.0938171	Spearman's rank correlation rho	0.0427309	down	0.910449	63901				Pos Early
N-acetyl-isoputreanine	Contemporaneous Breast Milk Viral Load (Log10)	694	5.04831e+07	0.0134257	0.0938083	Spearman's rank correlation rho	0.0427309	up	1.09835	62309			131802901	Pos Early	Polyamine Metabolism	Amino Acid
phenylalanine	Contemporaneous Breast Milk Viral Load (Log10)	694	6.09204e+07	0.0136896	-0.0935451	Spearman's rank correlation rho	0.0433445	down	0.910697	64	HMDB0000159	C00079	6140	Pos Early	Phenylalanine Metabolism	Amino Acid
2-oxoarginine*	Contemporaneous Breast Milk Viral Load (Log10)	694	5.05032e+07	0.0137888	0.0934474	Spearman's rank correlation rho	0.0435454	up	1.09795	55072	HMDB0004225	C03771	558	Pos Early	Urea cycle; Arginine and Proline Metabolism	Amino Acid
X-11843	Contemporaneous Breast Milk Viral Load (Log10)	694	6.09118e+07	0.0138465	-0.0933908	Spearman's rank correlation rho	0.043665	down	0.910837	46466				Neg
N6-methyladenosine	Contemporaneous Breast Milk Viral Load (Log10)	694	6.09015e+07	0.0140367	-0.0932058	Spearman's rank correlation rho	0.0440429	down	0.911006	37114	HMDB0004044		102175	Pos Early	Purine Metabolism, Adenine containing	Nucleotide
1-stearoyl-2-arachidonoyl-GPI (18:0/20:4)	Contemporaneous Breast Milk Viral Load (Log10)	694	5.0557e+07	0.0148024	0.0924823	Spearman's rank correlation rho	0.0459724	up	1.09689	52449	HMDB0009815			Polar	Phosphatidylinositol (PI)	Lipid
3-amino-2-piperidone	Contemporaneous Breast Milk Viral Load (Log10)	694	6.08544e+07	0.0149362	-0.0923593	Spearman's rank correlation rho	0.0462361	down	0.911777	62853	HMDB0000323		5200225	Pos Early	Urea cycle; Arginine and Proline Metabolism	Amino Acid
3-hydroxyindolin-2-one	Contemporaneous Breast Milk Viral Load (Log10)	694	5.05643e+07	0.0149442	0.092352	Spearman's rank correlation rho	0.0462361	up	1.09675	42561		C11130	6097	Pos Early	Food Component/Plant	Xenobiotics
alpha-hydroxyisovalerate	Contemporaneous Breast Milk Viral Load (Log10)	694	5.05896e+07	0.0154494	0.0918964	Spearman's rank correlation rho	0.0476178	up	1.09625	46537	HMDB0000407		99823	Polar	Leucine, Isoleucine and Valine Metabolism	Amino Acid
1-palmityl-GPC (O-16:0)	Contemporaneous Breast Milk Viral Load (Log10)	694	5.05944e+07	0.0155455	0.0918112	Spearman's rank correlation rho	0.0477672	up	1.09616	20458			3983	Pos Late	Lysoplasmalogen	Lipid
1-dihomo-linolenylglycerol (20:3)	Contemporaneous Breast Milk Viral Load (Log10)	694	6.08173e+07	0.015678	-0.0916945	Spearman's rank correlation rho	0.0480189	down	0.912384	48341	HMDB0011577			Neg	Monoacylglycerol	Lipid
1-methyl-5-imidazolelactate	Contemporaneous Breast Milk Viral Load (Log10)	694	5.06331e+07	0.0163486	0.0911168	Spearman's rank correlation rho	0.0498224	up	1.0954	64596				Pos Early	Histidine Metabolism	Amino Acid
eicosapentaenoate (EPA; 20:5n3)	Contemporaneous Breast Milk Viral Load (Log10)	694	6.07713e+07	0.0166444	-0.0908685	Spearman's rank correlation rho	0.0505973	NS	0.913138	18467	HMDB0001999	C06428	446284	Neg	Long Chain Polyunsaturated Fatty Acid (n3 and n6)	Lipid
benzoate	Contemporaneous Breast Milk Viral Load (Log10)	694	5.06499e+07	0.0167097	0.0908143	Spearman's rank correlation rho	0.0506695	NS	1.09507	15778	HMDB0001870	C00180	243	Neg	Benzoate Metabolism	Xenobiotics
lanthionine	Contemporaneous Breast Milk Viral Load (Log10)	694	5.066e+07	0.0169288	0.0906335	Spearman's rank correlation rho	0.0511429	NS	1.09487	42002			98504	Pos Early	Methionine, Cysteine, SAM and Taurine Metabolism	Amino Acid
sphingomyelin (d18:1/25:0, d19:0/24:1, d20:1/23:0, d19:1/24:0)*	Contemporaneous Breast Milk Viral Load (Log10)	694	5.0661e+07	0.0169507	0.0906155	Spearman's rank correlation rho	0.0511458	NS	1.09485	57478	HMDB0240675,HMDB0240674,HMDB0240673,HMDB0240671			Pos Late	Sphingomyelins	Lipid
palmitoylcarnitine (C16)	Contemporaneous Breast Milk Viral Load (Log10)	694	5.06669e+07	0.0170793	0.0905105	Spearman's rank correlation rho	0.0514693	NS	1.09473	44681	HMDB0000222	C02990	461	Pos Late	Fatty Acid Metabolism (Acyl Carnitine, Long Chain Saturated)	Lipid
1-stearoyl-GPG (18:0)	Contemporaneous Breast Milk Viral Load (Log10)	694	5.06824e+07	0.0174245	0.0902319	Spearman's rank correlation rho	0.0522522	NS	1.09443	34437				Neg	Lysophospholipid	Lipid
myristoyl dihydrosphingomyelin (d18:0/14:0)*	Contemporaneous Breast Milk Viral Load (Log10)	694	5.07212e+07	0.0183154	0.0895347	Spearman's rank correlation rho	0.0545214	NS	1.09367	57365	HMDB0012085		44260138	Pos Late	Dihydrosphingomyelins	Lipid
X-17367	Contemporaneous Breast Milk Viral Load (Log10)	694	6.06885e+07	0.0185153	-0.0893823	Spearman's rank correlation rho	0.0547821	NS	0.914496	40187				Pos Early
cysteinylglycine disulfide*	Contemporaneous Breast Milk Viral Load (Log10)	694	6.06822e+07	0.0186644	-0.0892696	Spearman's rank correlation rho	0.0551561	NS	0.914599	62103	HMDB0000709		22833544	Pos Early	Glutathione Metabolism	Amino Acid
1-palmitoylglycerol (16:0)	Contemporaneous Breast Milk Viral Load (Log10)	694	6.06554e+07	0.0193143	-0.0887874	Spearman's rank correlation rho	0.0568012	NS	0.91504	21127	HMDB0011564		14900	Neg	Monoacylglycerol	Lipid
linoleoylcarnitine (C18:2)*	Contemporaneous Breast Milk Viral Load (Log10)	694	5.0773e+07	0.0195652	0.0886049	Spearman's rank correlation rho	0.0574006	NS	1.09265	46223	HMDB0006469		6450015	Pos Late	Fatty Acid Metabolism (Acyl Carnitine, Polyunsaturated)	Lipid
bilirubin (Z,Z)	Contemporaneous Breast Milk Viral Load (Log10)	694	6.06412e+07	0.019665	-0.088533	Spearman's rank correlation rho	0.0576241	NS	0.915273	43807	HMDB0000054	C00486	5280352	Pos Late	Hemoglobin and Porphyrin Metabolism	Cofactors and Vitamins
acisoga	Contemporaneous Breast Milk Viral Load (Log10)	694	6.06335e+07	0.0198571	-0.0883953	Spearman's rank correlation rho	0.057978	NS	0.915399	43258	HMDB0061384		129397	Pos Early	Polyamine Metabolism	Amino Acid
12,13-DiHOME	Contemporaneous Breast Milk Viral Load (Log10)	694	5.07889e+07	0.0199638	0.0883193	Spearman's rank correlation rho	0.0582196	NS	1.09234	38395	HMDB0004705	C14829	10236635	Neg	Fatty Acid, Dihydroxy	Lipid
adenosine 3',5'-cyclic monophosphate (cAMP)	Contemporaneous Breast Milk Viral Load (Log10)	694	6.0615e+07	0.0203294	-0.0880617	Spearman's rank correlation rho	0.0591444	NS	0.915704	2831	HMDB0000058	C00575	6076	Neg	Purine Metabolism, Adenine containing	Nucleotide
cysteine	Contemporaneous Breast Milk Viral Load (Log10)	694	6.05849e+07	0.0211139	-0.0875221	Spearman's rank correlation rho	0.061135	NS	0.916199	1868	HMDB0000574	C00097	5862	Pos Early	Methionine, Cysteine, SAM and Taurine Metabolism	Amino Acid
fructose	Contemporaneous Breast Milk Viral Load (Log10)	694	5.08476e+07	0.0214948	0.0872664	Spearman's rank correlation rho	0.0621642	NS	1.09119	577	HMDB0000660	C00095	2723872	Polar	Fructose, Mannose and Galactose Metabolism	Carbohydrate
dopamine 3-O-sulfate	Contemporaneous Breast Milk Viral Load (Log10)	694	5.08555e+07	0.0217079	0.087125	Spearman's rank correlation rho	0.0626653	NS	1.09103	48407	HMDB0006275	C13690	122136	Neg	Tyrosine Metabolism	Amino Acid
1-(1-enyl-stearoyl)-2-linoleoyl-GPE (P-18:0/18:2)*	Contemporaneous Breast Milk Viral Load (Log10)	694	5.08567e+07	0.0217423	0.0871023	Spearman's rank correlation rho	0.0626653	NS	1.09101	52748	HMDB0011376			Pos Late	Plasmalogen	Lipid
threonine	Contemporaneous Breast Milk Viral Load (Log10)	694	6.05564e+07	0.0218821	-0.0870104	Spearman's rank correlation rho	0.0628913	NS	0.916668	1284	HMDB0000167	C00188	6288	Pos Early	Glycine, Serine and Threonine Metabolism	Amino Acid
N1-methylinosine	Contemporaneous Breast Milk Viral Load (Log10)	694	5.08625e+07	0.021901	0.086998	Spearman's rank correlation rho	0.0628913	NS	1.09089	48351	HMDB0002721		650095	Pos Early	Purine Metabolism, (Hypo)Xanthine/Inosine containing	Nucleotide
lactosyl-N-arachidoyl-sphingosine (d18:1/20:0)*	Contemporaneous Breast Milk Viral Load (Log10)	694	6.05398e+07	0.0223405	-0.0867124	Spearman's rank correlation rho	0.0638524	NS	0.916941	57425	HMDB0011593	C01290	53481000	Pos Late	Lactosylceramides (LCER)	Lipid
spermine	Contemporaneous Breast Milk Viral Load (Log10)	694	5.0883e+07	0.0224686	0.0866301	Spearman's rank correlation rho	0.0640684	NS	1.09049	603	HMDB0001256	C00750	1103	Pos Early	Polyamine Metabolism	Amino Acid
4-acetamidophenylglucuronide	Contemporaneous Breast Milk Viral Load (Log10)	694	5.08846e+07	0.0225139	0.0866011	Spearman's rank correlation rho	0.0641226	NS	1.09046	15736	HMDB0010316		4022661,83944	Neg	Drug - Analgesics, Anesthetics	Xenobiotics
X-24728	Contemporaneous Breast Milk Viral Load (Log10)	694	5.08856e+07	0.0225415	0.0865835	Spearman's rank correlation rho	0.0641262	NS	1.09044	53157				Pos Early
glucuronate 1-phosphate*	Contemporaneous Breast Milk Viral Load (Log10)	694	6.05195e+07	0.0229118	-0.0863484	Spearman's rank correlation rho	0.0649522	NS	0.917275	52312	HMDB0003976	C05385	16126791	Neg	Nucleotide Sugar	Carbohydrate
1-stearoyl-GPI (18:0)	Contemporaneous Breast Milk Viral Load (Log10)	694	5.09367e+07	0.024017	0.085666	Spearman's rank correlation rho	0.0672508	NS	1.08944	19324	HMDB0240261		71581135,42607495	Neg	Lysophospholipid	Lipid
Lewis X trisaccharide	Contemporaneous Breast Milk Viral Load (Log10)	694	5.0937e+07	0.024026	0.0856606	Spearman's rank correlation rho	0.0672508	NS	1.08944	39368	HMDB0006568	G00243	11813424	Polar	Disaccharides and Oligosaccharides	Carbohydrate
5-hydroxydecanoate	Contemporaneous Breast Milk Viral Load (Log10)	694	5.09648e+07	0.024862	0.0851624	Spearman's rank correlation rho	0.0690359	NS	1.08889	43011	HMDB0040329		1825	Neg	Fatty Acid, Monohydroxy	Lipid
ethyl alpha-glucopyranoside	Contemporaneous Breast Milk Viral Load (Log10)	694	6.04156e+07	0.0260426	-0.0844829	Spearman's rank correlation rho	0.0718064	NS	0.918987	63152	HMDB0029968		11127487	Neg	Food Component/Plant	Xenobiotics
N,N,N-trimethyl-alanylproline betaine (TMAP)	Contemporaneous Breast Milk Viral Load (Log10)	694	5.10348e+07	0.0270817	0.0839065	Spearman's rank correlation rho	0.0743527	NS	1.08753	62947	HMDB0240365			Pos Early	Urea cycle; Arginine and Proline Metabolism	Amino Acid
X-13844	Contemporaneous Breast Milk Viral Load (Log10)	694	5.10392e+07	0.0272294	0.0838262	Spearman's rank correlation rho	0.0745638	NS	1.08744	47977				Neg
isovalerylcarnitine (C5)	Contemporaneous Breast Milk Viral Load (Log10)	694	5.10407e+07	0.0272775	0.0838001	Spearman's rank correlation rho	0.0745638	NS	1.08741	34407	HMDB0000688	C20826	169235	Pos Early	Leucine, Isoleucine and Valine Metabolism	Amino Acid
palmitoyl-docosahexaenoyl-glycerol (16:0/22:6) [1]*	Contemporaneous Breast Milk Viral Load (Log10)	694	6.03655e+07	0.0276776	-0.0835845	Spearman's rank correlation rho	0.0752264	NS	0.919813	57373	HMDB0007121		9543827	Pos Late	Diacylglycerol	Lipid
malonylcarnitine	Contemporaneous Breast Milk Viral Load (Log10)	694	5.1064e+07	0.0280589	0.0833816	Spearman's rank correlation rho	0.0760931	NS	1.08696	37059	HMDB0002095		22833583	Pos Early	Fatty Acid Synthesis	Lipid
1-linoleoyl-GPE (18:2)*	Contemporaneous Breast Milk Viral Load (Log10)	694	6.03493e+07	0.0282283	-0.0832923	Spearman's rank correlation rho	0.0763823	NS	0.920082	32635	HMDB0011507		52925130	Neg	Lysophospholipid	Lipid
1-myristoylglycerol (14:0)	Contemporaneous Breast Milk Viral Load (Log10)	694	6.03321e+07	0.0288194	-0.0829839	Spearman's rank correlation rho	0.0776371	NS	0.920366	35625	HMDB0011561	C01885	10957631	Neg	Monoacylglycerol	Lipid
gamma-glutamylvaline	Contemporaneous Breast Milk Viral Load (Log10)	694	6.0325e+07	0.0290672	-0.0828563	Spearman's rank correlation rho	0.0782182	NS	0.920483	43829	HMDB0011172		7015683	Pos Early	Gamma-glutamyl Amino Acid	Peptide
asparagine	Contemporaneous Breast Milk Viral Load (Log10)	694	6.03228e+07	0.0291439	-0.0828169	Spearman's rank correlation rho	0.0783383	NS	0.92052	512	HMDB0000168	C00152	6267	Polar	Alanine and Aspartate Metabolism	Amino Acid
4-methylcatechol sulfate	Contemporaneous Breast Milk Viral Load (Log10)	694	6.03162e+07	0.0293759	-0.0826985	Spearman's rank correlation rho	0.0788475	NS	0.920629	46146	HMDB0240459		54104170	Neg	Benzoate Metabolism	Xenobiotics
sedoheptulose-7-phosphate	Contemporaneous Breast Milk Viral Load (Log10)	694	6.03029e+07	0.0298488	-0.0824596	Spearman's rank correlation rho	0.0799135	NS	0.920849	35649	HMDB0001068	C05382	616	Polar	Pentose Phosphate Pathway	Carbohydrate
4-ethylphenylsulfate	Contemporaneous Breast Milk Viral Load (Log10)	694	6.02781e+07	0.030747	-0.0820147	Spearman's rank correlation rho	0.0819248	NS	0.921258	36099	HMDB0062551	C13637	20822574	Neg	Benzoate Metabolism	Xenobiotics
palmitoyl-palmitoyl-glycerol (16:0/16:0) [2]*	Contemporaneous Breast Milk Viral Load (Log10)	694	6.02683e+07	0.0311091	-0.0818385	Spearman's rank correlation rho	0.0825011	NS	0.921421	54990	HMDB0007098		644078	Pos Late	Diacylglycerol	Lipid
glycodeoxycholate	Contemporaneous Breast Milk Viral Load (Log10)	694	5.11688e+07	0.0318156	0.0814997	Spearman's rank correlation rho	0.0841286	NS	1.08491	18477	HMDB00631	C05464	3035026	Neg	Secondary Bile Acid Metabolism	Lipid
C-glycosyltryptophan	Contemporaneous Breast Milk Viral Load (Log10)	694	5.11794e+07	0.0322155	0.0813108	Spearman's rank correlation rho	0.0849095	NS	1.08471	48782	HMDB0240296		10981970	Pos Early	Tryptophan Metabolism	Amino Acid
5-(galactosylhydroxy)-lysine	Contemporaneous Breast Milk Viral Load (Log10)	694	5.11914e+07	0.0326773	0.081095	Spearman's rank correlation rho	0.085941	NS	1.08447	43582			66995551	Pos Early	Lysine Metabolism	Amino Acid
X-12544	Contemporaneous Breast Milk Viral Load (Log10)	694	6.0158e+07	0.0354342	-0.0798589	Spearman's rank correlation rho	0.0920005	NS	0.923247	46510				Neg
1-stearoyl-2-linoleoyl-GPS (18:0/18:2)	Contemporaneous Breast Milk Viral Load (Log10)	694	5.12653e+07	0.0356459	0.0797674	Spearman's rank correlation rho	0.0924519	NS	1.08304	53009			9547091	Pos Late	Phosphatidylserine (PS)	Lipid
S-adenosylhomocysteine (SAH)	Contemporaneous Breast Milk Viral Load (Log10)	694	5.13086e+07	0.037486	0.0789911	Spearman's rank correlation rho	0.096688	NS	1.08219	42382	HMDB0000939	C00021	439155	Neg	Methionine, Cysteine, SAM and Taurine Metabolism	Amino Acid
1-stearoyl-2-linoleoyl-GPI (18:0/18:2)	Contemporaneous Breast Milk Viral Load (Log10)	694	5.1318e+07	0.0378967	0.0788222	Spearman's rank correlation rho	0.097175	NS	1.08201	52468	HMDB0009809			Polar	Phosphatidylinositol (PI)	Lipid
theophylline	Contemporaneous Breast Milk Viral Load (Log10)	694	5.13214e+07	0.0380452	0.0787615	Spearman's rank correlation rho	0.0972267	NS	1.08195	18394	HMDB0001889	C07130	2153	Pos Early	Xanthine Metabolism	Xenobiotics
16-hydroxypalmitate	Contemporaneous Breast Milk Viral Load (Log10)	694	5.1326e+07	0.0382469	0.0786794	Spearman's rank correlation rho	0.0975377	NS	1.08186	39609	HMDB0006294	C18218	10466	Neg	Fatty Acid, Monohydroxy	Lipid
glutamine_degradant*	Contemporaneous Breast Milk Viral Load (Log10)	694	5.13511e+07	0.0393726	0.078228	Spearman's rank correlation rho	0.0998859	NS	1.08137	46225				Pos Early	Partially Characterized Molecules	Partially Characterized Molecules
sphingomyelin (d18:1/21:0, d17:1/22:0, d16:1/23:0)*	Contemporaneous Breast Milk Viral Load (Log10)	694	5.13559e+07	0.0395924	0.0781411	Spearman's rank correlation rho	0.100266	NS	1.08128	52495	HMDB0240619,HMDB0240611,HMDB0240621			Pos Late	Sphingomyelins	Lipid
1-(1-enyl-palmitoyl)-2-arachidonoyl-GPC (P-16:0/20:4)*	Contemporaneous Breast Milk Viral Load (Log10)	694	5.13562e+07	0.0396048	0.0781362	Spearman's rank correlation rho	0.100266	NS	1.08127	52689	HMDB0011220			Pos Late	Plasmalogen	Lipid
4-hydroxyhippurate	Contemporaneous Breast Milk Viral Load (Log10)	694	5.13728e+07	0.0403664	0.0778384	Spearman's rank correlation rho	0.102088	NS	1.08095	35527	HMDB0013678		151012	Neg	Benzoate Metabolism	Xenobiotics
X-17325	Contemporaneous Breast Milk Viral Load (Log10)	694	6.00337e+07	0.0409108	-0.0776284	Spearman's rank correlation rho	0.103038	NS	0.925308	47815				Pos Early
16alpha-hydroxy DHEA 3-sulfate	Contemporaneous Breast Milk Viral Load (Log10)	694	5.14202e+07	0.0426087	0.0769883	Spearman's rank correlation rho	0.106873	NS	1.08003	38168	HMDB0062544		20848950	Neg	Androgenic Steroids	Lipid
1-palmitoyl-GPE (16:0)	Contemporaneous Breast Milk Viral Load (Log10)	694	5.14285e+07	0.0430118	0.0768395	Spearman's rank correlation rho	0.107662	NS	1.07987	35631	HMDB0011503		9547069	Pos Late	Lysophospholipid	Lipid
glycerophosphorylcholine (GPC)	Contemporaneous Breast Milk Viral Load (Log10)	694	5.14473e+07	0.0439413	0.0765009	Spearman's rank correlation rho	0.109237	NS	1.0795	15990	HMDB0000086	C00670	71920	Pos Early	Phospholipid Metabolism	Lipid
taurine	Contemporaneous Breast Milk Viral Load (Log10)	694	5.99706e+07	0.0439548	-0.076496	Spearman's rank correlation rho	0.109237	NS	0.926357	2125	HMDB0000251	C00245	1123	Neg	Methionine, Cysteine, SAM and Taurine Metabolism	Amino Acid
X-23171	Contemporaneous Breast Milk Viral Load (Log10)	694	5.14717e+07	0.0451693	0.0760626	Spearman's rank correlation rho	0.111913	NS	1.07903	48851				Pos Early
2-methylcitrate/homocitrate	Contemporaneous Breast Milk Viral Load (Log10)	694	5.14751e+07	0.0453421	0.0760017	Spearman's rank correlation rho	0.112227	NS	1.07896	52282	HMDB0003518,HMDB0000379	C01251	439459515	Neg	TCA Cycle	Energy
N-delta-acetylornithine	Contemporaneous Breast Milk Viral Load (Log10)	694	5.99414e+07	0.045431	-0.0759705	Spearman's rank correlation rho	0.112272	NS	0.926844	43249	HMDB0003357	C00437	9920500	Pos Early	Urea cycle; Arginine and Proline Metabolism	Amino Acid
hippurate	Contemporaneous Breast Milk Viral Load (Log10)	694	5.99409e+07	0.0454524	-0.075963	Spearman's rank correlation rho	0.112272	NS	0.926851	15753	HMDB0000714	C01586	464	Neg	Benzoate Metabolism	Xenobiotics
spermidine	Contemporaneous Breast Milk Viral Load (Log10)	694	5.15076e+07	0.047024	0.0754193	Spearman's rank correlation rho	0.115686	NS	1.07834	485	HMDB0001257	C00315	1102	Pos Early	Polyamine Metabolism	Amino Acid
X-12261	Contemporaneous Breast Milk Viral Load (Log10)	694	5.98966e+07	0.0477664	-0.0751677	Spearman's rank correlation rho	0.11704	NS	0.927588	47657				Neg
sebacate (C10-DC)	Contemporaneous Breast Milk Viral Load (Log10)	694	5.15567e+07	0.0496674	0.0745382	Spearman's rank correlation rho	0.120912	NS	1.07739	32398	HMDB0000792	C08277	5192	Neg	Fatty Acid, Dicarboxylate	Lipid
arginine	Contemporaneous Breast Milk Viral Load (Log10)	694	5.1563e+07	0.0500191	0.074424	Spearman's rank correlation rho	0.12134	NS	1.07726	1638	HMDB0000517	C00062	6322	Pos Early	Urea cycle; Arginine and Proline Metabolism	Amino Acid
sphingomyelin (d18:2/14:0, d18:1/14:1)*	Contemporaneous Breast Milk Viral Load (Log10)	694	5.98329e+07	0.0512687	-0.0740234	Spearman's rank correlation rho	0.123878	NS	0.92865	47154	HMDB0240637,HMDB0240612			Pos Late	Sphingomyelins	Lipid
X-25790	Contemporaneous Breast Milk Viral Load (Log10)	694	5.15872e+07	0.0513741	0.07399	Spearman's rank correlation rho	0.12401	NS	1.0768	63560				Pos Early
1-stearoyl-2-oleoyl-GPS (18:0/18:1)	Contemporaneous Breast Milk Viral Load (Log10)	694	5.16067e+07	0.0524879	0.0736404	Spearman's rank correlation rho	0.125973	NS	1.07642	19265	HMDB0010163		9547087	Pos Late	Phosphatidylserine (PS)	Lipid
1-docosahexaenoylglycerol (22:6)	Contemporaneous Breast Milk Viral Load (Log10)	694	5.98114e+07	0.0524975	-0.0736374	Spearman's rank correlation rho	0.125973	NS	0.929008	35153	HMDB0011587		53480995	Neg	Monoacylglycerol	Lipid
3-aminoisobutyrate	Contemporaneous Breast Milk Viral Load (Log10)	694	5.16089e+07	0.0526149	0.073601	Spearman's rank correlation rho	0.126131	NS	1.07638	1566	HMDB0002166	C05145	64956	Pos Early	Pyrimidine Metabolism, Thymine containing	Nucleotide
glycosyl ceramide (d18:2/24:1, d18:1/24:2)*	Contemporaneous Breast Milk Viral Load (Log10)	694	5.16449e+07	0.0547312	0.0729546	Spearman's rank correlation rho	0.130218	NS	1.07568	57453				Pos Late	Hexosylceramides (HCER)	Lipid
lactosyl-N-stearoyl-sphingosine (d18:1/18:0)*	Contemporaneous Breast Milk Viral Load (Log10)	694	5.9759e+07	0.055596	-0.0726965	Spearman's rank correlation rho	0.13189	NS	0.929883	54980	HMDB0011591		10260120	Pos Late	Lactosylceramides (LCER)	Lipid
1-pentadecanoylglycerol (15:0)	Contemporaneous Breast Milk Viral Load (Log10)	694	5.97587e+07	0.0556124	-0.0726916	Spearman's rank correlation rho	0.13189	NS	0.929888	47898			190750	Neg	Monoacylglycerol	Lipid
creatine	Contemporaneous Breast Milk Viral Load (Log10)	694	5.16654e+07	0.0559693	0.0725861	Spearman's rank correlation rho	0.132184	NS	1.07529	27718	HMDB0000064	C00300	586	Pos Early	Creatine Metabolism	Amino Acid
stearoyl-linoleoyl-glycerol (18:0/18:2) [1]*	Contemporaneous Breast Milk Viral Load (Log10)	694	5.9752e+07	0.0560169	-0.0725721	Spearman's rank correlation rho	0.132184	NS	0.929999	54948				Pos Late	Diacylglycerol	Lipid
N6-methyllysine	Contemporaneous Breast Milk Viral Load (Log10)	694	5.16671e+07	0.0560713	0.0725561	Spearman's rank correlation rho	0.132184	NS	1.07525	62860	HMDB0002038	C02728	164795	Pos Early	Lysine Metabolism	Amino Acid
1-palmitoyl-2-stearoyl-GPC (16:0/18:0)	Contemporaneous Breast Milk Viral Load (Log10)	694	5.16717e+07	0.0563531	0.0724733	Spearman's rank correlation rho	0.132359	NS	1.07516	52616	HMDB0007970	C03889	24778686	Pos Late	Phosphatidylcholine (PC)	Lipid
3-methyl-2-oxovalerate	Contemporaneous Breast Milk Viral Load (Log10)	694	5.16751e+07	0.0565607	0.0724125	Spearman's rank correlation rho	0.132719	NS	1.0751	15676	HMDB0000491	C03465,C06008,C00671	439286,440877	Neg	Leucine, Isoleucine and Valine Metabolism	Amino Acid
3-hydroxyisobutyrate	Contemporaneous Breast Milk Viral Load (Log10)	694	5.16778e+07	0.0567275	0.0723638	Spearman's rank correlation rho	0.132982	NS	1.07505	1549	HMDB0000023,HMDB0000336	C01188,C06001	11966314	Polar	Leucine, Isoleucine and Valine Metabolism	Amino Acid
4-hydroxyphenylpyruvate	Contemporaneous Breast Milk Viral Load (Log10)	694	5.16967e+07	0.057902	0.0720242	Spearman's rank correlation rho	0.134957	NS	1.07468	1669	HMDB0000707	C01179	979	Neg	Tyrosine Metabolism	Amino Acid
2-myristoylglycerol (14:0)	Contemporaneous Breast Milk Viral Load (Log10)	694	5.97195e+07	0.0580298	-0.0719876	Spearman's rank correlation rho	0.135126	NS	0.930542	34383	HMDB0011530		137938	Neg	Monoacylglycerol	Lipid
3-hydroxyoctanoylcarnitine (1)	Contemporaneous Breast Milk Viral Load (Log10)	694	5.17072e+07	0.0585595	0.0718365	Spearman's rank correlation rho	0.136229	NS	1.07448	64393				Pos Early	Fatty Acid Metabolism (Acyl Carnitine, Hydroxy)	Lipid
pipecolate	Contemporaneous Breast Milk Viral Load (Log10)	694	5.97091e+07	0.0586823	-0.0718017	Spearman's rank correlation rho	0.136297	NS	0.930715	1444	HMDB0000070			Pos Early	Lysine Metabolism	Amino Acid
stearoyl-docosahexaenoyl-glycerol (18:0/22:6) [1]*	Contemporaneous Breast Milk Viral Load (Log10)	694	5.97069e+07	0.0588247	-0.0717614	Spearman's rank correlation rho	0.136455	NS	0.930753	57387	HMDB0056061			Pos Late	Diacylglycerol	Lipid
1,3-dimethylurate	Contemporaneous Breast Milk Viral Load (Log10)	694	5.1716e+07	0.0591193	0.0716782	Spearman's rank correlation rho	0.136748	NS	1.07431	32391	HMDB0001857		70346	Neg	Xanthine Metabolism	Xenobiotics
X-26264	Contemporaneous Breast Milk Viral Load (Log10)	694	5.17212e+07	0.0594526	0.0715845	Spearman's rank correlation rho	0.137259	NS	1.07421	65028				Neg
1-oleoyl-GPC (18:1)	Contemporaneous Breast Milk Viral Load (Log10)	694	5.17292e+07	0.0599633	0.0714417	Spearman's rank correlation rho	0.138307	NS	1.07406	48258	HMDB0002815	C03916	16081932	Pos Late	Lysophospholipid	Lipid
N-acetylhistidine	Contemporaneous Breast Milk Viral Load (Log10)	694	5.1738e+07	0.0605384	0.0712822	Spearman's rank correlation rho	0.139225	NS	1.07388	33946	HMDB0032055	C02997	75619	Pos Early	Histidine Metabolism	Amino Acid
tricosanoyl sphingomyelin (d18:1/23:0)*	Contemporaneous Breast Milk Viral Load (Log10)	694	5.17421e+07	0.0608013	0.0712097	Spearman's rank correlation rho	0.13958	NS	1.07381	52436	HMDB0012105			Pos Late	Sphingomyelins	Lipid
urea	Contemporaneous Breast Milk Viral Load (Log10)	694	5.17864e+07	0.0637494	0.0704137	Spearman's rank correlation rho	0.145389	NS	1.07295	1670	HMDB0000294	C00086	1176	Pos Early	Urea cycle; Arginine and Proline Metabolism	Amino Acid
N2,N2-dimethylguanosine	Contemporaneous Breast Milk Viral Load (Log10)	694	5.17955e+07	0.0643695	0.0702502	Spearman's rank correlation rho	0.146393	NS	1.07278	35137	HMDB0004824		135501639	Pos Early	Purine Metabolism, Guanine containing	Nucleotide
glutamine conjugate of C7H12O2*	Contemporaneous Breast Milk Viral Load (Log10)	694	5.96169e+07	0.0647684	-0.0701457	Spearman's rank correlation rho	0.146877	NS	0.932258	63658				Neg	Partially Characterized Molecules	Partially Characterized Molecules
1-(1-enyl-palmitoyl)-2-arachidonoyl-GPE (P-16:0/20:4)*	Contemporaneous Breast Milk Viral Load (Log10)	694	5.18299e+07	0.0667533	0.0696334	Spearman's rank correlation rho	0.15055	NS	1.07212	52673	HMDB0011352		52925126	Pos Late	Plasmalogen	Lipid
X-24633	Contemporaneous Breast Milk Viral Load (Log10)	694	5.95561e+07	0.0690514	-0.0690556	Spearman's rank correlation rho	0.154754	NS	0.933275	53060				Neg
2-hydroxybutyrate/2-hydroxyisobutyrate	Contemporaneous Breast Milk Viral Load (Log10)	694	5.18647e+07	0.0692403	0.0690088	Spearman's rank correlation rho	0.155012	NS	1.07145	52281	HMDB0000729,HMDB00008	C21297,C05984	440864,4277439	Polar	Glutathione Metabolism	Amino Acid
sphingomyelin (d18:1/24:1, d18:2/24:0)*	Contemporaneous Breast Milk Viral Load (Log10)	694	5.18804e+07	0.0703844	0.0687277	Spearman's rank correlation rho	0.156593	NS	1.07114	47153	HMDB0012107		44260126	Pos Late	Sphingomyelins	Lipid
theobromine	Contemporaneous Breast Milk Viral Load (Log10)	694	5.19014e+07	0.0719431	0.0683506	Spearman's rank correlation rho	0.15873	NS	1.07074	18392	HMDB0002825	C07480	5429	Pos Early	Xanthine Metabolism	Xenobiotics
N-octanoylglycine	Contemporaneous Breast Milk Viral Load (Log10)	694	5.95119e+07	0.0723122	-0.0682622	Spearman's rank correlation rho	0.159245	NS	0.934015	43502	HMDB0000832		84290	Neg	Fatty Acid Metabolism (Acyl Glycine)	Lipid
ceramide (d16:1/24:1, d18:1/22:1)*	Contemporaneous Breast Milk Viral Load (Log10)	694	5.19161e+07	0.0730513	0.0680865	Spearman's rank correlation rho	0.160165	NS	1.07046	57437				Pos Late	Ceramides	Lipid
3-hydroxydodecanedioate*	Contemporaneous Breast Milk Viral Load (Log10)	694	5.19262e+07	0.0738185	0.0679056	Spearman's rank correlation rho	0.161553	NS	1.07026	62915	HMDB0000413		16663321	Neg	Fatty Acid, Dicarboxylate	Lipid
1-(1-enyl-palmitoyl)-2-docosahexaenoyl-GPE (P-16:0/22:6)*	Contemporaneous Breast Milk Viral Load (Log10)	694	5.19391e+07	0.0748153	0.0676729	Spearman's rank correlation rho	0.162857	NS	1.07002	52672	HMDB0005780		5283497	Pos Late	Plasmalogen	Lipid
N6-succinyladenosine	Contemporaneous Breast Milk Viral Load (Log10)	694	5.94706e+07	0.0754772	-0.0675197	Spearman's rank correlation rho	0.163581	NS	0.934709	48130	HMDB0000912		165243	Pos Early	Purine Metabolism, Adenine containing	Nucleotide
methyl-4-hydroxybenzoate sulfate	Contemporaneous Breast Milk Viral Load (Log10)	694	5.19563e+07	0.0761541	0.0673642	Spearman's rank correlation rho	0.16445	NS	1.06968	48429	HMDB0041646		10657183	Neg	Benzoate Metabolism	Xenobiotics
lacto-N-fucopentaose I	Contemporaneous Breast Milk Viral Load (Log10)	694	5.9455e+07	0.0766989	-0.0672399	Spearman's rank correlation rho	0.165333	NS	0.934971	48264	HMDB0006705		53477883	Polar	Disaccharides and Oligosaccharides	Carbohydrate
(3'-5')-adenylyluridine	Contemporaneous Breast Milk Viral Load (Log10)	694	5.19772e+07	0.0778095	0.0669886	Spearman's rank correlation rho	0.167114	NS	1.06928	52740			145459093	Neg	Dinucleotide	Nucleotide
X-21315	Contemporaneous Breast Milk Viral Load (Log10)	694	5.94394e+07	0.0779362	-0.0669601	Spearman's rank correlation rho	0.167114	NS	0.935232	46359				Neg
dodecadienoate (12:2)*	Contemporaneous Breast Milk Viral Load (Log10)	694	5.19901e+07	0.0788407	0.0667579	Spearman's rank correlation rho	0.168757	NS	1.06904	62276			25480	Neg	Fatty Acid, Dicarboxylate	Lipid
trans-urocanate	Contemporaneous Breast Milk Viral Load (Log10)	694	5.19988e+07	0.0795421	0.0666024	Spearman's rank correlation rho	0.169811	NS	1.06887	607	HMDB0000301	C00785	736715	Pos Early	Histidine Metabolism	Amino Acid
myristate (14:0)	Contemporaneous Breast Milk Viral Load (Log10)	694	5.94145e+07	0.079951	-0.0665122	Spearman's rank correlation rho	0.169906	NS	0.935651	1365	HMDB0000806	C06424	11005	Neg	Long Chain Saturated Fatty Acid	Lipid
X-11615	Contemporaneous Breast Milk Viral Load (Log10)	694	5.20339e+07	0.0824398	0.0659714	Spearman's rank correlation rho	0.174318	NS	1.0682	32932				Neg
2-hydroxyacetaminophen sulfate*	Contemporaneous Breast Milk Viral Load (Log10)	694	5.20633e+07	0.0849285	0.0654437	Spearman's rank correlation rho	0.178306	NS	1.06763	33173	HMDB0062547		86290013	Neg	Drug - Analgesics, Anesthetics	Xenobiotics
1-palmitoyl-2-palmitoleoyl-GPC (16:0/16:1)*	Contemporaneous Breast Milk Viral Load (Log10)	694	5.20712e+07	0.0856105	0.0653012	Spearman's rank correlation rho	0.179466	NS	1.06748	52470	HMDB0007969		6443788	Pos Late	Phosphatidylcholine (PC)	Lipid
trans-4-hydroxyproline	Contemporaneous Breast Milk Viral Load (Log10)	694	5.93453e+07	0.0857536	-0.0652714	Spearman's rank correlation rho	0.179611	NS	0.936813	32306	HMDB0000725	C01157	5810	Pos Early	Urea cycle; Arginine and Proline Metabolism	Amino Acid
3-methoxytyrosine	Contemporaneous Breast Milk Viral Load (Log10)	694	5.93241e+07	0.0876009	-0.0648907	Spearman's rank correlation rho	0.183009	NS	0.93717	12017	HMDB0001434		9307	Pos Early	Tyrosine Metabolism	Amino Acid
cystathionine	Contemporaneous Breast Milk Viral Load (Log10)	694	5.21178e+07	0.0896984	0.0644661	Spearman's rank correlation rho	0.186323	NS	1.06659	15705	HMDB0000099	C02291	439258	Pos Early	Methionine, Cysteine, SAM and Taurine Metabolism	Amino Acid
4-acetamidophenol	Contemporaneous Breast Milk Viral Load (Log10)	694	5.21189e+07	0.0898021	0.0644453	Spearman's rank correlation rho	0.18633	NS	1.06657	12032	HMDB0001859	C06804	1983	Pos Early	Drug - Analgesics, Anesthetics	Xenobiotics
3-hydroxyoctanoate	Contemporaneous Breast Milk Viral Load (Log10)	694	5.21315e+07	0.0909331	0.0642199	Spearman's rank correlation rho	0.188196	NS	1.06633	22001	HMDB0001954	C20793	26613	Neg	Fatty Acid, Monohydroxy	Lipid
3-S-cysteinyl-2-methylpropanoate*	Contemporaneous Breast Milk Viral Load (Log10)	694	5.21512e+07	0.0927363	0.0638651	Spearman's rank correlation rho	0.191344	NS	1.06595	62310	HMDB30411			Pos Early	Chemical	Xenobiotics
4-vinylphenol sulfate	Contemporaneous Breast Milk Viral Load (Log10)	694	5.92666e+07	0.092768	-0.0638589	Spearman's rank correlation rho	0.191344	NS	0.938137	36098	HMDB0062775	C05627	6426766	Neg	Benzoate Metabolism	Xenobiotics
1-(1-enyl-palmitoyl)-2-palmitoyl-GPC (P-16:0/16:0)*	Contemporaneous Breast Milk Viral Load (Log10)	694	5.2176e+07	0.0950318	0.0634213	Spearman's rank correlation rho	0.194718	NS	1.06548	52716	HMDB0011206		11146967	Pos Late	Plasmalogen	Lipid
O-sulfo-tyrosine	Contemporaneous Breast Milk Viral Load (Log10)	694	5.22263e+07	0.0998429	0.0625183	Spearman's rank correlation rho	0.203044	NS	1.06451	45413	HMDB0155722		514186	Neg	Chemical	Xenobiotics
6-sialyl-N-acetyllactosamine	Contemporaneous Breast Milk Viral Load (Log10)	694	5.22264e+07	0.0998562	0.0625159	Spearman's rank correlation rho	0.203044	NS	1.06451	40428	HMDB0006584		16212424	Pos Early	Aminosugar Metabolism	Carbohydrate
cyclo(pro-val)	Contemporaneous Breast Milk Viral Load (Log10)	694	5.91843e+07	0.100594	-0.0623806	Spearman's rank correlation rho	0.204356	NS	0.939525	49795			98951	Pos Early	Dipeptide	Peptide
linoleoyl-docosahexaenoyl-glycerol (18:2/22:6) [1]*	Contemporaneous Breast Milk Viral Load (Log10)	694	5.91835e+07	0.100669	-0.0623668	Spearman's rank correlation rho	0.204356	NS	0.939538	54949	HMDB0007266		9543899	Pos Late	Diacylglycerol	Lipid
N-acetylglutamine	Contemporaneous Breast Milk Viral Load (Log10)	694	5.22507e+07	0.102246	0.0620802	Spearman's rank correlation rho	0.206353	NS	1.06405	33943	HMDB0006029	C02716	182230	Pos Early	Glutamate Metabolism	Amino Acid
sphingomyelin (d18:1/17:0, d17:1/18:0, d19:1/16:0)	Contemporaneous Breast Milk Viral Load (Log10)	694	5.2254e+07	0.102576	0.0620206	Spearman's rank correlation rho	0.206699	NS	1.06398	52615	HMDB0240620,HMDB0240609,HMDB0240622		46891763	Pos Late	Sphingomyelins	Lipid
phosphate	Contemporaneous Breast Milk Viral Load (Log10)	694	5.91566e+07	0.10334	-0.0618835	Spearman's rank correlation rho	0.207873	NS	0.939992	42109	HMDB0001429	C00009	1061	Neg	Oxidative Phosphorylation	Energy
1-palmityl-GPE (O-16:0)*	Contemporaneous Breast Milk Viral Load (Log10)	694	5.22854e+07	0.10574	0.0614576	Spearman's rank correlation rho	0.21148	NS	1.06339	55007				Pos Late	Lysoplasmalogen	Lipid
inositol 1-phosphate (I1P)	Contemporaneous Breast Milk Viral Load (Log10)	694	5.91308e+07	0.105951	-0.0614205	Spearman's rank correlation rho	0.211678	NS	0.940428	43849	HMDB0000213	C01177	440194	Polar	Inositol Metabolism	Lipid
salicylate	Contemporaneous Breast Milk Viral Load (Log10)	694	5.22889e+07	0.106099	0.0613944	Spearman's rank correlation rho	0.211678	NS	1.06332	1515	HMDB0001895	C00805	338	Polar	Drug - Topical Agents	Xenobiotics
2'-deoxycytidine	Contemporaneous Breast Milk Viral Load (Log10)	694	5.9124e+07	0.106647	-0.0612986	Spearman's rank correlation rho	0.212525	NS	0.940542	15949	HMDB0000014	C00881	13711	Pos Early	Pyrimidine Metabolism, Cytidine containing	Nucleotide
1-arachidonoyl-GPE (20:4n6)*	Contemporaneous Breast Milk Viral Load (Log10)	694	5.91235e+07	0.106698	-0.0612896	Spearman's rank correlation rho	0.212525	NS	0.940551	35186	HMDB0011517		42607465	Neg	Lysophospholipid	Lipid
linoleoyl-linolenoyl-glycerol (18:2/18:3) [2]*	Contemporaneous Breast Milk Viral Load (Log10)	694	5.22978e+07	0.107016	0.0612342	Spearman's rank correlation rho	0.212777	NS	1.06315	54964	HMDB0007250		9543737	Pos Late	Diacylglycerol	Lipid
1-oleoyl-GPI (18:1)	Contemporaneous Breast Milk Viral Load (Log10)	694	5.22985e+07	0.107087	0.0612219	Spearman's rank correlation rho	0.212777	NS	1.06313	36602	HMDB0061693		86289645	Neg	Lysophospholipid	Lipid
glycerophosphoinositol*	Contemporaneous Breast Milk Viral Load (Log10)	694	5.23023e+07	0.107475	0.0611543	Spearman's rank correlation rho	0.213375	NS	1.06306	47155			167572	Polar	Phospholipid Metabolism	Lipid
ceramide (d18:2/24:1, d18:1/24:2)*	Contemporaneous Breast Milk Viral Load (Log10)	694	5.23066e+07	0.10792	0.0610773	Spearman's rank correlation rho	0.214083	NS	1.06298	57443	HMDB0240679,HMDB0240680			Pos Late	Ceramides	Lipid
hypotaurine	Contemporaneous Breast Milk Viral Load (Log10)	694	5.91067e+07	0.108436	-0.0609881	Spearman's rank correlation rho	0.214781	NS	0.940834	590	HMDB0000965	C00519	107812	Pos Early	Methionine, Cysteine, SAM and Taurine Metabolism	Amino Acid
acesulfame	Contemporaneous Breast Milk Viral Load (Log10)	694	5.90981e+07	0.109337	-0.0608334	Spearman's rank correlation rho	0.215841	NS	0.94098	48569	HMDB0033585		36573	Polar	Food Component/Plant	Xenobiotics
fumarate	Contemporaneous Breast Milk Viral Load (Log10)	694	5.9087e+07	0.110501	-0.0606348	Spearman's rank correlation rho	0.217233	NS	0.941167	1643	HMDB0000134	C00122	444972	Polar	TCA Cycle	Energy
phenol sulfate	Contemporaneous Breast Milk Viral Load (Log10)	694	5.23394e+07	0.111367	0.0604881	Spearman's rank correlation rho	0.218124	NS	1.06235	32553	HMDB0060015	C02180	74426	Neg	Tyrosine Metabolism	Amino Acid
diacylglycerol (14:0/18:1, 16:0/16:1) [1]*	Contemporaneous Breast Milk Viral Load (Log10)	694	5.90637e+07	0.112989	-0.0602159	Spearman's rank correlation rho	0.220551	NS	0.941561	54953				Pos Late	Diacylglycerol	Lipid
gluconate	Contemporaneous Breast Milk Viral Load (Log10)	694	5.23611e+07	0.113702	0.0600973	Spearman's rank correlation rho	0.221586	NS	1.06194	587	HMDB0000625	C00257	10690,3085666	Polar	Food Component/Plant	Xenobiotics
palmitoyl-oleoyl-glycerol (16:0/18:1) [1]*	Contemporaneous Breast Milk Viral Load (Log10)	694	5.9037e+07	0.115892	-0.0597363	Spearman's rank correlation rho	0.225477	NS	0.942013	54943	HMDB0007102	C13861	5282283	Pos Late	Diacylglycerol	Lipid
propyl 4-hydroxybenzoate sulfate	Contemporaneous Breast Milk Viral Load (Log10)	694	5.24123e+07	0.119334	0.0591796	Spearman's rank correlation rho	0.230844	NS	1.06097	48460	HMDB0135261		131838881	Neg	Benzoate Metabolism	Xenobiotics
glycosyl-N-palmitoyl-sphingosine (d18:1/16:0)	Contemporaneous Breast Milk Viral Load (Log10)	694	5.24174e+07	0.119912	0.0590873	Spearman's rank correlation rho	0.231653	NS	1.06087	53013				Pos Late	Hexosylceramides (HCER)	Lipid
1,2-dipalmitoyl-GPC (16:0/16:0)	Contemporaneous Breast Milk Viral Load (Log10)	694	5.24202e+07	0.120226	0.0590374	Spearman's rank correlation rho	0.231847	NS	1.06081	19130	HMDB0000564	D03585	452110	Pos Late	Phosphatidylcholine (PC)	Lipid
1-stearoyl-2-dihomo-linolenoyl-GPE (18:0/20:3n3 or 6)*	Contemporaneous Breast Milk Viral Load (Log10)	694	5.89974e+07	0.120298	-0.059026	Spearman's rank correlation rho	0.231847	NS	0.942682	57336	HMDB0009002		52924903	Pos Late	Phosphatidylethanolamine (PE)	Lipid
X-11407	Contemporaneous Breast Milk Viral Load (Log10)	694	5.24232e+07	0.120563	0.0589839	Spearman's rank correlation rho	0.231991	NS	1.06076	46596				Neg
alpha-ketoglutarate	Contemporaneous Breast Milk Viral Load (Log10)	694	5.24265e+07	0.120944	0.0589235	Spearman's rank correlation rho	0.23254	NS	1.06069	528	HMDB0000208	C00026	51	Polar	TCA Cycle	Energy
7alpha-hydroxy-3-oxo-4-cholestenoate (7-Hoca)	Contemporaneous Breast Milk Viral Load (Log10)	694	5.24352e+07	0.121932	0.0587676	Spearman's rank correlation rho	0.233887	NS	1.06053	36776	HMDB0012458	C17337	3081085	Neg	Sterol	Lipid
4-allylcatechol sulfate	Contemporaneous Breast Milk Viral Load (Log10)	694	5.2463e+07	0.125131	0.0582697	Spearman's rank correlation rho	0.239271	NS	1.06	63597				Neg	Benzoate Metabolism	Xenobiotics
sphingomyelin (d18:2/24:2)*	Contemporaneous Breast Milk Viral Load (Log10)	694	5.24657e+07	0.125454	0.0582201	Spearman's rank correlation rho	0.239699	NS	1.05995	57479	HMDB0240644			Pos Late	Sphingomyelins	Lipid
inosine	Contemporaneous Breast Milk Viral Load (Log10)	694	5.89487e+07	0.125903	-0.058151	Spearman's rank correlation rho	0.24037	NS	0.943507	1123	HMDB0000195	C00294	6021	Neg	Purine Metabolism, (Hypo)Xanthine/Inosine containing	Nucleotide
1-palmitoyl-2-arachidonoyl-GPE (16:0/20:4)*	Contemporaneous Breast Milk Viral Load (Log10)	694	5.89433e+07	0.126537	-0.0580541	Spearman's rank correlation rho	0.241054	NS	0.943599	52464	HMDB0005323	C05210	9546800	Pos Late	Phosphatidylethanolamine (PE)	Lipid
guaiacol sulfate	Contemporaneous Breast Milk Viral Load (Log10)	694	5.89368e+07	0.127303	-0.0579374	Spearman's rank correlation rho	0.241878	NS	0.943709	46111	HMDB0060013		22473	Neg	Benzoate Metabolism	Xenobiotics
3-phosphoserine	Contemporaneous Breast Milk Viral Load (Log10)	694	5.89319e+07	0.127873	-0.0578508	Spearman's rank correlation rho	0.242244	NS	0.943791	543	HMDB0001721,HMDB0000272	C01005,C02532	68841	Pos Early	Glycine, Serine and Threonine Metabolism	Amino Acid
umbelliferone sulfate	Contemporaneous Breast Milk Viral Load (Log10)	694	5.24928e+07	0.128643	0.0577345	Spearman's rank correlation rho	0.243313	NS	1.05943	48674	HMDB0240565		129659	Neg	Food Component/Plant	Xenobiotics
indolepropionate	Contemporaneous Breast Milk Viral Load (Log10)	694	5.88975e+07	0.132005	-0.0572324	Spearman's rank correlation rho	0.246967	NS	0.944375	32405	HMDB0002302		3744	Pos Early	Tryptophan Metabolism	Amino Acid
glutamine conjugate of C9H16O2 (1)*	Contemporaneous Breast Milk Viral Load (Log10)	694	5.88975e+07	0.132006	-0.0572324	Spearman's rank correlation rho	0.246967	NS	0.944375	63659				Neg	Partially Characterized Molecules	Partially Characterized Molecules
(14 or 15)-methylpalmitate (a17:0 or i17:0)	Contemporaneous Breast Milk Viral Load (Log10)	694	5.25249e+07	0.132511	0.0571578	Spearman's rank correlation rho	0.247557	NS	1.05882	38768	HMDB0061859	C16995	8181,17903417	Neg	Fatty Acid, Branched	Lipid
propyl 4-hydroxybenzoate	Contemporaneous Breast Milk Viral Load (Log10)	694	5.25324e+07	0.133427	0.0570232	Spearman's rank correlation rho	0.248506	NS	1.05868	48480	HMDB0032574	D01422	7175	Neg	Benzoate Metabolism	Xenobiotics
dihomo-linolenate (20:3n3 or n6)	Contemporaneous Breast Milk Viral Load (Log10)	694	5.88774e+07	0.134456	-0.0568727	Spearman's rank correlation rho	0.249472	NS	0.944714	35718	HMDB0002925	C03242	5280581	Neg	Long Chain Polyunsaturated Fatty Acid (n3 and n6)	Lipid
2-O-methylascorbic acid	Contemporaneous Breast Milk Viral Load (Log10)	694	5.88774e+07	0.134457	-0.0568726	Spearman's rank correlation rho	0.249472	NS	0.944714	63990	HMDB0240294		54726398	Polar	Ascorbate and Aldarate Metabolism	Cofactors and Vitamins
1-(1-enyl-palmitoyl)-2-linoleoyl-GPE (P-16:0/18:2)*	Contemporaneous Breast Milk Viral Load (Log10)	694	5.25431e+07	0.134745	0.0568307	Spearman's rank correlation rho	0.249816	NS	1.05848	52677	HMDB0011343		52925127	Pos Late	Plasmalogen	Lipid
guanine	Contemporaneous Breast Milk Viral Load (Log10)	694	5.88664e+07	0.135816	-0.0566753	Spearman's rank correlation rho	0.25142	NS	0.944901	32352	HMDB0000132	C00242	135398634	Pos Early	Purine Metabolism, Guanine containing	Nucleotide
palmitoyl-docosahexaenoyl-glycerol (16:0/22:6) [2]*	Contemporaneous Breast Milk Viral Load (Log10)	694	5.8863e+07	0.136246	-0.0566132	Spearman's rank correlation rho	0.251947	NS	0.944959	57374	HMDB0007121		9543827	Pos Late	Diacylglycerol	Lipid
4-acetaminophen sulfate	Contemporaneous Breast Milk Viral Load (Log10)	694	5.25776e+07	0.139047	0.0562122	Spearman's rank correlation rho	0.256428	NS	1.05782	37475	HMDB0059911	C06804	83939	Neg	Drug - Analgesics, Anesthetics	Xenobiotics
1-ribosyl-imidazoleacetate*	Contemporaneous Breast Milk Viral Load (Log10)	694	5.8837e+07	0.139503	-0.0561476	Spearman's rank correlation rho	0.257073	NS	0.9454	61868	HMDB0002331	C05131	440569	Pos Early	Histidine Metabolism	Amino Acid
1-linoleoyl-2-arachidonoyl-GPC (18:2/20:4n6)*	Contemporaneous Breast Milk Viral Load (Log10)	694	5.88354e+07	0.139716	-0.0561175	Spearman's rank correlation rho	0.257271	NS	0.945428	52710	HMDB0008147	C05208	24778979	Pos Late	Phosphatidylcholine (PC)	Lipid
histidine betaine (hercynine)*	Contemporaneous Breast Milk Viral Load (Log10)	694	5.88331e+07	0.140001	-0.0560772	Spearman's rank correlation rho	0.257407	NS	0.945466	62278	HMDB0029422		3083620	Pos Early	Food Component/Plant	Xenobiotics
palmitoyl-myristoyl-glycerol (16:0/14:0) [1]*	Contemporaneous Breast Milk Viral Load (Log10)	694	5.88281e+07	0.140643	-0.0559866	Spearman's rank correlation rho	0.258004	NS	0.945552	61709	HMDB0007011		13734178	Pos Late	Diacylglycerol	Lipid
myristoyl-linoleoyl-glycerol (14:0/18:2) [1]*	Contemporaneous Breast Milk Viral Load (Log10)	694	5.88128e+07	0.142602	-0.0557122	Spearman's rank correlation rho	0.261009	NS	0.945811	57407	HMDB0007016		14275352	Pos Late	Diacylglycerol	Lipid
1-palmitoyl-2-docosahexaenoyl-GPE (16:0/22:6)*	Contemporaneous Breast Milk Viral Load (Log10)	694	5.88102e+07	0.142932	-0.0556664	Spearman's rank correlation rho	0.261345	NS	0.945855	52465	HMDB0008946		9546799	Pos Late	Phosphatidylethanolamine (PE)	Lipid
diacylglycerol (14:0/18:1, 16:0/16:1) [2]*	Contemporaneous Breast Milk Viral Load (Log10)	694	5.87979e+07	0.144525	-0.0554458	Spearman's rank correlation rho	0.263539	NS	0.946063	54954				Pos Late	Diacylglycerol	Lipid
adenosine 2'-monophosphate (2'-AMP)	Contemporaneous Breast Milk Viral Load (Log10)	694	5.26238e+07	0.144985	0.0553824	Spearman's rank correlation rho	0.264179	NS	1.05694	36815	HMDB0011617	C00946	94136	Neg	Purine Metabolism, Adenine containing	Nucleotide
oleoyl-arachidonoyl-glycerol (18:1/20:4) [1]*	Contemporaneous Breast Milk Viral Load (Log10)	694	5.87936e+07	0.145093	-0.0553676	Spearman's rank correlation rho	0.264179	NS	0.946137	54960	HMDB0007228		9543786	Pos Late	Diacylglycerol	Lipid
3-(methylthio)acetaminophen sulfate*	Contemporaneous Breast Milk Viral Load (Log10)	694	5.2627e+07	0.145401	0.0553252	Spearman's rank correlation rho	0.264263	NS	1.05688	62567				Neg	Drug - Analgesics, Anesthetics	Xenobiotics
5-HETE	Contemporaneous Breast Milk Viral Load (Log10)	694	5.87878e+07	0.145851	-0.0552636	Spearman's rank correlation rho	0.264572	NS	0.946236	37372	HMDB0011134	C04805	5280733	Neg	Eicosanoid	Lipid
palmitoyl-arachidonoyl-glycerol (16:0/20:4) [2]*	Contemporaneous Breast Milk Viral Load (Log10)	694	5.87848e+07	0.146247	-0.0552094	Spearman's rank correlation rho	0.265093	NS	0.946287	54958	HMDB0007112		9543736	Pos Late	Diacylglycerol	Lipid
4-methyl-2-oxopentanoate	Contemporaneous Breast Milk Viral Load (Log10)	694	5.2639e+07	0.146978	0.0551097	Spearman's rank correlation rho	0.265826	NS	1.05666	22116	HMDB0000695	C00233	70	Neg	Leucine, Isoleucine and Valine Metabolism	Amino Acid
bilirubin (E,E)*	Contemporaneous Breast Milk Viral Load (Log10)	694	5.87702e+07	0.148177	-0.054947	Spearman's rank correlation rho	0.267202	NS	0.946535	32586	HMDB0240584		129320511	Pos Late	Hemoglobin and Porphyrin Metabolism	Cofactors and Vitamins
stearoyl sphingomyelin (d18:1/18:0)	Contemporaneous Breast Milk Viral Load (Log10)	694	5.26494e+07	0.14836	0.0549223	Spearman's rank correlation rho	0.267333	NS	1.05646	19503	HMDB0001348	C00550	6453725	Pos Late	Sphingomyelins	Lipid
linoleoyl-arachidonoyl-glycerol (18:2/20:4) [1]*	Contemporaneous Breast Milk Viral Load (Log10)	694	5.87514e+07	0.150678	-0.0546109	Spearman's rank correlation rho	0.270112	NS	0.946854	54955	HMDB0007257		9543796	Pos Late	Diacylglycerol	Lipid
5-aminovalerate	Contemporaneous Breast Milk Viral Load (Log10)	694	5.26736e+07	0.15159	0.0544893	Spearman's rank correlation rho	0.27115	NS	1.056	18319	HMDB0003355	C00431	138	Pos Early	Lysine Metabolism	Amino Acid
deoxycarnitine	Contemporaneous Breast Milk Viral Load (Log10)	694	5.2675e+07	0.15178	0.054464	Spearman's rank correlation rho	0.271291	NS	1.05597	36747	HMDB0001161	C01181	22620	Pos Early	Carnitine Metabolism	Lipid
5,6-dihydrouridine	Contemporaneous Breast Milk Viral Load (Log10)	694	5.87396e+07	0.152282	-0.0543975	Spearman's rank correlation rho	0.27159	NS	0.947056	61833	HMDB0000497		94312	Neg	Pyrimidine Metabolism, Uracil containing	Nucleotide
lactosyl-N-palmitoyl-sphingosine (d18:1/16:0)	Contemporaneous Breast Milk Viral Load (Log10)	694	5.26921e+07	0.154113	0.054156	Spearman's rank correlation rho	0.273654	NS	1.05565	53010	HMDB0006750		53477895	Pos Late	Lactosylceramides (LCER)	Lipid
3-methoxycatechol sulfate (1)	Contemporaneous Breast Milk Viral Load (Log10)	694	5.26939e+07	0.154349	0.054125	Spearman's rank correlation rho	0.273751	NS	1.05562	48763			129892430	Neg	Benzoate Metabolism	Xenobiotics
1-myristoyl-2-palmitoyl-GPC (14:0/16:0)	Contemporaneous Breast Milk Viral Load (Log10)	694	5.26948e+07	0.154473	0.0541087	Spearman's rank correlation rho	0.273751	NS	1.0556	19258	HMDB0007869		129657	Pos Late	Phosphatidylcholine (PC)	Lipid
docosapentaenoate (n6 DPA; 22:5n6)	Contemporaneous Breast Milk Viral Load (Log10)	694	5.2695e+07	0.154504	0.0541046	Spearman's rank correlation rho	0.273751	NS	1.0556	37478	HMDB0001976	C16513	6441454	Neg	Long Chain Polyunsaturated Fatty Acid (n3 and n6)	Lipid
1-dihomo-linolenoyl-GPE (20:3n3 or 6)*	Contemporaneous Breast Milk Viral Load (Log10)	694	5.87173e+07	0.155326	-0.0539972	Spearman's rank correlation rho	0.274702	NS	0.947435	44630	HMDB0011514,HMDB0011516			Neg	Lysophospholipid	Lipid
1-methyl-4-imidazoleacetate	Contemporaneous Breast Milk Viral Load (Log10)	694	5.87064e+07	0.156819	-0.053803	Spearman's rank correlation rho	0.276847	NS	0.947619	32350	HMDB0002820	C05828	75810	Pos Early	Histidine Metabolism	Amino Acid
malate	Contemporaneous Breast Milk Viral Load (Log10)	694	5.86994e+07	0.15779	-0.0536775	Spearman's rank correlation rho	0.277957	NS	0.947738	1303	HMDB0031518,HMDB0000156,HMDB0000744	C00149,C00711,C00497	525	Neg	TCA Cycle	Energy
1-(1-enyl-palmitoyl)-2-linoleoyl-GPC (P-16:0/18:2)*	Contemporaneous Breast Milk Viral Load (Log10)	694	5.27333e+07	0.159825	0.0534164	Spearman's rank correlation rho	0.280548	NS	1.05487	52682	HMDB0011211		24779386	Pos Late	Plasmalogen	Lipid
N,N-dimethyl-pro-pro	Contemporaneous Breast Milk Viral Load (Log10)	694	5.27347e+07	0.160013	0.0533923	Spearman's rank correlation rho	0.280548	NS	1.05484	64571				Pos Early	Modified Peptides	Peptide
1-palmitoyl-2-oleoyl-GPC (16:0/18:1)	Contemporaneous Breast Milk Viral Load (Log10)	694	5.27351e+07	0.160071	0.0533849	Spearman's rank correlation rho	0.280548	NS	1.05484	52461	HMDB0007972	C13875	6436017	Pos Late	Phosphatidylcholine (PC)	Lipid
hexanoylglycine	Contemporaneous Breast Milk Viral Load (Log10)	694	5.86809e+07	0.16039	-0.0533443	Spearman's rank correlation rho	0.280671	NS	0.948054	35436	HMDB0000701		99463	Neg	Fatty Acid Metabolism (Acyl Glycine)	Lipid
X-17960	Contemporaneous Breast Milk Viral Load (Log10)	694	5.27407e+07	0.160866	0.0532837	Spearman's rank correlation rho	0.28114	NS	1.05473	47320				Neg
dihydroorotate	Contemporaneous Breast Milk Viral Load (Log10)	694	5.8676e+07	0.161073	-0.0532574	Spearman's rank correlation rho	0.2813	NS	0.948136	601	HMDB03349	C00337	648	Polar	Pyrimidine Metabolism, Orotate containing	Nucleotide
X-23654	Contemporaneous Breast Milk Viral Load (Log10)	694	5.86733e+07	0.161464	-0.0532078	Spearman's rank correlation rho	0.281781	NS	0.948183	49531				Pos Early
stearoylcarnitine (C18)	Contemporaneous Breast Milk Viral Load (Log10)	694	5.27724e+07	0.165383	0.0527155	Spearman's rank correlation rho	0.28742	NS	1.05413	34409	HMDB0000848		3006797	Pos Late	Fatty Acid Metabolism (Acyl Carnitine, Long Chain Saturated)	Lipid
X-25948	Contemporaneous Breast Milk Viral Load (Log10)	694	5.27977e+07	0.16907	0.0522604	Spearman's rank correlation rho	0.29275	NS	1.05365	63899				Pos Early
cyclo(pro-arg)*	Contemporaneous Breast Milk Viral Load (Log10)	694	5.28002e+07	0.169438	0.0522153	Spearman's rank correlation rho	0.293179	NS	1.0536	62842				Pos Early	Dipeptide	Peptide
3-methylxanthine	Contemporaneous Breast Milk Viral Load (Log10)	694	5.28014e+07	0.169608	0.0521945	Spearman's rank correlation rho	0.29325	NS	1.05358	32445	HMDB0001886	C16357	70639	Neg	Xanthine Metabolism	Xenobiotics
arabonate/xylonate	Contemporaneous Breast Milk Viral Load (Log10)	694	5.28085e+07	0.170654	0.0520671	Spearman's rank correlation rho	0.294239	NS	1.05345	48255	HMDB0000539	C00502,C05411	122045,6602431	Polar	Pentose Metabolism	Carbohydrate
p-cresol sulfate	Contemporaneous Breast Milk Viral Load (Log10)	694	5.85853e+07	0.174282	-0.0516294	Spearman's rank correlation rho	0.299224	NS	0.949681	36103	HMDB0011635		4615423	Neg	Benzoate Metabolism	Xenobiotics
X-19176	Contemporaneous Breast Milk Viral Load (Log10)	694	5.85562e+07	0.17869	-0.0511067	Spearman's rank correlation rho	0.306063	NS	0.950177	47554				Neg
1-oleoyl-2-linoleoyl-GPC (18:1/18:2)*	Contemporaneous Breast Milk Viral Load (Log10)	694	5.2867e+07	0.17946	0.0510164	Spearman's rank correlation rho	0.307033	NS	1.05234	52453	HMDB0008105		24778939	Pos Late	Phosphatidylcholine (PC)	Lipid
X-18913	Contemporaneous Breast Milk Viral Load (Log10)	694	5.29017e+07	0.184834	0.0503938	Spearman's rank correlation rho	0.313806	NS	1.05169	46695				Neg
androstenediol (3beta,17beta) disulfate (1)	Contemporaneous Breast Milk Viral Load (Log10)	694	5.85157e+07	0.184963	-0.050379	Spearman's rank correlation rho	0.313806	NS	0.950869	37202	HMDB0240313	C04295	87120982	Neg	Androgenic Steroids	Lipid
behenoyl sphingomyelin (d18:1/22:0)*	Contemporaneous Breast Milk Viral Load (Log10)	694	5.29205e+07	0.1878	0.0500559	Spearman's rank correlation rho	0.317956	NS	1.05133	48492	HMDB0012103		44260125	Pos Late	Sphingomyelins	Lipid
stearoyl-docosahexaenoyl-glycerol (18:0/22:6) [2]*	Contemporaneous Breast Milk Viral Load (Log10)	694	5.84911e+07	0.188853	-0.0499369	Spearman's rank correlation rho	0.319295	NS	0.951289	57368				Pos Late	Diacylglycerol	Lipid
9,10-DiHOME	Contemporaneous Breast Milk Viral Load (Log10)	694	5.29324e+07	0.189679	0.0498438	Spearman's rank correlation rho	0.319874	NS	1.05111	38399	HMDB0004704	C14828	9966640	Neg	Fatty Acid, Dihydroxy	Lipid
linoleoyl-arachidonoyl-glycerol (18:2/20:4) [2]*	Contemporaneous Breast Milk Viral Load (Log10)	694	5.84816e+07	0.190365	-0.0497669	Spearman's rank correlation rho	0.320283	NS	0.951451	54956	HMDB0007257		9543796	Pos Late	Diacylglycerol	Lipid
laurate (12:0)	Contemporaneous Breast Milk Viral Load (Log10)	694	5.848e+07	0.190612	-0.0497392	Spearman's rank correlation rho	0.320283	NS	0.951478	1645	HMDB0000638	C02679	3893	Neg	Medium Chain Fatty Acid	Lipid
3-hydroxy-4-methylpyridine sulfate	Contemporaneous Breast Milk Viral Load (Log10)	694	5.848e+07	0.19062	-0.0497383	Spearman's rank correlation rho	0.320283	NS	0.951478	63231				Neg	Chemical	Xenobiotics
1-stearoyl-2-oleoyl-GPC (18:0/18:1)	Contemporaneous Breast Milk Viral Load (Log10)	694	5.29535e+07	0.193082	0.0494637	Spearman's rank correlation rho	0.323529	NS	1.05071	52438	HMDB0008038		24778825	Pos Late	Phosphatidylcholine (PC)	Lipid
N-methylleucine	Contemporaneous Breast Milk Viral Load (Log10)	694	5.2964e+07	0.194785	0.0492754	Spearman's rank correlation rho	0.325646	NS	1.05051	35666			2777993	Pos Early	Leucine, Isoleucine and Valine Metabolism	Amino Acid
N-stearoyl-sphinganine (d18:0/18:0)*	Contemporaneous Breast Milk Viral Load (Log10)	694	5.2965e+07	0.194951	0.0492571	Spearman's rank correlation rho	0.325646	NS	1.05049	1759	HMDB0011761		5283573	Pos Late	Dihydroceramides	Lipid
choline phosphate	Contemporaneous Breast Milk Viral Load (Log10)	694	5.84374e+07	0.197537	-0.0489735	Spearman's rank correlation rho	0.329409	NS	0.952206	34396	HMDB0001565	C00588	1014	Pos Early	Phospholipid Metabolism	Lipid
carboxyethyl-GABA	Contemporaneous Breast Milk Viral Load (Log10)	694	5.29856e+07	0.198317	0.0488885	Spearman's rank correlation rho	0.330032	NS	1.0501	40007	HMDB0002201		2572	Pos Early	Glutamate Metabolism	Amino Acid
1-palmitoyl-2-linoleoyl-GPE (16:0/18:2)	Contemporaneous Breast Milk Viral Load (Log10)	694	5.84229e+07	0.199938	-0.0487126	Spearman's rank correlation rho	0.331824	NS	0.952455	42449	HMDB0005322		9546747	Pos Late	Phosphatidylethanolamine (PE)	Lipid
arachidonate (20:4n6)	Contemporaneous Breast Milk Viral Load (Log10)	694	5.84121e+07	0.201734	-0.048519	Spearman's rank correlation rho	0.334122	NS	0.952639	1110	HMDB0001043	C00219	444899	Neg	Long Chain Polyunsaturated Fatty Acid (n3 and n6)	Lipid
2-arachidonoylglycerol (20:4)	Contemporaneous Breast Milk Viral Load (Log10)	694	5.84096e+07	0.202145	-0.0484748	Spearman's rank correlation rho	0.334576	NS	0.952681	19266	HMDB0004666	C13856	5282280	Neg	Monoacylglycerol	Lipid
1-stearoyl-2-linoleoyl-GPC (18:0/18:2)*	Contemporaneous Breast Milk Viral Load (Log10)	694	5.30351e+07	0.20661	0.0479995	Spearman's rank correlation rho	0.341039	NS	1.04917	52452	HMDB0008039		6441487	Pos Late	Phosphatidylcholine (PC)	Lipid
N-palmitoyl-sphingadienine (d18:2/16:0)*	Contemporaneous Breast Milk Viral Load (Log10)	694	5.30648e+07	0.2117	0.0474666	Spearman's rank correlation rho	0.347558	NS	1.04861	57416	HMDB0240686			Pos Late	Ceramides	Lipid
(16 or 17)-methylstearate (a19:0 or i19:0)	Contemporaneous Breast Milk Viral Load (Log10)	694	5.30688e+07	0.212391	0.047395	Spearman's rank correlation rho	0.347989	NS	1.04854	38296	HMDB0037397		3083779	Neg	Fatty Acid, Branched	Lipid
1-docosahexaenoyl-GPE (22:6)*	Contemporaneous Breast Milk Viral Load (Log10)	694	5.83456e+07	0.213067	-0.047325	Spearman's rank correlation rho	0.34863	NS	0.953777	44633				Pos Late	Lysophospholipid	Lipid
3-hydroxyhippurate	Contemporaneous Breast Milk Viral Load (Log10)	694	5.83218e+07	0.217221	-0.0468989	Spearman's rank correlation rho	0.35495	NS	0.954184	39600	HMDB0006116		450268	Neg	Benzoate Metabolism	Xenobiotics
oleoyl-oleoyl-glycerol (18:1/18:1) [1]*	Contemporaneous Breast Milk Viral Load (Log10)	694	5.83191e+07	0.2177	-0.0468501	Spearman's rank correlation rho	0.355495	NS	0.95423	54945	HMDB0007218		9543716	Pos Late	Diacylglycerol	Lipid
3-hydroxyoctanoylcarnitine (2)	Contemporaneous Breast Milk Viral Load (Log10)	694	5.31154e+07	0.220577	0.0465589	Spearman's rank correlation rho	0.358989	NS	1.04766	64394				Pos Early	Fatty Acid Metabolism (Acyl Carnitine, Hydroxy)	Lipid
lacto-N-fucopentaose V	Contemporaneous Breast Milk Viral Load (Log10)	694	5.31275e+07	0.222753	0.0463404	Spearman's rank correlation rho	0.362047	NS	1.04743	53245	HMDB0006706	G00899,G02016	53477884	Polar	Disaccharides and Oligosaccharides	Carbohydrate
glycerol	Contemporaneous Breast Milk Viral Load (Log10)	694	5.82881e+07	0.223228	-0.046293	Spearman's rank correlation rho	0.362577	NS	0.954762	15122	HMDB0000131	C00116	753	Neg	Glycerolipid Metabolism	Lipid
succinate	Contemporaneous Breast Milk Viral Load (Log10)	694	5.31365e+07	0.224372	0.0461788	Spearman's rank correlation rho	0.363468	NS	1.04726	1437	HMDB0000254	C00042	1110	Polar	TCA Cycle	Energy
7-methylguanine	Contemporaneous Breast Milk Viral Load (Log10)	694	5.82786e+07	0.224938	-0.0461226	Spearman's rank correlation rho	0.363693	NS	0.954925	35114	HMDB0000897	C02242	135398679	Pos Early	Purine Metabolism, Guanine containing	Nucleotide
1-stearoyl-2-adrenoyl-GPE (18:0/22:4)*	Contemporaneous Breast Milk Viral Load (Log10)	694	5.31437e+07	0.225675	0.0460494	Spearman's rank correlation rho	0.36461	NS	1.04713	57339	HMDB0009009		52924901	Pos Late	Phosphatidylethanolamine (PE)	Lipid
cyclo(his-pro)	Contemporaneous Breast Milk Viral Load (Log10)	694	5.31529e+07	0.227342	0.0458846	Spearman's rank correlation rho	0.366943	NS	1.04695	52353	HMDB0002053		449094,65137	Pos Early	Dipeptide	Peptide
1-arachidonylglycerol (20:4)	Contemporaneous Breast Milk Viral Load (Log10)	694	5.82649e+07	0.22742	-0.0458769	Spearman's rank correlation rho	0.366943	NS	0.95516	34397	HMDB11578	C13857	16019980,5282281	Neg	Monoacylglycerol	Lipid
lacto-N-difucohexaose I	Contemporaneous Breast Milk Viral Load (Log10)	694	5.31635e+07	0.229278	0.0456942	Spearman's rank correlation rho	0.368813	NS	1.04675	63743	HMDB0006580		3082109	Polar	Disaccharides and Oligosaccharides	Carbohydrate
1-stearoyl-2-arachidonoyl-GPC (18:0/20:4)	Contemporaneous Breast Milk Viral Load (Log10)	694	5.31638e+07	0.229335	0.0456886	Spearman's rank correlation rho	0.368813	NS	1.04675	42450	HMDB0008048		16219824	Pos Late	Phosphatidylcholine (PC)	Lipid
1-oleoyl-GPS (18:1)	Contemporaneous Breast Milk Viral Load (Log10)	694	5.31804e+07	0.232382	0.0453914	Spearman's rank correlation rho	0.372704	NS	1.04644	19260	HMDB0061694		85036846	Neg	Lysophospholipid	Lipid
heneicosapentaenoate (21:5n3)	Contemporaneous Breast Milk Viral Load (Log10)	694	5.82371e+07	0.232519	-0.0453781	Spearman's rank correlation rho	0.372704	NS	0.955636	57658			11998573	Neg	Long Chain Polyunsaturated Fatty Acid (n3 and n6)	Lipid
daidzein sulfate (2)	Contemporaneous Breast Milk Viral Load (Log10)	694	5.31873e+07	0.233657	0.0452679	Spearman's rank correlation rho	0.373299	NS	1.04631	48728			12114465	Neg	Food Component/Plant	Xenobiotics
X-21351	Contemporaneous Breast Milk Viral Load (Log10)	694	5.31905e+07	0.234261	0.0452095	Spearman's rank correlation rho	0.373552	NS	1.04625	46396				Neg
1-myristoyl-GPI (14:0)*	Contemporaneous Breast Milk Viral Load (Log10)	694	5.82165e+07	0.236357	-0.0450077	Spearman's rank correlation rho	0.375419	NS	0.95599	61829				Neg	Lysophospholipid	Lipid
ribitol	Contemporaneous Breast Milk Viral Load (Log10)	694	5.82142e+07	0.236785	-0.0449668	Spearman's rank correlation rho	0.375834	NS	0.956029	15772	HMDB0002917,HMDB0001851,HMDB0000568,HMDB0000508	C00379,C01904,C00474,C00532	6912	Polar	Pentose Metabolism	Carbohydrate
palmitoyl-oleoyl-glycerol (16:0/18:1) [2]*	Contemporaneous Breast Milk Viral Load (Log10)	694	5.82113e+07	0.237332	-0.0449144	Spearman's rank correlation rho	0.376212	NS	0.956079	54942	HMDB0007102	C13861	5282283	Pos Late	Diacylglycerol	Lipid
oleoyl-arachidonoyl-glycerol (18:1/20:4) [2]*	Contemporaneous Breast Milk Viral Load (Log10)	694	5.82038e+07	0.238727	-0.0447812	Spearman's rank correlation rho	0.377932	NS	0.956207	54961	HMDB0007228		9543786	Pos Late	Diacylglycerol	Lipid
1,2,3-benzenetriol sulfate (2)	Contemporaneous Breast Milk Viral Load (Log10)	694	5.32161e+07	0.239042	0.0447512	Spearman's rank correlation rho	0.378186	NS	1.04577	48762	HMDB0060018,HMDB0060016		92013662,54110629	Neg	Chemical	Xenobiotics
lignoceroyl sphingomyelin (d18:1/24:0)	Contemporaneous Breast Milk Viral Load (Log10)	694	5.32191e+07	0.239623	0.0446959	Spearman's rank correlation rho	0.378527	NS	1.04571	57330	HMDB0011697			Pos Late	Sphingomyelins	Lipid
creatine phosphate	Contemporaneous Breast Milk Viral Load (Log10)	694	5.32343e+07	0.242494	0.0444243	Spearman's rank correlation rho	0.381841	NS	1.04543	33951	HMDB0001511	C02305	9548602587	Neg	Creatine Metabolism	Amino Acid
1-palmitoyl-2-pentadecanoyl-GPC (16:0/15:0)*	Contemporaneous Breast Milk Viral Load (Log10)	694	5.32717e+07	0.249702	0.0437521	Spearman's rank correlation rho	0.390979	NS	1.04472	57757	HMDB0007967		24778680	Pos Late	Phosphatidylcholine (PC)	Lipid
lactobionate	Contemporaneous Breast Milk Viral Load (Log10)	694	5.81426e+07	0.250463	-0.0436819	Spearman's rank correlation rho	0.391178	NS	0.957258	20685			7314	Polar	Disaccharides and Oligosaccharides	Carbohydrate
palmitoyl-linoleoyl-glycerol (16:0/18:2) [1]*	Contemporaneous Breast Milk Viral Load (Log10)	694	5.81362e+07	0.251709	-0.0435674	Spearman's rank correlation rho	0.392501	NS	0.957368	52633	HMDB0007103		9543695	Pos Late	Diacylglycerol	Lipid
1-margaroylglycerol (17:0)	Contemporaneous Breast Milk Viral Load (Log10)	694	5.8135e+07	0.251954	-0.0435448	Spearman's rank correlation rho	0.392501	NS	0.95739	34391			107036	Neg	Monoacylglycerol	Lipid
2-hydroxydecanoate	Contemporaneous Breast Milk Viral Load (Log10)	694	5.33032e+07	0.255875	0.0431871	Spearman's rank correlation rho	0.3981	NS	1.04413	42489	HMDB0094656		21488	Neg	Fatty Acid, Monohydroxy	Lipid
indolelactate	Contemporaneous Breast Milk Viral Load (Log10)	694	5.33066e+07	0.256547	0.0431262	Spearman's rank correlation rho	0.398438	NS	1.04407	18349	HMDB0000671	C02043	92904	Neg	Tryptophan Metabolism	Amino Acid
X-23277	Contemporaneous Breast Milk Viral Load (Log10)	694	5.33068e+07	0.256582	0.043123	Spearman's rank correlation rho	0.398438	NS	1.04407	48973				Neg
adenosine 3'-monophosphate (3'-AMP)	Contemporaneous Breast Milk Viral Load (Log10)	694	5.332e+07	0.259222	0.0428847	Spearman's rank correlation rho	0.401769	NS	1.04382	35142	HMDB0003540	C01267	41211	Neg	Purine Metabolism, Adenine containing	Nucleotide
1-stearoyl-2-oleoyl-GPI (18:0/18:1)*	Contemporaneous Breast Milk Viral Load (Log10)	694	5.33231e+07	0.25984	0.0428291	Spearman's rank correlation rho	0.402216	NS	1.04376	52726	HMDB0240667			Polar	Phosphatidylinositol (PI)	Lipid
X-23644	Contemporaneous Breast Milk Viral Load (Log10)	694	5.33252e+07	0.260249	0.0427924	Spearman's rank correlation rho	0.402593	NS	1.04372	49521				Pos Early
sphingomyelin (d18:1/20:0, d16:1/22:0)*	Contemporaneous Breast Milk Viral Load (Log10)	694	5.33272e+07	0.260656	0.042756	Spearman's rank correlation rho	0.402712	NS	1.04368	48490	HMDB0012102		44260124	Pos Late	Sphingomyelins	Lipid
1-palmitoyl-2-palmitoleoyl-GPE (16:0/16:1)*	Contemporaneous Breast Milk Viral Load (Log10)	694	5.80885e+07	0.261163	-0.0427105	Spearman's rank correlation rho	0.40324	NS	0.958189	52471	HMDB0008924		52924925	Pos Late	Phosphatidylethanolamine (PE)	Lipid
glycosyl ceramide (d18:1/20:0, d16:1/22:0)*	Contemporaneous Breast Milk Viral Load (Log10)	694	5.33337e+07	0.26195	0.0426402	Spearman's rank correlation rho	0.404152	NS	1.04356	57595				Pos Late	Hexosylceramides (HCER)	Lipid
lyxonate	Contemporaneous Breast Milk Viral Load (Log10)	694	5.33343e+07	0.262086	0.0426281	Spearman's rank correlation rho	0.404152	NS	1.04355	61858	HMDB0060255			Polar	Pentose Metabolism	Carbohydrate
S-adenosylmethionine (SAM)	Contemporaneous Breast Milk Viral Load (Log10)	694	5.80808e+07	0.262701	-0.0425733	Spearman's rank correlation rho	0.404845	NS	0.95832	15915	HMDB0001185	C00019	34755	Pos Early	Methionine, Cysteine, SAM and Taurine Metabolism	Amino Acid
N-palmitoyl-sphinganine (d18:0/16:0)	Contemporaneous Breast Milk Viral Load (Log10)	694	5.33817e+07	0.271726	0.0417782	Spearman's rank correlation rho	0.415695	NS	1.04266	52604	HMDB11760		5283572	Pos Late	Dihydroceramides	Lipid
imidazole lactate	Contemporaneous Breast Milk Viral Load (Log10)	694	5.802e+07	0.275156	-0.0414809	Spearman's rank correlation rho	0.420056	NS	0.959368	15716	HMDB0002320	C05568	793	Pos Early	Histidine Metabolism	Amino Acid
glycosyl-N-stearoyl-sphingosine (d18:1/18:0)	Contemporaneous Breast Milk Viral Load (Log10)	694	5.34151e+07	0.278671	0.0411787	Spearman's rank correlation rho	0.42436	NS	1.04204	52234				Pos Late	Hexosylceramides (HCER)	Lipid
X-24729	Contemporaneous Breast Milk Viral Load (Log10)	694	5.79987e+07	0.279598	-0.0410994	Spearman's rank correlation rho	0.424975	NS	0.959734	53158				Pos Early
sphingomyelin (d18:1/19:0, d19:1/18:0)*	Contemporaneous Breast Milk Viral Load (Log10)	694	5.34311e+07	0.282038	0.0408917	Spearman's rank correlation rho	0.428149	NS	1.04174	57475				Pos Late	Sphingomyelins	Lipid
N-(2-furoyl)glycine	Contemporaneous Breast Milk Viral Load (Log10)	694	5.79838e+07	0.282757	-0.0408306	Spearman's rank correlation rho	0.428926	NS	0.959992	31536	HMDB0000439		21863	Neg	Food Component/Plant	Xenobiotics
stearoyl-arachidonoyl-glycerol (18:0/20:4) [2]*	Contemporaneous Breast Milk Viral Load (Log10)	694	5.79831e+07	0.282901	-0.0408184	Spearman's rank correlation rho	0.428926	NS	0.960003	57449	HMDB0007170		6438587	Pos Late	Diacylglycerol	Lipid
hydroxypalmitoyl sphingomyelin (d18:1/16:0(OH))**	Contemporaneous Breast Milk Viral Load (Log10)	694	5.34363e+07	0.283143	0.040798	Spearman's rank correlation rho	0.429026	NS	1.04164	62851				Pos Late	Sphingomyelins	Lipid
methyl-4-hydroxybenzoate	Contemporaneous Breast Milk Viral Load (Log10)	694	5.34407e+07	0.28408	0.0407187	Spearman's rank correlation rho	0.430178	NS	1.04156	34386	HMDB0032572	D01400	7456	Neg	Benzoate Metabolism	Xenobiotics
1-palmityl-2-stearoyl-GPC (O-16:0/18:0)*	Contemporaneous Breast Milk Viral Load (Log10)	694	5.34432e+07	0.284611	0.0406739	Spearman's rank correlation rho	0.430715	NS	1.04151	55040	HMDB0013405		11803170	Pos Late	Plasmalogen	Lipid
guanidine	Contemporaneous Breast Milk Viral Load (Log10)	694	5.34508e+07	0.286223	0.0405381	Spearman's rank correlation rho	0.431993	NS	1.04137	22287	HMDB0001842	C17349	3520	Pos Early	Polyamine Metabolism	Amino Acid
X-20768	Contemporaneous Breast Milk Viral Load (Log10)	694	5.7962e+07	0.287389	-0.0404402	Spearman's rank correlation rho	0.433037	NS	0.960367	47178				Neg
1-(1-enyl-stearoyl)-2-oleoyl-GPE (P-18:0/18:1)	Contemporaneous Breast Milk Viral Load (Log10)	694	5.3478e+07	0.292067	0.0400501	Spearman's rank correlation rho	0.437689	NS	1.04086	52614	HMDB0011375		42607457	Pos Late	Plasmalogen	Lipid
quinate	Contemporaneous Breast Milk Viral Load (Log10)	694	5.34839e+07	0.293357	0.0399433	Spearman's rank correlation rho	0.438649	NS	1.04075	18335	HMDB0003072	C00296	6508	Polar	Food Component/Plant	Xenobiotics
OAHSA (18:1/OH-18:0)	Contemporaneous Breast Milk Viral Load (Log10)	694	5.34854e+07	0.293675	0.0399171	Spearman's rank correlation rho	0.438712	NS	1.04072	57389				Pos Late	Fatty Acid Hydroxyl Fatty Acid	Lipid
creatinine	Contemporaneous Breast Milk Viral Load (Log10)	694	5.79304e+07	0.294214	-0.0398726	Spearman's rank correlation rho	0.439249	NS	0.960912	513	HMDB0000562	C00791	588	Pos Early	Creatine Metabolism	Amino Acid
gentisate	Contemporaneous Breast Milk Viral Load (Log10)	694	5.79288e+07	0.294568	-0.0398434	Spearman's rank correlation rho	0.439369	NS	0.96094	18280	HMDB0000152	C00628	3469	Polar	Tyrosine Metabolism	Amino Acid
thymol sulfate	Contemporaneous Breast Milk Viral Load (Log10)	694	5.7916e+07	0.297356	-0.0396142	Spearman's rank correlation rho	0.441776	NS	0.96116	36095	HMDB0062720	C09908	12456386	Neg	Food Component/Plant	Xenobiotics
1-arachidonoyl-GPI (20:4)*	Contemporaneous Breast Milk Viral Load (Log10)	694	5.35057e+07	0.298115	0.0395521	Spearman's rank correlation rho	0.442633	NS	1.04034	34214	HMDB0061690		121596217	Neg	Lysophospholipid	Lipid
1-dihomo-linoleoylglycerol (20:2)	Contemporaneous Breast Milk Viral Load (Log10)	694	5.7905e+07	0.299772	-0.0394168	Spearman's rank correlation rho	0.444282	NS	0.96135	35103				Neg	Monoacylglycerol	Lipid
4-guanidinobutanoate	Contemporaneous Breast Milk Viral Load (Log10)	694	5.35383e+07	0.305329	0.0389667	Spearman's rank correlation rho	0.451146	NS	1.03974	15681	HMDB0003464	C01035	500	Pos Early	Guanidino and Acetamido Metabolism	Amino Acid
guanosine	Contemporaneous Breast Milk Viral Load (Log10)	694	5.35439e+07	0.306567	0.0388671	Spearman's rank correlation rho	0.452702	NS	1.03963	1573	HMDB0000133	C00387	6802	Pos Early	Purine Metabolism, Guanine containing	Nucleotide
cis-urocanate	Contemporaneous Breast Milk Viral Load (Log10)	694	5.35471e+07	0.307288	0.0388093	Spearman's rank correlation rho	0.453217	NS	1.03957	40410	HMDB0034174		1549103	Pos Early	Histidine Metabolism	Amino Acid
linoleoyl-docosahexaenoyl-glycerol (18:2/22:6) [2]*	Contemporaneous Breast Milk Viral Load (Log10)	694	5.78618e+07	0.309387	-0.0386414	Spearman's rank correlation rho	0.456037	NS	0.962096	54950	HMDB0007266		9543899	Pos Late	Diacylglycerol	Lipid
1-palmitoyl-2-oleoyl-GPI (16:0/18:1)*	Contemporaneous Breast Milk Viral Load (Log10)	694	5.78365e+07	0.315117	-0.0381869	Spearman's rank correlation rho	0.461414	NS	0.962533	52669	HMDB0009783		71296232	Polar	Phosphatidylinositol (PI)	Lipid
orotate	Contemporaneous Breast Milk Viral Load (Log10)	694	5.78344e+07	0.315597	-0.038149	Spearman's rank correlation rho	0.461462	NS	0.962569	1505	HMDB0000226	C00295	967	Polar	Pyrimidine Metabolism, Orotate containing	Nucleotide
1,2-dipalmitoyl-GPE (16:0/16:0)*	Contemporaneous Breast Milk Viral Load (Log10)	694	5.78111e+07	0.320932	-0.0377311	Spearman's rank correlation rho	0.466851	NS	0.962972	57341	HMDB0008923		445468	Pos Late	Phosphatidylethanolamine (PE)	Lipid
1-stearyl-2-oleoyl-GPE (O-18:0/18:1)*	Contemporaneous Breast Milk Viral Load (Log10)	694	5.36072e+07	0.320936	0.0377308	Spearman's rank correlation rho	0.466851	NS	1.03845	61514				Pos Late	Phosphatidylethanolamine (PE)	Lipid
palmitate (16:0)	Contemporaneous Breast Milk Viral Load (Log10)	694	5.77834e+07	0.32735	-0.0372342	Spearman's rank correlation rho	0.474201	NS	0.96345	1336	HMDB0000220	C00249	985	Neg	Long Chain Saturated Fatty Acid	Lipid
2-dihomo-linoleoylglycerol (20:2)*	Contemporaneous Breast Milk Viral Load (Log10)	694	5.77798e+07	0.328202	-0.0371688	Spearman's rank correlation rho	0.47487	NS	0.963514	62450				Neg	Monoacylglycerol	Lipid
palmitoleoylcarnitine (C16:1)*	Contemporaneous Breast Milk Viral Load (Log10)	694	5.36451e+07	0.329749	0.0370501	Spearman's rank correlation rho	0.476543	NS	1.03775	53223	HMDB0013207		71464547	Pos Late	Fatty Acid Metabolism (Acyl Carnitine, Monounsaturated)	Lipid
cholesterol sulfate	Contemporaneous Breast Milk Viral Load (Log10)	694	5.77694e+07	0.330632	-0.0369826	Spearman's rank correlation rho	0.477131	NS	0.963693	35324	HMDB00653,HMDB0000653	C18043	65076	Polar	Sterol	Lipid
trans-3,4-methyleneheptanoate	Contemporaneous Breast Milk Viral Load (Log10)	694	5.36493e+07	0.330743	0.0369741	Spearman's rank correlation rho	0.477131	NS	1.03767	53026				Neg	Food Component/Plant	Xenobiotics
sphingomyelin (d18:1/20:1, d18:2/20:0)*	Contemporaneous Breast Milk Viral Load (Log10)	694	5.36613e+07	0.333572	0.0367586	Spearman's rank correlation rho	0.480075	NS	1.03744	48491	HMDB0240610,HMDB0240632			Pos Late	Sphingomyelins	Lipid
galactonate	Contemporaneous Breast Milk Viral Load (Log10)	694	5.77376e+07	0.338147	-0.0364125	Spearman's rank correlation rho	0.485901	NS	0.964243	27719	HMDB0000565	C00880,C15930	12310779,128869	Polar	Fructose, Mannose and Galactose Metabolism	Carbohydrate
oleate/vaccenate (18:1)	Contemporaneous Breast Milk Viral Load (Log10)	694	5.77046e+07	0.346064	-0.0358205	Spearman's rank correlation rho	0.494841	NS	0.964813	52285	HMDB0003231,HMDB0000573,HMDB0240219,HMDB0000207	C21944,C08367,C01712,C00712	5282761,637517,5281127,445639	Neg	Long Chain Monounsaturated Fatty Acid	Lipid
1-oleoylglycerol (18:1)	Contemporaneous Breast Milk Viral Load (Log10)	694	5.77036e+07	0.346311	-0.0358021	Spearman's rank correlation rho	0.494904	NS	0.964831	21184	HMDB0011567		5283468	Neg	Monoacylglycerol	Lipid
5alpha-pregnan-3beta,20alpha-diol disulfate	Contemporaneous Breast Milk Viral Load (Log10)	694	5.76966e+07	0.348015	-0.0356759	Spearman's rank correlation rho	0.49676	NS	0.964953	37198	HMDB0094650		118703093	Neg	Progestin Steroids	Lipid
3-fucosyllactose	Contemporaneous Breast Milk Viral Load (Log10)	694	5.37216e+07	0.348017	0.0356758	Spearman's rank correlation rho	0.49676	NS	1.03632	48147	HMDB0002094	G00313	161460	Polar	Disaccharides and Oligosaccharides	Carbohydrate
3-hydroxydecanoate	Contemporaneous Breast Milk Viral Load (Log10)	694	5.37246e+07	0.348743	0.0356221	Spearman's rank correlation rho	0.497063	NS	1.03626	22053	HMDB0002203		26612	Neg	Fatty Acid, Monohydroxy	Lipid
nisinate (24:6n3)	Contemporaneous Breast Milk Viral Load (Log10)	694	5.76934e+07	0.348794	-0.0356184	Spearman's rank correlation rho	0.497063	NS	0.965009	57810	HMDB0013025		11792612	Neg	Long Chain Polyunsaturated Fatty Acid (n3 and n6)	Lipid
X-24705	Contemporaneous Breast Milk Viral Load (Log10)	694	5.76883e+07	0.350018	-0.035528	Spearman's rank correlation rho	0.498449	NS	0.965096	53133				Neg
thiamin (vitamin B1)	Contemporaneous Breast Milk Viral Load (Log10)	694	5.76838e+07	0.351135	-0.0354458	Spearman's rank correlation rho	0.499456	NS	0.965175	5341	HMDB0000235	DG00125,C00378,D08580	1130	Pos Early	Thiamine Metabolism	Cofactors and Vitamins
6'-sialyllactose	Contemporaneous Breast Milk Viral Load (Log10)	694	5.76702e+07	0.354461	-0.035202	Spearman's rank correlation rho	0.502427	NS	0.96541	39795	HMDB0006569	G00265	643987	Polar	Disaccharides and Oligosaccharides	Carbohydrate
2-palmitoyl-GPC (16:0)*	Contemporaneous Breast Milk Viral Load (Log10)	694	5.76689e+07	0.354766	-0.0351797	Spearman's rank correlation rho	0.502568	NS	0.965432	35253	HMDB0061702		15061532	Pos Late	Lysophospholipid	Lipid
4-acetylphenol sulfate	Contemporaneous Breast Milk Viral Load (Log10)	694	5.7668e+07	0.355003	-0.0351623	Spearman's rank correlation rho	0.502612	NS	0.965449	44620			4684006	Neg	Benzoate Metabolism	Xenobiotics
1-stearoyl-2-docosahexaenoyl-GPS (18:0/22:6)*	Contemporaneous Breast Milk Viral Load (Log10)	694	5.37599e+07	0.357388	0.0349885	Spearman's rank correlation rho	0.50394	NS	1.03561	52696	HMDB0010167		24779546	Pos Late	Phosphatidylserine (PS)	Lipid
1-stearoyl-2-docosahexaenoyl-GPC (18:0/22:6)	Contemporaneous Breast Milk Viral Load (Log10)	694	5.37657e+07	0.358823	0.0348843	Spearman's rank correlation rho	0.505379	NS	1.0355	52611	HMDB0008057		24778876	Pos Late	Phosphatidylcholine (PC)	Lipid
carotene diol (3)	Contemporaneous Breast Milk Viral Load (Log10)	694	5.76512e+07	0.359147	-0.0348608	Spearman's rank correlation rho	0.505543	NS	0.96574	57637				Pos Late	Vitamin A Metabolism	Cofactors and Vitamins
3-methyl catechol sulfate (1)	Contemporaneous Breast Milk Viral Load (Log10)	694	5.765e+07	0.359437	-0.0348398	Spearman's rank correlation rho	0.505659	NS	0.96576	46165			118431379	Neg	Benzoate Metabolism	Xenobiotics
lactosyl-N-nervonoyl-sphingosine (d18:1/24:1)*	Contemporaneous Breast Milk Viral Load (Log10)	694	5.37734e+07	0.360733	0.0347459	Spearman's rank correlation rho	0.50719	NS	1.03536	57370	HMDB0004872			Pos Late	Lactosylceramides (LCER)	Lipid
tangeritin	Contemporaneous Breast Milk Viral Load (Log10)	694	5.37985e+07	0.366997	0.0342955	Spearman's rank correlation rho	0.514218	NS	1.03489	40675	HMDB0030539	C10190	68077	Pos Late	Food Component/Plant	Xenobiotics
X-25212	Contemporaneous Breast Milk Viral Load (Log10)	694	5.76147e+07	0.368247	-0.0342061	Spearman's rank correlation rho	0.515586	NS	0.966372	62393				Pos Late
1-palmitoyl-2-oleoyl-GPE (16:0/18:1)	Contemporaneous Breast Milk Viral Load (Log10)	694	5.76132e+07	0.368619	-0.0341796	Spearman's rank correlation rho	0.515602	NS	0.966398	19263	HMDB0005320		5283496	Pos Late	Phosphatidylethanolamine (PE)	Lipid
1-heptadecenoylglycerol (17:1)*	Contemporaneous Breast Milk Viral Load (Log10)	694	5.76042e+07	0.370896	-0.0340175	Spearman's rank correlation rho	0.518192	NS	0.966555	62449				Neg	Monoacylglycerol	Lipid
X-23278	Contemporaneous Breast Milk Viral Load (Log10)	694	5.38288e+07	0.374643	0.0337521	Spearman's rank correlation rho	0.522055	NS	1.03433	48974				Neg
lactulose	Contemporaneous Breast Milk Viral Load (Log10)	694	5.75731e+07	0.378798	-0.0334596	Spearman's rank correlation rho	0.527117	NS	0.967094	20677	HMDB0000740	D00352,C07064	11333	Polar	Disaccharides and Oligosaccharides	Carbohydrate
1,5-anhydroglucitol (1,5-AG)	Contemporaneous Breast Milk Viral Load (Log10)	694	5.75596e+07	0.382255	-0.0332178	Spearman's rank correlation rho	0.530415	NS	0.967328	20675	HMDB0002712	C07326	64960	Neg	Glycolysis, Gluconeogenesis, and Pyruvate Metabolism	Carbohydrate
pyridoxate	Contemporaneous Breast Milk Viral Load (Log10)	694	5.38597e+07	0.382555	0.0331969	Spearman's rank correlation rho	0.530528	NS	1.03375	31555	HMDB0000017	C00847	6723	Neg	Vitamin B6 Metabolism	Cofactors and Vitamins
4-hydroxyphenylacetylglutamine	Contemporaneous Breast Milk Viral Load (Log10)	694	5.75567e+07	0.383002	-0.0331657	Spearman's rank correlation rho	0.530846	NS	0.967378	55017				Pos Early	Acetylated Peptides	Peptide
pelargonate (9:0)	Contemporaneous Breast Milk Viral Load (Log10)	694	5.38822e+07	0.388371	0.0327932	Spearman's rank correlation rho	0.536458	NS	1.03334	12035	HMDB0000847	C01601	8158	Neg	Medium Chain Fatty Acid	Lipid
caproate (6:0)	Contemporaneous Breast Milk Viral Load (Log10)	694	5.75193e+07	0.392715	-0.0324942	Spearman's rank correlation rho	0.54062	NS	0.968028	32489	HMDB0000535	C01585	8892	Neg	Medium Chain Fatty Acid	Lipid
1-palmitoyl-2-linoleoyl-GPC (16:0/18:2)	Contemporaneous Breast Milk Viral Load (Log10)	694	5.39062e+07	0.394633	0.0323627	Spearman's rank correlation rho	0.542648	NS	1.03289	42446	HMDB0007973		5287971	Pos Late	Phosphatidylcholine (PC)	Lipid
10-heptadecenoate (17:1n7)	Contemporaneous Breast Milk Viral Load (Log10)	694	5.75105e+07	0.395043	-0.0323347	Spearman's rank correlation rho	0.542905	NS	0.968182	33971	HMDB0060038		5312435	Neg	Long Chain Monounsaturated Fatty Acid	Lipid
stearoyl-linoleoyl-glycerol (18:0/18:2) [2]*	Contemporaneous Breast Milk Viral Load (Log10)	694	5.74957e+07	0.398938	-0.0320692	Spearman's rank correlation rho	0.547025	NS	0.96844	54947				Pos Late	Diacylglycerol	Lipid
linoleoylcholine*	Contemporaneous Breast Milk Viral Load (Log10)	694	5.3927e+07	0.400112	0.0319894	Spearman's rank correlation rho	0.548019	NS	1.03251	57463	HMDB0013213		53481656	Pos Late	Fatty Acid Metabolism (Acyl Choline)	Lipid
N-stearoyl-sphingosine (d18:1/18:0)*	Contemporaneous Breast Milk Viral Load (Log10)	694	5.39303e+07	0.40097	0.0319312	Spearman's rank correlation rho	0.548885	NS	1.03245	54979	HMDB0004950		5283565	Pos Late	Ceramides	Lipid
azelate (C9-DC)	Contemporaneous Breast Milk Viral Load (Log10)	694	5.39395e+07	0.403414	0.0317659	Spearman's rank correlation rho	0.551612	NS	1.03228	18362	HMDB0000784	C08261	2266	Polar	Fatty Acid, Dicarboxylate	Lipid
docosapentaenoate (n3 DPA; 22:5n3)	Contemporaneous Breast Milk Viral Load (Log10)	694	5.74694e+07	0.405899	-0.0315984	Spearman's rank correlation rho	0.554699	NS	0.968896	32504	HMDB0006528,HMDB0001976	C16513	6441454	Neg	Long Chain Polyunsaturated Fatty Acid (n3 and n6)	Lipid
1-stearoyl-2-docosapentaenoyl-GPE (18:0/22:5n6)*	Contemporaneous Breast Milk Viral Load (Log10)	694	5.39619e+07	0.4094	0.0313635	Spearman's rank correlation rho	0.558544	NS	1.03186	57338	HMDB0009010		53479611	Pos Late	Phosphatidylethanolamine (PE)	Lipid
nobiletin	Contemporaneous Breast Milk Viral Load (Log10)	694	5.3969e+07	0.411307	0.0312361	Spearman's rank correlation rho	0.560517	NS	1.03173	48362	HMDB0029540	C10112	72344	Pos Late	Food Component/Plant	Xenobiotics
stearidonate (18:4n3)	Contemporaneous Breast Milk Viral Load (Log10)	694	5.74474e+07	0.411812	-0.0312024	Spearman's rank correlation rho	0.560579	NS	0.969279	33969	HMDB0006547	C16300	5312508	Neg	Long Chain Polyunsaturated Fatty Acid (n3 and n6)	Lipid
1-linoleoyl-GPI (18:2)*	Contemporaneous Breast Milk Viral Load (Log10)	694	5.39867e+07	0.416101	0.0309171	Spearman's rank correlation rho	0.565156	NS	1.0314	36594	HMDB0240597		11124828	Neg	Lysophospholipid	Lipid
1-stearoyl-2-oleoyl-GPE (18:0/18:1)	Contemporaneous Breast Milk Viral Load (Log10)	694	5.39898e+07	0.416931	0.0308622	Spearman's rank correlation rho	0.565301	NS	1.03134	42448	HMDB0008993		9546742	Pos Late	Phosphatidylethanolamine (PE)	Lipid
8-methoxykynurenate	Contemporaneous Breast Milk Viral Load (Log10)	694	5.40019e+07	0.420205	0.0306459	Spearman's rank correlation rho	0.568197	NS	1.03112	62955	HMDB0060426	C05830	76230	Neg	Tryptophan Metabolism	Amino Acid
aconitate [cis or trans]	Contemporaneous Breast Milk Viral Load (Log10)	694	5.74128e+07	0.421185	-0.0305814	Spearman's rank correlation rho	0.568891	NS	0.969882	46173	HMDB0000958,HMDB000072	C004174,C02341	444212,643757	Neg	TCA Cycle	Energy
2-hydroxyhippurate (salicylurate)	Contemporaneous Breast Milk Viral Load (Log10)	694	5.40208e+07	0.425378	0.0303061	Spearman's rank correlation rho	0.57202	NS	1.03077	18281	HMDB0000840	C07588	10253	Neg	Benzoate Metabolism	Xenobiotics
retinol (vitamin A)	Contemporaneous Breast Milk Viral Load (Log10)	694	5.73866e+07	0.428347	-0.0301123	Spearman's rank correlation rho	0.57506	NS	0.970337	1806	HMDB0000305	C00473	445354	Pos Late	Vitamin A Metabolism	Cofactors and Vitamins
homocitrulline	Contemporaneous Breast Milk Viral Load (Log10)	694	5.73721e+07	0.432368	-0.0298509	Spearman's rank correlation rho	0.579183	NS	0.97059	22138	HMDB0000679	C02427	65072	Pos Early	Urea cycle; Arginine and Proline Metabolism	Amino Acid
2-linoleoyl-GPC (18:2)*	Contemporaneous Breast Milk Viral Load (Log10)	694	5.7363e+07	0.434888	-0.0296878	Spearman's rank correlation rho	0.5816	NS	0.970749	35257	HMDB0061700		71768169	Pos Late	Lysophospholipid	Lipid
chenodeoxycholate	Contemporaneous Breast Milk Viral Load (Log10)	694	5.40616e+07	0.43667	0.0295729	Spearman's rank correlation rho	0.583343	NS	1.03001	1563	HMDB0000518	C02528	10133	Neg	Primary Bile Acid Metabolism	Lipid
tartronate (hydroxymalonate)	Contemporaneous Breast Milk Viral Load (Log10)	694	5.73201e+07	0.44691	-0.0289172	Spearman's rank correlation rho	0.5928	NS	0.971497	20693	HMDB0035227	C02287	45	Neg	Food Component/Plant	Xenobiotics
caprate (10:0)	Contemporaneous Breast Milk Viral Load (Log10)	694	5.73183e+07	0.447412	-0.0288853	Spearman's rank correlation rho	0.593143	NS	0.971528	1642	HMDB0000511	C01571	2969	Neg	Medium Chain Fatty Acid	Lipid
hexadecatrienoate (16:3n3)	Contemporaneous Breast Milk Viral Load (Log10)	694	5.4102e+07	0.447987	0.0288488	Spearman's rank correlation rho	0.593487	NS	1.02927	57651			91820460	Neg	Long Chain Polyunsaturated Fatty Acid (n3 and n6)	Lipid
beta-alanine	Contemporaneous Breast Milk Viral Load (Log10)	694	5.41073e+07	0.449492	0.0287532	Spearman's rank correlation rho	0.594285	NS	1.02917	55	HMDB0000056	C00099	239	Pos Early	Pyrimidine Metabolism, Uracil containing	Nucleotide
2-aminoadipate	Contemporaneous Breast Milk Viral Load (Log10)	694	5.41097e+07	0.450162	0.0287108	Spearman's rank correlation rho	0.594568	NS	1.02913	6146	HMDB0000510	C00956	92136	Polar	Lysine Metabolism	Amino Acid
citrate	Contemporaneous Breast Milk Viral Load (Log10)	694	5.41322e+07	0.456561	0.028307	Spearman's rank correlation rho	0.6007	NS	1.02871	1564	HMDB0000094	C00158	311	Neg	TCA Cycle	Energy
lactosialyltetraose a	Contemporaneous Breast Milk Viral Load (Log10)	694	5.7285e+07	0.456874	-0.0282874	Spearman's rank correlation rho	0.600787	NS	0.972109	63741	HMDB0006589		53477859	Polar	Disaccharides and Oligosaccharides	Carbohydrate
1-stearoyl-2-adrenoyl-GPC (18:0/22:4)*	Contemporaneous Breast Milk Viral Load (Log10)	694	5.41437e+07	0.45986	0.0281001	Spearman's rank correlation rho	0.602892	NS	1.0285	55061	HMDB0008054		24778868	Pos Late	Phosphatidylcholine (PC)	Lipid
X-23890	Contemporaneous Breast Milk Viral Load (Log10)	694	5.41467e+07	0.460726	0.0280459	Spearman's rank correlation rho	0.603574	NS	1.02844	49792				Neg
palmitoylcholine	Contemporaneous Breast Milk Viral Load (Log10)	694	5.72694e+07	0.46134	-0.0280075	Spearman's rank correlation rho	0.604054	NS	0.972381	52944	HMDB0240592		151731	Pos Late	Fatty Acid Metabolism (Acyl Choline)	Lipid
2,3-dihydroxy-5-methylthio-4-pentenoate (DMTPA)*	Contemporaneous Breast Milk Viral Load (Log10)	694	5.72667e+07	0.462126	-0.0279585	Spearman's rank correlation rho	0.604722	NS	0.972429	62805	HMDB0240388			Neg	Methionine, Cysteine, SAM and Taurine Metabolism	Amino Acid
palmitoleate (16:1n7)	Contemporaneous Breast Milk Viral Load (Log10)	694	5.72615e+07	0.463621	-0.0278652	Spearman's rank correlation rho	0.606063	NS	0.972519	33447	HMDB0003229	C08362	445638	Neg	Long Chain Monounsaturated Fatty Acid	Lipid
diacylglycerol (16:1/18:2 [2], 16:0/18:3 [1])*	Contemporaneous Breast Milk Viral Load (Log10)	694	5.41579e+07	0.463955	0.0278444	Spearman's rank correlation rho	0.606175	NS	1.02824	54966				Pos Late	Diacylglycerol	Lipid
carotene diol (2)	Contemporaneous Breast Milk Viral Load (Log10)	694	5.41662e+07	0.466335	0.0276964	Spearman's rank correlation rho	0.607981	NS	1.02808	57636				Pos Late	Vitamin A Metabolism	Cofactors and Vitamins
glucuronate	Contemporaneous Breast Milk Viral Load (Log10)	694	5.72037e+07	0.480432	-0.026828	Spearman's rank correlation rho	0.62336	NS	0.973529	15443	HMDB0000127	C16245	441478,23677976,94715,65041,444791	Polar	Aminosugar Metabolism	Carbohydrate
eicosenoate (20:1)	Contemporaneous Breast Milk Viral Load (Log10)	694	5.7198e+07	0.482089	-0.0267269	Spearman's rank correlation rho	0.625178	NS	0.973627	33587	HMDB0002231,HMDB0062436	C16526	5282768,5282769,94159	Neg	Long Chain Monounsaturated Fatty Acid	Lipid
undecanoate (11:0)	Contemporaneous Breast Milk Viral Load (Log10)	694	5.71772e+07	0.488241	-0.026353	Spearman's rank correlation rho	0.630827	NS	0.973991	12067	HMDB0000947	C17715	8180	Neg	Medium Chain Fatty Acid	Lipid
5-dodecenoate (12:1n7)	Contemporaneous Breast Milk Viral Load (Log10)	694	5.71697e+07	0.490469	-0.0262182	Spearman's rank correlation rho	0.632679	NS	0.974123	33968	HMDB0000529		5312378	Neg	Medium Chain Fatty Acid	Lipid
lactodifucotetraose	Contemporaneous Breast Milk Viral Load (Log10)	694	5.42613e+07	0.49427	0.025989	Spearman's rank correlation rho	0.635612	NS	1.02633	63733		G00335	3082169	Polar	Disaccharides and Oligosaccharides	Carbohydrate
arachidate (20:0)	Contemporaneous Breast Milk Viral Load (Log10)	694	5.7149e+07	0.496646	-0.0258462	Spearman's rank correlation rho	0.637467	NS	0.974485	1118	HMDB0002212	C06425	10467	Neg	Long Chain Saturated Fatty Acid	Lipid
isoxanthopterin	Contemporaneous Breast Milk Viral Load (Log10)	694	5.71477e+07	0.497027	-0.0258234	Spearman's rank correlation rho	0.637467	NS	0.974507	27732	HMDB0000704	C03975	135398700	Polar	Pterin Metabolism	Cofactors and Vitamins
5-methylthioadenosine (MTA)	Contemporaneous Breast Milk Viral Load (Log10)	694	5.42706e+07	0.497057	0.0258216	Spearman's rank correlation rho	0.637467	NS	1.02616	1419	HMDB0001173	C00170	439176	Pos Early	Polyamine Metabolism	Amino Acid
N-lactoyl valine	Contemporaneous Breast Milk Viral Load (Log10)	694	5.71366e+07	0.500359	-0.0256238	Spearman's rank correlation rho	0.640019	NS	0.974702	64883				Neg	Lactoyl Amino Acid	Amino Acid
3-methylhistidine	Contemporaneous Breast Milk Viral Load (Log10)	694	5.71346e+07	0.500969	-0.0255874	Spearman's rank correlation rho	0.640361	NS	0.974737	15677	HMDB0000479	C01152	64969	Pos Early	Histidine Metabolism	Amino Acid
N-lactoyl phenylalanine	Contemporaneous Breast Milk Viral Load (Log10)	694	5.7124e+07	0.50415	-0.0253977	Spearman's rank correlation rho	0.642616	NS	0.974922	64881				Neg	Lactoyl Amino Acid	Amino Acid
X-07765	Contemporaneous Breast Milk Viral Load (Log10)	694	5.42945e+07	0.504235	0.0253926	Spearman's rank correlation rho	0.642616	NS	1.02572	46590				Neg
3-hydroxylaurate	Contemporaneous Breast Milk Viral Load (Log10)	694	5.43111e+07	0.509235	0.0250956	Spearman's rank correlation rho	0.647635	NS	1.02541	32457	HMDB0000387		94216	Neg	Fatty Acid, Monohydroxy	Lipid
13-HODE + 9-HODE	Contemporaneous Breast Milk Viral Load (Log10)	694	5.43148e+07	0.510379	0.0250279	Spearman's rank correlation rho	0.648464	NS	1.02534	37752	HMDB0004670,HMDB0004667	C14767,C14762	5312830,5282945,1424,5282947,5282944	Neg	Fatty Acid, Monohydroxy	Lipid
X-25220	Contemporaneous Breast Milk Viral Load (Log10)	694	5.4315e+07	0.51042	0.0250255	Spearman's rank correlation rho	0.648464	NS	1.02534	62406				Pos Early
glutamate, gamma-methyl ester	Contemporaneous Breast Milk Viral Load (Log10)	694	5.70956e+07	0.512735	-0.0248887	Spearman's rank correlation rho	0.650389	NS	0.975418	33487	HMDB0061715		68662	Pos Early	Glutamate Metabolism	Amino Acid
orotidine	Contemporaneous Breast Milk Viral Load (Log10)	694	5.43295e+07	0.514832	0.0247651	Spearman's rank correlation rho	0.652709	NS	1.02507	35172	HMDB0000788		92751	Polar	Pyrimidine Metabolism, Orotate containing	Nucleotide
1-oleoyl-GPE (18:1)	Contemporaneous Breast Milk Viral Load (Log10)	694	5.4333e+07	0.5159	0.0247022	Spearman's rank correlation rho	0.653469	NS	1.02501	35628	HMDB0011506		9547071	Pos Late	Lysophospholipid	Lipid
docosadienoate (22:2n6)	Contemporaneous Breast Milk Viral Load (Log10)	694	5.43332e+07	0.515967	0.0246983	Spearman's rank correlation rho	0.653469	NS	1.02501	32415	HMDB0061714	C16533	5282807	Neg	Long Chain Polyunsaturated Fatty Acid (n3 and n6)	Lipid
palmitoyl-linoleoyl-glycerol (16:0/18:2) [2]*	Contemporaneous Breast Milk Viral Load (Log10)	694	5.70686e+07	0.521001	-0.0244029	Spearman's rank correlation rho	0.657794	NS	0.975892	52634	HMDB0007103		131801744	Pos Late	Diacylglycerol	Lipid
cotinine	Contemporaneous Breast Milk Viral Load (Log10)	694	5.70611e+07	0.523288	-0.0242691	Spearman's rank correlation rho	0.659657	NS	0.976023	553	HMDB0001046		408	Pos Early	Tobacco Metabolite	Xenobiotics
1-(1-enyl-stearoyl)-2-docosapentaenoyl-GPE (P-18:0/22:5n3)*	Contemporaneous Breast Milk Viral Load (Log10)	694	5.43673e+07	0.526414	0.0240869	Spearman's rank correlation rho	0.662912	NS	1.02438	57342	HMDB0011393		53480858	Pos Late	Plasmalogen	Lipid
4-methylguaiacol sulfate	Contemporaneous Breast Milk Viral Load (Log10)	694	5.43709e+07	0.527524	0.0240223	Spearman's rank correlation rho	0.663966	NS	1.02431	48418				Neg	Benzoate Metabolism	Xenobiotics
X-12101	Contemporaneous Breast Milk Viral Load (Log10)	694	5.43916e+07	0.533955	0.0236494	Spearman's rank correlation rho	0.671021	NS	1.02393	47642				Pos Early
1-oleoyl-2-arachidonoyl-GPE (18:1/20:4)*	Contemporaneous Breast Milk Viral Load (Log10)	694	5.70235e+07	0.53493	-0.0235931	Spearman's rank correlation rho	0.671554	NS	0.976683	55041	HMDB0009069		348281223	Pos Late	Phosphatidylethanolamine (PE)	Lipid
theanine	Contemporaneous Breast Milk Viral Load (Log10)	694	5.43977e+07	0.535855	0.0235396	Spearman's rank correlation rho	0.67237	NS	1.02382	22206	HMDB0034365	C01047	439378	Pos Early	Food Component/Plant	Xenobiotics
X-24035	Contemporaneous Breast Milk Viral Load (Log10)	694	5.70053e+07	0.540584	-0.0232674	Spearman's rank correlation rho	0.675757	NS	0.977001	52064				Pos Late
1-palmitoyl-2-oleoyl-GPS (16:0/18:1)	Contemporaneous Breast Milk Viral Load (Log10)	694	5.44185e+07	0.542336	0.0231668	Spearman's rank correlation rho	0.677018	NS	1.02344	19261	HMDB0012357	C13880	5283499	Pos Late	Phosphatidylserine (PS)	Lipid
carnitine	Contemporaneous Breast Milk Viral Load (Log10)	694	5.69931e+07	0.544413	-0.0230477	Spearman's rank correlation rho	0.679263	NS	0.977216	15500	HMDB0000062	C00487,C00308	288	Pos Early	Carnitine Metabolism	Lipid
carotene diol (1)	Contemporaneous Breast Milk Viral Load (Log10)	694	5.44293e+07	0.545707	0.0229737	Spearman's rank correlation rho	0.680529	NS	1.02324	57635				Pos Late	Vitamin A Metabolism	Cofactors and Vitamins
diacylglycerol (12:0/18:1, 14:0/16:1, 16:0/14:1) [2]*	Contemporaneous Breast Milk Viral Load (Log10)	694	5.44534e+07	0.553309	0.0225405	Spearman's rank correlation rho	0.687897	NS	1.0228	55001	HMDB0007012,HMDB0007096		53478025,53477950	Pos Late	Diacylglycerol	Lipid
4-cholesten-3-one	Contemporaneous Breast Milk Viral Load (Log10)	694	5.44606e+07	0.555595	0.0224108	Spearman's rank correlation rho	0.688983	NS	1.02266	38125	HMDB0000921	C00599	91477	Pos Late	Sterol	Lipid
3-methylcytidine	Contemporaneous Breast Milk Viral Load (Log10)	694	5.69496e+07	0.558136	-0.0222669	Spearman's rank correlation rho	0.691588	NS	0.977979	35132	HMDB0240577		14237477	Pos Early	Pyrimidine Metabolism, Cytidine containing	Nucleotide
cis-4-decenoate (10:1n6)*	Contemporaneous Breast Milk Viral Load (Log10)	694	5.69363e+07	0.562352	-0.0220289	Spearman's rank correlation rho	0.694185	NS	0.978212	62873	HMDB0004980		5282726	Neg	Medium Chain Fatty Acid	Lipid
tryptophan betaine	Contemporaneous Breast Milk Viral Load (Log10)	694	5.44883e+07	0.564394	0.021914	Spearman's rank correlation rho	0.696352	NS	1.02216	37097	HMDB0061115	C09213	442106	Pos Early	Tryptophan Metabolism	Amino Acid
oleoyl-linoleoyl-glycerol (18:1/18:2) [1]	Contemporaneous Breast Milk Viral Load (Log10)	694	5.69212e+07	0.567186	-0.0217571	Spearman's rank correlation rho	0.699443	NS	0.978478	46798	HMDB0007219		14275396	Pos Late	Diacylglycerol	Lipid
X-23782	Contemporaneous Breast Milk Viral Load (Log10)	694	5.45049e+07	0.569691	0.0216167	Spearman's rank correlation rho	0.701468	NS	1.02185	49681				Pos Late
palmitoleoyl-linoleoyl-glycerol (16:1/18:2) [1]*	Contemporaneous Breast Milk Viral Load (Log10)	694	5.69123e+07	0.570031	-0.0215976	Spearman's rank correlation rho	0.701533	NS	0.978634	54967	HMDB0007132		9543699	Pos Late	Diacylglycerol	Lipid
X-25279	Contemporaneous Breast Milk Viral Load (Log10)	694	5.45177e+07	0.573797	0.0213871	Spearman's rank correlation rho	0.70542	NS	1.02162	62521				Neg
3-(cystein-S-yl)acetaminophen*	Contemporaneous Breast Milk Viral Load (Log10)	694	5.45185e+07	0.574058	0.0213725	Spearman's rank correlation rho	0.70542	NS	1.0216	34365	HMDB0240217		171264	Pos Early	Drug - Analgesics, Anesthetics	Xenobiotics
3-hydroxybutyrate (BHBA)	Contemporaneous Breast Milk Viral Load (Log10)	694	5.45241e+07	0.575868	0.0212716	Spearman's rank correlation rho	0.706932	NS	1.0215	542	HMDB0000442,HMDB0000357,HMDB0000011	C03197,C01089	94318,441,92135	Polar	Ketone Bodies	Lipid
dehydroascorbate	Contemporaneous Breast Milk Viral Load (Log10)	694	5.68858e+07	0.578546	-0.0211226	Spearman's rank correlation rho	0.709086	NS	0.979099	1659	HMDB0001264	C05422	440667	Polar	Ascorbate and Aldarate Metabolism	Cofactors and Vitamins
X-12216	Contemporaneous Breast Milk Viral Load (Log10)	694	5.68846e+07	0.578949	-0.0211002	Spearman's rank correlation rho	0.709086	NS	0.979121	46613				Neg
2-piperidinone	Contemporaneous Breast Milk Viral Load (Log10)	694	5.45438e+07	0.582237	0.0209177	Spearman's rank correlation rho	0.711839	NS	1.02114	43400	HMDB0011749		12665	Pos Early	Food Component/Plant	Xenobiotics
1-linoleoylglycerol (18:2)	Contemporaneous Breast Milk Viral Load (Log10)	694	5.68727e+07	0.582786	-0.0208873	Spearman's rank correlation rho	0.711839	NS	0.979329	27447	HMDB0011568		5283469	Neg	Monoacylglycerol	Lipid
3-hydroxy-2-methylpyridine sulfate	Contemporaneous Breast Milk Viral Load (Log10)	694	5.68664e+07	0.584828	-0.0207742	Spearman's rank correlation rho	0.713976	NS	0.97944	63227				Neg	Chemical	Xenobiotics
sphingomyelin (d18:1/14:0, d16:1/16:0)*	Contemporaneous Breast Milk Viral Load (Log10)	694	5.68655e+07	0.585133	-0.0207573	Spearman's rank correlation rho	0.713991	NS	0.979457	42463	HMDB0012097		11433862	Pos Late	Sphingomyelins	Lipid
ethyl beta-glucopyranoside	Contemporaneous Breast Milk Viral Load (Log10)	694	5.45593e+07	0.587264	0.0206396	Spearman's rank correlation rho	0.715384	NS	1.02085	64131	HMDB0029968		121667	Neg	Food Component/Plant	Xenobiotics
N1-methylguanosine	Contemporaneous Breast Milk Viral Load (Log10)	694	5.45598e+07	0.587437	0.0206301	Spearman's rank correlation rho	0.715384	NS	1.02084	31609	HMDB0001563		96373	Pos Early	Purine Metabolism, Guanine containing	Nucleotide
butyrate/isobutyrate (4:0)	Contemporaneous Breast Milk Viral Load (Log10)	694	5.68554e+07	0.588418	-0.0205759	Spearman's rank correlation rho	0.716207	NS	0.979634	40605	HMDB0000039	C00246	264	Neg	Short Chain Fatty Acid	Lipid
linoleoyl-linoleoyl-glycerol (18:2/18:2) [2]*	Contemporaneous Breast Milk Viral Load (Log10)	694	5.45647e+07	0.589017	0.0205429	Spearman's rank correlation rho	0.716579	NS	1.02076	54969	HMDB0007248		9543729	Pos Late	Diacylglycerol	Lipid
3-hydroxyoleate*	Contemporaneous Breast Milk Viral Load (Log10)	694	5.45742e+07	0.592126	0.0203717	Spearman's rank correlation rho	0.720002	NS	1.02058	61843				Neg	Fatty Acid, Monohydroxy	Lipid
ceramide (d18:1/20:0, d16:1/22:0, d20:1/18:0)*	Contemporaneous Breast Milk Viral Load (Log10)	694	5.45964e+07	0.599377	0.019974	Spearman's rank correlation rho	0.725922	NS	1.02017	57440	HMDB0240684,HMDB0240682,HMDB0004951			Pos Late	Ceramides	Lipid
hydroxyasparagine**	Contemporaneous Breast Milk Viral Load (Log10)	694	5.68122e+07	0.602532	-0.0198017	Spearman's rank correlation rho	0.727874	NS	0.980393	62060	HMDB32332	C20631	15991574	Pos Early	Alanine and Aspartate Metabolism	Amino Acid
(3'-5')-guanylylcytidine	Contemporaneous Breast Milk Viral Load (Log10)	694	5.46067e+07	0.60278	0.0197881	Spearman's rank correlation rho	0.727874	NS	1.01999	52746			145459099	Neg	Dinucleotide	Nucleotide
3-phenylpropionate (hydrocinnamate)	Contemporaneous Breast Milk Viral Load (Log10)	694	5.67919e+07	0.609228	-0.0194372	Spearman's rank correlation rho	0.73348	NS	0.980751	15749	HMDB0000764	C05629	107	Neg	Benzoate Metabolism	Xenobiotics
glutamine conjugate of C6H10O2 (1)*	Contemporaneous Breast Milk Viral Load (Log10)	694	5.46357e+07	0.612346	0.019268	Spearman's rank correlation rho	0.735419	NS	1.01945	63657				Neg	Partially Characterized Molecules	Partially Characterized Molecules
1-margaroyl-2-linoleoyl-GPC (17:0/18:2)*	Contemporaneous Breast Milk Viral Load (Log10)	694	5.67577e+07	0.620603	-0.0188221	Spearman's rank correlation rho	0.742773	NS	0.981354	52500			52922491	Pos Late	Phosphatidylcholine (PC)	Lipid
phosphoethanolamine	Contemporaneous Breast Milk Viral Load (Log10)	694	5.46812e+07	0.627513	0.0184508	Spearman's rank correlation rho	0.748472	NS	1.01862	1600	HMDB0000224	C00346	1015	Neg	Phospholipid Metabolism	Lipid
oleoyl-oleoyl-glycerol (18:1/18:1) [2]*	Contemporaneous Breast Milk Viral Load (Log10)	694	5.67298e+07	0.629909	-0.0183225	Spearman's rank correlation rho	0.750052	NS	0.981844	54946	HMDB0007218		9543716	Pos Late	Diacylglycerol	Lipid
nonadecanoate (19:0)	Contemporaneous Breast Milk Viral Load (Log10)	694	5.46931e+07	0.631498	0.0182375	Spearman's rank correlation rho	0.751021	NS	1.0184	1356	HMDB0000772	C16535	12591	Neg	Long Chain Saturated Fatty Acid	Lipid
pro-hydroxy-pro	Contemporaneous Breast Milk Viral Load (Log10)	694	5.46953e+07	0.632244	0.0181976	Spearman's rank correlation rho	0.751542	NS	1.01836	35127	HMDB0006695		11902893	Pos Early	Urea cycle; Arginine and Proline Metabolism	Amino Acid
1-stearoyl-2-docosapentaenoyl-GPC (18:0/22:5n6)*	Contemporaneous Breast Milk Viral Load (Log10)	694	5.47036e+07	0.635017	0.0180496	Spearman's rank correlation rho	0.753973	NS	1.01821	52700	HMDB0008055		24778871	Pos Late	Phosphatidylcholine (PC)	Lipid
3-carboxy-4-methyl-5-propyl-2-furanpropanoate (CMPF)	Contemporaneous Breast Milk Viral Load (Log10)	694	5.47042e+07	0.635218	0.0180389	Spearman's rank correlation rho	0.753973	NS	1.0182	31787	HMDB0061112		123979	Neg	Fatty Acid, Dicarboxylate	Lipid
1-stearoyl-2-linoleoyl-GPE (18:0/18:2)*	Contemporaneous Breast Milk Viral Load (Log10)	694	5.47093e+07	0.636929	0.0179477	Spearman's rank correlation rho	0.755269	NS	1.01811	52446	HMDB0008994		9546749	Pos Late	Phosphatidylethanolamine (PE)	Lipid
oleoyl-linoleoyl-glycerol (18:1/18:2) [2]	Contemporaneous Breast Milk Viral Load (Log10)	694	5.47133e+07	0.638299	0.0178748	Spearman's rank correlation rho	0.75571	NS	1.01804	46799	HMDB0007219		71433693	Pos Late	Diacylglycerol	Lipid
2-docosahexaenoylglycerol (22:6)*	Contemporaneous Breast Milk Viral Load (Log10)	694	5.66932e+07	0.642237	-0.0176655	Spearman's rank correlation rho	0.757876	NS	0.98249	48675	HMDB0011557		46896303	Neg	Monoacylglycerol	Lipid
arabitol/xylitol	Contemporaneous Breast Milk Viral Load (Log10)	694	5.47429e+07	0.648312	0.0173436	Spearman's rank correlation rho	0.762831	NS	1.01749	48885	HMDB0001851,HMDB0000568,HMDB0002917	C00379,C00542,C01904	94154,6912	Polar	Pentose Metabolism	Carbohydrate
heptadecatrienoate (17:3)*	Contemporaneous Breast Milk Viral Load (Log10)	694	5.66624e+07	0.652712	-0.0171113	Spearman's rank correlation rho	0.76526	NS	0.983034	62383		C16344	16061034	Neg	Long Chain Polyunsaturated Fatty Acid (n3 and n6)	Lipid
1-docosahexaenoyl-GPC (22:6)*	Contemporaneous Breast Milk Viral Load (Log10)	694	5.66619e+07	0.652888	-0.017102	Spearman's rank correlation rho	0.76526	NS	0.983043	33822	HMDB0010404		10415542	Pos Late	Lysophospholipid	Lipid
linoleoyl-linolenoyl-glycerol (18:2/18:3) [1]*	Contemporaneous Breast Milk Viral Load (Log10)	694	5.4763e+07	0.655156	0.0169825	Spearman's rank correlation rho	0.766813	NS	1.01713	54963	HMDB0007249		14275409	Pos Late	Diacylglycerol	Lipid
N6-acetyllysine	Contemporaneous Breast Milk Viral Load (Log10)	694	5.47792e+07	0.66067	0.0166927	Spearman's rank correlation rho	0.772524	NS	1.01683	36752	HMDB0000206	C02727	92832	Neg	Lysine Metabolism	Amino Acid
1-stearoyl-2-adrenoyl-GPS (18:0/22:4)*	Contemporaneous Breast Milk Viral Load (Log10)	694	5.47864e+07	0.663126	0.0165639	Spearman's rank correlation rho	0.775024	NS	1.0167	63127				Pos Late	Phosphatidylserine (PS)	Lipid
sucrose	Contemporaneous Breast Milk Viral Load (Log10)	694	5.4798e+07	0.667126	0.0163546	Spearman's rank correlation rho	0.77858	NS	1.01649	1519	HMDB0000258	C00089	5988	Polar	Disaccharides and Oligosaccharides	Carbohydrate
lactosialyltetraose b	Contemporaneous Breast Milk Viral Load (Log10)	694	5.6616e+07	0.66857	-0.0162792	Spearman's rank correlation rho	0.779892	NS	0.983853	63742	HMDB0006600		53477864	Polar	Disaccharides and Oligosaccharides	Carbohydrate
1-stearoyl-2-arachidonoyl-GPE (18:0/20:4)	Contemporaneous Breast Milk Viral Load (Log10)	694	5.48178e+07	0.673922	0.0160001	Spearman's rank correlation rho	0.785008	NS	1.01613	52447	HMDB0009003	C05210	5289133	Pos Late	Phosphatidylethanolamine (PE)	Lipid
lactosyl-N-behenoyl-sphingosine (d18:1/22:0)*	Contemporaneous Breast Milk Viral Load (Log10)	694	5.65968e+07	0.675182	-0.0159345	Spearman's rank correlation rho	0.785725	NS	0.984192	57422	HMDB0011594		44260143	Pos Late	Lactosylceramides (LCER)	Lipid
1-eicosenoyl-GPE (20:1)*	Contemporaneous Breast Milk Viral Load (Log10)	694	5.48231e+07	0.675745	0.0159052	Spearman's rank correlation rho	0.786005	NS	1.01603	62352	HMDB0011518		52925139	Neg	Lysophospholipid	Lipid
1-(1-enyl-oleoyl)-2-docosahexaenoyl-GPE (P-18:1/22:6)*	Contemporaneous Breast Milk Viral Load (Log10)	694	5.4827e+07	0.677119	0.0158338	Spearman's rank correlation rho	0.786955	NS	1.01596	55037	HMDB0011460		52925039	Pos Late	Plasmalogen	Lipid
X-15245	Contemporaneous Breast Milk Viral Load (Log10)	694	5.48295e+07	0.677963	0.0157899	Spearman's rank correlation rho	0.787427	NS	1.01592	46661				Neg
adenine	Contemporaneous Breast Milk Viral Load (Log10)	694	5.65879e+07	0.67826	-0.0157745	Spearman's rank correlation rho	0.787427	NS	0.984349	554	HMDB0000034	C00147	190	Pos Early	Purine Metabolism, Adenine containing	Nucleotide
3-hydroxyhexanoate	Contemporaneous Breast Milk Viral Load (Log10)	694	5.48361e+07	0.68027	0.0156702	Spearman's rank correlation rho	0.788155	NS	1.01579	53230	HMDB0061652,HMDB0010718		151492	Polar	Fatty Acid, Monohydroxy	Lipid
1,2-dilinoleoyl-GPE (18:2/18:2)*	Contemporaneous Breast Milk Viral Load (Log10)	694	5.65814e+07	0.680503	-0.0156581	Spearman's rank correlation rho	0.788155	NS	0.984464	53174	HMDB0009093		9546812	Pos Late	Phosphatidylethanolamine (PE)	Lipid
docosahexaenoate (DHA; 22:6n3)	Contemporaneous Breast Milk Viral Load (Log10)	694	5.65727e+07	0.683513	-0.0155021	Spearman's rank correlation rho	0.790515	NS	0.984617	44675	HMDB0002183	C06429	445580	Neg	Long Chain Polyunsaturated Fatty Acid (n3 and n6)	Lipid
1-linoleoyl-GPC (18:2)	Contemporaneous Breast Milk Viral Load (Log10)	694	5.65541e+07	0.689989	-0.0151673	Spearman's rank correlation rho	0.79574	NS	0.984947	34419	HMDB0010386	C04100	11988421	Pos Late	Lysophospholipid	Lipid
pyrraline	Contemporaneous Breast Milk Viral Load (Log10)	694	5.48712e+07	0.692436	0.0150412	Spearman's rank correlation rho	0.797257	NS	1.01515	48428	HMDB0033143	C21013	14274616	Pos Early	Food Component/Plant	Xenobiotics
4-vinylcatechol sulfate	Contemporaneous Breast Milk Viral Load (Log10)	694	5.65465e+07	0.692613	-0.0150321	Spearman's rank correlation rho	0.797257	NS	0.98508	64579				Neg	Benzoate Metabolism	Xenobiotics
glycerophosphoethanolamine	Contemporaneous Breast Milk Viral Load (Log10)	694	5.48805e+07	0.695669	0.0148747	Spearman's rank correlation rho	0.797797	NS	1.01499	37455	HMDB0000114	C01233	123874	Polar	Phospholipid Metabolism	Lipid
ornithine	Contemporaneous Breast Milk Viral Load (Log10)	694	5.48817e+07	0.696115	0.0148518	Spearman's rank correlation rho	0.797797	NS	1.01496	1493	HMDB0000214	C00077	6262	Pos Early	Urea cycle; Arginine and Proline Metabolism	Amino Acid
1-palmitoyl-GPI (16:0)	Contemporaneous Breast Milk Viral Load (Log10)	694	5.48862e+07	0.697663	0.0147722	Spearman's rank correlation rho	0.797797	NS	1.01488	35305	HMDB0061695		71296207	Neg	Lysophospholipid	Lipid
1-palmitoyl-2-arachidonoyl-GPC (16:0/20:4n6)	Contemporaneous Breast Milk Viral Load (Log10)	694	5.48934e+07	0.700193	0.0146423	Spearman's rank correlation rho	0.799564	NS	1.01475	52462	HMDB0007982	C05208	10747814	Pos Late	Phosphatidylcholine (PC)	Lipid
androsterone sulfate	Contemporaneous Breast Milk Viral Load (Log10)	694	5.64931e+07	0.711313	-0.0140732	Spearman's rank correlation rho	0.807347	NS	0.986025	31591	HMDB0002759		159663	Neg	Androgenic Steroids	Lipid
X-22776	Contemporaneous Breast Milk Viral Load (Log10)	694	5.4934e+07	0.714426	0.0139145	Spearman's rank correlation rho	0.810292	NS	1.01401	48081				Neg
cis-3,4-methyleneheptanoate	Contemporaneous Breast Milk Viral Load (Log10)	694	5.49378e+07	0.715788	0.0138451	Spearman's rank correlation rho	0.811293	NS	1.01394	64390				Neg	Fatty Acid, Branched	Lipid
LAHSA (18:2/OH-18:0)*	Contemporaneous Breast Milk Viral Load (Log10)	694	5.49539e+07	0.721453	0.013557	Spearman's rank correlation rho	0.815755	NS	1.01365	57390				Pos Late	Fatty Acid Hydroxyl Fatty Acid	Lipid
2-heptadecenoylglycerol (17:1)*	Contemporaneous Breast Milk Viral Load (Log10)	694	5.49584e+07	0.723063	0.0134753	Spearman's rank correlation rho	0.815783	NS	1.01357	62448				Neg	Monoacylglycerol	Lipid
1-myristoyl-GPC (14:0)	Contemporaneous Breast Milk Viral Load (Log10)	694	5.49602e+07	0.723698	0.0134431	Spearman's rank correlation rho	0.815783	NS	1.01353	45453	HMDB0010379	C04230	460604	Pos Late	Lysophospholipid	Lipid
ribose	Contemporaneous Breast Milk Viral Load (Log10)	694	5.49663e+07	0.725867	0.0133331	Spearman's rank correlation rho	0.816222	NS	1.01342	1471	HMDB0000283	C00121	5779	Polar	Pentose Metabolism	Carbohydrate
1-oleoyl-2-linoleoyl-GPE (18:1/18:2)*	Contemporaneous Breast Milk Viral Load (Log10)	694	5.64511e+07	0.726156	-0.0133185	Spearman's rank correlation rho	0.816222	NS	0.98677	52687	HMDB0005349		9546753	Pos Late	Phosphatidylethanolamine (PE)	Lipid
vanilloylglycine	Contemporaneous Breast Milk Viral Load (Log10)	694	5.64193e+07	0.73745	-0.0127477	Spearman's rank correlation rho	0.825863	NS	0.987333	63853	HMDB0060026		3083688	Neg	Food Component/Plant	Xenobiotics
1-stearoyl-2-docosapentaenoyl-GPE (18:0/22:5n3)*	Contemporaneous Breast Milk Viral Load (Log10)	694	5.50019e+07	0.738507	0.0126944	Spearman's rank correlation rho	0.826666	NS	1.01278	57337	HMDB0009011		53479612	Pos Late	Phosphatidylethanolamine (PE)	Lipid
1-linolenoylglycerol (18:3)	Contemporaneous Breast Milk Viral Load (Log10)	694	5.50064e+07	0.740088	0.0126148	Spearman's rank correlation rho	0.827676	NS	1.01269	34393	HMDB0011569		53480978	Neg	Monoacylglycerol	Lipid
glutamine conjugate of C6H10O2 (2)*	Contemporaneous Breast Milk Viral Load (Log10)	694	5.50084e+07	0.74082	0.012578	Spearman's rank correlation rho	0.828115	NS	1.01266	63660				Neg	Partially Characterized Molecules	Partially Characterized Molecules
tetradecadienoate (14:2)*	Contemporaneous Breast Milk Viral Load (Log10)	694	5.50131e+07	0.742492	0.0124938	Spearman's rank correlation rho	0.828751	NS	1.01257	62850	HMDB0000560		5312409	Neg	Long Chain Polyunsaturated Fatty Acid (n3 and n6)	Lipid
X-11852	Contemporaneous Breast Milk Viral Load (Log10)	694	5.6399e+07	0.744674	-0.0123841	Spearman's rank correlation rho	0.829002	NS	0.987692	46521				Neg
gulonate*	Contemporaneous Breast Milk Viral Load (Log10)	694	5.63893e+07	0.748144	-0.0122099	Spearman's rank correlation rho	0.832485	NS	0.987864	46957	HMDB0003290	C00800	152304	Polar	Ascorbate and Aldarate Metabolism	Cofactors and Vitamins
hesperidin (hesperetin 7-rutinoside)	Contemporaneous Breast Milk Viral Load (Log10)	694	5.63859e+07	0.749366	-0.0121486	Spearman's rank correlation rho	0.83295	NS	0.987925	21300	HMDB0003265	G00283,D01038	10621	Neg	Food Component/Plant	Xenobiotics
dimethyl sulfone	Contemporaneous Breast Milk Viral Load (Log10)	694	5.50391e+07	0.751799	0.0120266	Spearman's rank correlation rho	0.834648	NS	1.0121	43424	HMDB0004983	C11142	6213	Pos Early	Chemical	Xenobiotics
1-palmitoyl-2-docosahexaenoyl-GPC (16:0/22:6)	Contemporaneous Breast Milk Viral Load (Log10)	694	5.63649e+07	0.756902	-0.0117712	Spearman's rank correlation rho	0.838785	NS	0.988298	52610	HMDB0007991		6441886	Pos Late	Phosphatidylcholine (PC)	Lipid
kynurenine	Contemporaneous Breast Milk Viral Load (Log10)	694	5.63472e+07	0.763243	-0.0114546	Spearman's rank correlation rho	0.844277	NS	0.988611	15140	HMDB0000684	C00328	161166	Pos Early	Tryptophan Metabolism	Amino Acid
1-methyl-5-imidazoleacetate	Contemporaneous Breast Milk Viral Load (Log10)	694	5.50771e+07	0.765447	0.0113447	Spearman's rank correlation rho	0.845948	NS	1.01141	62946	HMDB04988		6451814	Pos Early	Histidine Metabolism	Amino Acid
linolenate [alpha or gamma; (18:3n3 or 6)]	Contemporaneous Breast Milk Viral Load (Log10)	694	5.50923e+07	0.770935	0.0110716	Spearman's rank correlation rho	0.850471	NS	1.01113	34035	HMDB0003073,HMDB0001388	C06426,C06427	5280933,5280934	Neg	Long Chain Polyunsaturated Fatty Acid (n3 and n6)	Lipid
nicotinamide riboside	Contemporaneous Breast Milk Viral Load (Log10)	694	5.63235e+07	0.77182	-0.0110276	Spearman's rank correlation rho	0.851062	NS	0.989033	33013	HMDB0000855	C03150	439924	Pos Early	Nicotinate and Nicotinamide Metabolism	Cofactors and Vitamins
3-hydroxymyristate	Contemporaneous Breast Milk Viral Load (Log10)	694	5.51013e+07	0.774161	0.0109113	Spearman's rank correlation rho	0.852102	NS	1.01097	21158	HMDB0061656		16064	Neg	Fatty Acid, Monohydroxy	Lipid
2-linoleoylglycerol (18:2)	Contemporaneous Breast Milk Viral Load (Log10)	694	5.63094e+07	0.776899	-0.0107754	Spearman's rank correlation rho	0.853958	NS	0.989282	32506	HMDB0011538		5365676	Neg	Monoacylglycerol	Lipid
oxalate (ethanedioate)	Contemporaneous Breast Milk Viral Load (Log10)	694	5.63075e+07	0.777593	-0.010741	Spearman's rank correlation rho	0.854336	NS	0.989317	20694	HMDB0002329	C00209	971	Neg	Ascorbate and Aldarate Metabolism	Cofactors and Vitamins
diacylglycerol (12:0/18:1, 14:0/16:1, 16:0/14:1) [1]*	Contemporaneous Breast Milk Viral Load (Log10)	694	5.62856e+07	0.785535	-0.0103476	Spearman's rank correlation rho	0.861122	NS	0.989706	55002				Pos Late	Diacylglycerol	Lipid
mannose 6-phosphate	Contemporaneous Breast Milk Viral Load (Log10)	694	5.51613e+07	0.795951	0.00983346	Spearman's rank correlation rho	0.868277	NS	1.00988	1469	HMDB0001078	C00275	439198	Polar	Fructose, Mannose and Galactose Metabolism	Carbohydrate
1-palmitoyl-2-stearoyl-GPE (16:0/18:0)*	Contemporaneous Breast Milk Viral Load (Log10)	694	5.51654e+07	0.797428	0.00976072	Spearman's rank correlation rho	0.869078	NS	1.00981	57388	HMDB08925		5326793	Pos Late	Phosphatidylethanolamine (PE)	Lipid
2-oleoyl-GPE (18:1)*	Contemporaneous Breast Milk Viral Load (Log10)	694	5.51731e+07	0.800255	0.00962153	Spearman's rank correlation rho	0.871186	NS	1.00967	45455	HMDB11476			Neg	Lysophospholipid	Lipid
2'-fucosyllactose	Contemporaneous Breast Milk Viral Load (Log10)	694	5.62413e+07	0.801649	-0.00955296	Spearman's rank correlation rho	0.872083	NS	0.990493	48146	HMDB0002098		170484	Polar	Disaccharides and Oligosaccharides	Carbohydrate
2'-O-methylcytidine	Contemporaneous Breast Milk Viral Load (Log10)	694	5.518e+07	0.802758	0.00949839	Spearman's rank correlation rho	0.872548	NS	1.00954	57554			150971	Pos Early	Pyrimidine Metabolism, Cytidine containing	Nucleotide
3-hydroxy-3-methylglutarate	Contemporaneous Breast Milk Viral Load (Log10)	694	5.51913e+07	0.806908	0.00929448	Spearman's rank correlation rho	0.875497	NS	1.00934	531	HMDB0000355	C03761	1662,5459993	Polar	Mevalonate Metabolism	Lipid
X-18921	Contemporaneous Breast Milk Viral Load (Log10)	694	5.52193e+07	0.817155	0.00879214	Spearman's rank correlation rho	0.882686	NS	1.00883	47671				Neg
glycerophosphoglycerol	Contemporaneous Breast Milk Viral Load (Log10)	694	5.52216e+07	0.818008	0.00875037	Spearman's rank correlation rho	0.882826	NS	1.00879	48857	HMDB0240316	C03274	54575349	Polar	Glycerolipid Metabolism	Lipid
pentadecanoate (15:0)	Contemporaneous Breast Milk Viral Load (Log10)	694	5.61869e+07	0.82157	-0.00857618	Spearman's rank correlation rho	0.885425	NS	0.99146	1361	HMDB0000826	C16537	13849	Neg	Long Chain Saturated Fatty Acid	Lipid
caprylate (8:0)	Contemporaneous Breast Milk Viral Load (Log10)	694	5.5232e+07	0.821794	0.00856522	Spearman's rank correlation rho	0.885425	NS	1.0086	32492	HMDB0000482	C06423	379	Neg	Medium Chain Fatty Acid	Lipid
1-stearoyl-2-arachidonoyl-GPS (18:0/20:4)	Contemporaneous Breast Milk Viral Load (Log10)	694	5.5236e+07	0.823268	0.00849318	Spearman's rank correlation rho	0.88654	NS	1.00853	52235	HMDB0012383		24779545	Pos Late	Phosphatidylserine (PS)	Lipid
2-linoleoyl-GPE (18:2)*	Contemporaneous Breast Milk Viral Load (Log10)	694	5.52418e+07	0.825413	0.00838841	Spearman's rank correlation rho	0.888065	NS	1.00842	34666	HMDB11477			Pos Late	Lysophospholipid	Lipid
2-palmitoleoylglycerol (16:1)*	Contemporaneous Breast Milk Viral Load (Log10)	694	5.61432e+07	0.837633	-0.00779265	Spearman's rank correlation rho	0.898043	NS	0.992238	52432	HMDB0011534		53480960	Neg	Monoacylglycerol	Lipid
AICA ribonucleotide	Contemporaneous Breast Milk Viral Load (Log10)	694	5.5276e+07	0.838002	0.00777469	Spearman's rank correlation rho	0.898044	NS	1.0078	38325	HMDB0001517	C04677	65110	Neg	Purine Metabolism, (Hypo)Xanthine/Inosine containing	Nucleotide
thioproline	Contemporaneous Breast Milk Viral Load (Log10)	694	5.52917e+07	0.843802	0.00749266	Spearman's rank correlation rho	0.902276	NS	1.00752	53231	HMDB0062164		93176	Pos Early	Chemical	Xenobiotics
1-(1-enyl-palmitoyl)-2-oleoyl-GPE (P-16:0/18:1)*	Contemporaneous Breast Milk Viral Load (Log10)	694	5.52954e+07	0.84517	0.0074262	Spearman's rank correlation rho	0.902944	NS	1.00745	52477	HMDB0011342		52925128	Pos Late	Plasmalogen	Lipid
10-undecenoate (11:1n1)	Contemporaneous Breast Milk Viral Load (Log10)	694	5.53015e+07	0.847408	0.00731752	Spearman's rank correlation rho	0.903753	NS	1.00734	32497	HMDB0033724	C13910	14891	Neg	Medium Chain Fatty Acid	Lipid
hexadecadienoate (16:2n6)	Contemporaneous Breast Milk Viral Load (Log10)	694	5.61061e+07	0.851372	-0.00712514	Spearman's rank correlation rho	0.906791	NS	0.9929	57652	HMDB0000477		13932172	Neg	Long Chain Polyunsaturated Fatty Acid (n3 and n6)	Lipid
myristoyl-linoleoyl-glycerol (14:0/18:2) [2]*	Contemporaneous Breast Milk Viral Load (Log10)	694	5.61019e+07	0.852902	-0.00705096	Spearman's rank correlation rho	0.907899	NS	0.992974	57408	HMDB0007016		14275352	Pos Late	Diacylglycerol	Lipid
1-(1-enyl-palmitoyl)-2-oleoyl-GPC (P-16:0/18:1)*	Contemporaneous Breast Milk Viral Load (Log10)	694	5.53242e+07	0.855827	0.00690917	Spearman's rank correlation rho	0.90907	NS	1.00693	52478	HMDB0007996		34779384	Pos Late	Plasmalogen	Lipid
2-hydroxylaurate	Contemporaneous Breast Milk Viral Load (Log10)	694	5.6093e+07	0.856202	-0.00689103	Spearman's rank correlation rho	0.90907	NS	0.993133	52916			97783	Neg	Fatty Acid, Monohydroxy	Lipid
4-hydroxyglutamate	Contemporaneous Breast Milk Viral Load (Log10)	694	5.53363e+07	0.860316	0.00669179	Spearman's rank correlation rho	0.910868	NS	1.00671	40499	HMDB0001344	C03079	439902	Pos Early	Glutamate Metabolism	Amino Acid
oleoylcholine	Contemporaneous Breast Milk Viral Load (Log10)	694	5.60669e+07	0.865871	-0.00642306	Spearman's rank correlation rho	0.914159	NS	0.993598	53260	HMDB0240596		59040790	Pos Late	Fatty Acid Metabolism (Acyl Choline)	Lipid
ceramide (d18:1/14:0, d16:1/16:0)*	Contemporaneous Breast Milk Viral Load (Log10)	694	5.60662e+07	0.866164	-0.00640892	Spearman's rank correlation rho	0.914159	NS	0.993612	57432	HMDB0240681,HMDB0011773			Pos Late	Ceramides	Lipid
isoleucine	Contemporaneous Breast Milk Viral Load (Log10)	694	5.53669e+07	0.871662	0.0061433	Spearman's rank correlation rho	0.918768	NS	1.00616	1125	HMDB0000172	C06418,C00407,C16424	6306	Pos Early	Leucine, Isoleucine and Valine Metabolism	Amino Acid
N-acetylputrescine	Contemporaneous Breast Milk Viral Load (Log10)	694	5.53776e+07	0.875643	0.00595113	Spearman's rank correlation rho	0.920807	NS	1.00597	37496	HMDB0002064	C02714	122356	Pos Early	Polyamine Metabolism	Amino Acid
margarate (17:0)	Contemporaneous Breast Milk Viral Load (Log10)	694	5.6038e+07	0.876644	-0.00590285	Spearman's rank correlation rho	0.920807	NS	0.994115	1121	HMDB0002259		10465	Neg	Long Chain Saturated Fatty Acid	Lipid
eugenol sulfate	Contemporaneous Breast Milk Viral Load (Log10)	694	5.60373e+07	0.876906	-0.00589019	Spearman's rank correlation rho	0.920807	NS	0.994127	48715	HMDB0135245		180632	Neg	Food Component/Plant	Xenobiotics
adrenate (22:4n6)	Contemporaneous Breast Milk Viral Load (Log10)	694	5.53882e+07	0.879607	0.00575994	Spearman's rank correlation rho	0.922755	NS	1.00578	32980	HMDB0002226	C16527	5282844,5497181	Neg	Long Chain Polyunsaturated Fatty Acid (n3 and n6)	Lipid
linolenoyl-linolenoyl-glycerol (18:3/18:3) [2]*	Contemporaneous Breast Milk Viral Load (Log10)	694	5.53989e+07	0.883575	0.00556875	Spearman's rank correlation rho	0.926518	NS	1.00558	54952	HMDB0007278		14275411	Pos Late	Diacylglycerol	Lipid
pantothenate	Contemporaneous Breast Milk Viral Load (Log10)	694	5.60181e+07	0.884052	-0.00554578	Spearman's rank correlation rho	0.92662	NS	0.99447	1508	HMDB0000210	C00864	6613	Neg	Pantothenate and CoA Metabolism	Cofactors and Vitamins
1-oleoyl-2-docosahexaenoyl-GPE (18:1/22:6)*	Contemporaneous Breast Milk Viral Load (Log10)	694	5.59924e+07	0.893624	-0.00508507	Spearman's rank correlation rho	0.931714	NS	0.994928	53209	HMDB0009078		52922113	Pos Late	Phosphatidylethanolamine (PE)	Lipid
X-25855	Contemporaneous Breast Milk Viral Load (Log10)	694	5.599e+07	0.894535	-0.00504128	Spearman's rank correlation rho	0.931714	NS	0.994971	63721				Pos Early
erythritol	Contemporaneous Breast Milk Viral Load (Log10)	694	5.59886e+07	0.895026	-0.00501765	Spearman's rank correlation rho	0.931714	NS	0.994995	20699	HMDB0002994	C00503	222285	Polar	Food Component/Plant	Xenobiotics
3beta-hydroxy-5-cholestenoate	Contemporaneous Breast Milk Viral Load (Log10)	694	5.59683e+07	0.902612	-0.00465316	Spearman's rank correlation rho	0.937609	NS	0.995358	54805	HMDB0012453	C17333	165511	Neg	Sterol	Lipid
1-stearoyl-2-docosapentaenoyl-GPC (18:0/22:5n3)*	Contemporaneous Breast Milk Viral Load (Log10)	694	5.54613e+07	0.906867	0.0044489	Spearman's rank correlation rho	0.940827	NS	1.00446	52699	HMDB0008056		24778873	Pos Late	Phosphatidylcholine (PC)	Lipid
X-22162	Contemporaneous Breast Milk Viral Load (Log10)	694	5.54637e+07	0.907761	0.00440602	Spearman's rank correlation rho	0.941353	NS	1.00442	47417				Pos Early
2-oleoylglycerol (18:1)	Contemporaneous Breast Milk Viral Load (Log10)	694	5.54758e+07	0.912295	0.00418857	Spearman's rank correlation rho	0.945187	NS	1.0042	21232	HMDB0011537		5319879	Neg	Monoacylglycerol	Lipid
palmitoyl-linolenoyl-glycerol (16:0/18:3) [2]*	Contemporaneous Breast Milk Viral Load (Log10)	694	5.59352e+07	0.915011	-0.00405832	Spearman's rank correlation rho	0.946055	NS	0.99595	54965	HMDB0007104,HMDB0007105		348277338,348277337	Pos Late	Diacylglycerol	Lipid
1,2-dilinoleoyl-GPC (18:2/18:2)	Contemporaneous Breast Milk Viral Load (Log10)	694	5.54842e+07	0.915467	0.0040365	Spearman's rank correlation rho	0.946124	NS	1.00404	52603	HMDB0008138		5288075	Pos Late	Phosphatidylcholine (PC)	Lipid
linoleoyl-linoleoyl-glycerol (18:2/18:2) [1]*	Contemporaneous Breast Milk Viral Load (Log10)	694	5.59288e+07	0.917392	-0.00394423	Spearman's rank correlation rho	0.947311	NS	0.996064	54968	HMDB0007248		9543729	Pos Late	Diacylglycerol	Lipid
1-stearoyl-2-dihomo-linolenoyl-GPS (18:0/20:3n3 or 6)*	Contemporaneous Breast Milk Viral Load (Log10)	694	5.59264e+07	0.918308	-0.00390032	Spearman's rank correlation rho	0.947455	NS	0.996107	55010	HMDB12382			Pos Late	Phosphatidylserine (PS)	Lipid
phosphatidylcholine (18:0/20:2, 20:0/18:2)*	Contemporaneous Breast Milk Viral Load (Log10)	694	5.54962e+07	0.919937	0.00382229	Spearman's rank correlation rho	0.948333	NS	1.00383	53192	HMDB0008143,HMDB0008045			Pos Late	Phosphatidylcholine (PC)	Lipid
heptanoate (7:0)	Contemporaneous Breast Milk Viral Load (Log10)	694	5.55143e+07	0.926727	0.00349718	Spearman's rank correlation rho	0.953317	NS	1.0035	1644	HMDB0000666	C17714	8094	Neg	Medium Chain Fatty Acid	Lipid
X-26266	Contemporaneous Breast Milk Viral Load (Log10)	694	5.59015e+07	0.92766	-0.00345253	Spearman's rank correlation rho	0.953537	NS	0.996553	65030				Pos Late
X-12407	Contemporaneous Breast Milk Viral Load (Log10)	694	5.55199e+07	0.928816	0.0033972	Spearman's rank correlation rho	0.954258	NS	1.0034	46615				Neg
erucate (22:1n9)	Contemporaneous Breast Milk Viral Load (Log10)	694	5.55527e+07	0.94113	0.00280833	Spearman's rank correlation rho	0.962154	NS	1.00281	1552	HMDB0002068	C08316	8216,5281116	Neg	Long Chain Monounsaturated Fatty Acid	Lipid
dihomo-linoleate (20:2n6)	Contemporaneous Breast Milk Viral Load (Log10)	694	5.58392e+07	0.951045	-0.00233472	Spearman's rank correlation rho	0.970145	NS	0.997668	17805	HMDB0005060	C16525	6439848	Neg	Long Chain Polyunsaturated Fatty Acid (n3 and n6)	Lipid
anserine	Contemporaneous Breast Milk Viral Load (Log10)	694	5.58126e+07	0.961056	-0.00185686	Spearman's rank correlation rho	0.977902	NS	0.998145	15747	HMDB0000194	C01262	112072	Pos Early	Histidine Metabolism	Amino Acid
salicyluric glucuronide*	Contemporaneous Breast Milk Viral Load (Log10)	694	5.56173e+07	0.965447	0.00164735	Spearman's rank correlation rho	0.981551	NS	1.00165	33384	HMDB0240252		121596205	Neg	Drug - Analgesics, Anesthetics	Xenobiotics
methyl glucopyranoside (alpha + beta)	Contemporaneous Breast Milk Viral Load (Log10)	694	5.563e+07	0.970225	0.00141945	Spearman's rank correlation rho	0.984356	NS	1.00142	46144	HMDB0029965		445238,3036743,2108	Neg	Food Component/Plant	Xenobiotics
10-nonadecenoate (19:1n9)	Contemporaneous Breast Milk Viral Load (Log10)	694	5.56366e+07	0.972689	0.00130191	Spearman's rank correlation rho	0.986036	NS	1.0013	33972	HMDB0013622		5312513	Neg	Long Chain Monounsaturated Fatty Acid	Lipid
linoleate (18:2n6)	Contemporaneous Breast Milk Viral Load (Log10)	694	5.57755e+07	0.975009	-0.00119128	Spearman's rank correlation rho	0.987591	NS	0.998809	1105	HMDB0006270,HMDB0000673	C01595	5280450	Neg	Long Chain Polyunsaturated Fatty Acid (n3 and n6)	Lipid
X-21607	Contemporaneous Breast Milk Viral Load (Log10)	694	5.57731e+07	0.975894	-0.0011491	Spearman's rank correlation rho	0.987642	NS	0.998852	46674				Neg
2-methylserine	Contemporaneous Breast Milk Viral Load (Log10)	694	5.56496e+07	0.977605	0.00106753	Spearman's rank correlation rho	0.988143	NS	1.00107	53229		C02115	94309	Pos Early	Glycine, Serine and Threonine Metabolism	Amino Acid
glycocholenate sulfate*	Contemporaneous Breast Milk Viral Load (Log10)	694	5.56533e+07	0.978965	0.00100265	Spearman's rank correlation rho	0.988698	NS	1.001	32599				Neg	Secondary Bile Acid Metabolism	Lipid
isocitrate	Contemporaneous Breast Milk Viral Load (Log10)	694	5.57497e+07	0.984708	-0.000728873	Spearman's rank correlation rho	0.993675	NS	0.999271	12110	HMDB0001874	C00451	5318532	Polar	TCA Cycle	Energy
1-stearoyl-2-docosahexaenoyl-GPE (18:0/22:6)*	Contemporaneous Breast Milk Viral Load (Log10)	694	5.57341e+07	0.990604	-0.000447846	Spearman's rank correlation rho	0.996325	NS	0.999552	52466	HMDB0009012		9546798	Pos Late	Phosphatidylethanolamine (PE)	Lipid
1-palmitoleoylglycerol (16:1)*	Contemporaneous Breast Milk Viral Load (Log10)	694	5.57268e+07	0.993339	-0.000317488	Spearman's rank correlation rho	0.99771	NS	0.999683	52431	HMDB0011565			Neg	Monoacylglycerol	Lipid
pyruvate	Contemporaneous Breast Milk Viral Load (Log10)	694	5.56943e+07	0.99443	0.000265497	Spearman's rank correlation rho	0.99771	NS	1.00027	48990	HMDB0000243	C00022	1060	Polar	Glycolysis, Gluconeogenesis, and Pyruvate Metabolism	Carbohydrate
stearate (18:0)	Contemporaneous Breast Milk Viral Load (Log10)	694	5.57208e+07	0.995587	-0.000210323	Spearman's rank correlation rho	0.998269	NS	0.99979	1358	HMDB0000827	C01530	5281	Neg	Long Chain Saturated Fatty Acid	Lipid
N-oleoyltaurine	Contemporaneous Breast Milk Viral Load (Log10)	694	5.5698e+07	0.995812	0.0001996	Spearman's rank correlation rho	0.998269	NS	1.0002	39732			6437033	Neg	Endocannabinoid	Lipid
ethylmalonate	Contemporaneous Breast Milk Viral Load (Log10)	694	5.57024e+07	0.997474	0.0001204	Spearman's rank correlation rho	0.998346	NS	1.00012	15765	HMDB0000622		11756	Polar	Leucine, Isoleucine and Valine Metabolism	Amino Acid
hydroxy-N6,N6,N6-trimethyllysine*	Contemporaneous Breast Milk Viral Load (Log10)	694	5.57157e+07	0.997527	-0.000117877	Spearman's rank correlation rho	0.998346	NS	0.999882	62959				Pos Early	Lysine Metabolism	Amino Acid
1-stearoyl-2-dihomo-linolenoyl-GPC (18:0/20:3n3 or 6)*	Contemporaneous Breast Milk Viral Load (Log10)	694	5.57104e+07	0.999522	-2.27849e-05	Spearman's rank correlation rho	0.999522	NS	0.999977	52629	HMDB0008047			Pos Late	Phosphatidylcholine (PC)	Lipid
6-aminocaproate	Contemporaneous Breast Milk Viral Load (Log10)	694	NA	NA	NA	Spearman's rank correlation rho	NA	NA	NA	20715	HMDB0001901	C02378	564	Pos Early	Fatty Acid, Amino	Lipid
asmol	Contemporaneous Breast Milk Viral Load (Log10)	694	NA	NA	NA	Spearman's rank correlation rho	NA	NA	NA	42588	HMDB0001937	C11770	2083	Pos Early	Drug - Respiratory	Xenobiotics
diphenhydramine	Contemporaneous Breast Milk Viral Load (Log10)	694	NA	NA	NA	Spearman's rank correlation rho	NA	NA	NA	38669	HMDB0001927	C06960	3100	Pos Late	Drug - Respiratory	Xenobiotics
indomethacin	Contemporaneous Breast Milk Viral Load (Log10)	694	NA	NA	NA	Spearman's rank correlation rho	NA	NA	NA	62978	HMDB0014473	C01926,D00141	3715	Neg	Drug - Analgesics, Anesthetics	Xenobiotics
metformin	Contemporaneous Breast Milk Viral Load (Log10)	694	NA	NA	NA	Spearman's rank correlation rho	NA	NA	NA	38306	HMDB0001921	C07151	4091	Pos Early	Drug - Metabolic	Xenobiotics
trizma acetate	Contemporaneous Breast Milk Viral Load (Log10)	694	NA	NA	NA	Spearman's rank correlation rho	NA	NA	NA	20710		C07182	16218782	Pos Early	Chemical	Xenobiotics
X-24608	Contemporaneous Breast Milk Viral Load (Log10)	694	NA	NA	NA	Spearman's rank correlation rho	NA	NA	NA	53023				Neg
X-12127	Baseline Maternal CD4	1426	7.01725e+08	1.02097e-72	-0.451977	Spearman's rank correlation rho	2.48911e-69	down	0.636369	47702				Pos Early
tryptophan	Baseline Maternal CD4	1426	3.24276e+08	2.3803e-37	0.329022	Spearman's rank correlation rho	2.90159e-34	up	1.38961	54	HMDB0000929	C00078	6305	Pos Early	Tryptophan Metabolism	Amino Acid
cytosine	Baseline Maternal CD4	1426	6.3934e+08	5.84637e-36	-0.322894	Spearman's rank correlation rho	4.75115e-33	down	0.724051	573	HMDB0000630	C00380	597	Pos Early	Pyrimidine Metabolism, Cytidine containing	Nucleotide
dimethylarginine (SDMA + ADMA)	Baseline Maternal CD4	1426	6.25216e+08	9.25354e-30	-0.293668	Spearman's rank correlation rho	4.51203e-27	down	0.745524	36808	HMDB0003334,HMDB0001539	C21189,C03626	123831,169148	Pos Early	Urea cycle; Arginine and Proline Metabolism	Amino Acid
5-methyluridine (ribothymidine)	Baseline Maternal CD4	1426	3.51882e+08	1.37093e-25	0.271903	Spearman's rank correlation rho	4.77477e-23	up	1.31246	35136	HMDB0000884		445408	Neg	Pyrimidine Metabolism, Uracil containing	Nucleotide
3'-sialyllactose	Baseline Maternal CD4	1426	6.13996e+08	2.52221e-25	-0.270453	Spearman's rank correlation rho	7.68643e-23	down	0.763034	40424	HMDB0000825		123914	Polar	Disaccharides and Oligosaccharides	Carbohydrate
N6,N6,N6-trimethyllysine	Baseline Maternal CD4	1426	6.1185e+08	1.59473e-24	-0.266011	Spearman's rank correlation rho	4.31994e-22	down	0.76643	1498	HMDB0001325	C03793	440120	Pos Early	Lysine Metabolism	Amino Acid
N1-methyladenosine	Baseline Maternal CD4	1426	6.05585e+08	2.84937e-22	-0.253049	Spearman's rank correlation rho	6.94676e-20	down	0.77643	15650	HMDB0003331	C02494	27476	Pos Early	Purine Metabolism, Adenine containing	Nucleotide
X-15503	Baseline Maternal CD4	1426	5.95268e+08	7.80191e-19	-0.231702	Spearman's rank correlation rho	1.58509e-16	down	0.793183	49565				Pos Early
N1-methyl-2-pyridone-5-carboxamide	Baseline Maternal CD4	1426	5.92581e+08	5.41077e-18	-0.226141	Spearman's rank correlation rho	9.42247e-16	down	0.797606	40469	HMDB0004193	C05842	69698	Neg	Nicotinate and Nicotinamide Metabolism	Cofactors and Vitamins
X-12100	Baseline Maternal CD4	1426	5.92199e+08	7.096e-18	-0.225351	Spearman's rank correlation rho	1.15334e-15	down	0.798236	47687				Pos Early
3-(3-amino-3-carboxypropyl)uridine*	Baseline Maternal CD4	1426	5.90707e+08	2.02581e-17	-0.222264	Spearman's rank correlation rho	2.59943e-15	down	0.800704	62924			171198	Neg	Pyrimidine Metabolism, Uracil containing	Nucleotide
N,N,N-trimethyl-5-aminovalerate	Baseline Maternal CD4	1426	5.90057e+08	3.18388e-17	-0.220919	Spearman's rank correlation rho	3.88115e-15	down	0.801781	57687			14274897	Pos Early	Lysine Metabolism	Amino Acid
N6-carbamoylthreonyladenosine	Baseline Maternal CD4	1426	5.89919e+08	3.50263e-17	-0.220634	Spearman's rank correlation rho	4.06639e-15	down	0.80201	35157	HMDB0041623		161466	Neg	Purine Metabolism, Adenine containing	Nucleotide
N-acetylalanine	Baseline Maternal CD4	1426	5.87519e+08	1.80999e-16	-0.215667	Spearman's rank correlation rho	1.91859e-14	down	0.806004	1585	HMDB0000766	C02847	88064	Polar	Alanine and Aspartate Metabolism	Amino Acid
3-indoxyl sulfate	Baseline Maternal CD4	1426	5.87417e+08	1.93846e-16	-0.215457	Spearman's rank correlation rho	1.96915e-14	down	0.806173	27672	HMDB0000682		10258	Neg	Tryptophan Metabolism	Amino Acid
pyridoxal	Baseline Maternal CD4	1426	3.79548e+08	2.51491e-16	0.214657	Spearman's rank correlation rho	2.45254e-14	up	1.23944	1651	HMDB0001545	C00250	1050	Pos Early	Vitamin B6 Metabolism	Cofactors and Vitamins
hydroxyasparagine**	Baseline Maternal CD4	1426	5.86411e+08	3.81078e-16	-0.213374	Spearman's rank correlation rho	3.57334e-14	down	0.807854	62060	HMDB32332	C20631	15991574	Pos Early	Alanine and Aspartate Metabolism	Amino Acid
X-25422	Baseline Maternal CD4	1426	5.84727e+08	1.16202e-15	-0.209891	Spearman's rank correlation rho	1.04926e-13	down	0.810673	62719				Pos Early
nicotinurate (nicotinoylglycine)	Baseline Maternal CD4	1426	5.8424e+08	1.5985e-15	-0.208883	Spearman's rank correlation rho	1.39184e-13	down	0.81149	35121	HMDB0003269	C05380	68499	Pos Early	Nicotinate and Nicotinamide Metabolism	Cofactors and Vitamins
dehydroepiandrosterone sulfate (DHEA-S)	Baseline Maternal CD4	1426	3.8404e+08	4.81042e-15	0.205362	Spearman's rank correlation rho	4.04407e-13	up	1.22797	32425	HMDB0001032	C04555	12594	Neg	Androgenic Steroids	Lipid
N,N-dimethylalanine	Baseline Maternal CD4	1426	5.82362e+08	5.38564e-15	-0.204997	Spearman's rank correlation rho	4.24303e-13	down	0.81465	63151			5488191	Pos Early	Alanine and Aspartate Metabolism	Amino Acid
N-acetylserine	Baseline Maternal CD4	1426	5.82359e+08	5.39516e-15	-0.204991	Spearman's rank correlation rho	4.24303e-13	down	0.814654	37076	HMDB0002931		65249	Polar	Glycine, Serine and Threonine Metabolism	Amino Acid
N1-methylinosine	Baseline Maternal CD4	1426	5.81541e+08	9.08853e-15	-0.203299	Spearman's rank correlation rho	6.7145e-13	down	0.816035	48351	HMDB0002721		650095	Pos Early	Purine Metabolism, (Hypo)Xanthine/Inosine containing	Nucleotide
3-(4-hydroxyphenyl)lactate	Baseline Maternal CD4	1426	5.81446e+08	9.65241e-15	-0.203102	Spearman's rank correlation rho	6.92135e-13	down	0.816195	32197	HMDB0000755	C03672	9378	Neg	Tyrosine Metabolism	Amino Acid
5-hydroxylysine	Baseline Maternal CD4	1426	5.80695e+08	1.5518e-14	-0.201547	Spearman's rank correlation rho	1.08094e-12	down	0.817465	15685	HMDB0000450	C16741	3032849	Pos Early	Lysine Metabolism	Amino Acid
betaine	Baseline Maternal CD4	1426	5.79194e+08	3.95638e-14	-0.198442	Spearman's rank correlation rho	2.60693e-12	down	0.820007	3141	HMDB0000043	C00719	247	Pos Early	Glycine, Serine and Threonine Metabolism	Amino Acid
glycerol 3-phosphate	Baseline Maternal CD4	1426	5.79096e+08	4.20509e-14	-0.198238	Spearman's rank correlation rho	2.6979e-12	down	0.820174	43847	HMDB0000126	C0093	754	Polar	Glycerolipid Metabolism	Lipid
ergothioneine	Baseline Maternal CD4	1426	3.88793e+08	9.39509e-14	0.195528	Spearman's rank correlation rho	5.58664e-12	up	1.21595	37459	HMDB0003045	C05570	5351619	Pos Early	Food Component/Plant	Xenobiotics
3-hydroxyindolin-2-one	Baseline Maternal CD4	1426	5.76365e+08	2.21743e-13	-0.192588	Spearman's rank correlation rho	1.25723e-11	down	0.824822	42561		C11130	6097	Pos Early	Food Component/Plant	Xenobiotics
biliverdin	Baseline Maternal CD4	1426	3.90487e+08	2.61268e-13	0.192021	Spearman's rank correlation rho	1.44766e-11	up	1.2117	2137	HMDB0001008	C00500	5280353	Pos Late	Hemoglobin and Porphyrin Metabolism	Cofactors and Vitamins
deoxycarnitine	Baseline Maternal CD4	1426	5.75651e+08	3.39753e-13	-0.19111	Spearman's rank correlation rho	1.84071e-11	down	0.826042	36747	HMDB0001161	C01181	22620	Pos Early	Carnitine Metabolism	Lipid
hydroxy-N6,N6,N6-trimethyllysine*	Baseline Maternal CD4	1426	5.75116e+08	4.66429e-13	-0.190004	Spearman's rank correlation rho	2.47207e-11	down	0.826955	62959				Pos Early	Lysine Metabolism	Amino Acid
asparagine	Baseline Maternal CD4	1426	5.74926e+08	5.21903e-13	-0.189611	Spearman's rank correlation rho	2.65083e-11	down	0.827281	512	HMDB0000168	C00152	6267	Polar	Alanine and Aspartate Metabolism	Amino Acid
3-aminoisobutyrate	Baseline Maternal CD4	1426	5.74132e+08	8.3217e-13	-0.187967	Spearman's rank correlation rho	4.14047e-11	down	0.828642	1566	HMDB0002166	C05145	64956	Pos Early	Pyrimidine Metabolism, Thymine containing	Nucleotide
X-11381	Baseline Maternal CD4	1426	5.73753e+08	1.03789e-12	-0.187184	Spearman's rank correlation rho	5.06073e-11	down	0.829291	46347				Neg
nicotinamide adenine dinucleotide (NAD+)	Baseline Maternal CD4	1426	3.93407e+08	1.45482e-12	0.18598	Spearman's rank correlation rho	6.89117e-11	up	1.2044	5278		C00003	5892	Neg	Nicotinate and Nicotinamide Metabolism	Cofactors and Vitamins
succinylcarnitine (C4-DC)	Baseline Maternal CD4	1426	5.72963e+08	1.64096e-12	-0.185548	Spearman's rank correlation rho	7.54842e-11	down	0.830649	37058	HMDB0061717		71464481	Pos Early	TCA Cycle	Energy
UDP-glucuronate	Baseline Maternal CD4	1426	3.93714e+08	1.73676e-12	0.185345	Spearman's rank correlation rho	7.84113e-11	up	1.20363	2763	HMDB0000935	C00167	17473	Neg	Nucleotide Sugar	Carbohydrate
stachydrine	Baseline Maternal CD4	1426	5.71739e+08	3.30769e-12	-0.183017	Spearman's rank correlation rho	1.44003e-10	down	0.832754	34384	HMDB0004827	C10172	115244	Pos Early	Food Component/Plant	Xenobiotics
androsterone sulfate	Baseline Maternal CD4	1426	3.96969e+08	1.09457e-11	0.178609	Spearman's rank correlation rho	4.523e-10	up	1.19555	31591	HMDB0002759		159663	Neg	Androgenic Steroids	Lipid
X-12026	Baseline Maternal CD4	1426	5.69313e+08	1.28917e-11	-0.177997	Spearman's rank correlation rho	5.23834e-10	down	0.836945	47905				Neg
phenylalanine	Baseline Maternal CD4	1426	5.68933e+08	1.59009e-11	-0.17721	Spearman's rank correlation rho	6.35515e-10	down	0.837604	64	HMDB0000159	C00079	6140	Pos Early	Phenylalanine Metabolism	Amino Acid
mannitol/sorbitol	Baseline Maternal CD4	1426	3.98311e+08	2.28955e-11	0.175834	Spearman's rank correlation rho	8.72176e-10	up	1.19224	46142	HMDB0000247,HMDB0000765	C00392,C00794	5780,6251	Polar	Fructose, Mannose and Galactose Metabolism	Carbohydrate
glutamine_degradant*	Baseline Maternal CD4	1426	5.67e+08	4.55058e-11	-0.173211	Spearman's rank correlation rho	1.63152e-09	down	0.840961	46225				Pos Early	Partially Characterized Molecules	Partially Characterized Molecules
2R,3R-dihydroxybutyrate	Baseline Maternal CD4	1426	5.66279e+08	6.69492e-11	-0.171718	Spearman's rank correlation rho	2.27588e-09	down	0.842217	63109	HMDB0000498		13120901	Polar	Fatty Acid, Dihydroxy	Lipid
nicotinamide ribonucleotide (NMN)	Baseline Maternal CD4	1426	4.00654e+08	8.08291e-11	0.170985	Spearman's rank correlation rho	2.69947e-09	up	1.18647	22152	HMDB0000229	C00455	14180	Pos Early	Nicotinate and Nicotinamide Metabolism	Cofactors and Vitamins
2,4-dihydroxybutyrate	Baseline Maternal CD4	1426	5.65826e+08	8.51323e-11	-0.170782	Spearman's rank correlation rho	2.80476e-09	down	0.843005	62951	HMDB0000360		192742	Polar	Fatty Acid, Dihydroxy	Lipid
mannonate*	Baseline Maternal CD4	1426	5.65286e+08	1.13236e-10	-0.169665	Spearman's rank correlation rho	3.48157e-09	down	0.843948	62864			3246006	Polar	Food Component/Plant	Xenobiotics
N-octanoylglycine	Baseline Maternal CD4	1426	5.6527e+08	1.14243e-10	-0.16963	Spearman's rank correlation rho	3.48157e-09	down	0.843977	43502	HMDB0000832		84290	Neg	Fatty Acid Metabolism (Acyl Glycine)	Lipid
sarcosine	Baseline Maternal CD4	1426	5.6489e+08	1.39428e-10	-0.168845	Spearman's rank correlation rho	4.19661e-09	down	0.84464	1516	HMDB0000271	C00213	1088	Pos Early	Glycine, Serine and Threonine Metabolism	Amino Acid
N6-methyllysine	Baseline Maternal CD4	1426	5.64268e+08	1.92893e-10	-0.167558	Spearman's rank correlation rho	5.59848e-09	down	0.845728	62860	HMDB0002038	C02728	164795	Pos Early	Lysine Metabolism	Amino Acid
glycerophosphorylcholine (GPC)	Baseline Maternal CD4	1426	5.64221e+08	1.97615e-10	-0.167461	Spearman's rank correlation rho	5.66806e-09	down	0.845809	15990	HMDB0000086	C00670	71920	Pos Early	Phospholipid Metabolism	Lipid
beta-alanine	Baseline Maternal CD4	1426	5.63348e+08	3.10269e-10	-0.165655	Spearman's rank correlation rho	8.49929e-09	down	0.847339	55	HMDB0000056	C00099	239	Pos Early	Pyrimidine Metabolism, Uracil containing	Nucleotide
UDP-N-acetylglucosamine/galactosamine	Baseline Maternal CD4	1426	4.03692e+08	3.93119e-10	0.164699	Spearman's rank correlation rho	1.05321e-08	up	1.17904	46148	HMDB0000304,HMDB0000290	C00203,C00043	44576,1167	Neg	Nucleotide Sugar	Carbohydrate
N2,N2-dimethylguanosine	Baseline Maternal CD4	1426	5.62145e+08	5.73196e-10	-0.163164	Spearman's rank correlation rho	1.50264e-08	down	0.849452	35137	HMDB0004824		135501639	Pos Early	Purine Metabolism, Guanine containing	Nucleotide
N-acetylglutamate	Baseline Maternal CD4	1426	5.61411e+08	8.29404e-10	-0.161646	Spearman's rank correlation rho	2.12062e-08	down	0.850743	15720	HMDB0001138	C00624	70914	Pos Early	Glutamate Metabolism	Amino Acid
N-acetylglucosamine/N-acetylgalactosamine	Baseline Maternal CD4	1426	4.06921e+08	1.97735e-09	0.158018	Spearman's rank correlation rho	4.72626e-08	up	1.17119	46539	HMDB0000212,HMDB0000215	C01074	439174,84265	Pos Early	Aminosugar Metabolism	Carbohydrate
pyridoxamine	Baseline Maternal CD4	1426	4.07284e+08	2.36181e-09	0.157266	Spearman's rank correlation rho	5.53663e-08	up	1.17031	2150	HMDB0001431	C00534	1052	Pos Early	Vitamin B6 Metabolism	Cofactors and Vitamins
vanillactate	Baseline Maternal CD4	1426	5.58895e+08	2.86822e-09	-0.15644	Spearman's rank correlation rho	6.59691e-08	down	0.855183	54910	HMDB0000913		160637	Neg	Tyrosine Metabolism	Amino Acid
urate	Baseline Maternal CD4	1426	5.58852e+08	2.92861e-09	-0.156351	Spearman's rank correlation rho	6.67286e-08	down	0.855259	1604	HMDB0000289	C00366	1175	Neg	Purine Metabolism, (Hypo)Xanthine/Inosine containing	Nucleotide
X-12013	Baseline Maternal CD4	1426	4.08777e+08	4.85653e-09	0.154177	Spearman's rank correlation rho	1.09632e-07	up	1.1667	46611				Neg
homocitrulline	Baseline Maternal CD4	1426	5.57711e+08	5.06996e-09	-0.153991	Spearman's rank correlation rho	1.134e-07	down	0.85728	22138	HMDB0000679	C02427	65072	Pos Early	Urea cycle; Arginine and Proline Metabolism	Amino Acid
UDP-glucose/UDP-galactose	Baseline Maternal CD4	1426	4.09548e+08	7.00619e-09	0.152583	Spearman's rank correlation rho	1.5251e-07	up	1.16484	38670	HMDB0000286,HMDB0000302	C00052,C00029	8629,23724458	Neg	Nucleotide Sugar	Carbohydrate
nicotinamide	Baseline Maternal CD4	1426	5.54968e+08	1.83409e-08	-0.148315	Spearman's rank correlation rho	3.88208e-07	down	0.86216	594	HMDB0001406	C00153	936	Pos Early	Nicotinate and Nicotinamide Metabolism	Cofactors and Vitamins
glycerol 2-phosphate	Baseline Maternal CD4	1426	5.54953e+08	1.84709e-08	-0.148283	Spearman's rank correlation rho	3.88208e-07	down	0.862187	27728	HMDB0002520	C02979	3611397,2526	Polar	Chemical	Xenobiotics
trigonelline (N'-methylnicotinate)	Baseline Maternal CD4	1426	5.54568e+08	2.20411e-08	-0.147486	Spearman's rank correlation rho	4.55392e-07	down	0.862875	32401	HMDB0000875	C01004	5570	Pos Early	Nicotinate and Nicotinamide Metabolism	Cofactors and Vitamins
uridine 5'-monophosphate (UMP)	Baseline Maternal CD4	1426	4.12111e+08	2.30709e-08	0.147279	Spearman's rank correlation rho	4.72663e-07	up	1.15868	2856	HMDB0000288	C00105	6030	Neg	Pyrimidine Metabolism, Uracil containing	Nucleotide
X-12544	Baseline Maternal CD4	1426	4.12263e+08	2.47281e-08	0.146965	Spearman's rank correlation rho	5.02213e-07	up	1.15831	46510				Neg
2'-O-methylcytidine	Baseline Maternal CD4	1426	5.54077e+08	2.75657e-08	-0.146471	Spearman's rank correlation rho	5.43833e-07	down	0.863751	57554			150971	Pos Early	Pyrimidine Metabolism, Cytidine containing	Nucleotide
X-13729	Baseline Maternal CD4	1426	5.53865e+08	3.03509e-08	-0.146032	Spearman's rank correlation rho	5.87267e-07	down	0.86413	47971				Neg
phenol sulfate	Baseline Maternal CD4	1426	5.53396e+08	3.75005e-08	-0.145063	Spearman's rank correlation rho	7.14266e-07	down	0.864968	32553	HMDB0060015	C02180	74426	Neg	Tyrosine Metabolism	Amino Acid
N-formylkynurenine	Baseline Maternal CD4	1426	5.53289e+08	3.93638e-08	-0.144839	Spearman's rank correlation rho	7.32587e-07	down	0.865161	64334	HMDB01200	C15605,C02406,C02700	910	Pos Early	Tryptophan Metabolism	Amino Acid
N-methylproline	Baseline Maternal CD4	1426	5.53024e+08	4.43217e-08	-0.144292	Spearman's rank correlation rho	8.12453e-07	down	0.865635	37431	HMDB0094696		643474	Pos Early	Urea cycle; Arginine and Proline Metabolism	Amino Acid
uridine	Baseline Maternal CD4	1426	4.13694e+08	4.71749e-08	0.144004	Spearman's rank correlation rho	8.51944e-07	up	1.15489	606	HMDB0000296	C00299	6029	Neg	Pyrimidine Metabolism, Uracil containing	Nucleotide
3-phosphoserine	Baseline Maternal CD4	1426	5.52491e+08	5.62289e-08	-0.143188	Spearman's rank correlation rho	1.00063e-06	down	0.866591	543	HMDB0001721,HMDB0000272	C01005,C02532	68841	Pos Early	Glycine, Serine and Threonine Metabolism	Amino Acid
creatine phosphate	Baseline Maternal CD4	1426	5.52474e+08	5.66416e-08	-0.143154	Spearman's rank correlation rho	1.00067e-06	down	0.86662	33951	HMDB0001511	C02305	9548602587	Neg	Creatine Metabolism	Amino Acid
X-11843	Baseline Maternal CD4	1426	4.14351e+08	6.31994e-08	0.142643	Spearman's rank correlation rho	1.10849e-06	up	1.15332	46466				Neg
dimethylglycine	Baseline Maternal CD4	1426	5.52203e+08	6.38742e-08	-0.142593	Spearman's rank correlation rho	1.11232e-06	down	0.867107	5086	HMDB0000092	C03626	673	Pos Early	Glycine, Serine and Threonine Metabolism	Amino Acid
3-S-cysteinyl-2-methylpropanoate*	Baseline Maternal CD4	1426	5.52077e+08	6.75478e-08	-0.142332	Spearman's rank correlation rho	1.16336e-06	down	0.867334	62310	HMDB30411			Pos Early	Chemical	Xenobiotics
2-hydroxyglutarate	Baseline Maternal CD4	1426	5.51911e+08	7.26577e-08	-0.14199	Spearman's rank correlation rho	1.23874e-06	down	0.86763	37253	HMDB0059655	C02630	43	Polar	Fatty Acid, Dicarboxylate	Lipid
N1-methylguanosine	Baseline Maternal CD4	1426	5.51836e+08	7.50968e-08	-0.141835	Spearman's rank correlation rho	1.27143e-06	down	0.867765	31609	HMDB0001563		96373	Pos Early	Purine Metabolism, Guanine containing	Nucleotide
1-(1-enyl-stearoyl)-GPE (P-18:0)*	Baseline Maternal CD4	1426	5.51255e+08	9.68987e-08	-0.140631	Spearman's rank correlation rho	1.59621e-06	down	0.868809	39271	HMDB0240598			Pos Late	Lysoplasmalogen	Lipid
butyrylcarnitine (C4)	Baseline Maternal CD4	1426	5.4987e+08	1.76296e-07	-0.137766	Spearman's rank correlation rho	2.79097e-06	down	0.871302	32412	HMDB0002013	C02862	439829	Pos Early	Fatty Acid Metabolism (also BCAA Metabolism)	Lipid
nicotinamide riboside	Baseline Maternal CD4	1426	4.17015e+08	2.00926e-07	0.137132	Spearman's rank correlation rho	3.14012e-06	up	1.14698	33013	HMDB0000855	C03150	439924	Pos Early	Nicotinate and Nicotinamide Metabolism	Cofactors and Vitamins
cytidine 5'-monophosphate (5'-CMP)	Baseline Maternal CD4	1426	4.17078e+08	2.06408e-07	0.137001	Spearman's rank correlation rho	3.20523e-06	up	1.14683	2372	HMDB0000095	C00055	6131	Pos Early	Pyrimidine Metabolism, Cytidine containing	Nucleotide
X-24729	Baseline Maternal CD4	1426	4.1725e+08	2.22049e-07	0.136646	Spearman's rank correlation rho	3.38347e-06	up	1.14642	53158				Pos Early
cytidine 5'-monophospho-N-acetylneuraminic acid	Baseline Maternal CD4	1426	4.17431e+08	2.39771e-07	0.136271	Spearman's rank correlation rho	3.63081e-06	up	1.14599	36831	HMDB0001176	C00128	448209	Polar	Nucleotide Sugar	Carbohydrate
lactosyl-N-arachidoyl-sphingosine (d18:1/20:0)*	Baseline Maternal CD4	1426	4.17823e+08	2.82958e-07	0.135459	Spearman's rank correlation rho	4.23221e-06	up	1.14506	57425	HMDB0011593	C01290	53481000	Pos Late	Lactosylceramides (LCER)	Lipid
1-(1-enyl-oleoyl)-GPE (P-18:1)*	Baseline Maternal CD4	1426	5.48734e+08	2.85441e-07	-0.135416	Spearman's rank correlation rho	4.24333e-06	down	0.873352	44621				Pos Late	Lysoplasmalogen	Lipid
creatine	Baseline Maternal CD4	1426	5.48467e+08	3.19311e-07	-0.134864	Spearman's rank correlation rho	4.71807e-06	down	0.873835	27718	HMDB0000064	C00300	586	Pos Early	Creatine Metabolism	Amino Acid
lactosyl-N-stearoyl-sphingosine (d18:1/18:0)*	Baseline Maternal CD4	1426	4.18698e+08	4.0799e-07	0.133648	Spearman's rank correlation rho	5.99204e-06	up	1.14299	54980	HMDB0011591		10260120	Pos Late	Lactosylceramides (LCER)	Lipid
nisinate (24:6n3)	Baseline Maternal CD4	1426	4.1901e+08	4.64249e-07	0.133003	Spearman's rank correlation rho	6.65787e-06	up	1.14225	57810	HMDB0013025		11792612	Neg	Long Chain Polyunsaturated Fatty Acid (n3 and n6)	Lipid
X-15728	Baseline Maternal CD4	1426	4.19344e+08	5.32821e-07	0.132312	Spearman's rank correlation rho	7.50877e-06	up	1.14146	46666				Neg
glycine	Baseline Maternal CD4	1426	5.45861e+08	9.31972e-07	-0.12947	Spearman's rank correlation rho	1.26936e-05	down	0.878561	58	HMDB0000123	C00037	750	Pos Early	Glycine, Serine and Threonine Metabolism	Amino Acid
naringenin 7-glucuronide	Baseline Maternal CD4	1426	5.45821e+08	9.47027e-07	-0.129388	Spearman's rank correlation rho	1.28269e-05	down	0.878633	54924				Neg	Food Component/Plant	Xenobiotics
1-palmitoyl-2-linoleoyl-GPE (16:0/18:2)	Baseline Maternal CD4	1426	4.21107e+08	1.08957e-06	0.128665	Spearman's rank correlation rho	1.45157e-05	up	1.13731	42449	HMDB0005322		9546747	Pos Late	Phosphatidylethanolamine (PE)	Lipid
methionine	Baseline Maternal CD4	1426	4.21676e+08	1.36695e-06	0.127488	Spearman's rank correlation rho	1.79174e-05	up	1.13597	1302	HMDB0000696	C00073	6137	Pos Early	Methionine, Cysteine, SAM and Taurine Metabolism	Amino Acid
1-palmitoyl-2-arachidonoyl-GPE (16:0/20:4)*	Baseline Maternal CD4	1426	4.22062e+08	1.59264e-06	0.126689	Spearman's rank correlation rho	2.05442e-05	up	1.13506	52464	HMDB0005323	C05210	9546800	Pos Late	Phosphatidylethanolamine (PE)	Lipid
glucose 6-phosphate	Baseline Maternal CD4	1426	5.44339e+08	1.70838e-06	-0.126321	Spearman's rank correlation rho	2.18065e-05	down	0.881332	31260	HMDB0001401	C00092	5958	Polar	Glycolysis, Gluconeogenesis, and Pyruvate Metabolism	Carbohydrate
hexanoylcarnitine (C6)	Baseline Maternal CD4	1426	5.44219e+08	1.79042e-06	-0.126074	Spearman's rank correlation rho	2.26168e-05	down	0.88155	32328	HMDB0000756		6426853	Pos Early	Fatty Acid Metabolism (Acyl Carnitine, Medium Chain)	Lipid
ornithine	Baseline Maternal CD4	1426	5.44105e+08	1.87255e-06	-0.125837	Spearman's rank correlation rho	2.35324e-05	down	0.881758	1493	HMDB0000214	C00077	6262	Pos Early	Urea cycle; Arginine and Proline Metabolism	Amino Acid
N-acetylglutamine	Baseline Maternal CD4	1426	5.44068e+08	1.89995e-06	-0.125761	Spearman's rank correlation rho	2.37542e-05	down	0.881826	33943	HMDB0006029	C02716	182230	Pos Early	Glutamate Metabolism	Amino Acid
2-aminoadipate	Baseline Maternal CD4	1426	5.43053e+08	2.81838e-06	-0.123661	Spearman's rank correlation rho	3.37551e-05	down	0.883679	6146	HMDB0000510	C00956	92136	Polar	Lysine Metabolism	Amino Acid
X-23171	Baseline Maternal CD4	1426	5.43048e+08	2.82447e-06	-0.123649	Spearman's rank correlation rho	3.37551e-05	down	0.88369	48851				Pos Early
ribose	Baseline Maternal CD4	1426	4.2387e+08	3.21766e-06	0.122948	Spearman's rank correlation rho	3.80809e-05	up	1.13083	1471	HMDB0000283	C00121	5779	Polar	Pentose Metabolism	Carbohydrate
beta-hydroxyisovalerate	Baseline Maternal CD4	1426	5.42266e+08	3.81013e-06	-0.122032	Spearman's rank correlation rho	4.42338e-05	down	0.88512	12129	HMDB0000754		69362	Polar	Leucine, Isoleucine and Valine Metabolism	Amino Acid
2-methylserine	Baseline Maternal CD4	1426	5.42229e+08	3.86504e-06	-0.121955	Spearman's rank correlation rho	4.46587e-05	down	0.885189	53229		C02115	94309	Pos Early	Glycine, Serine and Threonine Metabolism	Amino Acid
ribitol	Baseline Maternal CD4	1426	4.24691e+08	4.39889e-06	0.121249	Spearman's rank correlation rho	5.03497e-05	up	1.12891	15772	HMDB0002917,HMDB0001851,HMDB0000568,HMDB0000508	C00379,C01904,C00474,C00532	6912	Polar	Pentose Metabolism	Carbohydrate
propionylcarnitine (C3)	Baseline Maternal CD4	1426	5.41746e+08	4.63972e-06	-0.120957	Spearman's rank correlation rho	5.26123e-05	down	0.886072	32452	HMDB0000824	C03017	107738	Pos Early	Fatty Acid Metabolism (also BCAA Metabolism)	Lipid
beta-citrylglutamate	Baseline Maternal CD4	1426	5.41523e+08	5.0469e-06	-0.120495	Spearman's rank correlation rho	5.67021e-05	down	0.886481	54923		C20775	189741	Neg	Glutamate Metabolism	Amino Acid
N-acetyl-isoputreanine	Baseline Maternal CD4	1426	5.41328e+08	5.43141e-06	-0.12009	Spearman's rank correlation rho	6.04647e-05	down	0.88684	62309			131802901	Pos Early	Polyamine Metabolism	Amino Acid
xanthurenate	Baseline Maternal CD4	1426	5.41075e+08	5.96919e-06	-0.119568	Spearman's rank correlation rho	6.47048e-05	down	0.887303	15679	HMDB0000881	C02470	5699	Pos Early	Tryptophan Metabolism	Amino Acid
p-cresol glucuronide*	Baseline Maternal CD4	1426	5.40513e+08	7.3551e-06	-0.118406	Spearman's rank correlation rho	7.83046e-05	down	0.888336	48841	HMDB0011686		154035	Neg	Tyrosine Metabolism	Amino Acid
uracil	Baseline Maternal CD4	1426	5.40364e+08	7.77218e-06	-0.118097	Spearman's rank correlation rho	8.23851e-05	down	0.88861	605	HMDB0000300	C00106	1174	Pos Early	Pyrimidine Metabolism, Uracil containing	Nucleotide
carnitine	Baseline Maternal CD4	1426	5.39735e+08	9.78997e-06	-0.116796	Spearman's rank correlation rho	0.000102879	down	0.889767	15500	HMDB0000062	C00487,C00308	288	Pos Early	Carnitine Metabolism	Lipid
tyramine O-sulfate	Baseline Maternal CD4	1426	5.39228e+08	1.17723e-05	-0.115746	Spearman's rank correlation rho	0.000121101	down	0.890701	48408	HMDB0006409		153005	Neg	Tyrosine Metabolism	Amino Acid
glycerophosphoinositol*	Baseline Maternal CD4	1426	5.39169e+08	1.20286e-05	-0.115623	Spearman's rank correlation rho	0.000122191	down	0.890811	47155			167572	Polar	Phospholipid Metabolism	Lipid
sphingomyelin (d18:2/14:0, d18:1/14:1)*	Baseline Maternal CD4	1426	4.27469e+08	1.22875e-05	0.115501	Spearman's rank correlation rho	0.000123789	up	1.12244	47154	HMDB0240637,HMDB0240612			Pos Late	Sphingomyelins	Lipid
hexanoylglycine	Baseline Maternal CD4	1426	5.39037e+08	1.26148e-05	-0.115351	Spearman's rank correlation rho	0.000126044	down	0.891054	35436	HMDB0000701		99463	Neg	Fatty Acid Metabolism (Acyl Glycine)	Lipid
3-hydroxystachydrine*	Baseline Maternal CD4	1426	5.38945e+08	1.30423e-05	-0.115159	Spearman's rank correlation rho	0.000129311	down	0.891224	62062		C10151	46173781	Pos Early	Food Component/Plant	Xenobiotics
X-21353	Baseline Maternal CD4	1426	5.38943e+08	1.30478e-05	-0.115157	Spearman's rank correlation rho	0.000129311	down	0.891226	46398				Neg
myristoyl-linoleoyl-glycerol (14:0/18:2) [1]*	Baseline Maternal CD4	1426	4.27686e+08	1.32869e-05	0.115053	Spearman's rank correlation rho	0.000131148	up	1.12193	57407	HMDB0007016		14275352	Pos Late	Diacylglycerol	Lipid
1-oleyl-2-linoleoyl-GPC (O-18:1/18:2)*	Baseline Maternal CD4	1426	5.38418e+08	1.57539e-05	-0.11407	Spearman's rank correlation rho	0.000154249	down	0.892196	57722	HMDB0013429		24778939	Pos Late	Plasmalogen	Lipid
1-stearoyl-GPC (18:0)	Baseline Maternal CD4	1426	5.3833e+08	1.62539e-05	-0.113889	Spearman's rank correlation rho	0.000157876	down	0.892357	33961	HMDB0010384		497300	Pos Late	Lysophospholipid	Lipid
trimethylamine N-oxide	Baseline Maternal CD4	1426	5.37781e+08	1.97549e-05	-0.112751	Spearman's rank correlation rho	0.000188135	down	0.893373	40406	HMDB0000925	C01104	1145	Pos Early	Phospholipid Metabolism	Lipid
glucose	Baseline Maternal CD4	1426	4.28877e+08	2.03178e-05	0.112587	Spearman's rank correlation rho	0.000191254	up	1.11917	48152	HMDB0000122	C00031	5793	Polar	Glycolysis, Gluconeogenesis, and Pyruvate Metabolism	Carbohydrate
1-palmitoyl-2-oleoyl-GPI (16:0/18:1)*	Baseline Maternal CD4	1426	4.28942e+08	2.07896e-05	0.112452	Spearman's rank correlation rho	0.000194943	up	1.11902	52669	HMDB0009783		71296232	Polar	Phosphatidylinositol (PI)	Lipid
1-stearoyl-GPS (18:0)*	Baseline Maternal CD4	1426	5.37542e+08	2.14861e-05	-0.112258	Spearman's rank correlation rho	0.000199935	down	0.893813	45966	HMDB0061698		74819135	Neg	Lysophospholipid	Lipid
N6-carboxymethyllysine	Baseline Maternal CD4	1426	5.37492e+08	2.18697e-05	-0.112154	Spearman's rank correlation rho	0.000202732	down	0.893907	36713	HMDB0240347		123800	Pos Early	Advanced Glycation End-product	Carbohydrate
gamma-tocopherol/beta-tocopherol	Baseline Maternal CD4	1426	5.37231e+08	2.39651e-05	-0.111614	Spearman's rank correlation rho	0.00021965	down	0.894389	52473	HMDB0006335,HMDB0001492	C14152,C02483		Pos Late	Tocopherol Metabolism	Cofactors and Vitamins
1-stearoyl-GPE (18:0)	Baseline Maternal CD4	1426	5.37036e+08	2.56526e-05	-0.111211	Spearman's rank correlation rho	0.000233362	down	0.89475	42398	HMDB0011130		9547068	Pos Late	Lysophospholipid	Lipid
N-delta-acetylornithine	Baseline Maternal CD4	1426	5.36628e+08	2.95683e-05	-0.110365	Spearman's rank correlation rho	0.00026699	down	0.895507	43249	HMDB0003357	C00437	9920500	Pos Early	Urea cycle; Arginine and Proline Metabolism	Amino Acid
lanthionine	Baseline Maternal CD4	1426	5.36486e+08	3.10523e-05	-0.110072	Spearman's rank correlation rho	0.000275293	down	0.895769	42002			98504	Pos Early	Methionine, Cysteine, SAM and Taurine Metabolism	Amino Acid
aspartate	Baseline Maternal CD4	1426	4.30292e+08	3.32628e-05	0.109659	Spearman's rank correlation rho	0.000293821	up	1.1159	443	HMDB0000191	C00049	5960	Pos Early	Alanine and Aspartate Metabolism	Amino Acid
N-acetylthreonine	Baseline Maternal CD4	1426	5.36252e+08	3.36625e-05	-0.109588	Spearman's rank correlation rho	0.000296279	down	0.896204	33939	HMDB0062557		152204	Polar	Glycine, Serine and Threonine Metabolism	Amino Acid
4-hydroxyglutamate	Baseline Maternal CD4	1426	5.36142e+08	3.49546e-05	-0.109361	Spearman's rank correlation rho	0.000304355	down	0.896407	40499	HMDB0001344	C03079	439902	Pos Early	Glutamate Metabolism	Amino Acid
4-cholesten-3-one	Baseline Maternal CD4	1426	4.30462e+08	3.52632e-05	0.109308	Spearman's rank correlation rho	0.000305949	up	1.11551	38125	HMDB0000921	C00599	91477	Pos Late	Sterol	Lipid
cis-3,4-methyleneheptanoylcarnitine	Baseline Maternal CD4	1426	5.36035e+08	3.62649e-05	-0.109139	Spearman's rank correlation rho	0.000312417	down	0.896606	64389				Pos Late	Fatty Acid Metabolism (Acyl Carnitine, Medium Chain)	Lipid
prolylproline	Baseline Maternal CD4	1426	5.36022e+08	3.64237e-05	-0.109112	Spearman's rank correlation rho	0.000312679	down	0.89663	40731	HMDB0011180		263469	Pos Early	Dipeptide	Peptide
1-(1-enyl-palmitoyl)-GPE (P-16:0)*	Baseline Maternal CD4	1426	5.3583e+08	3.89e-05	-0.108714	Spearman's rank correlation rho	0.000331602	down	0.896987	39270	HMDB0011152			Pos Late	Lysoplasmalogen	Lipid
decanoylcarnitine (C10)	Baseline Maternal CD4	1426	5.35641e+08	4.14854e-05	-0.108324	Spearman's rank correlation rho	0.000351185	down	0.897337	33941	HMDB0000651		10245190	Pos Late	Fatty Acid Metabolism (Acyl Carnitine, Medium Chain)	Lipid
alpha-tocotrienol	Baseline Maternal CD4	1426	5.35189e+08	4.8344e-05	-0.10739	Spearman's rank correlation rho	0.000403639	down	0.898176	37502	HMDB0006327	C14153	5282347	Pos Late	Tocopherol Metabolism	Cofactors and Vitamins
1-myristoyl-GPI (14:0)*	Baseline Maternal CD4	1426	4.31434e+08	4.90791e-05	0.107297	Spearman's rank correlation rho	0.000408378	up	1.11326	61829				Neg	Lysophospholipid	Lipid
2S,3R-dihydroxybutyrate	Baseline Maternal CD4	1426	5.35076e+08	5.02215e-05	-0.107156	Spearman's rank correlation rho	0.000416463	down	0.898386	62950	HMDB0002453		10964471	Polar	Fatty Acid, Dihydroxy	Lipid
palmitoyl-myristoyl-glycerol (16:0/14:0) [2]	Baseline Maternal CD4	1426	4.31548e+08	5.10028e-05	0.107061	Spearman's rank correlation rho	0.000421507	up	1.113	57364				Pos Late	Diacylglycerol	Lipid
1-methyl-5-imidazolelactate	Baseline Maternal CD4	1426	5.34761e+08	5.58447e-05	-0.106502	Spearman's rank correlation rho	0.000459964	down	0.898973	64596				Pos Early	Histidine Metabolism	Amino Acid
palmitoyl-arachidonoyl-glycerol (16:0/20:4) [2]*	Baseline Maternal CD4	1426	4.32479e+08	6.95865e-05	0.105135	Spearman's rank correlation rho	0.000558065	up	1.11086	54958	HMDB0007112		9543736	Pos Late	Diacylglycerol	Lipid
palmitoyl-dihomo-linolenoyl-glycerol (16:0/20:3n3 or 6) [2]*	Baseline Maternal CD4	1426	4.33154e+08	8.69033e-05	0.103737	Spearman's rank correlation rho	0.000672604	up	1.10931	54941				Pos Late	Diacylglycerol	Lipid
1-(1-enyl-linoleoyl)-GPE (P-18:2)*	Baseline Maternal CD4	1426	5.33128e+08	9.57144e-05	-0.103124	Spearman's rank correlation rho	0.00073381	down	0.902015	64898				Pos Late	Lysoplasmalogen	Lipid
X-12216	Baseline Maternal CD4	1426	5.33114e+08	9.61369e-05	-0.103096	Spearman's rank correlation rho	0.000734739	down	0.90204	46613				Neg
cis-4-decenoylcarnitine (C10:1)	Baseline Maternal CD4	1426	5.33006e+08	9.95889e-05	-0.102871	Spearman's rank correlation rho	0.000751238	down	0.902243	38178	HMDB0013205		57357170	Pos Late	Fatty Acid Metabolism (Acyl Carnitine, Monounsaturated)	Lipid
histidine betaine (hercynine)*	Baseline Maternal CD4	1426	4.3358e+08	9.98365e-05	0.102855	Spearman's rank correlation rho	0.000751238	up	1.10833	62278	HMDB0029422		3083620	Pos Early	Food Component/Plant	Xenobiotics
ethyl beta-glucopyranoside	Baseline Maternal CD4	1426	5.32905e+08	0.000102912	-0.102662	Spearman's rank correlation rho	0.000771999	down	0.902432	64131	HMDB0029968		121667	Neg	Food Component/Plant	Xenobiotics
paraxanthine	Baseline Maternal CD4	1426	5.32829e+08	0.000105451	-0.102506	Spearman's rank correlation rho	0.000786006	down	0.902573	18254	HMDB0001860	C13747	4687	Pos Early	Xanthine Metabolism	Xenobiotics
delta-tocopherol	Baseline Maternal CD4	1426	5.32789e+08	0.000106815	-0.102424	Spearman's rank correlation rho	0.000791531	down	0.902647	33418	HMDB0002902	C14151	92094	Pos Late	Tocopherol Metabolism	Cofactors and Vitamins
1-stearyl-2-linoleoyl-GPC (O-18:0/18:2)*	Baseline Maternal CD4	1426	5.3233e+08	0.000123845	-0.101472	Spearman's rank correlation rho	0.00090512	down	0.903506	57721	HMDB13418		6443070	Pos Late	Plasmalogen	Lipid
dihydroxyacetone phosphate (DHAP)	Baseline Maternal CD4	1426	5.32326e+08	0.000123999	-0.101464	Spearman's rank correlation rho	0.00090512	down	0.903514	15522	HMDB0001473	C00111	668	Neg	Glycolysis, Gluconeogenesis, and Pyruvate Metabolism	Carbohydrate
argininate*	Baseline Maternal CD4	1426	5.32225e+08	0.000128076	-0.101255	Spearman's rank correlation rho	0.000932084	down	0.903703	57461	HMDB0003148		160437	Pos Early	Urea cycle; Arginine and Proline Metabolism	Amino Acid
sphingomyelin (d18:1/14:0, d16:1/16:0)*	Baseline Maternal CD4	1426	4.3444e+08	0.000131672	0.101076	Spearman's rank correlation rho	0.000955405	up	1.10636	42463	HMDB0012097		11433862	Pos Late	Sphingomyelins	Lipid
X-25790	Baseline Maternal CD4	1426	5.31941e+08	0.000140208	-0.100668	Spearman's rank correlation rho	0.00101433	down	0.904233	63560				Pos Early
1-palmityl-2-arachidonoyl-GPC (O-16:0/20:4)*	Baseline Maternal CD4	1426	5.31852e+08	0.000144242	-0.100483	Spearman's rank correlation rho	0.0010343	down	0.9044	52718	HMDB0007982		10747814	Pos Late	Plasmalogen	Lipid
trans-4-hydroxyproline	Baseline Maternal CD4	1426	5.31661e+08	0.000153208	-0.100089	Spearman's rank correlation rho	0.00108898	down	0.904757	32306	HMDB0000725	C01157	5810	Pos Early	Urea cycle; Arginine and Proline Metabolism	Amino Acid
allantoin	Baseline Maternal CD4	1426	5.31301e+08	0.000171642	-0.0993437	Spearman's rank correlation rho	0.00120248	down	0.905431	1107	HMDB0000462	C02348,C01551,C02350	439714,204,439713	Polar	Purine Metabolism, (Hypo)Xanthine/Inosine containing	Nucleotide
cinnamoylglycine	Baseline Maternal CD4	1426	4.3534e+08	0.00017502	0.0992153	Spearman's rank correlation rho	0.00121914	up	1.1043	38637	HMDB0011621		709625	Neg	Food Component/Plant	Xenobiotics
2-stearoyl-GPE (18:0)*	Baseline Maternal CD4	1426	5.31212e+08	0.000176485	-0.0991603	Spearman's rank correlation rho	0.00122584	down	0.905598	41220	HMDB0011129		90658453,53480667	Neg	Lysophospholipid	Lipid
2-myristoylglycerol (14:0)	Baseline Maternal CD4	1426	4.35844e+08	0.000204893	0.0981713	Spearman's rank correlation rho	0.0013981	up	1.10315	34383	HMDB0011530		137938	Neg	Monoacylglycerol	Lipid
methionine sulfoxide	Baseline Maternal CD4	1426	5.30591e+08	0.000214223	-0.0978745	Spearman's rank correlation rho	0.00145076	down	0.906763	18374	HMDB0002005	C02989	158980	Pos Early	Methionine, Cysteine, SAM and Taurine Metabolism	Amino Acid
methyl-4-hydroxybenzoate sulfate	Baseline Maternal CD4	1426	5.30415e+08	0.000226215	-0.0975102	Spearman's rank correlation rho	0.00152352	down	0.907093	48429	HMDB0041646		10657183	Neg	Benzoate Metabolism	Xenobiotics
proline	Baseline Maternal CD4	1426	5.3034e+08	0.00023148	-0.097356	Spearman's rank correlation rho	0.00155325	down	0.907233	1898	HMDB0000162,HMDB0003411	C00148,C000763	8988,145742,614	Pos Early	Urea cycle; Arginine and Proline Metabolism	Amino Acid
lactobionate	Baseline Maternal CD4	1426	4.36244e+08	0.000231905	0.0973437	Spearman's rank correlation rho	0.00155325	up	1.10224	20685			7314	Polar	Disaccharides and Oligosaccharides	Carbohydrate
palmitoyl dihydrosphingomyelin (d18:0/16:0)*	Baseline Maternal CD4	1426	5.30301e+08	0.000234338	-0.0972737	Spearman's rank correlation rho	0.00155526	down	0.907308	52434	HMDB0010168		9939965	Pos Late	Dihydrosphingomyelins	Lipid
3-methylcytidine	Baseline Maternal CD4	1426	5.30297e+08	0.000234624	-0.0972655	Spearman's rank correlation rho	0.00155526	down	0.907315	35132	HMDB0240577		14237477	Pos Early	Pyrimidine Metabolism, Cytidine containing	Nucleotide
4-methylcatechol sulfate	Baseline Maternal CD4	1426	4.36531e+08	0.00025328	0.0967506	Spearman's rank correlation rho	0.00165741	up	1.10159	46146	HMDB0240459		54104170	Neg	Benzoate Metabolism	Xenobiotics
1-arachidonoyl-GPE (20:4n6)*	Baseline Maternal CD4	1426	4.36534e+08	0.000253574	0.0967428	Spearman's rank correlation rho	0.00165741	up	1.10158	35186	HMDB0011517		42607465	Neg	Lysophospholipid	Lipid
3-methylhistidine	Baseline Maternal CD4	1426	5.29393e+08	0.000309201	-0.0953963	Spearman's rank correlation rho	0.00199427	down	0.909013	15677	HMDB0000479	C01152	64969	Pos Early	Histidine Metabolism	Amino Acid
1-myristoylglycerol (14:0)	Baseline Maternal CD4	1426	4.37249e+08	0.000315187	0.0952653	Spearman's rank correlation rho	0.00201686	up	1.09995	35625	HMDB0011561	C01885	10957631	Neg	Monoacylglycerol	Lipid
6'-sialyllactose	Baseline Maternal CD4	1426	5.2924e+08	0.000323901	-0.0950785	Spearman's rank correlation rho	0.0020672	down	0.909302	39795	HMDB0006569	G00265	643987	Polar	Disaccharides and Oligosaccharides	Carbohydrate
kynurenine	Baseline Maternal CD4	1426	5.29164e+08	0.000331352	-0.0949226	Spearman's rank correlation rho	0.00210374	down	0.909443	15140	HMDB0000684	C00328	161166	Pos Early	Tryptophan Metabolism	Amino Acid
acetylcarnitine (C2)	Baseline Maternal CD4	1426	5.28942e+08	0.000354319	-0.0944616	Spearman's rank correlation rho	0.00223401	down	0.909863	32198	HMDB0000201	C02571	7045767	Pos Early	Fatty Acid Metabolism (Acyl Carnitine, Short Chain)	Lipid
thiamin (vitamin B1)	Baseline Maternal CD4	1426	4.3764e+08	0.000354619	0.0944558	Spearman's rank correlation rho	0.00223401	up	1.09906	5341	HMDB0000235	DG00125,C00378,D08580	1130	Pos Early	Thiamine Metabolism	Cofactors and Vitamins
gamma-tocotrienol	Baseline Maternal CD4	1426	5.28822e+08	0.000367269	-0.0942139	Spearman's rank correlation rho	0.00230774	down	0.910088	37501	HMDB0012958	C14155	5282349	Pos Late	Tocopherol Metabolism	Cofactors and Vitamins
diacylglycerol (14:0/18:1, 16:0/16:1) [2]*	Baseline Maternal CD4	1426	4.37786e+08	0.000370519	0.094153	Spearman's rank correlation rho	0.00232217	up	1.09873	54954				Pos Late	Diacylglycerol	Lipid
glycerophosphoethanolamine	Baseline Maternal CD4	1426	5.28725e+08	0.000378006	-0.0940146	Spearman's rank correlation rho	0.00235698	down	0.910269	37455	HMDB0000114	C01233	123874	Polar	Phospholipid Metabolism	Lipid
X-13844	Baseline Maternal CD4	1426	5.28687e+08	0.000382324	-0.0939359	Spearman's rank correlation rho	0.00237782	down	0.910341	47977				Neg
cys-gly, oxidized	Baseline Maternal CD4	1426	4.38051e+08	0.000400953	0.0936058	Spearman's rank correlation rho	0.00246715	up	1.09813	18368			333293	Pos Early	Glutathione Metabolism	Amino Acid
taurochenodeoxycholate	Baseline Maternal CD4	1426	5.28518e+08	0.00040213	-0.0935854	Spearman's rank correlation rho	0.00246715	down	0.91066	18494	HMDB0000951	C05465	387316	Neg	Primary Bile Acid Metabolism	Lipid
ascorbate (vitamin C)	Baseline Maternal CD4	1426	4.38062e+08	0.000402311	0.0935823	Spearman's rank correlation rho	0.00246715	up	1.0981	32354	HMDB0000044	D00018,C00072	54670067	Pos Early	Ascorbate and Aldarate Metabolism	Cofactors and Vitamins
1-oleoyl-2-linoleoyl-GPE (18:1/18:2)*	Baseline Maternal CD4	1426	4.3808e+08	0.000404498	0.0935446	Spearman's rank correlation rho	0.00247159	up	1.09806	52687	HMDB0005349		9546753	Pos Late	Phosphatidylethanolamine (PE)	Lipid
eicosapentaenoate (EPA; 20:5n3)	Baseline Maternal CD4	1426	4.38171e+08	0.00041555	0.093357	Spearman's rank correlation rho	0.00253278	up	1.09785	18467	HMDB0001999	C06428	446284	Neg	Long Chain Polyunsaturated Fatty Acid (n3 and n6)	Lipid
1-stearoyl-2-arachidonoyl-GPI (18:0/20:4)	Baseline Maternal CD4	1426	5.28271e+08	0.000432698	-0.0930749	Spearman's rank correlation rho	0.00262417	down	0.911125	52449	HMDB0009815			Polar	Phosphatidylinositol (PI)	Lipid
linoleoyl-arachidonoyl-glycerol (18:2/20:4) [1]*	Baseline Maternal CD4	1426	4.38388e+08	0.000443195	0.0929074	Spearman's rank correlation rho	0.00267881	up	1.09736	54955	HMDB0007257		9543796	Pos Late	Diacylglycerol	Lipid
myristoyl-linoleoyl-glycerol (14:0/18:2) [2]*	Baseline Maternal CD4	1426	4.38394e+08	0.000443904	0.0928962	Spearman's rank correlation rho	0.00267881	up	1.09735	57408	HMDB0007016		14275352	Pos Late	Diacylglycerol	Lipid
phenylacetylglutamine	Baseline Maternal CD4	1426	5.28047e+08	0.000462404	-0.0926101	Spearman's rank correlation rho	0.00276988	down	0.911549	35126	HMDB0006344	C04148	92258	Pos Early	Acetylated Peptides	Peptide
N('1)-acetylspermidine	Baseline Maternal CD4	1426	5.27959e+08	0.000474533	-0.0924282	Spearman's rank correlation rho	0.00283557	down	0.911715	57689	HMDB0001276	C00612	496	Pos Early	Polyamine Metabolism	Amino Acid
1-stearoyl-2-dihomo-linolenoyl-GPE (18:0/20:3n3 or 6)*	Baseline Maternal CD4	1426	4.38801e+08	0.000500498	0.0920531	Spearman's rank correlation rho	0.00296889	up	1.09642	57336	HMDB0009002		52924903	Pos Late	Phosphatidylethanolamine (PE)	Lipid
1-dihomo-linolenylglycerol (20:3)	Baseline Maternal CD4	1426	4.39023e+08	0.000534046	0.0915943	Spearman's rank correlation rho	0.00310741	up	1.09592	48341	HMDB0011577			Neg	Monoacylglycerol	Lipid
butyrate/isobutyrate (4:0)	Baseline Maternal CD4	1426	4.39309e+08	0.000580523	0.0910013	Spearman's rank correlation rho	0.00335383	up	1.09527	40605	HMDB0000039	C00246	264	Neg	Short Chain Fatty Acid	Lipid
cystathionine	Baseline Maternal CD4	1426	5.27258e+08	0.000582339	-0.090979	Spearman's rank correlation rho	0.00335637	down	0.913037	15705	HMDB0000099	C02291	439258	Pos Early	Methionine, Cysteine, SAM and Taurine Metabolism	Amino Acid
X-24811	Baseline Maternal CD4	1426	4.39353e+08	0.000587888	0.0909114	Spearman's rank correlation rho	0.00338036	up	1.09517	54839				Pos Early
ceramide (d18:1/14:0, d16:1/16:0)*	Baseline Maternal CD4	1426	4.39413e+08	0.000598315	0.0907859	Spearman's rank correlation rho	0.00343222	up	1.09503	57432	HMDB0240681,HMDB0011773			Pos Late	Ceramides	Lipid
methionine sulfone	Baseline Maternal CD4	1426	5.26926e+08	0.000641139	-0.0902909	Spearman's rank correlation rho	0.00363511	down	0.913665	44878	HMDB0062174		69961	Pos Early	Methionine, Cysteine, SAM and Taurine Metabolism	Amino Acid
3-hydroxypyridine sulfate	Baseline Maternal CD4	1426	4.40004e+08	0.000709264	0.0895634	Spearman's rank correlation rho	0.0039643	up	1.0937	48448				Neg	Chemical	Xenobiotics
X-25948	Baseline Maternal CD4	1426	5.26293e+08	0.000768514	-0.0889817	Spearman's rank correlation rho	0.00421991	down	0.914862	63899				Pos Early
1-methylnicotinamide	Baseline Maternal CD4	1426	5.26192e+08	0.000791019	-0.0887716	Spearman's rank correlation rho	0.00433372	down	0.915055	27665	HMDB0000699	C02918	457	Pos Early	Nicotinate and Nicotinamide Metabolism	Cofactors and Vitamins
adenosine	Baseline Maternal CD4	1426	4.4043e+08	0.00080084	0.0886817	Spearman's rank correlation rho	0.00437769	up	1.09273	555	HMDB0000050	C00212	60961	Pos Early	Purine Metabolism, Adenine containing	Nucleotide
palmitoyl-linoleoyl-glycerol (16:0/18:2) [1]*	Baseline Maternal CD4	1426	4.40481e+08	0.000812414	0.088577	Spearman's rank correlation rho	0.00443102	up	1.09262	52633	HMDB0007103		9543695	Pos Late	Diacylglycerol	Lipid
glycocholate	Baseline Maternal CD4	1426	5.25938e+08	0.000849886	-0.0882472	Spearman's rank correlation rho	0.00459233	down	0.915535	18476	HMDB0000138	C01921	10140	Neg	Primary Bile Acid Metabolism	Lipid
piperidine	Baseline Maternal CD4	1426	4.407e+08	0.000864387	0.0881232	Spearman's rank correlation rho	0.0046418	up	1.09212	38183	HMDB0034301	C01746	8082	Pos Early	Food Component/Plant	Xenobiotics
arachidonate (20:4n6)	Baseline Maternal CD4	1426	4.40866e+08	0.000905702	0.0877802	Spearman's rank correlation rho	0.00480022	up	1.09175	1110	HMDB0001043	C00219	444899	Neg	Long Chain Polyunsaturated Fatty Acid (n3 and n6)	Lipid
spermine	Baseline Maternal CD4	1426	5.25657e+08	0.000919828	-0.0876662	Spearman's rank correlation rho	0.00485398	down	0.916067	603	HMDB0001256	C00750	1103	Pos Early	Polyamine Metabolism	Amino Acid
phosphoethanolamine	Baseline Maternal CD4	1426	5.25627e+08	0.000927822	-0.0876024	Spearman's rank correlation rho	0.0048856	down	0.916125	1600	HMDB0000224	C00346	1015	Neg	Phospholipid Metabolism	Lipid
octanoylcarnitine (C8)	Baseline Maternal CD4	1426	5.25577e+08	0.00094076	-0.0875003	Spearman's rank correlation rho	0.00493241	down	0.916219	33936	HMDB0000791	C02838	123701,11953814	Pos Late	Fatty Acid Metabolism (Acyl Carnitine, Medium Chain)	Lipid
hypotaurine	Baseline Maternal CD4	1426	5.25457e+08	0.000972842	-0.0872524	Spearman's rank correlation rho	0.00508476	down	0.916446	590	HMDB0000965	C00519	107812	Pos Early	Methionine, Cysteine, SAM and Taurine Metabolism	Amino Acid
palmitoleoyl-arachidonoyl-glycerol (16:1/20:4) [2]*	Baseline Maternal CD4	1426	4.41133e+08	0.000976073	0.0872279	Spearman's rank correlation rho	0.00508476	up	1.09115	57406				Pos Late	Diacylglycerol	Lipid
stearoyl-linoleoyl-glycerol (18:0/18:2) [2]*	Baseline Maternal CD4	1426	4.41184e+08	0.000990132	0.087122	Spearman's rank correlation rho	0.00513605	up	1.09103	54947				Pos Late	Diacylglycerol	Lipid
leucine	Baseline Maternal CD4	1426	4.41346e+08	0.00103583	0.0867871	Spearman's rank correlation rho	0.00533904	up	1.09066	60	HMDB0000687	C00123	6106	Pos Early	Leucine, Isoleucine and Valine Metabolism	Amino Acid
X-12193	Baseline Maternal CD4	1426	5.25178e+08	0.00105156	-0.086675	Spearman's rank correlation rho	0.00540866	down	0.916975	46985				Neg
1-methylurate	Baseline Maternal CD4	1426	5.25153e+08	0.00105888	-0.0866234	Spearman's rank correlation rho	0.00543483	down	0.917022	34395	HMDB0003099	C16359	69726	Pos Early	Xanthine Metabolism	Xenobiotics
adenosine 5'-monophosphate (AMP)	Baseline Maternal CD4	1426	4.41438e+08	0.00106258	0.0865974	Spearman's rank correlation rho	0.0054424	up	1.09046	32342	HMDB0000045	C00020	6083	Neg	Purine Metabolism, Adenine containing	Nucleotide
caproate (6:0)	Baseline Maternal CD4	1426	4.41648e+08	0.00112635	0.0861623	Spearman's rank correlation rho	0.00570901	up	1.08998	32489	HMDB0000535	C01585	8892	Neg	Medium Chain Fatty Acid	Lipid
citrulline	Baseline Maternal CD4	1426	4.41842e+08	0.00118828	0.085761	Spearman's rank correlation rho	0.00599801	up	1.08955	2132	HMDB0000904	C00327	9750	Pos Early	Urea cycle; Arginine and Proline Metabolism	Amino Acid
palmitoyl-linoleoyl-glycerol (16:0/18:2) [2]*	Baseline Maternal CD4	1426	4.41989e+08	0.00123723	0.0854573	Spearman's rank correlation rho	0.00621932	up	1.08922	52634	HMDB0007103		131801744	Pos Late	Diacylglycerol	Lipid
1-linoleoyl-GPE (18:2)*	Baseline Maternal CD4	1426	4.42031e+08	0.00125158	0.0853704	Spearman's rank correlation rho	0.00626561	up	1.08912	32635	HMDB0011507		52925130	Neg	Lysophospholipid	Lipid
X-11850	Baseline Maternal CD4	1426	4.42169e+08	0.00129978	0.085085	Spearman's rank correlation rho	0.00645388	up	1.08881	46507				Neg
alpha-tocopherol	Baseline Maternal CD4	1426	5.24345e+08	0.00132309	-0.0849504	Spearman's rank correlation rho	0.00651657	down	0.918558	1561	HMDB0001893	C02477	86472	Pos Late	Tocopherol Metabolism	Cofactors and Vitamins
1,3-dimethylurate	Baseline Maternal CD4	1426	5.24322e+08	0.00133141	-0.0849029	Spearman's rank correlation rho	0.00654431	down	0.918601	32391	HMDB0001857		70346	Neg	Xanthine Metabolism	Xenobiotics
X-19176	Baseline Maternal CD4	1426	4.42378e+08	0.00137631	0.0846512	Spearman's rank correlation rho	0.00670811	up	1.08834	47554				Neg
1-dihomo-linolenoyl-GPE (20:3n3 or 6)*	Baseline Maternal CD4	1426	4.42384e+08	0.00137849	0.0846391	Spearman's rank correlation rho	0.00670811	up	1.08832	44630	HMDB0011514,HMDB0011516			Neg	Lysophospholipid	Lipid
1-margaroyl-GPE (17:0)*	Baseline Maternal CD4	1426	5.24156e+08	0.0013928	-0.0845606	Spearman's rank correlation rho	0.00676425	down	0.918916	37419	HMDB0061691		52925149	Neg	Lysophospholipid	Lipid
X-24633	Baseline Maternal CD4	1426	4.42494e+08	0.00142047	0.0844109	Spearman's rank correlation rho	0.00685761	up	1.08808	53060				Neg
palmitoyl-docosahexaenoyl-glycerol (16:0/22:6) [1]*	Baseline Maternal CD4	1426	4.42513e+08	0.00142775	0.084372	Spearman's rank correlation rho	0.00686557	up	1.08803	57373	HMDB0007121		9543827	Pos Late	Diacylglycerol	Lipid
3-(methylthio)acetaminophen sulfate*	Baseline Maternal CD4	1426	5.23789e+08	0.00153869	-0.0837999	Spearman's rank correlation rho	0.00728414	down	0.919615	62567				Neg	Drug - Analgesics, Anesthetics	Xenobiotics
palmitoyl-docosahexaenoyl-glycerol (16:0/22:6) [2]*	Baseline Maternal CD4	1426	4.42862e+08	0.00156886	0.083651	Spearman's rank correlation rho	0.00738394	up	1.08725	57374	HMDB0007121		9543827	Pos Late	Diacylglycerol	Lipid
diacylglycerol (14:0/18:1, 16:0/16:1) [1]*	Baseline Maternal CD4	1426	4.43438e+08	0.00183066	0.0824586	Spearman's rank correlation rho	0.00851744	up	1.08595	54953				Pos Late	Diacylglycerol	Lipid
laurylcarnitine (C12)	Baseline Maternal CD4	1426	5.22679e+08	0.0020684	-0.0815045	Spearman's rank correlation rho	0.00937314	down	0.921729	34534	HMDB000225		168381	Pos Late	Fatty Acid Metabolism (Acyl Carnitine, Medium Chain)	Lipid
N-acetylarginine	Baseline Maternal CD4	1426	5.22614e+08	0.0021042	-0.0813696	Spearman's rank correlation rho	0.00951294	down	0.921853	33953	HMDB0004620	C02562	67427	Pos Early	Urea cycle; Arginine and Proline Metabolism	Amino Acid
nicotinate	Baseline Maternal CD4	1426	5.226e+08	0.00211234	-0.0813392	Spearman's rank correlation rho	0.00951921	down	0.921881	1504	HMDB0001488	C00253	938	Pos Early	Nicotinate and Nicotinamide Metabolism	Cofactors and Vitamins
linoleoyl-docosahexaenoyl-glycerol (18:2/22:6) [1]*	Baseline Maternal CD4	1426	4.43993e+08	0.00212019	0.08131	Spearman's rank correlation rho	0.00953696	up	1.08471	54949	HMDB0007266		9543899	Pos Late	Diacylglycerol	Lipid
4-hydroxyphenylpyruvate	Baseline Maternal CD4	1426	5.22568e+08	0.00213001	-0.0812736	Spearman's rank correlation rho	0.00956347	down	0.921941	1669	HMDB0000707	C01179	979	Neg	Tyrosine Metabolism	Amino Acid
glycerophosphoserine*	Baseline Maternal CD4	1426	5.22532e+08	0.00215037	-0.0811987	Spearman's rank correlation rho	0.00961353	down	0.92201	57404			3081457	Pos Early	Phospholipid Metabolism	Lipid
1,2-dilinoleoyl-GPE (18:2/18:2)*	Baseline Maternal CD4	1426	4.44156e+08	0.00221295	0.0809724	Spearman's rank correlation rho	0.00980939	up	1.08434	53174	HMDB0009093		9546812	Pos Late	Phosphatidylethanolamine (PE)	Lipid
mannose 6-phosphate	Baseline Maternal CD4	1426	5.2241e+08	0.00222029	-0.0809462	Spearman's rank correlation rho	0.00982407	down	0.922243	1469	HMDB0001078	C00275	439198	Polar	Fructose, Mannose and Galactose Metabolism	Carbohydrate
1-methyl-4-imidazoleacetate	Baseline Maternal CD4	1426	5.22352e+08	0.00225389	-0.0808275	Spearman's rank correlation rho	0.0099547	down	0.922353	32350	HMDB0002820	C05828	75810	Pos Early	Histidine Metabolism	Amino Acid
imidazole propionate	Baseline Maternal CD4	1426	5.22327e+08	0.00226895	-0.0807748	Spearman's rank correlation rho	0.0100031	down	0.922401	40730	HMDB0002271		70630	Pos Early	Histidine Metabolism	Amino Acid
N-acetylmethionine	Baseline Maternal CD4	1426	5.22313e+08	0.00227737	-0.0807455	Spearman's rank correlation rho	0.0100221	down	0.922428	1589	HMDB0011745	C02712	448580	Neg	Methionine, Cysteine, SAM and Taurine Metabolism	Amino Acid
retinol (vitamin A)	Baseline Maternal CD4	1426	4.44804e+08	0.00261933	0.0796311	Spearman's rank correlation rho	0.0113025	up	1.08289	1806	HMDB0000305	C00473	445354	Pos Late	Vitamin A Metabolism	Cofactors and Vitamins
glucuronate 1-phosphate*	Baseline Maternal CD4	1426	4.44967e+08	0.00273133	0.0792949	Spearman's rank correlation rho	0.0117442	up	1.08252	52312	HMDB0003976	C05385	16126791	Neg	Nucleotide Sugar	Carbohydrate
3-hydroxyhippurate	Baseline Maternal CD4	1426	4.44979e+08	0.00273965	0.0792705	Spearman's rank correlation rho	0.0117593	up	1.0825	39600	HMDB0006116		450268	Neg	Benzoate Metabolism	Xenobiotics
2-methoxyacetaminophen sulfate*	Baseline Maternal CD4	1426	5.21305e+08	0.00295475	-0.0786604	Spearman's rank correlation rho	0.0125281	down	0.924354	47031	HMDB0062550		86290014	Neg	Drug - Analgesics, Anesthetics	Xenobiotics
X-11787	Baseline Maternal CD4	1426	5.21289e+08	0.00296663	-0.0786279	Spearman's rank correlation rho	0.0125567	down	0.924384	33132				Pos Early
oleoyl-arachidonoyl-glycerol (18:1/20:4) [2]*	Baseline Maternal CD4	1426	4.4573e+08	0.00331842	0.0777154	Spearman's rank correlation rho	0.013877	up	1.08082	54961	HMDB0007228		9543786	Pos Late	Diacylglycerol	Lipid
cysteine	Baseline Maternal CD4	1426	4.45867e+08	0.00343465	0.0774333	Spearman's rank correlation rho	0.0142896	up	1.08051	1868	HMDB0000574	C00097	5862	Pos Early	Methionine, Cysteine, SAM and Taurine Metabolism	Amino Acid
oleoylcarnitine (C18:1)	Baseline Maternal CD4	1426	5.20665e+08	0.0034756	-0.0773359	Spearman's rank correlation rho	0.0144156	down	0.925579	35160	HMDB0005065		6441392	Pos Late	Fatty Acid Metabolism (Acyl Carnitine, Monounsaturated)	Lipid
1-palmityl-2-linoleoyl-GPC (O-16:0/18:2)*	Baseline Maternal CD4	1426	5.20647e+08	0.00349085	-0.0772999	Spearman's rank correlation rho	0.0144494	down	0.925612	53175	HMDB0011151		6443157	Pos Late	Plasmalogen	Lipid
hexadecasphingosine (d16:1)*	Baseline Maternal CD4	1426	5.20604e+08	0.00352896	-0.0772106	Spearman's rank correlation rho	0.0145824	down	0.925695	57428			14767871	Pos Late	Sphingosines	Lipid
citrate	Baseline Maternal CD4	1426	5.20579e+08	0.00355111	-0.0771591	Spearman's rank correlation rho	0.0146491	down	0.925743	1564	HMDB0000094	C00158	311	Neg	TCA Cycle	Energy
orotidine	Baseline Maternal CD4	1426	5.20554e+08	0.00357351	-0.0771073	Spearman's rank correlation rho	0.0147166	down	0.92579	35172	HMDB0000788		92751	Polar	Pyrimidine Metabolism, Orotate containing	Nucleotide
1-stearoyl-2-oleoyl-GPS (18:0/18:1)	Baseline Maternal CD4	1426	5.20529e+08	0.00359653	-0.0770544	Spearman's rank correlation rho	0.0147821	down	0.925839	19265	HMDB0010163		9547087	Pos Late	Phosphatidylserine (PS)	Lipid
1-arachidonylglycerol (20:4)	Baseline Maternal CD4	1426	4.46055e+08	0.00360155	0.0770429	Spearman's rank correlation rho	0.0147821	up	1.08009	34397	HMDB11578	C13857	16019980,5282281	Neg	Monoacylglycerol	Lipid
1-oleoyl-2-arachidonoyl-GPE (18:1/20:4)*	Baseline Maternal CD4	1426	4.46236e+08	0.00376867	0.0766682	Spearman's rank correlation rho	0.0153134	up	1.07968	55041	HMDB0009069		348281223	Pos Late	Phosphatidylethanolamine (PE)	Lipid
3-methoxycatechol sulfate (1)	Baseline Maternal CD4	1426	5.20178e+08	0.00392639	-0.0763282	Spearman's rank correlation rho	0.0157963	down	0.926512	48763			129892430	Neg	Benzoate Metabolism	Xenobiotics
glycosyl-N-stearoyl-sphingosine (d18:1/18:0)	Baseline Maternal CD4	1426	4.46466e+08	0.00399089	0.0761927	Spearman's rank correlation rho	0.0160293	up	1.07917	52234				Pos Late	Hexosylceramides (HCER)	Lipid
imidazole lactate	Baseline Maternal CD4	1426	5.19894e+08	0.00421317	-0.0757404	Spearman's rank correlation rho	0.0167292	down	0.927057	15716	HMDB0002320	C05568	793	Pos Early	Histidine Metabolism	Amino Acid
mannose	Baseline Maternal CD4	1426	5.19758e+08	0.00435715	-0.0754589	Spearman's rank correlation rho	0.0172167	down	0.927318	48153	HMDB0000169	C00159,C02209,C00936	82308,439680,185698,18950	Polar	Fructose, Mannose and Galactose Metabolism	Carbohydrate
cysteinylglycine disulfide*	Baseline Maternal CD4	1426	4.46847e+08	0.0043855	0.0754044	Spearman's rank correlation rho	0.0173007	up	1.07832	62103	HMDB0000709		22833544	Pos Early	Glutathione Metabolism	Amino Acid
linoleoyl-docosahexaenoyl-glycerol (18:2/22:6) [2]*	Baseline Maternal CD4	1426	4.46868e+08	0.00440795	0.0753616	Spearman's rank correlation rho	0.0173612	up	1.07827	54950	HMDB0007266		9543899	Pos Late	Diacylglycerol	Lipid
spermidine	Baseline Maternal CD4	1426	5.19663e+08	0.00446028	-0.0752624	Spearman's rank correlation rho	0.017539	down	0.9275	485	HMDB0001257	C00315	1102	Pos Early	Polyamine Metabolism	Amino Acid
X-12261	Baseline Maternal CD4	1426	4.47305e+08	0.00490692	0.0744561	Spearman's rank correlation rho	0.0190192	up	1.0773	47657				Neg
2-docosahexaenoylglycerol (22:6)*	Baseline Maternal CD4	1426	4.47352e+08	0.00496309	0.0743594	Spearman's rank correlation rho	0.0191597	up	1.07719	48675	HMDB0011557		46896303	Neg	Monoacylglycerol	Lipid
lactosyl-N-behenoyl-sphingosine (d18:1/22:0)*	Baseline Maternal CD4	1426	4.47383e+08	0.0050003	0.074296	Spearman's rank correlation rho	0.0192529	up	1.07713	57422	HMDB0011594		44260143	Pos Late	Lactosylceramides (LCER)	Lipid
3-methoxytyrosine	Baseline Maternal CD4	1426	5.19171e+08	0.00503068	-0.0742444	Spearman's rank correlation rho	0.0192843	down	0.928445	12017	HMDB0001434		9307	Pos Early	Tyrosine Metabolism	Amino Acid
threonine	Baseline Maternal CD4	1426	5.19042e+08	0.00519079	-0.0739775	Spearman's rank correlation rho	0.0198357	down	0.928693	1284	HMDB0000167	C00188	6288	Pos Early	Glycine, Serine and Threonine Metabolism	Amino Acid
linoleoyl-arachidonoyl-glycerol (18:2/20:4) [2]*	Baseline Maternal CD4	1426	4.47611e+08	0.00528529	0.0738234	Spearman's rank correlation rho	0.0201652	up	1.07662	54956	HMDB0007257		9543796	Pos Late	Diacylglycerol	Lipid
2-oxoarginine*	Baseline Maternal CD4	1426	5.18835e+08	0.0054565	-0.0735504	Spearman's rank correlation rho	0.0206471	down	0.929089	55072	HMDB0004225	C03771	558	Pos Early	Urea cycle; Arginine and Proline Metabolism	Amino Acid
lysine	Baseline Maternal CD4	1426	5.18725e+08	0.00560339	-0.0733224	Spearman's rank correlation rho	0.0211145	down	0.929301	1301	HMDB0003405	C00739,C00047	5962	Pos Early	Lysine Metabolism	Amino Acid
glutamate, gamma-methyl ester	Baseline Maternal CD4	1426	5.18706e+08	0.00562871	-0.0732836	Spearman's rank correlation rho	0.0211445	down	0.929337	33487	HMDB0061715		68662	Pos Early	Glutamate Metabolism	Amino Acid
choline phosphate	Baseline Maternal CD4	1426	5.18675e+08	0.00567198	-0.0732177	Spearman's rank correlation rho	0.0212743	down	0.929398	34396	HMDB0001565	C00588	1014	Pos Early	Phospholipid Metabolism	Lipid
taurocholate	Baseline Maternal CD4	1426	5.18476e+08	0.00594877	-0.0728066	Spearman's rank correlation rho	0.0221422	down	0.929781	18497	HMDB0000036	C05122	6675,46783527	Neg	Primary Bile Acid Metabolism	Lipid
tyrosine	Baseline Maternal CD4	1426	5.18448e+08	0.0059888	-0.0727485	Spearman's rank correlation rho	0.0222572	down	0.929835	1299	HMDB0000158	C00082	6057	Pos Early	Tyrosine Metabolism	Amino Acid
X-12027	Baseline Maternal CD4	1426	4.48248e+08	0.00615955	0.0725049	Spearman's rank correlation rho	0.0228221	up	1.0752	47510				Neg
stearoyl-linoleoyl-glycerol (18:0/18:2) [1]*	Baseline Maternal CD4	1426	4.48343e+08	0.00630035	0.0723085	Spearman's rank correlation rho	0.0232379	up	1.07499	54948				Pos Late	Diacylglycerol	Lipid
7-methylguanine	Baseline Maternal CD4	1426	5.1784e+08	0.00691832	-0.0714907	Spearman's rank correlation rho	0.0250658	down	0.931005	35114	HMDB0000897	C02242	135398679	Pos Early	Purine Metabolism, Guanine containing	Nucleotide
N6-acetyllysine	Baseline Maternal CD4	1426	5.17734e+08	0.0070929	-0.0712716	Spearman's rank correlation rho	0.0255806	down	0.931209	36752	HMDB0000206	C02727	92832	Neg	Lysine Metabolism	Amino Acid
hydroxypalmitoyl sphingomyelin (d18:1/16:0(OH))**	Baseline Maternal CD4	1426	5.17687e+08	0.0071722	-0.0711736	Spearman's rank correlation rho	0.0258284	down	0.9313	62851				Pos Late	Sphingomyelins	Lipid
oleoyl-arachidonoyl-glycerol (18:1/20:4) [1]*	Baseline Maternal CD4	1426	4.48931e+08	0.00723846	0.0710925	Spearman's rank correlation rho	0.0260286	up	1.07368	54960	HMDB0007228		9543786	Pos Late	Diacylglycerol	Lipid
4-ethylcatechol sulfate	Baseline Maternal CD4	1426	4.49083e+08	0.00750051	0.0707782	Spearman's rank correlation rho	0.0268915	up	1.07334	63072				Neg	Benzoate Metabolism	Xenobiotics
threonate	Baseline Maternal CD4	1426	4.49124e+08	0.00757225	0.0706938	Spearman's rank correlation rho	0.027097	up	1.07325	27738	HMDB0062620,HMDB0000943	C01620	151152,5460407	Polar	Ascorbate and Aldarate Metabolism	Cofactors and Vitamins
X-12740	Baseline Maternal CD4	1426	5.17401e+08	0.00766783	-0.0705826	Spearman's rank correlation rho	0.0273707	down	0.931851	46627				Neg
1-(1-enyl-stearoyl)-2-docosahexaenoyl-GPE (P-18:0/22:6)*	Baseline Maternal CD4	1426	5.17388e+08	0.00769133	-0.0705554	Spearman's rank correlation rho	0.0274144	down	0.931876	52476	HMDB0011394		42607458	Pos Late	Plasmalogen	Lipid
X-22162	Baseline Maternal CD4	1426	5.17369e+08	0.00772508	-0.0705165	Spearman's rank correlation rho	0.02746	down	0.931912	47417				Pos Early
stearoyl-arachidonoyl-glycerol (18:0/20:4) [2]*	Baseline Maternal CD4	1426	4.4921e+08	0.00772665	0.0705147	Spearman's rank correlation rho	0.02746	up	1.07306	57449	HMDB0007170		6438587	Pos Late	Diacylglycerol	Lipid
pyroglutamylvaline	Baseline Maternal CD4	1426	5.17329e+08	0.00779756	-0.0704335	Spearman's rank correlation rho	0.0276315	down	0.93199	32394			152416	Neg	Modified Peptides	Peptide
dihomo-linolenate (20:3n3 or n6)	Baseline Maternal CD4	1426	4.49591e+08	0.0084402	0.0697264	Spearman's rank correlation rho	0.0294921	up	1.07221	35718	HMDB0002925	C03242	5280581	Neg	Long Chain Polyunsaturated Fatty Acid (n3 and n6)	Lipid
1,7-dimethylurate	Baseline Maternal CD4	1426	5.16728e+08	0.00895896	-0.0691898	Spearman's rank correlation rho	0.0305909	down	0.93315	34400	HMDB0011103	C16356	91611	Neg	Xanthine Metabolism	Xenobiotics
cholesterol sulfate	Baseline Maternal CD4	1426	4.49862e+08	0.00898277	0.0691659	Spearman's rank correlation rho	0.0306294	up	1.07161	35324	HMDB00653,HMDB0000653	C18043	65076	Polar	Sterol	Lipid
quinolinate	Baseline Maternal CD4	1426	5.16696e+08	0.00902458	-0.0691239	Spearman's rank correlation rho	0.0307289	down	0.933211	1899	HMDB0000232	C03722	1066	Polar	Nicotinate and Nicotinamide Metabolism	Cofactors and Vitamins
sphingomyelin (d18:1/25:0, d19:0/24:1, d20:1/23:0, d19:1/24:0)*	Baseline Maternal CD4	1426	5.16667e+08	0.00908397	-0.0690647	Spearman's rank correlation rho	0.030888	down	0.933266	57478	HMDB0240675,HMDB0240674,HMDB0240673,HMDB0240671			Pos Late	Sphingomyelins	Lipid
palmitoyl-palmitoyl-glycerol (16:0/16:0) [2]*	Baseline Maternal CD4	1426	4.50219e+08	0.00974603	0.0684265	Spearman's rank correlation rho	0.0327284	up	1.07082	54990	HMDB0007098		644078	Pos Late	Diacylglycerol	Lipid
salicyluric glucuronide*	Baseline Maternal CD4	1426	5.16179e+08	0.010152	-0.068054	Spearman's rank correlation rho	0.0339514	down	0.93421	33384	HMDB0240252		121596205	Neg	Drug - Analgesics, Anesthetics	Xenobiotics
palmitoyl-oleoyl-glycerol (16:0/18:1) [2]*	Baseline Maternal CD4	1426	4.50439e+08	0.0102422	0.067973	Spearman's rank correlation rho	0.0341415	up	1.07034	54942	HMDB0007102	C13861	5282283	Pos Late	Diacylglycerol	Lipid
1-palmitoyl-2-palmitoleoyl-GPE (16:0/16:1)*	Baseline Maternal CD4	1426	4.50455e+08	0.0102797	0.0679395	Spearman's rank correlation rho	0.034191	up	1.0703	52471	HMDB0008924		52924925	Pos Late	Phosphatidylethanolamine (PE)	Lipid
tiglylcarnitine (C5:1-DC)	Baseline Maternal CD4	1426	5.15976e+08	0.0106265	-0.067635	Spearman's rank correlation rho	0.035105	down	0.934602	35428	HMDB0002366		22833596	Pos Early	Leucine, Isoleucine and Valine Metabolism	Amino Acid
palmitoyl-oleoyl-glycerol (16:0/18:1) [1]*	Baseline Maternal CD4	1426	4.5064e+08	0.0107168	0.0675572	Spearman's rank correlation rho	0.0353075	up	1.06989	54943	HMDB0007102	C13861	5282283	Pos Late	Diacylglycerol	Lipid
indolelactate	Baseline Maternal CD4	1426	4.50808e+08	0.0111288	0.0672092	Spearman's rank correlation rho	0.0365168	up	1.06952	18349	HMDB0000671	C02043	92904	Neg	Tryptophan Metabolism	Amino Acid
myristate (14:0)	Baseline Maternal CD4	1426	4.50865e+08	0.0112714	0.0670915	Spearman's rank correlation rho	0.0369349	up	1.06939	1365	HMDB0000806	C06424	11005	Neg	Long Chain Saturated Fatty Acid	Lipid
1-palmitoyl-2-stearoyl-GPC (16:0/18:0)	Baseline Maternal CD4	1426	5.15697e+08	0.0113145	-0.0670562	Spearman's rank correlation rho	0.0370186	down	0.935143	52616	HMDB0007970	C03889	24778686	Pos Late	Phosphatidylcholine (PC)	Lipid
X-25955	Baseline Maternal CD4	1426	5.15361e+08	0.0121928	-0.0663609	Spearman's rank correlation rho	0.0395821	down	0.935793	63906				Pos Early
5-(galactosylhydroxy)-lysine	Baseline Maternal CD4	1426	5.1524e+08	0.012523	-0.066111	Spearman's rank correlation rho	0.0404921	down	0.936027	43582			66995551	Pos Early	Lysine Metabolism	Amino Acid
sphingomyelin (d18:2/16:0, d18:1/16:1)*	Baseline Maternal CD4	1426	5.15227e+08	0.012558	-0.0660848	Spearman's rank correlation rho	0.0405295	down	0.936051	42459	HMDB0240638,HMDB0240613			Pos Late	Sphingomyelins	Lipid
diacetylspermidine*	Baseline Maternal CD4	1426	5.15202e+08	0.0126277	-0.066033	Spearman's rank correlation rho	0.0406689	down	0.9361	62105	HMDB0002172	C03413	132680	Pos Early	Polyamine Metabolism	Amino Acid
4-hydroxyhippurate	Baseline Maternal CD4	1426	5.15167e+08	0.0127275	-0.0659591	Spearman's rank correlation rho	0.0409219	down	0.936169	35527	HMDB0013678		151012	Neg	Benzoate Metabolism	Xenobiotics
sphinganine	Baseline Maternal CD4	1426	5.15162e+08	0.0127398	-0.06595	Spearman's rank correlation rho	0.0409219	down	0.936178	17769	HMDB0000269	C00836	3126	Pos Late	Sphingolipid Synthesis	Lipid
erythronate*	Baseline Maternal CD4	1426	5.14851e+08	0.0136398	-0.0653068	Spearman's rank correlation rho	0.0432858	down	0.93678	42420	HMDB0000613		2781043	Polar	Aminosugar Metabolism	Carbohydrate
sphingomyelin (d17:1/16:0, d18:1/15:0, d16:1/17:0)*	Baseline Maternal CD4	1426	5.14808e+08	0.0137683	-0.065218	Spearman's rank correlation rho	0.0435371	down	0.936863	52433	HMDB0240617,HMDB0240608			Pos Late	Sphingomyelins	Lipid
X-23593	Baseline Maternal CD4	1426	5.14777e+08	0.0138625	-0.0651534	Spearman's rank correlation rho	0.043665	down	0.936924	49469				Pos Early
1-docosahexaenoylglycerol (22:6)	Baseline Maternal CD4	1426	4.51834e+08	0.0139618	0.0650857	Spearman's rank correlation rho	0.0439212	up	1.06725	35153	HMDB0011587		53480995	Neg	Monoacylglycerol	Lipid
bilirubin (Z,Z)	Baseline Maternal CD4	1426	4.51842e+08	0.0139852	0.0650698	Spearman's rank correlation rho	0.0439379	up	1.06723	43807	HMDB0000054	C00486	5280352	Pos Late	Hemoglobin and Porphyrin Metabolism	Cofactors and Vitamins
1-methylhistidine	Baseline Maternal CD4	1426	5.14667e+08	0.0141992	-0.0649256	Spearman's rank correlation rho	0.0443816	down	0.937137	30460	HMDB0000001	C01152	92105	Pos Early	Histidine Metabolism	Amino Acid
3-phenylpropionate (hydrocinnamate)	Baseline Maternal CD4	1426	4.51971e+08	0.0143832	0.0648031	Spearman's rank correlation rho	0.0448418	up	1.06695	15749	HMDB0000764	C05629	107	Neg	Benzoate Metabolism	Xenobiotics
X-25853	Baseline Maternal CD4	1426	5.14453e+08	0.0148741	-0.0644829	Spearman's rank correlation rho	0.0461361	down	0.937552	63719				Pos Early
1-linoleoylglycerol (18:2)	Baseline Maternal CD4	1426	4.52502e+08	0.016132	0.0637031	Spearman's rank correlation rho	0.0492853	up	1.06578	27447	HMDB0011568		5283469	Neg	Monoacylglycerol	Lipid
X-23639	Baseline Maternal CD4	1426	4.52728e+08	0.0169284	0.0632365	Spearman's rank correlation rho	0.0511429	NS	1.06528	49515				Pos Early
galactonate	Baseline Maternal CD4	1426	5.13803e+08	0.0171002	-0.0631384	Spearman's rank correlation rho	0.0514693	NS	0.938814	27719	HMDB0000565	C00880,C15930	12310779,128869	Polar	Fructose, Mannose and Galactose Metabolism	Carbohydrate
1-stearoyl-GPG (18:0)	Baseline Maternal CD4	1426	5.13788e+08	0.0171566	-0.0631064	Spearman's rank correlation rho	0.0515755	NS	0.938844	34437				Neg	Lysophospholipid	Lipid
4-acetamidophenylglucuronide	Baseline Maternal CD4	1426	5.1369e+08	0.0175155	-0.0629047	Spearman's rank correlation rho	0.0523961	NS	0.939033	15736	HMDB0010316		4022661,83944	Neg	Drug - Analgesics, Anesthetics	Xenobiotics
carnosine	Baseline Maternal CD4	1426	4.5303e+08	0.0180516	0.0626102	Spearman's rank correlation rho	0.0539335	NS	1.06461	1768	HMDB0000033	C00386	439224	Pos Early	Histidine Metabolism	Amino Acid
(S)-3-hydroxybutyrylcarnitine	Baseline Maternal CD4	1426	5.13487e+08	0.0182865	-0.0624835	Spearman's rank correlation rho	0.0545017	NS	0.939429	52984	HMDB0013127		71464477	Pos Early	Fatty Acid Metabolism (Acyl Carnitine, Hydroxy)	Lipid
heptadecatrienoate (17:3)*	Baseline Maternal CD4	1426	4.53124e+08	0.0184138	0.0624155	Spearman's rank correlation rho	0.0546167	NS	1.0644	62383		C16344	16061034	Neg	Long Chain Polyunsaturated Fatty Acid (n3 and n6)	Lipid
myo-inositol	Baseline Maternal CD4	1426	4.53125e+08	0.0184147	0.062415	Spearman's rank correlation rho	0.0546167	NS	1.0644	1124	HMDB0000211	C00137	892	Polar	Inositol Metabolism	Lipid
pipecolate	Baseline Maternal CD4	1426	5.13368e+08	0.0187499	-0.0622378	Spearman's rank correlation rho	0.0553418	NS	0.939659	1444	HMDB0000070			Pos Early	Lysine Metabolism	Amino Acid
X-17685	Baseline Maternal CD4	1426	5.13272e+08	0.019132	-0.0620391	Spearman's rank correlation rho	0.0564012	NS	0.939846	48025				Neg
sphingosine	Baseline Maternal CD4	1426	5.1322e+08	0.0193429	-0.0619309	Spearman's rank correlation rho	0.0568169	NS	0.939948	17747	HMDB0000252	C00319	5280335	Pos Late	Sphingosines	Lipid
5-methylthioadenosine (MTA)	Baseline Maternal CD4	1426	5.13129e+08	0.0197128	-0.0617437	Spearman's rank correlation rho	0.0576948	NS	0.940124	1419	HMDB0001173	C00170	439176	Pos Early	Polyamine Metabolism	Amino Acid
stearoyl-docosahexaenoyl-glycerol (18:0/22:6) [1]*	Baseline Maternal CD4	1426	4.53472e+08	0.019809	0.0616954	Spearman's rank correlation rho	0.057907	NS	1.06364	57387	HMDB0056061			Pos Late	Diacylglycerol	Lipid
1-palmitoylglycerol (16:0)	Baseline Maternal CD4	1426	4.53563e+08	0.0201858	0.0615086	Spearman's rank correlation rho	0.0587968	NS	1.06344	21127	HMDB0011564		14900	Neg	Monoacylglycerol	Lipid
1-palmitoyl-GPI (16:0)	Baseline Maternal CD4	1426	4.542e+08	0.0230245	0.0601911	Spearman's rank correlation rho	0.0650486	NS	1.06204	35305	HMDB0061695		71296207	Neg	Lysophospholipid	Lipid
linoleoylcholine*	Baseline Maternal CD4	1426	4.542e+08	0.0230258	0.0601905	Spearman's rank correlation rho	0.0650486	NS	1.06204	57463	HMDB0013213		53481656	Pos Late	Fatty Acid Metabolism (Acyl Choline)	Lipid
oleoyl-linoleoyl-glycerol (18:1/18:2) [1]	Baseline Maternal CD4	1426	4.54228e+08	0.0231586	0.0601324	Spearman's rank correlation rho	0.065348	NS	1.06198	46798	HMDB0007219		14275396	Pos Late	Diacylglycerol	Lipid
1-linoleoyl-2-arachidonoyl-GPC (18:2/20:4n6)*	Baseline Maternal CD4	1426	4.54288e+08	0.0234472	0.0600071	Spearman's rank correlation rho	0.0659335	NS	1.06184	52710	HMDB0008147	C05208	24778979	Pos Late	Phosphatidylcholine (PC)	Lipid
2-hydroxyhippurate (salicylurate)	Baseline Maternal CD4	1426	5.12069e+08	0.0245292	-0.059549	Spearman's rank correlation rho	0.06827	NS	0.942189	18281	HMDB0000840	C07588	10253	Neg	Benzoate Metabolism	Xenobiotics
caffeine	Baseline Maternal CD4	1426	5.12016e+08	0.0247914	-0.0594406	Spearman's rank correlation rho	0.0689183	NS	0.942291	569	HMDB0001847	C07481	2519	Pos Early	Xanthine Metabolism	Xenobiotics
palmitoyl-linolenoyl-glycerol (16:0/18:3) [2]*	Baseline Maternal CD4	1426	4.54748e+08	0.0257413	0.0590561	Spearman's rank correlation rho	0.0711535	NS	1.06083	54965	HMDB0007104,HMDB0007105		348277338,348277337	Pos Late	Diacylglycerol	Lipid
stearoyl-docosahexaenoyl-glycerol (18:0/22:6) [2]*	Baseline Maternal CD4	1426	4.5481e+08	0.0260659	0.0589275	Spearman's rank correlation rho	0.0718064	NS	1.0607	57368				Pos Late	Diacylglycerol	Lipid
2-palmitoylglycerol (16:0)	Baseline Maternal CD4	1426	4.54924e+08	0.0266687	0.0586924	Spearman's rank correlation rho	0.0733014	NS	1.06045	33419	HMDB0011533		123409	Neg	Monoacylglycerol	Lipid
X-12411	Baseline Maternal CD4	1426	5.11563e+08	0.027164	-0.0585026	Spearman's rank correlation rho	0.0744947	NS	0.943176	46616				Neg
linoleoylcarnitine (C18:2)*	Baseline Maternal CD4	1426	5.11541e+08	0.0272809	-0.0584582	Spearman's rank correlation rho	0.0745638	NS	0.943218	46223	HMDB0006469		6450015	Pos Late	Fatty Acid Metabolism (Acyl Carnitine, Polyunsaturated)	Lipid
palmitoylcholine	Baseline Maternal CD4	1426	4.55059e+08	0.0273997	0.0584133	Spearman's rank correlation rho	0.0748044	NS	1.06015	52944	HMDB0240592		151731	Pos Late	Fatty Acid Metabolism (Acyl Choline)	Lipid
sphingomyelin (d18:1/20:0, d16:1/22:0)*	Baseline Maternal CD4	1426	4.55491e+08	0.029861	0.0575184	Spearman's rank correlation rho	0.0799135	NS	1.0592	48490	HMDB0012102		44260124	Pos Late	Sphingomyelins	Lipid
bilirubin (E,E)*	Baseline Maternal CD4	1426	4.55665e+08	0.0309043	0.0571582	Spearman's rank correlation rho	0.0821259	NS	1.05882	32586	HMDB0240584		129320511	Pos Late	Hemoglobin and Porphyrin Metabolism	Cofactors and Vitamins
orotate	Baseline Maternal CD4	1426	5.10876e+08	0.0311325	-0.0570808	Spearman's rank correlation rho	0.0825011	NS	0.944518	1505	HMDB0000226	C00295	967	Polar	Pyrimidine Metabolism, Orotate containing	Nucleotide
dihydroorotate	Baseline Maternal CD4	1426	5.10745e+08	0.0319444	-0.0568092	Spearman's rank correlation rho	0.0843776	NS	0.944774	601	HMDB03349	C00337	648	Polar	Pyrimidine Metabolism, Orotate containing	Nucleotide
1-dihomo-linoleoylglycerol (20:2)	Baseline Maternal CD4	1426	4.55899e+08	0.0323547	0.0566743	Spearman's rank correlation rho	0.0851845	NS	1.05831	35103				Neg	Monoacylglycerol	Lipid
1-pentadecanoylglycerol (15:0)	Baseline Maternal CD4	1426	4.56197e+08	0.0342883	0.0560573	Spearman's rank correlation rho	0.0895978	NS	1.05766	47898			190750	Neg	Monoacylglycerol	Lipid
1-palmitoyl-2-docosahexaenoyl-GPE (16:0/22:6)*	Baseline Maternal CD4	1426	4.56309e+08	0.0350342	0.0558271	Spearman's rank correlation rho	0.0910591	NS	1.05741	52465	HMDB0008946		9546799	Pos Late	Phosphatidylethanolamine (PE)	Lipid
3-hydroxyhexanoate	Baseline Maternal CD4	1426	4.56564e+08	0.0368	0.0552986	Spearman's rank correlation rho	0.0952424	NS	1.05686	53230	HMDB0061652,HMDB0010718		151492	Polar	Fatty Acid, Monohydroxy	Lipid
docosapentaenoate (n6 DPA; 22:5n6)	Baseline Maternal CD4	1426	5.09973e+08	0.0370907	-0.0552137	Spearman's rank correlation rho	0.0958929	NS	0.946283	37478	HMDB0001976	C16513	6441454	Neg	Long Chain Polyunsaturated Fatty Acid (n3 and n6)	Lipid
guanosine 5'-monophosphate (5'-GMP)	Baseline Maternal CD4	1426	4.56665e+08	0.0375172	0.0550901	Spearman's rank correlation rho	0.096688	NS	1.05664	2849	HMDB0001397	C00144	6804	Pos Early	Purine Metabolism, Guanine containing	Nucleotide
docosapentaenoate (n3 DPA; 22:5n3)	Baseline Maternal CD4	1426	4.5668e+08	0.037625	0.0550591	Spearman's rank correlation rho	0.0968635	NS	1.0566	32504	HMDB0006528,HMDB0001976	C16513	6441454	Neg	Long Chain Polyunsaturated Fatty Acid (n3 and n6)	Lipid
cotinine	Baseline Maternal CD4	1426	5.09851e+08	0.0379668	-0.0549611	Spearman's rank correlation rho	0.097175	NS	0.946522	553	HMDB0001046		408	Pos Early	Tobacco Metabolite	Xenobiotics
(16 or 17)-methylstearate (a19:0 or i19:0)	Baseline Maternal CD4	1426	5.09849e+08	0.0379851	-0.0549559	Spearman's rank correlation rho	0.097175	NS	0.946527	38296	HMDB0037397		3083779	Neg	Fatty Acid, Branched	Lipid
1-arachidonoyl-GPI (20:4)*	Baseline Maternal CD4	1426	5.09814e+08	0.038239	-0.0548837	Spearman's rank correlation rho	0.0975377	NS	0.946595	34214	HMDB0061690		121596217	Neg	Lysophospholipid	Lipid
glycodeoxycholate	Baseline Maternal CD4	1426	4.56772e+08	0.0382914	0.0548688	Spearman's rank correlation rho	0.0975491	NS	1.0564	18477	HMDB00631	C05464	3035026	Neg	Secondary Bile Acid Metabolism	Lipid
2-hydroxyacetaminophen sulfate*	Baseline Maternal CD4	1426	5.09665e+08	0.0393402	-0.0545749	Spearman's rank correlation rho	0.0998859	NS	0.946888	33173	HMDB0062547		86290013	Neg	Drug - Analgesics, Anesthetics	Xenobiotics
1-palmitoyl-2-arachidonoyl-GPC (16:0/20:4n6)	Baseline Maternal CD4	1426	4.57112e+08	0.0408441	0.054165	Spearman's rank correlation rho	0.102976	NS	1.05566	52462	HMDB0007982	C05208	10747814	Pos Late	Phosphatidylcholine (PC)	Lipid
1-linoleoyl-GPS (18:2)*	Baseline Maternal CD4	1426	5.09397e+08	0.0413856	-0.0540205	Spearman's rank correlation rho	0.104126	NS	0.947413	43676				Neg	Lysophospholipid	Lipid
N-acetylputrescine	Baseline Maternal CD4	1426	5.09285e+08	0.0422639	-0.0537895	Spearman's rank correlation rho	0.106226	NS	0.947632	37496	HMDB0002064	C02714	122356	Pos Early	Polyamine Metabolism	Amino Acid
N(1)-acetylspermine	Baseline Maternal CD4	1426	5.09195e+08	0.0429868	-0.0536024	Spearman's rank correlation rho	0.107662	NS	0.947809	32360	HMDB0001186	C02567	496916	Pos Late	Polyamine Metabolism	Amino Acid
ribonate	Baseline Maternal CD4	1426	5.0917e+08	0.0431842	-0.0535518	Spearman's rank correlation rho	0.107902	NS	0.947857	27731	HMDB0000867	C01685	5460677	Polar	Pentose Metabolism	Carbohydrate
adenosine 3'-monophosphate (3'-AMP)	Baseline Maternal CD4	1426	5.09169e+08	0.0431963	-0.0535487	Spearman's rank correlation rho	0.107902	NS	0.94786	35142	HMDB0003540	C01267	41211	Neg	Purine Metabolism, Adenine containing	Nucleotide
cis-urocanate	Baseline Maternal CD4	1426	5.09093e+08	0.0438145	-0.0533915	Spearman's rank correlation rho	0.109223	NS	0.948009	40410	HMDB0034174		1549103	Pos Early	Histidine Metabolism	Amino Acid
5-aminovalerate	Baseline Maternal CD4	1426	5.08978e+08	0.0447612	-0.0531542	Spearman's rank correlation rho	0.111128	NS	0.948234	18319	HMDB0003355	C00431	138	Pos Early	Lysine Metabolism	Amino Acid
1-palmitoyl-2-oleoyl-GPS (16:0/18:1)	Baseline Maternal CD4	1426	5.08934e+08	0.0451288	-0.0530633	Spearman's rank correlation rho	0.111913	NS	0.94832	19261	HMDB0012357	C13880	5283499	Pos Late	Phosphatidylserine (PS)	Lipid
glutamine conjugate of C7H12O2*	Baseline Maternal CD4	1426	4.5771e+08	0.0456791	0.0529283	Spearman's rank correlation rho	0.112718	NS	1.05435	63658				Neg	Partially Characterized Molecules	Partially Characterized Molecules
N-acetylneuraminate	Baseline Maternal CD4	1426	4.57918e+08	0.0474708	0.0524979	Spearman's rank correlation rho	0.11655	NS	1.0539	32377	HMDB0000230	C00270	439197	Polar	Aminosugar Metabolism	Carbohydrate
sphingomyelin (d18:0/18:0, d19:0/17:0)*	Baseline Maternal CD4	1426	5.08632e+08	0.0477236	-0.0524383	Spearman's rank correlation rho	0.11704	NS	0.948913	57473	HMDB0012087		44260130	Pos Late	Dihydrosphingomyelins	Lipid
1-stearoyl-2-linoleoyl-GPS (18:0/18:2)	Baseline Maternal CD4	1426	5.08551e+08	0.0484425	-0.0522702	Spearman's rank correlation rho	0.118458	NS	0.949072	53009			9547091	Pos Late	Phosphatidylserine (PS)	Lipid
lactate	Baseline Maternal CD4	1426	5.08531e+08	0.0486238	-0.0522281	Spearman's rank correlation rho	0.118782	NS	0.949112	527	HMDB0000190	C00186	612	Polar	Glycolysis, Gluconeogenesis, and Pyruvate Metabolism	Carbohydrate
N-acetylhistidine	Baseline Maternal CD4	1426	5.0852e+08	0.0487194	-0.052206	Spearman's rank correlation rho	0.118897	NS	0.949133	33946	HMDB0032055	C02997	75619	Pos Early	Histidine Metabolism	Amino Acid
taurine	Baseline Maternal CD4	1426	5.08485e+08	0.0490277	-0.0521349	Spearman's rank correlation rho	0.119529	NS	0.949201	2125	HMDB0000251	C00245	1123	Neg	Methionine, Cysteine, SAM and Taurine Metabolism	Amino Acid
1-stearoyl-2-oleoyl-GPC (18:0/18:1)	Baseline Maternal CD4	1426	5.08412e+08	0.0496941	-0.0519824	Spearman's rank correlation rho	0.120912	NS	0.949346	52438	HMDB0008038		24778825	Pos Late	Phosphatidylcholine (PC)	Lipid
N-stearoyl-sphingosine (d18:1/18:0)*	Baseline Maternal CD4	1426	4.58233e+08	0.0502995	0.0518454	Spearman's rank correlation rho	0.121899	NS	1.05321	54979	HMDB0004950		5283565	Pos Late	Ceramides	Lipid
1-stearoyl-2-linoleoyl-GPI (18:0/18:2)	Baseline Maternal CD4	1426	5.08277e+08	0.0509331	-0.0517035	Spearman's rank correlation rho	0.123189	NS	0.94961	52468	HMDB0009809			Polar	Phosphatidylinositol (PI)	Lipid
guanosine	Baseline Maternal CD4	1426	5.08143e+08	0.0521869	-0.051427	Spearman's rank correlation rho	0.125723	NS	0.949873	1573	HMDB0000133	C00387	6802	Pos Early	Purine Metabolism, Guanine containing	Nucleotide
palmitoleoyl-linoleoyl-glycerol (16:1/18:2) [1]*	Baseline Maternal CD4	1426	4.58508e+08	0.0528838	0.0512757	Spearman's rank correlation rho	0.126527	NS	1.05261	54967	HMDB0007132		9543699	Pos Late	Diacylglycerol	Lipid
(R)-3-hydroxybutyrylcarnitine	Baseline Maternal CD4	1426	5.07824e+08	0.0552859	-0.0507666	Spearman's rank correlation rho	0.131371	NS	0.950501	43264	HMDB0013127		53481617	Pos Early	Fatty Acid Metabolism (Acyl Carnitine, Hydroxy)	Lipid
laurate (12:0)	Baseline Maternal CD4	1426	4.588e+08	0.0557453	0.0506713	Spearman's rank correlation rho	0.132077	NS	1.05198	1645	HMDB0000638	C02679	3893	Neg	Medium Chain Fatty Acid	Lipid
N6-methyladenosine	Baseline Maternal CD4	1426	4.58854e+08	0.0562829	0.0505607	Spearman's rank correlation rho	0.132359	NS	1.05186	37114	HMDB0004044		102175	Pos Early	Purine Metabolism, Adenine containing	Nucleotide
1-palmityl-2-palmitoyl-GPC (O-16:0/16:0)*	Baseline Maternal CD4	1426	5.07619e+08	0.0573532	-0.0503429	Spearman's rank correlation rho	0.134063	NS	0.950903	57332			145911	Pos Late	Plasmalogen	Lipid
1-palmitoyl-2-oleoyl-GPE (16:0/18:1)	Baseline Maternal CD4	1426	4.59001e+08	0.0577807	0.0502569	Spearman's rank correlation rho	0.134932	NS	1.05154	19263	HMDB0005320		5283496	Pos Late	Phosphatidylethanolamine (PE)	Lipid
oleoylcholine	Baseline Maternal CD4	1426	4.59089e+08	0.0587007	0.0500736	Spearman's rank correlation rho	0.136297	NS	1.05135	53260	HMDB0240596		59040790	Pos Late	Fatty Acid Metabolism (Acyl Choline)	Lipid
glutamine conjugate of C6H10O2 (2)*	Baseline Maternal CD4	1426	4.59113e+08	0.0589477	0.0500248	Spearman's rank correlation rho	0.136611	NS	1.0513	63660				Neg	Partially Characterized Molecules	Partially Characterized Molecules
linoleoyl-linoleoyl-glycerol (18:2/18:2) [2]*	Baseline Maternal CD4	1426	4.5912e+08	0.0590218	0.0500102	Spearman's rank correlation rho	0.136653	NS	1.05128	54969	HMDB0007248		9543729	Pos Late	Diacylglycerol	Lipid
creatinine	Baseline Maternal CD4	1426	5.07434e+08	0.0592772	-0.04996	Spearman's rank correlation rho	0.136984	NS	0.951268	513	HMDB0000562	C00791	588	Pos Early	Creatine Metabolism	Amino Acid
N-acetylglucosamine 6-phosphate	Baseline Maternal CD4	1426	4.59234e+08	0.0602285	0.0497744	Spearman's rank correlation rho	0.138787	NS	1.05103	15107	HMDB0002817	C00357	439219	Polar	Aminosugar Metabolism	Carbohydrate
1-(1-enyl-palmitoyl)-2-arachidonoyl-GPC (P-16:0/20:4)*	Baseline Maternal CD4	1426	5.07335e+08	0.0603304	-0.0497547	Spearman's rank correlation rho	0.138891	NS	0.951463	52689	HMDB0011220			Pos Late	Plasmalogen	Lipid
1-stearoyl-2-arachidonoyl-GPE (18:0/20:4)	Baseline Maternal CD4	1426	4.59304e+08	0.0609839	0.0496287	Spearman's rank correlation rho	0.139867	NS	1.05088	52447	HMDB0009003	C05210	5289133	Pos Late	Phosphatidylethanolamine (PE)	Lipid
1-stearoyl-2-docosapentaenoyl-GPC (18:0/22:5n6)*	Baseline Maternal CD4	1426	5.07166e+08	0.0621651	-0.049404	Spearman's rank correlation rho	0.142309	NS	0.951797	52700	HMDB0008055		24778871	Pos Late	Phosphatidylcholine (PC)	Lipid
2-arachidonoylglycerol (20:4)	Baseline Maternal CD4	1426	4.5948e+08	0.06291	0.049264	Spearman's rank correlation rho	0.143744	NS	1.0505	19266	HMDB0004666	C13856	5282280	Neg	Monoacylglycerol	Lipid
stearoyl sphingomyelin (d18:1/18:0)	Baseline Maternal CD4	1426	4.59511e+08	0.0632478	0.049201	Spearman's rank correlation rho	0.14438	NS	1.05043	19503	HMDB0001348	C00550	6453725	Pos Late	Sphingomyelins	Lipid
sphingomyelin (d18:1/20:1, d18:2/20:0)*	Baseline Maternal CD4	1426	4.59595e+08	0.0641846	0.0490277	Spearman's rank correlation rho	0.146108	NS	1.05025	48491	HMDB0240610,HMDB0240632			Pos Late	Sphingomyelins	Lipid
1,2-dipalmitoyl-GPE (16:0/16:0)*	Baseline Maternal CD4	1426	4.59645e+08	0.0647499	0.0489242	Spearman's rank correlation rho	0.146877	NS	1.05014	57341	HMDB0008923		445468	Pos Late	Phosphatidylethanolamine (PE)	Lipid
aconitate [cis or trans]	Baseline Maternal CD4	1426	5.06822e+08	0.0660311	-0.0486922	Spearman's rank correlation rho	0.149336	NS	0.952474	46173	HMDB0000958,HMDB000072	C004174,C02341	444212,643757	Neg	TCA Cycle	Energy
inosine	Baseline Maternal CD4	1426	4.59795e+08	0.0664724	0.0486131	Spearman's rank correlation rho	0.150055	NS	1.04981	1123	HMDB0000195	C00294	6021	Neg	Purine Metabolism, (Hypo)Xanthine/Inosine containing	Nucleotide
3-methyl-2-oxobutyrate	Baseline Maternal CD4	1426	4.59841e+08	0.0670125	0.048517	Spearman's rank correlation rho	0.150995	NS	1.04971	44526	HMDB0000019	C00141	49	Polar	Leucine, Isoleucine and Valine Metabolism	Amino Acid
3-amino-2-piperidone	Baseline Maternal CD4	1426	5.06719e+08	0.0672196	-0.0484803	Spearman's rank correlation rho	0.151322	NS	0.952676	62853	HMDB0000323		5200225	Pos Early	Urea cycle; Arginine and Proline Metabolism	Amino Acid
trans-urocanate	Baseline Maternal CD4	1426	5.06588e+08	0.0687649	-0.0482093	Spearman's rank correlation rho	0.154658	NS	0.952934	607	HMDB0000301	C00785	736715	Pos Early	Histidine Metabolism	Amino Acid
4-acetaminophen sulfate	Baseline Maternal CD4	1426	5.06493e+08	0.0699114	-0.0480115	Spearman's rank correlation rho	0.156084	NS	0.953123	37475	HMDB0059911	C06804	83939	Neg	Drug - Analgesics, Anesthetics	Xenobiotics
3-hydroxy-2-methylpyridine sulfate	Baseline Maternal CD4	1426	5.06472e+08	0.0701668	-0.0479678	Spearman's rank correlation rho	0.156368	NS	0.953165	63227				Neg	Chemical	Xenobiotics
histidine	Baseline Maternal CD4	1426	4.60142e+08	0.0705887	0.0478958	Spearman's rank correlation rho	0.156593	NS	1.04906	59	HMDB0000177	C00135	6274	Pos Early	Histidine Metabolism	Amino Acid
salicylate	Baseline Maternal CD4	1426	5.06437e+08	0.070589	-0.0478958	Spearman's rank correlation rho	0.156593	NS	0.953233	1515	HMDB0001895	C00805	338	Polar	Drug - Topical Agents	Xenobiotics
succinate	Baseline Maternal CD4	1426	5.06399e+08	0.0710504	-0.0478175	Spearman's rank correlation rho	0.157474	NS	0.953308	1437	HMDB0000254	C00042	1110	Polar	TCA Cycle	Energy
heneicosapentaenoate (21:5n3)	Baseline Maternal CD4	1426	4.60268e+08	0.0721418	0.0476341	Spearman's rank correlation rho	0.159025	NS	1.04879	57658			11998573	Neg	Long Chain Polyunsaturated Fatty Acid (n3 and n6)	Lipid
malonylcarnitine	Baseline Maternal CD4	1426	5.06292e+08	0.0723723	-0.0475957	Spearman's rank correlation rho	0.159245	NS	0.953519	37059	HMDB0002095		22833583	Pos Early	Fatty Acid Synthesis	Lipid
1-(1-enyl-stearoyl)-2-arachidonoyl-GPE (P-18:0/20:4)*	Baseline Maternal CD4	1426	5.06165e+08	0.0739604	-0.0473334	Spearman's rank correlation rho	0.161573	NS	0.953769	52475	HMDB0005779		9547058	Pos Late	Plasmalogen	Lipid
2-methylbutyrylcarnitine (C5)	Baseline Maternal CD4	1426	5.06084e+08	0.0749917	-0.0471656	Spearman's rank correlation rho	0.163095	NS	0.953929	45095	HMDB0000378		6426901	Pos Early	Leucine, Isoleucine and Valine Metabolism	Amino Acid
1-stearoyl-2-linoleoyl-GPE (18:0/18:2)*	Baseline Maternal CD4	1426	4.60522e+08	0.0753434	0.0471088	Spearman's rank correlation rho	0.163581	NS	1.04824	52446	HMDB0008994		9546749	Pos Late	Phosphatidylethanolamine (PE)	Lipid
erucate (22:1n9)	Baseline Maternal CD4	1426	5.06053e+08	0.0753872	-0.0471017	Spearman's rank correlation rho	0.163581	NS	0.95399	1552	HMDB0002068	C08316	8216,5281116	Neg	Long Chain Monounsaturated Fatty Acid	Lipid
(14 or 15)-methylpalmitate (a17:0 or i17:0)	Baseline Maternal CD4	1426	5.06045e+08	0.0754835	-0.0470862	Spearman's rank correlation rho	0.163581	NS	0.954005	38768	HMDB0061859	C16995	8181,17903417	Neg	Fatty Acid, Branched	Lipid
palmitoyl sphingomyelin (d18:1/16:0)	Baseline Maternal CD4	1426	5.06032e+08	0.0756529	-0.047059	Spearman's rank correlation rho	0.163803	NS	0.954031	37506	HMDB0010169		9939941	Pos Late	Sphingomyelins	Lipid
3-hydroxy-3-methylglutarate	Baseline Maternal CD4	1426	4.60555e+08	0.0757661	0.0470408	Spearman's rank correlation rho	0.163902	NS	1.04816	531	HMDB0000355	C03761	1662,5459993	Polar	Mevalonate Metabolism	Lipid
catechol sulfate	Baseline Maternal CD4	1426	4.60564e+08	0.0758816	0.0470223	Spearman's rank correlation rho	0.164007	NS	1.04815	35320	HMDB0059724		3083879	Neg	Benzoate Metabolism	Xenobiotics
2-linoleoylglycerol (18:2)	Baseline Maternal CD4	1426	4.60607e+08	0.0764446	0.0469323	Spearman's rank correlation rho	0.164931	NS	1.04805	32506	HMDB0011538		5365676	Neg	Monoacylglycerol	Lipid
glutamine conjugate of C9H16O2 (1)*	Baseline Maternal CD4	1426	4.60715e+08	0.077854	0.0467094	Spearman's rank correlation rho	0.167114	NS	1.04782	63659				Neg	Partially Characterized Molecules	Partially Characterized Molecules
linoleoyl-linoleoyl-glycerol (18:2/18:2) [1]*	Baseline Maternal CD4	1426	4.60832e+08	0.079403	0.0464682	Spearman's rank correlation rho	0.169662	NS	1.04756	54968	HMDB0007248		9543729	Pos Late	Diacylglycerol	Lipid
3-hydroxydodecanedioate*	Baseline Maternal CD4	1426	5.05714e+08	0.0798463	-0.0463999	Spearman's rank correlation rho	0.169906	NS	0.95466	62915	HMDB0000413		16663321	Neg	Fatty Acid, Dicarboxylate	Lipid
5,6-dihydrouridine	Baseline Maternal CD4	1426	5.057e+08	0.0800381	-0.0463704	Spearman's rank correlation rho	0.169906	NS	0.954688	61833	HMDB0000497		94312	Neg	Pyrimidine Metabolism, Uracil containing	Nucleotide
lactose	Baseline Maternal CD4	1426	4.60882e+08	0.0800746	0.0463648	Spearman's rank correlation rho	0.169906	NS	1.04746	567	HMDB0041627	C01970	6134	Polar	Disaccharides and Oligosaccharides	Carbohydrate
adrenate (22:4n6)	Baseline Maternal CD4	1426	4.60931e+08	0.0807475	0.0462619	Spearman's rank correlation rho	0.171185	NS	1.04735	32980	HMDB0002226	C16527	5282844,5497181	Neg	Long Chain Polyunsaturated Fatty Acid (n3 and n6)	Lipid
N-methylleucine	Baseline Maternal CD4	1426	5.0546e+08	0.0833194	-0.045875	Spearman's rank correlation rho	0.175569	NS	0.955161	35666			2777993	Pos Early	Leucine, Isoleucine and Valine Metabolism	Amino Acid
2-methoxyresorcinol sulfate	Baseline Maternal CD4	1426	5.05451e+08	0.083448	-0.0458559	Spearman's rank correlation rho	0.175687	NS	0.95518	48445				Neg	Chemical	Xenobiotics
3-hydroxyhexanoylcarnitine (1)	Baseline Maternal CD4	1426	5.05418e+08	0.0839074	-0.0457879	Spearman's rank correlation rho	0.176502	NS	0.955245	62557				Pos Early	Fatty Acid Metabolism (Acyl Carnitine, Hydroxy)	Lipid
choline	Baseline Maternal CD4	1426	5.05168e+08	0.0874649	-0.0452711	Spearman's rank correlation rho	0.183009	NS	0.955738	15506	HMDB0000097	C00114	305	Pos Early	Phospholipid Metabolism	Lipid
X-25950	Baseline Maternal CD4	1426	5.05161e+08	0.0875737	-0.0452556	Spearman's rank correlation rho	0.183009	NS	0.955753	63901				Pos Early
cyclo(pro-val)	Baseline Maternal CD4	1426	4.6149e+08	0.0886323	0.0451053	Spearman's rank correlation rho	0.184689	NS	1.04614	49795			98951	Pos Early	Dipeptide	Peptide
lactosialyltetraose a	Baseline Maternal CD4	1426	5.05052e+08	0.0891627	-0.0450305	Spearman's rank correlation rho	0.185635	NS	0.955968	63741	HMDB0006589		53477859	Polar	Disaccharides and Oligosaccharides	Carbohydrate
1-ribosyl-imidazoleacetate*	Baseline Maternal CD4	1426	4.61546e+08	0.0894491	0.0449903	Spearman's rank correlation rho	0.186072	NS	1.04602	61868	HMDB0002331	C05131	440569	Pos Early	Histidine Metabolism	Amino Acid
6-sialyl-N-acetyllactosamine	Baseline Maternal CD4	1426	5.04963e+08	0.0904767	-0.0448468	Spearman's rank correlation rho	0.18757	NS	0.956144	40428	HMDB0006584		16212424	Pos Early	Aminosugar Metabolism	Carbohydrate
serine	Baseline Maternal CD4	1426	5.04939e+08	0.090843	-0.0447959	Spearman's rank correlation rho	0.188169	NS	0.956193	1648	HMDB0000187	C00065	5951	Neg	Glycine, Serine and Threonine Metabolism	Amino Acid
5-dodecenoate (12:1n7)	Baseline Maternal CD4	1426	4.61723e+08	0.0920895	0.0446241	Spearman's rank correlation rho	0.190266	NS	1.04563	33968	HMDB0000529		5312378	Neg	Medium Chain Fatty Acid	Lipid
1-(1-enyl-stearoyl)-2-linoleoyl-GPE (P-18:0/18:2)*	Baseline Maternal CD4	1426	5.04703e+08	0.0944231	-0.0443075	Spearman's rank correlation rho	0.194101	NS	0.95666	52748	HMDB0011376			Pos Late	Plasmalogen	Lipid
1-palmitoyl-2-linoleoyl-GPC (16:0/18:2)	Baseline Maternal CD4	1426	4.61916e+08	0.0950426	0.0442245	Spearman's rank correlation rho	0.194718	NS	1.04522	42446	HMDB0007973		5287971	Pos Late	Phosphatidylcholine (PC)	Lipid
1-margaroyl-2-linoleoyl-GPC (17:0/18:2)*	Baseline Maternal CD4	1426	4.6194e+08	0.0954207	0.0441741	Spearman's rank correlation rho	0.195001	NS	1.04516	52500			52922491	Pos Late	Phosphatidylcholine (PC)	Lipid
1-(1-enyl-palmitoyl)-2-docosahexaenoyl-GPE (P-16:0/22:6)*	Baseline Maternal CD4	1426	5.04624e+08	0.0956337	-0.0441457	Spearman's rank correlation rho	0.195272	NS	0.956815	52672	HMDB0005780		5283497	Pos Late	Plasmalogen	Lipid
stearidonate (18:4n3)	Baseline Maternal CD4	1426	4.62055e+08	0.0972206	0.0439361	Spearman's rank correlation rho	0.198346	NS	1.04492	33969	HMDB0006547	C16300	5312508	Neg	Long Chain Polyunsaturated Fatty Acid (n3 and n6)	Lipid
3-methyl-2-oxovalerate	Baseline Maternal CD4	1426	4.62066e+08	0.0973818	0.043915	Spearman's rank correlation rho	0.198509	NS	1.04489	15676	HMDB0000491	C03465,C06008,C00671	439286,440877	Neg	Leucine, Isoleucine and Valine Metabolism	Amino Acid
N-palmitoyl-sphingadienine (d18:2/16:0)*	Baseline Maternal CD4	1426	5.04298e+08	0.100829	-0.0434695	Spearman's rank correlation rho	0.204509	NS	0.957462	57416	HMDB0240686			Pos Late	Ceramides	Lipid
sphingomyelin (d18:1/19:0, d19:1/18:0)*	Baseline Maternal CD4	1426	4.62309e+08	0.101285	0.0434115	Spearman's rank correlation rho	0.205264	NS	1.04437	57475				Pos Late	Sphingomyelins	Lipid
X-24717	Baseline Maternal CD4	1426	4.62345e+08	0.101879	0.0433361	Spearman's rank correlation rho	0.205955	NS	1.04429	53145				Pos Early
androstenediol (3beta,17beta) disulfate (1)	Baseline Maternal CD4	1426	4.62388e+08	0.102586	0.043247	Spearman's rank correlation rho	0.206699	NS	1.0442	37202	HMDB0240313	C04295	87120982	Neg	Androgenic Steroids	Lipid
glucuronate	Baseline Maternal CD4	1426	4.62742e+08	0.108536	0.0425156	Spearman's rank correlation rho	0.214781	NS	1.04343	15443	HMDB0000127	C16245	441478,23677976,94715,65041,444791	Polar	Aminosugar Metabolism	Carbohydrate
2-palmitoyl-GPC (16:0)*	Baseline Maternal CD4	1426	5.03799e+08	0.10919	-0.0424372	Spearman's rank correlation rho	0.215841	NS	0.958451	35253	HMDB0061702		15061532	Pos Late	Lysophospholipid	Lipid
linoleate (18:2n6)	Baseline Maternal CD4	1426	4.62785e+08	0.109278	0.0424266	Spearman's rank correlation rho	0.215841	NS	1.04334	1105	HMDB0006270,HMDB0000673	C01595	5280450	Neg	Long Chain Polyunsaturated Fatty Acid (n3 and n6)	Lipid
desmosterol	Baseline Maternal CD4	1426	4.6283e+08	0.110061	0.0423332	Spearman's rank correlation rho	0.21688	NS	1.04324	6065	HMDB0002719	C01802	439577	Pos Late	Sterol	Lipid
1-stearyl-2-oleoyl-GPE (O-18:0/18:1)*	Baseline Maternal CD4	1426	5.03744e+08	0.11013	-0.042325	Spearman's rank correlation rho	0.21688	NS	0.958558	61514				Pos Late	Phosphatidylethanolamine (PE)	Lipid
3-(N-acetyl-cystein-S-yl) acetaminophen	Baseline Maternal CD4	1426	5.03697e+08	0.110958	-0.0422269	Spearman's rank correlation rho	0.217631	NS	0.958652	45721			83967	Neg	Drug - Analgesics, Anesthetics	Xenobiotics
1-oleoylglycerol (18:1)	Baseline Maternal CD4	1426	4.62917e+08	0.111577	0.0421539	Spearman's rank correlation rho	0.218319	NS	1.04305	21184	HMDB0011567		5283468	Neg	Monoacylglycerol	Lipid
glycosyl ceramide (d18:1/20:0, d16:1/22:0)*	Baseline Maternal CD4	1426	4.62946e+08	0.112097	0.0420928	Spearman's rank correlation rho	0.219161	NS	1.04299	57595				Pos Late	Hexosylceramides (HCER)	Lipid
1,2,3-benzenetriol sulfate (2)	Baseline Maternal CD4	1426	5.03558e+08	0.113407	-0.04194	Spearman's rank correlation rho	0.22119	NS	0.958927	48762	HMDB0060018,HMDB0060016		92013662,54110629	Neg	Chemical	Xenobiotics
4-ethylphenylsulfate	Baseline Maternal CD4	1426	4.6329e+08	0.118294	0.0413818	Spearman's rank correlation rho	0.229435	NS	1.04225	36099	HMDB0062551	C13637	20822574	Neg	Benzoate Metabolism	Xenobiotics
2-piperidinone	Baseline Maternal CD4	1426	5.03258e+08	0.11886	-0.0413183	Spearman's rank correlation rho	0.23035	NS	0.959524	43400	HMDB0011749		12665	Pos Early	Food Component/Plant	Xenobiotics
palmitoylcarnitine (C16)	Baseline Maternal CD4	1426	5.03252e+08	0.118968	-0.0413062	Spearman's rank correlation rho	0.230377	NS	0.959535	44681	HMDB0000222	C02990	461	Pos Late	Fatty Acid Metabolism (Acyl Carnitine, Long Chain Saturated)	Lipid
X-21607	Baseline Maternal CD4	1426	5.03172e+08	0.120449	-0.0411414	Spearman's rank correlation rho	0.231955	NS	0.959693	46674				Neg
1-stearoyl-2-docosahexaenoyl-GPC (18:0/22:6)	Baseline Maternal CD4	1426	5.03128e+08	0.121274	-0.0410502	Spearman's rank correlation rho	0.232809	NS	0.959781	52611	HMDB0008057		24778876	Pos Late	Phosphatidylcholine (PC)	Lipid
sucrose	Baseline Maternal CD4	1426	5.02827e+08	0.127037	-0.0404266	Spearman's rank correlation rho	0.241777	NS	0.96038	1519	HMDB0000258	C00089	5988	Polar	Disaccharides and Oligosaccharides	Carbohydrate
dimethyl sulfone	Baseline Maternal CD4	1426	5.02728e+08	0.128975	-0.0402219	Spearman's rank correlation rho	0.243753	NS	0.960576	43424	HMDB0004983	C11142	6213	Pos Early	Chemical	Xenobiotics
glycerophosphoglycerol	Baseline Maternal CD4	1426	5.0264e+08	0.130709	-0.0400406	Spearman's rank correlation rho	0.246243	NS	0.96075	48857	HMDB0240316	C03274	54575349	Polar	Glycerolipid Metabolism	Lipid
4-acetamidophenol	Baseline Maternal CD4	1426	5.02636e+08	0.130797	-0.0400315	Spearman's rank correlation rho	0.246243	NS	0.960759	12032	HMDB0001859	C06804	1983	Pos Early	Drug - Analgesics, Anesthetics	Xenobiotics
sulfate*	Baseline Maternal CD4	1426	5.02607e+08	0.131375	-0.0399716	Spearman's rank correlation rho	0.246753	NS	0.960817	46960	HMDB01448	C00059	5152822	Neg	Chemical	Xenobiotics
diacylglycerol (12:0/18:1, 14:0/16:1, 16:0/14:1) [1]*	Baseline Maternal CD4	1426	4.63976e+08	0.131473	0.0399614	Spearman's rank correlation rho	0.246753	NS	1.04077	55002				Pos Late	Diacylglycerol	Lipid
cyclo(pro-arg)*	Baseline Maternal CD4	1426	5.02587e+08	0.131778	-0.0399299	Spearman's rank correlation rho	0.246967	NS	0.960857	62842				Pos Early	Dipeptide	Peptide
adenosine 2'-monophosphate (2'-AMP)	Baseline Maternal CD4	1426	5.02583e+08	0.131855	-0.0399219	Spearman's rank correlation rho	0.246967	NS	0.960864	36815	HMDB0011617	C00946	94136	Neg	Purine Metabolism, Adenine containing	Nucleotide
X-23278	Baseline Maternal CD4	1426	5.02509e+08	0.133355	-0.0397677	Spearman's rank correlation rho	0.248506	NS	0.961013	48974				Neg
dopamine 3-O-sulfate	Baseline Maternal CD4	1426	5.02481e+08	0.133916	-0.0397104	Spearman's rank correlation rho	0.249037	NS	0.961068	48407	HMDB0006275	C13690	122136	Neg	Tyrosine Metabolism	Amino Acid
1-palmityl-GPC (O-16:0)	Baseline Maternal CD4	1426	5.02464e+08	0.134259	-0.0396755	Spearman's rank correlation rho	0.249472	NS	0.961101	20458			3983	Pos Late	Lysoplasmalogen	Lipid
4-methyl-2-oxopentanoate	Baseline Maternal CD4	1426	4.64257e+08	0.137181	0.0393804	Spearman's rank correlation rho	0.253369	NS	1.04017	22116	HMDB0000695	C00233	70	Neg	Leucine, Isoleucine and Valine Metabolism	Amino Acid
oleoyl-linoleoyl-glycerol (18:1/18:2) [2]	Baseline Maternal CD4	1426	4.64392e+08	0.139994	0.0391009	Spearman's rank correlation rho	0.257407	NS	1.03988	46799	HMDB0007219		71433693	Pos Late	Diacylglycerol	Lipid
linoleoyl-linolenoyl-glycerol (18:2/18:3) [1]*	Baseline Maternal CD4	1426	4.64398e+08	0.140125	0.039088	Spearman's rank correlation rho	0.257442	NS	1.03986	54963	HMDB0007249		14275409	Pos Late	Diacylglycerol	Lipid
vanilloylglycine	Baseline Maternal CD4	1426	4.64416e+08	0.140499	0.0390512	Spearman's rank correlation rho	0.257934	NS	1.03982	63853	HMDB0060026		3083688	Neg	Food Component/Plant	Xenobiotics
2-dihomo-linoleoylglycerol (20:2)*	Baseline Maternal CD4	1426	4.64643e+08	0.14534	0.0385814	Spearman's rank correlation rho	0.264263	NS	1.03934	62450				Neg	Monoacylglycerol	Lipid
3-(cystein-S-yl)acetaminophen*	Baseline Maternal CD4	1426	5.01833e+08	0.147557	-0.0383702	Spearman's rank correlation rho	0.266477	NS	0.962357	34365	HMDB0240217		171264	Pos Early	Drug - Analgesics, Anesthetics	Xenobiotics
diacylglycerol (12:0/18:1, 14:0/16:1, 16:0/14:1) [2]*	Baseline Maternal CD4	1426	4.64753e+08	0.147723	0.0383545	Spearman's rank correlation rho	0.266578	NS	1.0391	55001	HMDB0007012,HMDB0007096		53478025,53477950	Pos Late	Diacylglycerol	Lipid
X-07765	Baseline Maternal CD4	1426	4.6481e+08	0.148972	0.0382367	Spearman's rank correlation rho	0.26804	NS	1.03898	46590				Neg
lactosialyltetraose b	Baseline Maternal CD4	1426	4.64861e+08	0.150091	0.0381319	Spearman's rank correlation rho	0.269654	NS	1.03887	63742	HMDB0006600		53477864	Polar	Disaccharides and Oligosaccharides	Carbohydrate
palmitoleate (16:1n7)	Baseline Maternal CD4	1426	4.64885e+08	0.150628	0.0380817	Spearman's rank correlation rho	0.270112	NS	1.03882	33447	HMDB0003229	C08362	445638	Neg	Long Chain Monounsaturated Fatty Acid	Lipid
X-17325	Baseline Maternal CD4	1426	4.64896e+08	0.150867	0.0380594	Spearman's rank correlation rho	0.270253	NS	1.03879	47815				Pos Early
cystine	Baseline Maternal CD4	1426	4.64902e+08	0.151014	0.0380458	Spearman's rank correlation rho	0.270317	NS	1.03878	56	HMDB0000192	C00491	67678	Pos Early	Methionine, Cysteine, SAM and Taurine Metabolism	Amino Acid
hippurate	Baseline Maternal CD4	1426	4.64946e+08	0.151998	0.0379544	Spearman's rank correlation rho	0.27132	NS	1.03868	15753	HMDB0000714	C01586	464	Neg	Benzoate Metabolism	Xenobiotics
methyl glucopyranoside (alpha + beta)	Baseline Maternal CD4	1426	5.01631e+08	0.152019	-0.0379525	Spearman's rank correlation rho	0.27132	NS	0.962759	46144	HMDB0029965		445238,3036743,2108	Neg	Food Component/Plant	Xenobiotics
lactulose	Baseline Maternal CD4	1426	4.64981e+08	0.152772	0.0378829	Spearman's rank correlation rho	0.272264	NS	1.03861	20677	HMDB0000740	D00352,C07064	11333	Polar	Disaccharides and Oligosaccharides	Carbohydrate
16-hydroxypalmitate	Baseline Maternal CD4	1426	5.01546e+08	0.153925	-0.0377769	Spearman's rank correlation rho	0.273519	NS	0.962928	39609	HMDB0006294	C18218	10466	Neg	Fatty Acid, Monohydroxy	Lipid
propyl 4-hydroxybenzoate sulfate	Baseline Maternal CD4	1426	5.01482e+08	0.155379	-0.037644	Spearman's rank correlation rho	0.274702	NS	0.963056	48460	HMDB0135261		131838881	Neg	Benzoate Metabolism	Xenobiotics
isobutyrylcarnitine (C4)	Baseline Maternal CD4	1426	5.01476e+08	0.155527	-0.0376306	Spearman's rank correlation rho	0.274764	NS	0.963069	33441	HMDB0000736		168379	Pos Early	Leucine, Isoleucine and Valine Metabolism	Amino Acid
isocitrate	Baseline Maternal CD4	1426	5.01412e+08	0.156988	-0.0374981	Spearman's rank correlation rho	0.276944	NS	0.963196	12110	HMDB0001874	C00451	5318532	Polar	TCA Cycle	Energy
X-26263	Baseline Maternal CD4	1426	4.65283e+08	0.159659	0.0372583	Spearman's rank correlation rho	0.280548	NS	1.03796	65027				Pos Early
guanine	Baseline Maternal CD4	1426	4.6539e+08	0.162168	0.0370359	Spearman's rank correlation rho	0.282807	NS	1.03773	32352	HMDB0000132	C00242	135398634	Pos Early	Purine Metabolism, Guanine containing	Nucleotide
2,6-dihydroxybenzoic acid	Baseline Maternal CD4	1426	4.6542e+08	0.162878	0.0369734	Spearman's rank correlation rho	0.283843	NS	1.03767	63042	HMDB0013676		9338	Polar	Drug - Topical Agents	Xenobiotics
lyxonate	Baseline Maternal CD4	1426	5.01027e+08	0.165996	-0.0367014	Spearman's rank correlation rho	0.288247	NS	0.963964	61858	HMDB0060255			Polar	Pentose Metabolism	Carbohydrate
10-heptadecenoate (17:1n7)	Baseline Maternal CD4	1426	4.65711e+08	0.16984	0.0363713	Spearman's rank correlation rho	0.29325	NS	1.03704	33971	HMDB0060038		5312435	Neg	Long Chain Monounsaturated Fatty Acid	Lipid
behenoyl sphingomyelin (d18:1/22:0)*	Baseline Maternal CD4	1426	4.65739e+08	0.170512	0.0363141	Spearman's rank correlation rho	0.294203	NS	1.03698	48492	HMDB0012103		44260125	Pos Late	Sphingomyelins	Lipid
N-formylmethionine	Baseline Maternal CD4	1426	5.0073e+08	0.173192	-0.036088	Spearman's rank correlation rho	0.298193	NS	0.964555	2829	HMDB0001015	C03145	439750	Neg	Methionine, Cysteine, SAM and Taurine Metabolism	Amino Acid
9,10-DiHOME	Baseline Maternal CD4	1426	5.00618e+08	0.175972	-0.0358561	Spearman's rank correlation rho	0.301915	NS	0.964779	38399	HMDB0004704	C14828	9966640	Neg	Fatty Acid, Dihydroxy	Lipid
1-palmitoleoylglycerol (16:1)*	Baseline Maternal CD4	1426	4.66072e+08	0.178767	0.0356258	Spearman's rank correlation rho	0.306063	NS	1.03627	52431	HMDB0011565			Neg	Monoacylglycerol	Lipid
10-undecenoate (11:1n1)	Baseline Maternal CD4	1426	4.66193e+08	0.181839	0.0353756	Spearman's rank correlation rho	0.310451	NS	1.03601	32497	HMDB0033724	C13910	14891	Neg	Medium Chain Fatty Acid	Lipid
caprate (10:0)	Baseline Maternal CD4	1426	4.66219e+08	0.182506	0.0353217	Spearman's rank correlation rho	0.311372	NS	1.03595	1642	HMDB0000511	C01571	2969	Neg	Medium Chain Fatty Acid	Lipid
S-adenosylmethionine (SAM)	Baseline Maternal CD4	1426	5.00321e+08	0.183495	-0.0352421	Spearman's rank correlation rho	0.312616	NS	0.965372	15915	HMDB0001185	C00019	34755	Pos Early	Methionine, Cysteine, SAM and Taurine Metabolism	Amino Acid
hexadecadienoate (16:2n6)	Baseline Maternal CD4	1426	4.66262e+08	0.18362	0.035232	Spearman's rank correlation rho	0.312616	NS	1.03586	57652	HMDB0000477		13932172	Neg	Long Chain Polyunsaturated Fatty Acid (n3 and n6)	Lipid
X-23644	Baseline Maternal CD4	1426	5.0027e+08	0.184822	-0.0351357	Spearman's rank correlation rho	0.313806	NS	0.965474	49521				Pos Early
alpha-hydroxyisovalerate	Baseline Maternal CD4	1426	5.00247e+08	0.185415	-0.0350883	Spearman's rank correlation rho	0.314354	NS	0.96552	46537	HMDB0000407		99823	Polar	Leucine, Isoleucine and Valine Metabolism	Amino Acid
acisoga	Baseline Maternal CD4	1426	4.66401e+08	0.187219	0.0349449	Spearman's rank correlation rho	0.317192	NS	1.03556	43258	HMDB0061384		129397	Pos Early	Polyamine Metabolism	Amino Acid
inositol 1-phosphate (I1P)	Baseline Maternal CD4	1426	4.665e+08	0.189834	0.0347389	Spearman's rank correlation rho	0.319874	NS	1.03535	43849	HMDB0000213	C01177	440194	Polar	Inositol Metabolism	Lipid
erythritol	Baseline Maternal CD4	1426	4.66589e+08	0.192198	0.0345545	Spearman's rank correlation rho	0.322712	NS	1.03516	20699	HMDB0002994	C00503	222285	Polar	Food Component/Plant	Xenobiotics
diacylglycerol (16:1/18:2 [2], 16:0/18:3 [1])*	Baseline Maternal CD4	1426	4.66605e+08	0.192623	0.0345214	Spearman's rank correlation rho	0.323204	NS	1.03512	54966				Pos Late	Diacylglycerol	Lipid
X-12101	Baseline Maternal CD4	1426	4.99884e+08	0.195013	-0.0343369	Spearman's rank correlation rho	0.325646	NS	0.966246	47642				Pos Early
1-linoleoyl-GPC (18:2)	Baseline Maternal CD4	1426	4.66784e+08	0.197441	0.0341512	Spearman's rank correlation rho	0.329409	NS	1.03474	34419	HMDB0010386	C04100	11988421	Pos Late	Lysophospholipid	Lipid
glutarate (C5-DC)	Baseline Maternal CD4	1426	4.99744e+08	0.19882	-0.0340465	Spearman's rank correlation rho	0.330446	NS	0.966527	396	HMDB0000661	C00489	743,4418048	Polar	Fatty Acid, Dicarboxylate	Lipid
heptanoate (7:0)	Baseline Maternal CD4	1426	4.66862e+08	0.199554	0.0339909	Spearman's rank correlation rho	0.331412	NS	1.03458	1644	HMDB0000666	C17714	8094	Neg	Medium Chain Fatty Acid	Lipid
1-stearoyl-GPI (18:0)	Baseline Maternal CD4	1426	4.99684e+08	0.200436	-0.0339243	Spearman's rank correlation rho	0.332424	NS	0.966645	19324	HMDB0240261		71581135,42607495	Neg	Lysophospholipid	Lipid
1-palmitoyl-GPC (16:0)	Baseline Maternal CD4	1426	4.99652e+08	0.201331	-0.0338571	Spearman's rank correlation rho	0.33368	NS	0.96671	33955	HMDB0010382	C04102	86554	Pos Late	Lysophospholipid	Lipid
thymol sulfate	Baseline Maternal CD4	1426	4.99536e+08	0.204536	-0.0336178	Spearman's rank correlation rho	0.337844	NS	0.966941	36095	HMDB0062720	C09908	12456386	Neg	Food Component/Plant	Xenobiotics
pyroglutamylalanine*	Baseline Maternal CD4	1426	4.99428e+08	0.207562	-0.0333943	Spearman's rank correlation rho	0.342148	NS	0.967157	62087			159907	Neg	Modified Peptides	Peptide
1,2-dilinoleoyl-GPC (18:2/18:2)	Baseline Maternal CD4	1426	4.67219e+08	0.209507	0.033252	Spearman's rank correlation rho	0.344655	NS	1.03381	52603	HMDB0008138		5288075	Pos Late	Phosphatidylcholine (PC)	Lipid
gamma-glutamylvaline	Baseline Maternal CD4	1426	4.99303e+08	0.211117	-0.0331349	Spearman's rank correlation rho	0.346834	NS	0.967408	43829	HMDB0011172		7015683	Pos Early	Gamma-glutamyl Amino Acid	Peptide
X-17367	Baseline Maternal CD4	1426	4.67528e+08	0.218408	0.0326125	Spearman's rank correlation rho	0.356324	NS	1.03315	40187				Pos Early
2-hydroxybutyrate/2-hydroxyisobutyrate	Baseline Maternal CD4	1426	4.67602e+08	0.220573	0.0324597	Spearman's rank correlation rho	0.358989	NS	1.03299	52281	HMDB0000729,HMDB00008	C21297,C05984	440864,4277439	Polar	Glutathione Metabolism	Amino Acid
gamma-glutamylglutamine	Baseline Maternal CD4	1426	4.67659e+08	0.222273	0.0323405	Spearman's rank correlation rho	0.361509	NS	1.03287	2730	HMDB0011738	C05283	150914	Pos Early	Gamma-glutamyl Amino Acid	Peptide
1-oleoyl-GPE (18:1)	Baseline Maternal CD4	1426	4.67705e+08	0.223622	0.0322465	Spearman's rank correlation rho	0.362977	NS	1.03277	35628	HMDB0011506		9547071	Pos Late	Lysophospholipid	Lipid
N-palmitoyl-sphinganine (d18:0/16:0)	Baseline Maternal CD4	1426	4.98868e+08	0.223793	-0.0322346	Spearman's rank correlation rho	0.363012	NS	0.968279	52604	HMDB11760		5283572	Pos Late	Dihydroceramides	Lipid
1-stearoyl-2-docosahexaenoyl-GPS (18:0/22:6)*	Baseline Maternal CD4	1426	4.98862e+08	0.223973	-0.032222	Spearman's rank correlation rho	0.363063	NS	0.968292	52696	HMDB0010167		24779546	Pos Late	Phosphatidylserine (PS)	Lipid
sedoheptulose	Baseline Maternal CD4	1426	4.67744e+08	0.224802	0.0321645	Spearman's rank correlation rho	0.363693	NS	1.03269	53237	HMDB0003219	C02076	5459879	Polar	Pentose Metabolism	Carbohydrate
2-palmitoleoylglycerol (16:1)*	Baseline Maternal CD4	1426	4.6775e+08	0.224959	0.0321536	Spearman's rank correlation rho	0.363693	NS	1.03268	52432	HMDB0011534		53480960	Neg	Monoacylglycerol	Lipid
2-hydroxylaurate	Baseline Maternal CD4	1426	4.98717e+08	0.228315	-0.0319222	Spearman's rank correlation rho	0.368143	NS	0.968582	52916			97783	Neg	Fatty Acid, Monohydroxy	Lipid
pseudouridine	Baseline Maternal CD4	1426	4.98703e+08	0.228724	-0.0318942	Spearman's rank correlation rho	0.368559	NS	0.968609	33442	HMDB0000767	C02067	15047	Neg	Pyrimidine Metabolism, Uracil containing	Nucleotide
pentadecanoate (15:0)	Baseline Maternal CD4	1426	4.98565e+08	0.232944	-0.031607	Spearman's rank correlation rho	0.37279	NS	0.968887	1361	HMDB0000826	C16537	13849	Neg	Long Chain Saturated Fatty Acid	Lipid
guanidine	Baseline Maternal CD4	1426	4.98545e+08	0.23354	-0.0315668	Spearman's rank correlation rho	0.373299	NS	0.968926	22287	HMDB0001842	C17349	3520	Pos Early	Polyamine Metabolism	Amino Acid
N-lactoyl valine	Baseline Maternal CD4	1426	4.98465e+08	0.236014	-0.0314004	Spearman's rank correlation rho	0.375419	NS	0.969087	64883				Neg	Lactoyl Amino Acid	Amino Acid
cyclo(his-pro)	Baseline Maternal CD4	1426	4.98345e+08	0.239723	-0.0311533	Spearman's rank correlation rho	0.378527	NS	0.969327	52353	HMDB0002053		449094,65137	Pos Early	Dipeptide	Peptide
theanine	Baseline Maternal CD4	1426	4.98331e+08	0.240185	-0.0311228	Spearman's rank correlation rho	0.379011	NS	0.969357	22206	HMDB0034365	C01047	439378	Pos Early	Food Component/Plant	Xenobiotics
sphingomyelin (d18:2/23:0, d18:1/23:1, d17:1/24:1)*	Baseline Maternal CD4	1426	4.98266e+08	0.242208	-0.0309893	Spearman's rank correlation rho	0.381708	NS	0.969486	52435	HMDB0240634,HMDB0011696,HMDB0240614		134757653	Pos Late	Sphingomyelins	Lipid
pyruvate	Baseline Maternal CD4	1426	4.6838e+08	0.244335	0.0308499	Spearman's rank correlation rho	0.383922	NS	1.03133	48990	HMDB0000243	C00022	1060	Polar	Glycolysis, Gluconeogenesis, and Pyruvate Metabolism	Carbohydrate
1-docosahexaenoyl-GPE (22:6)*	Baseline Maternal CD4	1426	4.68382e+08	0.2444	0.0308456	Spearman's rank correlation rho	0.383922	NS	1.03133	44633				Pos Late	Lysophospholipid	Lipid
pelargonate (9:0)	Baseline Maternal CD4	1426	4.68617e+08	0.251907	0.0303601	Spearman's rank correlation rho	0.392501	NS	1.03083	12035	HMDB0000847	C01601	8158	Neg	Medium Chain Fatty Acid	Lipid
1-linoleoyl-GPI (18:2)*	Baseline Maternal CD4	1426	4.97934e+08	0.2528	-0.030303	Spearman's rank correlation rho	0.393567	NS	0.970151	36594	HMDB0240597		11124828	Neg	Lysophospholipid	Lipid
1-palmityl-GPE (O-16:0)*	Baseline Maternal CD4	1426	4.97834e+08	0.256081	-0.0300945	Spearman's rank correlation rho	0.398167	NS	0.970354	55007				Pos Late	Lysoplasmalogen	Lipid
glycosyl ceramide (d18:2/24:1, d18:1/24:2)*	Baseline Maternal CD4	1426	4.97729e+08	0.25952	-0.029878	Spearman's rank correlation rho	0.401975	NS	0.970564	57453				Pos Late	Hexosylceramides (HCER)	Lipid
X-24337	Baseline Maternal CD4	1426	4.97702e+08	0.260416	-0.0298219	Spearman's rank correlation rho	0.402596	NS	0.970618	52533				Neg
N6-succinyladenosine	Baseline Maternal CD4	1426	4.68959e+08	0.263139	0.0296522	Spearman's rank correlation rho	0.405264	NS	1.0301	48130	HMDB0000912		165243	Pos Early	Purine Metabolism, Adenine containing	Nucleotide
3-hydroxybutyrate (BHBA)	Baseline Maternal CD4	1426	4.69025e+08	0.265364	0.0295144	Spearman's rank correlation rho	0.407918	NS	1.02995	542	HMDB0000442,HMDB0000357,HMDB0000011	C03197,C01089	94318,441,92135	Polar	Ketone Bodies	Lipid
fructosyllysine	Baseline Maternal CD4	1426	4.9753e+08	0.266154	-0.0294658	Spearman's rank correlation rho	0.408616	NS	0.970964	46227	HMDB0034879		9839580	Pos Early	Lysine Metabolism	Amino Acid
sphingomyelin (d18:0/20:0, d16:0/22:0)*	Baseline Maternal CD4	1426	4.97439e+08	0.269226	-0.0292772	Spearman's rank correlation rho	0.412554	NS	0.971147	57476	HMDB0012090			Pos Late	Dihydrosphingomyelins	Lipid
1-stearoyl-2-adrenoyl-GPS (18:0/22:4)*	Baseline Maternal CD4	1426	4.97241e+08	0.275958	-0.0288693	Spearman's rank correlation rho	0.421017	NS	0.971543	63127				Pos Late	Phosphatidylserine (PS)	Lipid
2-hydroxydecanoate	Baseline Maternal CD4	1426	4.9719e+08	0.277732	-0.0287629	Spearman's rank correlation rho	0.423451	NS	0.971647	42489	HMDB0094656		21488	Neg	Fatty Acid, Monohydroxy	Lipid
arabonate/xylonate	Baseline Maternal CD4	1426	4.97147e+08	0.27922	-0.028674	Spearman's rank correlation rho	0.424931	NS	0.971733	48255	HMDB0000539	C00502,C05411	122045,6602431	Polar	Pentose Metabolism	Carbohydrate
glycochenodeoxycholate	Baseline Maternal CD4	1426	4.97098e+08	0.280916	-0.0285731	Spearman's rank correlation rho	0.426713	NS	0.971831	32346	HMDB0000637	C05466	12544	Neg	Primary Bile Acid Metabolism	Lipid
lacto-N-fucopentaose V	Baseline Maternal CD4	1426	4.96968e+08	0.285496	-0.0283027	Spearman's rank correlation rho	0.431768	NS	0.972094	53245	HMDB0006706	G00899,G02016	53477884	Polar	Disaccharides and Oligosaccharides	Carbohydrate
glycosyl-N-palmitoyl-sphingosine (d18:1/16:0)	Baseline Maternal CD4	1426	4.69705e+08	0.288825	0.0281079	Spearman's rank correlation rho	0.434664	NS	1.02851	53013				Pos Late	Hexosylceramides (HCER)	Lipid
OAHSA (18:1/OH-18:0)	Baseline Maternal CD4	1426	4.96782e+08	0.292092	-0.0279183	Spearman's rank correlation rho	0.437689	NS	0.972468	57389				Pos Late	Fatty Acid Hydroxyl Fatty Acid	Lipid
X-25212	Baseline Maternal CD4	1426	4.69835e+08	0.293452	0.0278398	Spearman's rank correlation rho	0.438649	NS	1.02823	62393				Pos Late
glutamine	Baseline Maternal CD4	1426	4.69914e+08	0.296326	0.0276746	Spearman's rank correlation rho	0.441052	NS	1.02806	53	HMDB0000641	C00064	5961	Pos Early	Glutamate Metabolism	Amino Acid
2,8-quinolinediol sulfate	Baseline Maternal CD4	1426	4.6993e+08	0.296907	0.0276414	Spearman's rank correlation rho	0.441386	NS	1.02803	48691	HMDB0240658			Neg	Food Component/Plant	Xenobiotics
X-26264	Baseline Maternal CD4	1426	4.96575e+08	0.299539	-0.0274912	Spearman's rank correlation rho	0.444207	NS	0.972883	65028				Neg
glutamate	Baseline Maternal CD4	1426	4.96513e+08	0.301818	-0.027362	Spearman's rank correlation rho	0.446771	NS	0.973009	57	HMDB0000148	C00025,C00217	33032	Pos Early	Glutamate Metabolism	Amino Acid
1-heptadecenoylglycerol (17:1)*	Baseline Maternal CD4	1426	4.70076e+08	0.302218	0.0273394	Spearman's rank correlation rho	0.447092	NS	1.02772	62449				Neg	Monoacylglycerol	Lipid
4-allylcatechol sulfate	Baseline Maternal CD4	1426	4.96373e+08	0.306976	-0.0270718	Spearman's rank correlation rho	0.453031	NS	0.973291	63597				Neg	Benzoate Metabolism	Xenobiotics
lactosyl-N-nervonoyl-sphingosine (d18:1/24:1)*	Baseline Maternal CD4	1426	4.70328e+08	0.31154	0.0268178	Spearman's rank correlation rho	0.458379	NS	1.02718	57370	HMDB0004872			Pos Late	Lactosylceramides (LCER)	Lipid
X-25220	Baseline Maternal CD4	1426	4.96236e+08	0.312056	-0.0267892	Spearman's rank correlation rho	0.458862	NS	0.973566	62406				Pos Early
fructose	Baseline Maternal CD4	1426	4.96222e+08	0.312585	-0.0267599	Spearman's rank correlation rho	0.459178	NS	0.973595	577	HMDB0000660	C00095	2723872	Polar	Fructose, Mannose and Galactose Metabolism	Carbohydrate
gentisate	Baseline Maternal CD4	1426	4.96159e+08	0.314954	-0.0266292	Spearman's rank correlation rho	0.461414	NS	0.973722	18280	HMDB0000152	C00628	3469	Polar	Tyrosine Metabolism	Amino Acid
X-11615	Baseline Maternal CD4	1426	4.96139e+08	0.315717	-0.0265873	Spearman's rank correlation rho	0.461462	NS	0.973763	32932				Neg
pyridoxate	Baseline Maternal CD4	1426	4.96079e+08	0.317954	-0.0264647	Spearman's rank correlation rho	0.464175	NS	0.973882	31555	HMDB0000017	C00847	6723	Neg	Vitamin B6 Metabolism	Cofactors and Vitamins
2-methylcitrate/homocitrate	Baseline Maternal CD4	1426	4.70618e+08	0.322457	0.0262197	Spearman's rank correlation rho	0.468225	NS	1.02657	52282	HMDB0003518,HMDB0000379	C01251	439459515	Neg	TCA Cycle	Energy
gulonate*	Baseline Maternal CD4	1426	4.70646e+08	0.323527	0.0261618	Spearman's rank correlation rho	0.469499	NS	1.02651	46957	HMDB0003290	C00800	152304	Polar	Ascorbate and Aldarate Metabolism	Cofactors and Vitamins
3-hydroxydecanoylcarnitine	Baseline Maternal CD4	1426	4.95902e+08	0.324695	-0.0260987	Spearman's rank correlation rho	0.470914	NS	0.974239	63358	HMDB0061636		121454166	Pos Late	Fatty Acid Metabolism (Acyl Carnitine, Hydroxy)	Lipid
4-acetylphenol sulfate	Baseline Maternal CD4	1426	4.95712e+08	0.332064	-0.0257043	Spearman's rank correlation rho	0.478754	NS	0.974623	44620			4684006	Neg	Benzoate Metabolism	Xenobiotics
N-oleoyltaurine	Baseline Maternal CD4	1426	4.95682e+08	0.333213	-0.0256433	Spearman's rank correlation rho	0.479843	NS	0.974683	39732			6437033	Neg	Endocannabinoid	Lipid
3-hydroxyoleate*	Baseline Maternal CD4	1426	4.95618e+08	0.335735	-0.0255099	Spearman's rank correlation rho	0.482904	NS	0.974813	61843				Neg	Fatty Acid, Monohydroxy	Lipid
5-HETE	Baseline Maternal CD4	1426	4.95442e+08	0.342674	-0.0251461	Spearman's rank correlation rho	0.490369	NS	0.975167	37372	HMDB0011134	C04805	5280733	Neg	Eicosanoid	Lipid
isoleucine	Baseline Maternal CD4	1426	4.95184e+08	0.353043	-0.0246112	Spearman's rank correlation rho	0.501293	NS	0.975689	1125	HMDB0000172	C06418,C00407,C16424	6306	Pos Early	Leucine, Isoleucine and Valine Metabolism	Amino Acid
X-23654	Baseline Maternal CD4	1426	4.95155e+08	0.354194	-0.0245524	Spearman's rank correlation rho	0.502342	NS	0.975747	49531				Pos Early
palmitoyl-myristoyl-glycerol (16:0/14:0) [1]*	Baseline Maternal CD4	1426	4.7148e+08	0.356493	0.0244354	Spearman's rank correlation rho	0.503259	NS	1.02474	61709	HMDB0007011		13734178	Pos Late	Diacylglycerol	Lipid
pyrraline	Baseline Maternal CD4	1426	4.95059e+08	0.358111	-0.0243533	Spearman's rank correlation rho	0.504667	NS	0.975941	48428	HMDB0033143	C21013	14274616	Pos Early	Food Component/Plant	Xenobiotics
3-hydroxyisobutyrate	Baseline Maternal CD4	1426	4.94876e+08	0.365623	-0.0239753	Spearman's rank correlation rho	0.512882	NS	0.97631	1549	HMDB0000023,HMDB0000336	C01188,C06001	11966314	Polar	Leucine, Isoleucine and Valine Metabolism	Amino Acid
1-palmitoyl-2-docosahexaenoyl-GPC (16:0/22:6)	Baseline Maternal CD4	1426	4.71717e+08	0.366242	0.0239444	Spearman's rank correlation rho	0.513454	NS	1.02423	52610	HMDB0007991		6441886	Pos Late	Phosphatidylcholine (PC)	Lipid
benzoate	Baseline Maternal CD4	1426	4.71818e+08	0.370454	0.0237348	Spearman's rank correlation rho	0.51787	NS	1.02402	15778	HMDB0001870	C00180	243	Neg	Benzoate Metabolism	Xenobiotics
1-(1-enyl-oleoyl)-2-docosahexaenoyl-GPE (P-18:1/22:6)*	Baseline Maternal CD4	1426	4.94741e+08	0.371256	-0.023695	Spearman's rank correlation rho	0.518398	NS	0.976583	55037	HMDB0011460		52925039	Pos Late	Plasmalogen	Lipid
X-18913	Baseline Maternal CD4	1426	4.94735e+08	0.37149	-0.0236835	Spearman's rank correlation rho	0.518428	NS	0.976595	46695				Neg
1-stearoyl-2-oleoyl-GPE (18:0/18:1)	Baseline Maternal CD4	1426	4.94489e+08	0.381855	-0.0231747	Spearman's rank correlation rho	0.53016	NS	0.977092	42448	HMDB0008993		9546742	Pos Late	Phosphatidylethanolamine (PE)	Lipid
pantothenate	Baseline Maternal CD4	1426	4.94418e+08	0.3849	-0.0230269	Spearman's rank correlation rho	0.532871	NS	0.977236	1508	HMDB0000210	C00864	6613	Neg	Pantothenate and CoA Metabolism	Cofactors and Vitamins
oleoyl-oleoyl-glycerol (18:1/18:1) [1]*	Baseline Maternal CD4	1426	4.72222e+08	0.38753	0.0228998	Spearman's rank correlation rho	0.5356	NS	1.02316	54945	HMDB0007218		9543716	Pos Late	Diacylglycerol	Lipid
7alpha-hydroxy-3-oxo-4-cholestenoate (7-Hoca)	Baseline Maternal CD4	1426	4.72271e+08	0.38964	0.0227982	Spearman's rank correlation rho	0.537601	NS	1.02306	36776	HMDB0012458	C17337	3081085	Neg	Sterol	Lipid
1-methyl-5-imidazoleacetate	Baseline Maternal CD4	1426	4.9422e+08	0.393421	-0.0226169	Spearman's rank correlation rho	0.541288	NS	0.977637	62946	HMDB04988		6451814	Pos Early	Histidine Metabolism	Amino Acid
propyl 4-hydroxybenzoate	Baseline Maternal CD4	1426	4.94134e+08	0.39716	-0.0224388	Spearman's rank correlation rho	0.545075	NS	0.977811	48480	HMDB0032574	D01422	7175	Neg	Benzoate Metabolism	Xenobiotics
ceramide (d16:1/24:1, d18:1/22:1)*	Baseline Maternal CD4	1426	4.94131e+08	0.397292	-0.0224324	Spearman's rank correlation rho	0.545075	NS	0.977817	57437				Pos Late	Ceramides	Lipid
3-fucosyllactose	Baseline Maternal CD4	1426	4.72587e+08	0.403395	0.0221438	Spearman's rank correlation rho	0.551612	NS	1.02239	48147	HMDB0002094	G00313	161460	Polar	Disaccharides and Oligosaccharides	Carbohydrate
ethylmalonate	Baseline Maternal CD4	1426	4.72857e+08	0.415363	0.0215853	Spearman's rank correlation rho	0.564468	NS	1.02182	15765	HMDB0000622		11756	Polar	Leucine, Isoleucine and Valine Metabolism	Amino Acid
3-hydroxyoctanoylcarnitine (1)	Baseline Maternal CD4	1426	4.93617e+08	0.420038	-0.0213697	Spearman's rank correlation rho	0.568197	NS	0.978857	64393				Pos Early	Fatty Acid Metabolism (Acyl Carnitine, Hydroxy)	Lipid
dodecadienoate (12:2)*	Baseline Maternal CD4	1426	4.73008e+08	0.422153	0.0212726	Spearman's rank correlation rho	0.569574	NS	1.0215	62276			25480	Neg	Fatty Acid, Dicarboxylate	Lipid
2-aminobutyrate	Baseline Maternal CD4	1426	4.73014e+08	0.4224	0.0212613	Spearman's rank correlation rho	0.569574	NS	1.02149	42374	HMDB0000452	C02356	80283	Pos Early	Glutathione Metabolism	Amino Acid
carotene diol (3)	Baseline Maternal CD4	1426	4.73065e+08	0.424714	0.0211554	Spearman's rank correlation rho	0.571758	NS	1.02138	57637				Pos Late	Vitamin A Metabolism	Cofactors and Vitamins
1-palmityl-2-stearoyl-GPC (O-16:0/18:0)*	Baseline Maternal CD4	1426	4.93484e+08	0.426044	-0.0210948	Spearman's rank correlation rho	0.572395	NS	0.979126	55040	HMDB0013405		11803170	Pos Late	Plasmalogen	Lipid
3-hydroxyoctanoate	Baseline Maternal CD4	1426	4.93482e+08	0.426127	-0.021091	Spearman's rank correlation rho	0.572395	NS	0.97913	22001	HMDB0001954	C20793	26613	Neg	Fatty Acid, Monohydroxy	Lipid
N,N,N-trimethyl-alanylproline betaine (TMAP)	Baseline Maternal CD4	1426	4.93381e+08	0.430737	-0.0208815	Spearman's rank correlation rho	0.577315	NS	0.979335	62947	HMDB0240365			Pos Early	Urea cycle; Arginine and Proline Metabolism	Amino Acid
linolenate [alpha or gamma; (18:3n3 or 6)]	Baseline Maternal CD4	1426	4.73253e+08	0.433303	0.0207655	Spearman's rank correlation rho	0.579925	NS	1.02098	34035	HMDB0003073,HMDB0001388	C06426,C06427	5280933,5280934	Neg	Long Chain Polyunsaturated Fatty Acid (n3 and n6)	Lipid
galactose 1-phosphate	Baseline Maternal CD4	1426	4.73256e+08	0.433398	0.0207612	Spearman's rank correlation rho	0.579925	NS	1.02098	15706	HMDB0000645	C00446	123912	Polar	Fructose, Mannose and Galactose Metabolism	Carbohydrate
acesulfame	Baseline Maternal CD4	1426	4.73304e+08	0.435637	0.0206603	Spearman's rank correlation rho	0.582282	NS	1.02088	48569	HMDB0033585		36573	Polar	Food Component/Plant	Xenobiotics
1-stearoyl-2-linoleoyl-GPC (18:0/18:2)*	Baseline Maternal CD4	1426	4.93204e+08	0.438865	-0.0205153	Spearman's rank correlation rho	0.585955	NS	0.979694	52452	HMDB0008039		6441487	Pos Late	Phosphatidylcholine (PC)	Lipid
1-eicosenoyl-GPE (20:1)*	Baseline Maternal CD4	1426	4.93189e+08	0.439548	-0.0204848	Spearman's rank correlation rho	0.586545	NS	0.979724	62352	HMDB0011518		52925139	Neg	Lysophospholipid	Lipid
1-oleoyl-GPS (18:1)	Baseline Maternal CD4	1426	4.93141e+08	0.441794	-0.0203844	Spearman's rank correlation rho	0.589219	NS	0.979822	19260	HMDB0061694		85036846	Neg	Lysophospholipid	Lipid
AICA ribonucleotide	Baseline Maternal CD4	1426	4.93129e+08	0.44233	-0.0203605	Spearman's rank correlation rho	0.589289	NS	0.979845	38325	HMDB0001517	C04677	65110	Neg	Purine Metabolism, (Hypo)Xanthine/Inosine containing	Nucleotide
1-linolenoylglycerol (18:3)	Baseline Maternal CD4	1426	4.73467e+08	0.443165	0.0203232	Spearman's rank correlation rho	0.589607	NS	1.02053	34393	HMDB0011569		53480978	Neg	Monoacylglycerol	Lipid
16alpha-hydroxy DHEA 3-sulfate	Baseline Maternal CD4	1426	4.93108e+08	0.443293	-0.0203175	Spearman's rank correlation rho	0.589607	NS	0.979888	38168	HMDB0062544		20848950	Neg	Androgenic Steroids	Lipid
homoarginine	Baseline Maternal CD4	1426	4.93054e+08	0.445804	-0.0202058	Spearman's rank correlation rho	0.592299	NS	0.979997	22137	HMDB0000670	C01924	9085	Pos Early	Urea cycle; Arginine and Proline Metabolism	Amino Acid
phosphate	Baseline Maternal CD4	1426	4.93049e+08	0.446068	-0.0201941	Spearman's rank correlation rho	0.592328	NS	0.980008	42109	HMDB0001429	C00009	1061	Neg	Oxidative Phosphorylation	Energy
8-methoxykynurenate	Baseline Maternal CD4	1426	4.93001e+08	0.448319	-0.0200943	Spearman's rank correlation rho	0.593487	NS	0.980106	62955	HMDB0060426	C05830	76230	Neg	Tryptophan Metabolism	Amino Acid
thioproline	Baseline Maternal CD4	1426	4.7358e+08	0.448401	0.0200907	Spearman's rank correlation rho	0.593487	NS	1.02029	53231	HMDB0062164		93176	Pos Early	Chemical	Xenobiotics
N-acetyl-glucosamine 1-phosphate	Baseline Maternal CD4	1426	4.73593e+08	0.449045	0.0200622	Spearman's rank correlation rho	0.594016	NS	1.02026	15741	HMDB0001367	C04256	440364	Polar	Aminosugar Metabolism	Carbohydrate
docosahexaenoate (DHA; 22:6n3)	Baseline Maternal CD4	1426	4.73721e+08	0.455016	0.0197991	Spearman's rank correlation rho	0.599638	NS	1.02	44675	HMDB0002183	C06429	445580	Neg	Long Chain Polyunsaturated Fatty Acid (n3 and n6)	Lipid
1-oleoyl-GPC (18:1)	Baseline Maternal CD4	1426	4.92844e+08	0.455687	-0.0197696	Spearman's rank correlation rho	0.599873	NS	0.980424	48258	HMDB0002815	C03916	16081932	Pos Late	Lysophospholipid	Lipid
lacto-N-fucopentaose I	Baseline Maternal CD4	1426	4.73772e+08	0.45746	0.019692	Spearman's rank correlation rho	0.601233	NS	1.01989	48264	HMDB0006705		53477883	Polar	Disaccharides and Oligosaccharides	Carbohydrate
4-hydroxyphenylacetylglutamine	Baseline Maternal CD4	1426	4.73801e+08	0.458831	0.019632	Spearman's rank correlation rho	0.602385	NS	1.01983	55017				Pos Early	Acetylated Peptides	Peptide
oleate/vaccenate (18:1)	Baseline Maternal CD4	1426	4.73924e+08	0.464651	0.0193786	Spearman's rank correlation rho	0.606353	NS	1.01957	52285	HMDB0003231,HMDB0000573,HMDB0240219,HMDB0000207	C21944,C08367,C01712,C00712	5282761,637517,5281127,445639	Neg	Long Chain Monounsaturated Fatty Acid	Lipid
valine	Baseline Maternal CD4	1426	4.74017e+08	0.469131	0.0191847	Spearman's rank correlation rho	0.610973	NS	1.01937	1649	HMDB0000883	C00183	6287	Pos Early	Leucine, Isoleucine and Valine Metabolism	Amino Acid
dehydroascorbate	Baseline Maternal CD4	1426	4.92533e+08	0.470476	-0.0191267	Spearman's rank correlation rho	0.612398	NS	0.981055	1659	HMDB0001264	C05422	440667	Polar	Ascorbate and Aldarate Metabolism	Cofactors and Vitamins
carotene diol (2)	Baseline Maternal CD4	1426	4.92526e+08	0.470827	-0.0191116	Spearman's rank correlation rho	0.612527	NS	0.98107	57636				Pos Late	Vitamin A Metabolism	Cofactors and Vitamins
1-stearoyl-2-adrenoyl-GPC (18:0/22:4)*	Baseline Maternal CD4	1426	4.92455e+08	0.474246	-0.0189647	Spearman's rank correlation rho	0.616646	NS	0.981214	55061	HMDB0008054		24778868	Pos Late	Phosphatidylcholine (PC)	Lipid
ceramide (d18:1/20:0, d16:1/22:0, d20:1/18:0)*	Baseline Maternal CD4	1426	4.74144e+08	0.47523	0.0189225	Spearman's rank correlation rho	0.617596	NS	1.0191	57440	HMDB0240684,HMDB0240682,HMDB0004951			Pos Late	Ceramides	Lipid
lactosyl-N-palmitoyl-sphingosine (d18:1/16:0)	Baseline Maternal CD4	1426	4.74208e+08	0.478316	0.0187905	Spearman's rank correlation rho	0.620944	NS	1.01897	53010	HMDB0006750		53477895	Pos Late	Lactosylceramides (LCER)	Lipid
methyl-4-hydroxybenzoate	Baseline Maternal CD4	1426	4.92197e+08	0.486781	-0.0184307	Spearman's rank correlation rho	0.629922	NS	0.981738	34386	HMDB0032572	D01400	7456	Neg	Benzoate Metabolism	Xenobiotics
tetradecadienoate (14:2)*	Baseline Maternal CD4	1426	4.92181e+08	0.487528	-0.0183992	Spearman's rank correlation rho	0.630553	NS	0.981769	62850	HMDB0000560		5312409	Neg	Long Chain Polyunsaturated Fatty Acid (n3 and n6)	Lipid
tryptophan betaine	Baseline Maternal CD4	1426	4.9215e+08	0.489061	-0.0183344	Spearman's rank correlation rho	0.631532	NS	0.981833	37097	HMDB0061115	C09213	442106	Pos Early	Tryptophan Metabolism	Amino Acid
xanthine	Baseline Maternal CD4	1426	4.74464e+08	0.49082	0.0182603	Spearman's rank correlation rho	0.632796	NS	1.01843	3147	HMDB0000292	C00385	1188	Pos Early	Purine Metabolism, (Hypo)Xanthine/Inosine containing	Nucleotide
X-26266	Baseline Maternal CD4	1426	4.74483e+08	0.491749	0.0182212	Spearman's rank correlation rho	0.633659	NS	1.01839	65030				Pos Late
2-oleoylglycerol (18:1)	Baseline Maternal CD4	1426	4.74493e+08	0.492216	0.0182015	Spearman's rank correlation rho	0.633927	NS	1.01837	21232	HMDB0011537		5319879	Neg	Monoacylglycerol	Lipid
palmitate (16:0)	Baseline Maternal CD4	1426	4.74535e+08	0.494307	0.0181137	Spearman's rank correlation rho	0.635612	NS	1.01828	1336	HMDB0000220	C00249	985	Neg	Long Chain Saturated Fatty Acid	Lipid
N-lactoyl phenylalanine	Baseline Maternal CD4	1426	4.91968e+08	0.498035	-0.0179577	Spearman's rank correlation rho	0.637986	NS	0.982203	64881				Neg	Lactoyl Amino Acid	Amino Acid
1,2-dipalmitoyl-GPC (16:0/16:0)	Baseline Maternal CD4	1426	4.91968e+08	0.498044	-0.0179573	Spearman's rank correlation rho	0.637986	NS	0.982203	19130	HMDB0000564	D03585	452110	Pos Late	Phosphatidylcholine (PC)	Lipid
3-hydroxymyristate	Baseline Maternal CD4	1426	4.74615e+08	0.498247	0.0179488	Spearman's rank correlation rho	0.637986	NS	1.01811	21158	HMDB0061656		16064	Neg	Fatty Acid, Monohydroxy	Lipid
palmitoleoylcarnitine (C16:1)*	Baseline Maternal CD4	1426	4.9194e+08	0.499413	-0.0179001	Spearman's rank correlation rho	0.639144	NS	0.982259	53223	HMDB0013207		71464547	Pos Late	Fatty Acid Metabolism (Acyl Carnitine, Monounsaturated)	Lipid
1-myristoyl-GPC (14:0)	Baseline Maternal CD4	1426	4.91901e+08	0.501376	-0.0178183	Spearman's rank correlation rho	0.640361	NS	0.982339	45453	HMDB0010379	C04230	460604	Pos Late	Lysophospholipid	Lipid
theophylline	Baseline Maternal CD4	1426	4.91848e+08	0.503992	-0.0177096	Spearman's rank correlation rho	0.642616	NS	0.982446	18394	HMDB0001889	C07130	2153	Pos Early	Xanthine Metabolism	Xenobiotics
myristoyl dihydrosphingomyelin (d18:0/14:0)*	Baseline Maternal CD4	1426	4.91791e+08	0.506846	-0.0175912	Spearman's rank correlation rho	0.644933	NS	0.982563	57365	HMDB0012085		44260138	Pos Late	Dihydrosphingomyelins	Lipid
1-(1-enyl-palmitoyl)-2-linoleoyl-GPC (P-16:0/18:2)*	Baseline Maternal CD4	1426	4.91693e+08	0.511769	-0.017388	Spearman's rank correlation rho	0.649501	NS	0.982762	52682	HMDB0011211		24779386	Pos Late	Plasmalogen	Lipid
1-(1-enyl-palmitoyl)-2-palmitoyl-GPC (P-16:0/16:0)*	Baseline Maternal CD4	1426	4.91581e+08	0.517399	-0.0171567	Spearman's rank correlation rho	0.654263	NS	0.98299	52716	HMDB0011206		11146967	Pos Late	Plasmalogen	Lipid
sphingomyelin (d18:1/21:0, d17:1/22:0, d16:1/23:0)*	Baseline Maternal CD4	1426	4.75054e+08	0.520257	0.0170399	Spearman's rank correlation rho	0.657535	NS	1.01719	52495	HMDB0240619,HMDB0240611,HMDB0240621			Pos Late	Sphingomyelins	Lipid
myristoylcarnitine (C14)	Baseline Maternal CD4	1426	4.91519e+08	0.520553	-0.0170278	Spearman's rank correlation rho	0.657569	NS	0.983116	33952	HMDB0005066		6426854	Pos Late	Fatty Acid Metabolism (Acyl Carnitine, Long Chain Saturated)	Lipid
3-methyl catechol sulfate (1)	Baseline Maternal CD4	1426	4.75098e+08	0.522504	0.0169482	Spearman's rank correlation rho	0.659351	NS	1.01709	46165			118431379	Neg	Benzoate Metabolism	Xenobiotics
1-margaroylglycerol (17:0)	Baseline Maternal CD4	1426	4.75107e+08	0.522955	0.0169298	Spearman's rank correlation rho	0.659578	NS	1.01707	34391			107036	Neg	Monoacylglycerol	Lipid
1-stearoyl-2-dihomo-linolenoyl-GPS (18:0/20:3n3 or 6)*	Baseline Maternal CD4	1426	4.75301e+08	0.532832	0.0165295	Spearman's rank correlation rho	0.669956	NS	1.01667	55010	HMDB12382			Pos Late	Phosphatidylserine (PS)	Lipid
hexadecatrienoate (16:3n3)	Baseline Maternal CD4	1426	4.91249e+08	0.534294	-0.0164706	Spearman's rank correlation rho	0.671102	NS	0.983664	57651			91820460	Neg	Long Chain Polyunsaturated Fatty Acid (n3 and n6)	Lipid
4-guanidinobutanoate	Baseline Maternal CD4	1426	4.91205e+08	0.536562	-0.0163793	Spearman's rank correlation rho	0.67291	NS	0.983754	15681	HMDB0003464	C01035	500	Pos Early	Guanidino and Acetamido Metabolism	Amino Acid
gluconate	Baseline Maternal CD4	1426	4.75388e+08	0.53732	0.0163488	Spearman's rank correlation rho	0.673514	NS	1.01648	587	HMDB0000625	C00257	10690,3085666	Polar	Food Component/Plant	Xenobiotics
5alpha-pregnan-3beta,20alpha-diol disulfate	Baseline Maternal CD4	1426	4.91149e+08	0.539479	-0.0162622	Spearman's rank correlation rho	0.675248	NS	0.983869	37198	HMDB0094650		118703093	Neg	Progestin Steroids	Lipid
1-stearoyl-2-docosapentaenoyl-GPC (18:0/22:5n3)*	Baseline Maternal CD4	1426	4.91141e+08	0.539857	-0.016247	Spearman's rank correlation rho	0.675306	NS	0.983884	52699	HMDB0008056		24778873	Pos Late	Phosphatidylcholine (PC)	Lipid
quinate	Baseline Maternal CD4	1426	4.75455e+08	0.540772	0.0162104	Spearman's rank correlation rho	0.675757	NS	1.01634	18335	HMDB0003072	C00296	6508	Polar	Food Component/Plant	Xenobiotics
X-24608	Baseline Maternal CD4	1426	4.75483e+08	0.542213	0.0161527	Spearman's rank correlation rho	0.677018	NS	1.01628	53023				Neg
3-phosphoglycerate	Baseline Maternal CD4	1426	4.7566e+08	0.551433	0.0157855	Spearman's rank correlation rho	0.686266	NS	1.01591	1414	HMDB0000807	C00597	724	Neg	Glycolysis, Gluconeogenesis, and Pyruvate Metabolism	Carbohydrate
C-glycosyltryptophan	Baseline Maternal CD4	1426	4.90883e+08	0.55328	-0.0157123	Spearman's rank correlation rho	0.687897	NS	0.98441	48782	HMDB0240296		10981970	Pos Early	Tryptophan Metabolism	Amino Acid
2'-deoxycytidine	Baseline Maternal CD4	1426	4.75703e+08	0.553643	0.015698	Spearman's rank correlation rho	0.687963	NS	1.01582	15949	HMDB0000014	C00881	13711	Pos Early	Pyrimidine Metabolism, Cytidine containing	Nucleotide
phenylpropionylglycine	Baseline Maternal CD4	1426	4.75711e+08	0.554077	0.0156808	Spearman's rank correlation rho	0.688151	NS	1.0158	35434	HMDB0000860		152323	Pos Early	Benzoate Metabolism	Xenobiotics
3beta-hydroxy-5-cholestenoate	Baseline Maternal CD4	1426	4.75736e+08	0.555372	0.0156296	Spearman's rank correlation rho	0.688983	NS	1.01575	54805	HMDB0012453	C17333	165511	Neg	Sterol	Lipid
2-linoleoyl-GPE (18:2)*	Baseline Maternal CD4	1426	4.75796e+08	0.558531	0.0155049	Spearman's rank correlation rho	0.691588	NS	1.01563	34666	HMDB11477			Pos Late	Lysophospholipid	Lipid
urea	Baseline Maternal CD4	1426	4.90782e+08	0.558547	-0.0155043	Spearman's rank correlation rho	0.691588	NS	0.984615	1670	HMDB0000294	C00086	1176	Pos Early	Urea cycle; Arginine and Proline Metabolism	Amino Acid
carotene diol (1)	Baseline Maternal CD4	1426	4.90735e+08	0.561023	-0.0154068	Spearman's rank correlation rho	0.693508	NS	0.984711	57635				Pos Late	Vitamin A Metabolism	Cofactors and Vitamins
trans-3,4-methyleneheptanoate	Baseline Maternal CD4	1426	4.90593e+08	0.568553	-0.0151116	Spearman's rank correlation rho	0.700774	NS	0.985002	53026				Neg	Food Component/Plant	Xenobiotics
1-palmitoyl-GPE (16:0)	Baseline Maternal CD4	1426	4.90517e+08	0.572545	-0.0149559	Spearman's rank correlation rho	0.704271	NS	0.985155	35631	HMDB0011503		9547069	Pos Late	Lysophospholipid	Lipid
1,5-anhydroglucitol (1,5-AG)	Baseline Maternal CD4	1426	4.76133e+08	0.57638	0.0148068	Spearman's rank correlation rho	0.707204	NS	1.01492	20675	HMDB0002712	C07326	64960	Neg	Glycolysis, Gluconeogenesis, and Pyruvate Metabolism	Carbohydrate
tartronate (hydroxymalonate)	Baseline Maternal CD4	1426	4.76184e+08	0.579077	0.0147022	Spearman's rank correlation rho	0.709086	NS	1.01481	20693	HMDB0035227	C02287	45	Neg	Food Component/Plant	Xenobiotics
guanidinoacetate	Baseline Maternal CD4	1426	4.90383e+08	0.579724	-0.0146772	Spearman's rank correlation rho	0.709521	NS	0.98543	43802	HMDB0000128	C00581	763	Pos Early	Creatine Metabolism	Amino Acid
nonadecanoate (19:0)	Baseline Maternal CD4	1426	4.90262e+08	0.586191	-0.0144274	Spearman's rank correlation rho	0.714924	NS	0.985676	1356	HMDB0000772	C16535	12591	Neg	Long Chain Saturated Fatty Acid	Lipid
caprylate (8:0)	Baseline Maternal CD4	1426	4.7634e+08	0.587448	0.014379	Spearman's rank correlation rho	0.715384	NS	1.01448	32492	HMDB0000482	C06423	379	Neg	Medium Chain Fatty Acid	Lipid
sedoheptulose-7-phosphate	Baseline Maternal CD4	1426	4.76453e+08	0.593554	0.0141446	Spearman's rank correlation rho	0.721379	NS	1.01425	35649	HMDB0001068	C05382	616	Polar	Pentose Phosphate Pathway	Carbohydrate
5-oxoproline	Baseline Maternal CD4	1426	4.76477e+08	0.594833	0.0140956	Spearman's rank correlation rho	0.722573	NS	1.0142	1494	HMDB0000267	C02237,C01879	439685,7405	Polar	Glutathione Metabolism	Amino Acid
X-25279	Baseline Maternal CD4	1426	4.90069e+08	0.596572	-0.0140291	Spearman's rank correlation rho	0.723893	NS	0.986069	62521				Neg
X-17960	Baseline Maternal CD4	1426	4.90054e+08	0.597405	-0.0139974	Spearman's rank correlation rho	0.723893	NS	0.9861	47320				Neg
cholesterol	Baseline Maternal CD4	1426	4.9001e+08	0.599771	-0.0139071	Spearman's rank correlation rho	0.726038	NS	0.986189	63	HMDB0000067	C00187	5997,6432564,11025495	Pos Late	Sterol	Lipid
sebacate (C10-DC)	Baseline Maternal CD4	1426	4.89978e+08	0.601529	-0.0138401	Spearman's rank correlation rho	0.727084	NS	0.986255	32398	HMDB0000792	C08277	5192	Neg	Fatty Acid, Dicarboxylate	Lipid
glycocholenate sulfate*	Baseline Maternal CD4	1426	4.76677e+08	0.605702	0.0136815	Spearman's rank correlation rho	0.730337	NS	1.01378	32599				Neg	Secondary Bile Acid Metabolism	Lipid
eugenol sulfate	Baseline Maternal CD4	1426	4.89857e+08	0.60811	-0.0135902	Spearman's rank correlation rho	0.732496	NS	0.986502	48715	HMDB0135245		180632	Neg	Food Component/Plant	Xenobiotics
glutamine conjugate of C6H10O2 (1)*	Baseline Maternal CD4	1426	4.76779e+08	0.611282	0.0134702	Spearman's rank correlation rho	0.734745	NS	1.01356	63657				Neg	Partially Characterized Molecules	Partially Characterized Molecules
4-vinylphenol sulfate	Baseline Maternal CD4	1426	4.76783e+08	0.611484	0.0134626	Spearman's rank correlation rho	0.734745	NS	1.01355	36098	HMDB0062775	C05627	6426766	Neg	Benzoate Metabolism	Xenobiotics
X-25855	Baseline Maternal CD4	1426	4.89772e+08	0.612753	-0.0134146	Spearman's rank correlation rho	0.735545	NS	0.986675	63721				Pos Early
adenine	Baseline Maternal CD4	1426	4.76887e+08	0.617221	0.0132462	Spearman's rank correlation rho	0.74018	NS	1.01333	554	HMDB0000034	C00147	190	Pos Early	Purine Metabolism, Adenine containing	Nucleotide
fumarate	Baseline Maternal CD4	1426	4.76942e+08	0.620235	0.0131329	Spearman's rank correlation rho	0.742698	NS	1.01322	1643	HMDB0000134	C00122	444972	Polar	TCA Cycle	Energy
N-(2-furoyl)glycine	Baseline Maternal CD4	1426	4.77003e+08	0.623604	0.0130066	Spearman's rank correlation rho	0.745633	NS	1.01309	31536	HMDB0000439		21863	Neg	Food Component/Plant	Xenobiotics
kynurenate	Baseline Maternal CD4	1426	4.89556e+08	0.624666	-0.0129668	Spearman's rank correlation rho	0.746538	NS	0.987117	1417	HMDB0000715	C01717	3845	Neg	Tryptophan Metabolism	Amino Acid
hesperidin (hesperetin 7-rutinoside)	Baseline Maternal CD4	1426	4.77109e+08	0.629455	0.0127878	Spearman's rank correlation rho	0.750052	NS	1.01287	21300	HMDB0003265	G00283,D01038	10621	Neg	Food Component/Plant	Xenobiotics
1-stearoyl-2-docosahexaenoyl-GPE (18:0/22:6)*	Baseline Maternal CD4	1426	4.7712e+08	0.630068	0.0127649	Spearman's rank correlation rho	0.750052	NS	1.01285	52466	HMDB0009012		9546798	Pos Late	Phosphatidylethanolamine (PE)	Lipid
cis-4-decenoate (10:1n6)*	Baseline Maternal CD4	1426	4.89306e+08	0.638541	-0.0124498	Spearman's rank correlation rho	0.75571	NS	0.987627	62873	HMDB0004980		5282726	Neg	Medium Chain Fatty Acid	Lipid
daidzein sulfate (2)	Baseline Maternal CD4	1426	4.77287e+08	0.639364	0.0124193	Spearman's rank correlation rho	0.756058	NS	1.0125	48728			12114465	Neg	Food Component/Plant	Xenobiotics
oleoyl-oleoyl-glycerol (18:1/18:1) [2]*	Baseline Maternal CD4	1426	4.77358e+08	0.643334	0.0122723	Spearman's rank correlation rho	0.758804	NS	1.01235	54946	HMDB0007218		9543716	Pos Late	Diacylglycerol	Lipid
behenoyl dihydrosphingomyelin (d18:0/22:0)*	Baseline Maternal CD4	1426	4.89169e+08	0.646227	-0.0121654	Spearman's rank correlation rho	0.760745	NS	0.987908	57331	HMDB0012091		44260132	Pos Late	Dihydrosphingomyelins	Lipid
2-oleoyl-GPE (18:1)*	Baseline Maternal CD4	1426	4.77459e+08	0.648993	0.0120634	Spearman's rank correlation rho	0.763264	NS	1.01214	45455	HMDB11476			Neg	Lysophospholipid	Lipid
oxalate (ethanedioate)	Baseline Maternal CD4	1426	4.89036e+08	0.653702	-0.0118902	Spearman's rank correlation rho	0.765846	NS	0.98818	20694	HMDB0002329	C00209	971	Neg	Ascorbate and Aldarate Metabolism	Cofactors and Vitamins
1-stearoyl-2-arachidonoyl-GPS (18:0/20:4)	Baseline Maternal CD4	1426	4.77564e+08	0.654887	0.0118467	Spearman's rank correlation rho	0.766813	NS	1.01192	52235	HMDB0012383		24779545	Pos Late	Phosphatidylserine (PS)	Lipid
beta-hydroxyisovaleroylcarnitine	Baseline Maternal CD4	1426	4.77627e+08	0.658429	0.0117168	Spearman's rank correlation rho	0.770273	NS	1.01179	35433				Pos Early	Leucine, Isoleucine and Valine Metabolism	Amino Acid
2-linoleoyl-GPC (18:2)*	Baseline Maternal CD4	1426	4.88815e+08	0.666179	-0.0114337	Spearman's rank correlation rho	0.77822	NS	0.988631	35257	HMDB0061700		71768169	Pos Late	Lysophospholipid	Lipid
3-carboxy-4-methyl-5-propyl-2-furanpropanoate (CMPF)	Baseline Maternal CD4	1426	4.77909e+08	0.674476	0.0111319	Spearman's rank correlation rho	0.785278	NS	1.01119	31787	HMDB0061112		123979	Neg	Fatty Acid, Dicarboxylate	Lipid
LAHSA (18:2/OH-18:0)*	Baseline Maternal CD4	1426	4.88586e+08	0.679244	-0.0109592	Spearman's rank correlation rho	0.788155	NS	0.989101	57390				Pos Late	Fatty Acid Hydroxyl Fatty Acid	Lipid
dihomo-linoleate (20:2n6)	Baseline Maternal CD4	1426	4.78013e+08	0.680424	0.0109165	Spearman's rank correlation rho	0.788155	NS	1.01098	17805	HMDB0005060	C16525	6439848	Neg	Long Chain Polyunsaturated Fatty Acid (n3 and n6)	Lipid
stearate (18:0)	Baseline Maternal CD4	1426	4.88543e+08	0.681685	-0.010871	Spearman's rank correlation rho	0.788774	NS	0.989188	1358	HMDB0000827	C01530	5281	Neg	Long Chain Saturated Fatty Acid	Lipid
Lewis X trisaccharide	Baseline Maternal CD4	1426	4.88441e+08	0.687546	-0.0106595	Spearman's rank correlation rho	0.794425	NS	0.989397	39368	HMDB0006568	G00243	11813424	Polar	Disaccharides and Oligosaccharides	Carbohydrate
phosphatidylcholine (18:0/20:2, 20:0/18:2)*	Baseline Maternal CD4	1426	4.88411e+08	0.689283	-0.010597	Spearman's rank correlation rho	0.79574	NS	0.989459	53192	HMDB0008143,HMDB0008045			Pos Late	Phosphatidylcholine (PC)	Lipid
X-11852	Baseline Maternal CD4	1426	4.78272e+08	0.695298	0.0103809	Spearman's rank correlation rho	0.797797	NS	1.01043	46521				Neg
2-heptadecenoylglycerol (17:1)*	Baseline Maternal CD4	1426	4.78292e+08	0.696451	0.0103396	Spearman's rank correlation rho	0.797797	NS	1.01039	62448				Neg	Monoacylglycerol	Lipid
X-23782	Baseline Maternal CD4	1426	4.78294e+08	0.696557	0.0103358	Spearman's rank correlation rho	0.797797	NS	1.01039	49681				Pos Late
1-(1-enyl-stearoyl)-2-oleoyl-GPE (P-18:0/18:1)	Baseline Maternal CD4	1426	4.88275e+08	0.69708	-0.010317	Spearman's rank correlation rho	0.797797	NS	0.989736	52614	HMDB0011375		42607457	Pos Late	Plasmalogen	Lipid
indolepropionate	Baseline Maternal CD4	1426	4.88273e+08	0.697222	-0.010312	Spearman's rank correlation rho	0.797797	NS	0.989741	32405	HMDB0002302		3744	Pos Early	Tryptophan Metabolism	Amino Acid
cholate	Baseline Maternal CD4	1426	4.88194e+08	0.701775	-0.010149	Spearman's rank correlation rho	0.80042	NS	0.989902	22842	HMDB0000619	C00695	221493	Neg	Primary Bile Acid Metabolism	Lipid
theobromine	Baseline Maternal CD4	1426	4.8819e+08	0.702043	-0.0101395	Spearman's rank correlation rho	0.80042	NS	0.989912	18392	HMDB0002825	C07480	5429	Pos Early	Xanthine Metabolism	Xenobiotics
ethyl alpha-glucopyranoside	Baseline Maternal CD4	1426	4.88137e+08	0.705101	-0.0100303	Spearman's rank correlation rho	0.803288	NS	0.99002	63152	HMDB0029968		11127487	Neg	Food Component/Plant	Xenobiotics
alpha-ketoglutarate	Baseline Maternal CD4	1426	4.88115e+08	0.706372	-0.00998491	Spearman's rank correlation rho	0.80436	NS	0.990065	528	HMDB0000208	C00026	51	Polar	TCA Cycle	Energy
X-15245	Baseline Maternal CD4	1426	4.78511e+08	0.709096	0.00988783	Spearman's rank correlation rho	0.806333	NS	1.00994	46661				Neg
1-docosahexaenoyl-GPC (22:6)*	Baseline Maternal CD4	1426	4.88065e+08	0.70927	-0.00988166	Spearman's rank correlation rho	0.806333	NS	0.990167	33822	HMDB0010404		10415542	Pos Late	Lysophospholipid	Lipid
1-(1-enyl-palmitoyl)-2-oleoyl-GPC (P-16:0/18:1)*	Baseline Maternal CD4	1426	4.78516e+08	0.709428	0.00987603	Spearman's rank correlation rho	0.806333	NS	1.00992	52478	HMDB0007996		34779384	Pos Late	Plasmalogen	Lipid
pro-hydroxy-pro	Baseline Maternal CD4	1426	4.78545e+08	0.711078	0.00981729	Spearman's rank correlation rho	0.807347	NS	1.00987	35127	HMDB0006695		11902893	Pos Early	Urea cycle; Arginine and Proline Metabolism	Amino Acid
gamma-glutamylthreonine	Baseline Maternal CD4	1426	4.88032e+08	0.711197	-0.00981308	Spearman's rank correlation rho	0.807347	NS	0.990235	33364	HMDB0029159		76078708	Pos Early	Gamma-glutamyl Amino Acid	Peptide
X-21351	Baseline Maternal CD4	1426	4.78605e+08	0.714572	0.0096931	Spearman's rank correlation rho	0.810292	NS	1.00974	46396				Neg
linoleoyl-linolenoyl-glycerol (18:2/18:3) [2]*	Baseline Maternal CD4	1426	4.78655e+08	0.717497	0.0095893	Spearman's rank correlation rho	0.812489	NS	1.00964	54964	HMDB0007250		9543737	Pos Late	Diacylglycerol	Lipid
10-nonadecenoate (19:1n9)	Baseline Maternal CD4	1426	4.87923e+08	0.717509	-0.00958886	Spearman's rank correlation rho	0.812489	NS	0.990457	33972	HMDB0013622		5312513	Neg	Long Chain Monounsaturated Fatty Acid	Lipid
12,13-DiHOME	Baseline Maternal CD4	1426	4.8786e+08	0.721196	-0.00945826	Spearman's rank correlation rho	0.815755	NS	0.990586	38395	HMDB0004705	C14829	10236635	Neg	Fatty Acid, Dihydroxy	Lipid
5-hydroxydecanoate	Baseline Maternal CD4	1426	4.78727e+08	0.721732	0.00943927	Spearman's rank correlation rho	0.815755	NS	1.00948	43011	HMDB0040329		1825	Neg	Fatty Acid, Monohydroxy	Lipid
1-(1-enyl-palmitoyl)-2-linoleoyl-GPE (P-16:0/18:2)*	Baseline Maternal CD4	1426	4.87816e+08	0.723765	-0.00936737	Spearman's rank correlation rho	0.815783	NS	0.990676	52677	HMDB0011343		52925127	Pos Late	Plasmalogen	Lipid
tangeritin	Baseline Maternal CD4	1426	4.87802e+08	0.724633	-0.00933666	Spearman's rank correlation rho	0.816007	NS	0.990707	40675	HMDB0030539	C10190	68077	Pos Late	Food Component/Plant	Xenobiotics
arachidate (20:0)	Baseline Maternal CD4	1426	4.87713e+08	0.72984	-0.00915286	Spearman's rank correlation rho	0.819599	NS	0.990889	1118	HMDB0002212	C06425	10467	Neg	Long Chain Saturated Fatty Acid	Lipid
1-(1-enyl-palmitoyl)-2-arachidonoyl-GPE (P-16:0/20:4)*	Baseline Maternal CD4	1426	4.87675e+08	0.732079	-0.00907395	Spearman's rank correlation rho	0.821735	NS	0.990967	52673	HMDB0011352		52925126	Pos Late	Plasmalogen	Lipid
4-vinylcatechol sulfate	Baseline Maternal CD4	1426	4.78939e+08	0.734115	0.00900227	Spearman's rank correlation rho	0.823263	NS	1.00904	64579				Neg	Benzoate Metabolism	Xenobiotics
umbelliferone sulfate	Baseline Maternal CD4	1426	4.87512e+08	0.74163	-0.00873827	Spearman's rank correlation rho	0.828641	NS	0.9913	48674	HMDB0240565		129659	Neg	Food Component/Plant	Xenobiotics
1-stearoyl-2-arachidonoyl-GPC (18:0/20:4)	Baseline Maternal CD4	1426	4.87464e+08	0.744472	-0.00863868	Spearman's rank correlation rho	0.829002	NS	0.991399	42450	HMDB0008048		16219824	Pos Late	Phosphatidylcholine (PC)	Lipid
X-11407	Baseline Maternal CD4	1426	4.79201e+08	0.749587	0.0084597	Spearman's rank correlation rho	0.83295	NS	1.0085	46596				Neg
alanine	Baseline Maternal CD4	1426	4.79247e+08	0.752344	0.00836337	Spearman's rank correlation rho	0.834873	NS	1.0084	1126	HMDB0000161	C00041	5950	Pos Early	Alanine and Aspartate Metabolism	Amino Acid
2,3-dihydroxy-5-methylthio-4-pentenoate (DMTPA)*	Baseline Maternal CD4	1426	4.87262e+08	0.756436	-0.00822065	Spearman's rank correlation rho	0.838649	NS	0.991813	62805	HMDB0240388			Neg	Methionine, Cysteine, SAM and Taurine Metabolism	Amino Acid
glycerate	Baseline Maternal CD4	1426	4.79342e+08	0.757939	0.00816827	Spearman's rank correlation rho	0.839553	NS	1.0082	1572	HMDB0000139,HMDB0006372	C00258	439194752	Polar	Glycolysis, Gluconeogenesis, and Pyruvate Metabolism	Carbohydrate
X-24035	Baseline Maternal CD4	1426	4.79355e+08	0.758731	0.00814069	Spearman's rank correlation rho	0.840048	NS	1.00817	52064				Pos Late
N-stearoyl-sphinganine (d18:0/18:0)*	Baseline Maternal CD4	1426	4.87172e+08	0.761778	-0.00803466	Spearman's rank correlation rho	0.843039	NS	0.991998	1759	HMDB0011761		5283573	Pos Late	Dihydroceramides	Lipid
X-12104	Baseline Maternal CD4	1426	4.8702e+08	0.770841	-0.00772001	Spearman's rank correlation rho	0.850471	NS	0.99231	46932				Pos Early
isoxanthopterin	Baseline Maternal CD4	1426	4.796e+08	0.773341	0.00763341	Spearman's rank correlation rho	0.852102	NS	1.00766	27732	HMDB0000704	C03975	135398700	Polar	Pterin Metabolism	Cofactors and Vitamins
1-palmitoyl-2-stearoyl-GPE (16:0/18:0)*	Baseline Maternal CD4	1426	4.86931e+08	0.776161	-0.00753581	Spearman's rank correlation rho	0.853918	NS	0.992493	57388	HMDB08925		5326793	Pos Late	Phosphatidylethanolamine (PE)	Lipid
lignoceroyl sphingomyelin (d18:1/24:0)	Baseline Maternal CD4	1426	4.79714e+08	0.780175	0.00739709	Spearman's rank correlation rho	0.856401	NS	1.00742	57330	HMDB0011697			Pos Late	Sphingomyelins	Lipid
1-oleoyl-2-linoleoyl-GPC (18:1/18:2)*	Baseline Maternal CD4	1426	4.86848e+08	0.781123	-0.00736435	Spearman's rank correlation rho	0.856929	NS	0.992663	52453	HMDB0008105		24778939	Pos Late	Phosphatidylcholine (PC)	Lipid
3-hydroxyoctanoylcarnitine (2)	Baseline Maternal CD4	1426	4.86844e+08	0.781359	-0.0073562	Spearman's rank correlation rho	0.856929	NS	0.992671	64394				Pos Early	Fatty Acid Metabolism (Acyl Carnitine, Hydroxy)	Lipid
S-adenosylhomocysteine (SAH)	Baseline Maternal CD4	1426	4.8674e+08	0.787632	-0.00713989	Spearman's rank correlation rho	0.862645	NS	0.992886	42382	HMDB0000939	C00021	439155	Neg	Methionine, Cysteine, SAM and Taurine Metabolism	Amino Acid
cytidine	Baseline Maternal CD4	1426	4.79909e+08	0.791872	0.00699396	Spearman's rank correlation rho	0.865948	NS	1.00702	514	HMDB0000089	C00475	6175	Pos Early	Pyrimidine Metabolism, Cytidine containing	Nucleotide
phosphoenolpyruvate (PEP)	Baseline Maternal CD4	1426	4.79954e+08	0.794566	0.00690133	Spearman's rank correlation rho	0.8679	NS	1.00693	597	HMDB0000263	C00074	1005	Neg	Glycolysis, Gluconeogenesis, and Pyruvate Metabolism	Carbohydrate
3-methylxanthine	Baseline Maternal CD4	1426	4.79977e+08	0.79598	0.00685277	Spearman's rank correlation rho	0.868277	NS	1.00688	32445	HMDB0001886	C16357	70639	Neg	Xanthine Metabolism	Xenobiotics
sphingomyelin (d18:2/24:1, d18:1/24:2)*	Baseline Maternal CD4	1426	4.86593e+08	0.796465	-0.00683612	Spearman's rank correlation rho	0.868417	NS	0.993187	52437	HMDB0240636,HMDB0240615		85336023	Pos Late	Sphingomyelins	Lipid
S-methylcysteine	Baseline Maternal CD4	1426	4.80147e+08	0.80619	0.00650269	Spearman's rank correlation rho	0.875497	NS	1.00652	39592	HMDB0002108		24417,7058174,88180	Pos Early	Methionine, Cysteine, SAM and Taurine Metabolism	Amino Acid
docosadienoate (22:2n6)	Baseline Maternal CD4	1426	4.86423e+08	0.806718	-0.00648459	Spearman's rank correlation rho	0.875497	NS	0.993536	32415	HMDB0061714	C16533	5282807	Neg	Long Chain Polyunsaturated Fatty Acid (n3 and n6)	Lipid
1-stearoyl-2-docosapentaenoyl-GPE (18:0/22:5n6)*	Baseline Maternal CD4	1426	4.80233e+08	0.811397	0.00632457	Spearman's rank correlation rho	0.879585	NS	1.00634	57338	HMDB0009010		53479611	Pos Late	Phosphatidylethanolamine (PE)	Lipid
X-12407	Baseline Maternal CD4	1426	4.86259e+08	0.816671	-0.00614448	Spearman's rank correlation rho	0.882569	NS	0.993874	46615				Neg
gamma-glutamylglutamate	Baseline Maternal CD4	1426	4.86259e+08	0.816684	-0.00614403	Spearman's rank correlation rho	0.882569	NS	0.993875	36738	HMDB0011737	C05282	92865	Pos Early	Gamma-glutamyl Amino Acid	Peptide
undecanoate (11:0)	Baseline Maternal CD4	1426	4.80341e+08	0.817986	0.00609961	Spearman's rank correlation rho	0.882826	NS	1.00612	12067	HMDB0000947	C17715	8180	Neg	Medium Chain Fatty Acid	Lipid
adenosine 3',5'-cyclic monophosphate (cAMP)	Baseline Maternal CD4	1426	4.86177e+08	0.821637	-0.00597515	Spearman's rank correlation rho	0.885425	NS	0.994043	2831	HMDB0000058	C00575	6076	Neg	Purine Metabolism, Adenine containing	Nucleotide
lacto-N-difucohexaose I	Baseline Maternal CD4	1426	4.86126e+08	0.824752	-0.00586904	Spearman's rank correlation rho	0.887747	NS	0.994148	63743	HMDB0006580		3082109	Polar	Disaccharides and Oligosaccharides	Carbohydrate
4-methylguaiacol sulfate	Baseline Maternal CD4	1426	4.86093e+08	0.82676	-0.00580073	Spearman's rank correlation rho	0.889122	NS	0.994216	48418				Neg	Benzoate Metabolism	Xenobiotics
1-stearoyl-2-oleoyl-GPI (18:0/18:1)*	Baseline Maternal CD4	1426	4.85999e+08	0.832484	-0.00560614	Spearman's rank correlation rho	0.894489	NS	0.99441	52726	HMDB0240667			Polar	Phosphatidylinositol (PI)	Lipid
X-18921	Baseline Maternal CD4	1426	4.8059e+08	0.833079	0.00558592	Spearman's rank correlation rho	0.894642	NS	1.0056	47671				Neg
isovalerylcarnitine (C5)	Baseline Maternal CD4	1426	4.80594e+08	0.83336	0.00557637	Spearman's rank correlation rho	0.894642	NS	1.00559	34407	HMDB0000688	C20826	169235	Pos Early	Leucine, Isoleucine and Valine Metabolism	Amino Acid
1-palmitoyl-2-palmitoleoyl-GPC (16:0/16:1)*	Baseline Maternal CD4	1426	4.85886e+08	0.839348	-0.00537318	Spearman's rank correlation rho	0.898927	NS	0.994641	52470	HMDB0007969		6443788	Pos Late	Phosphatidylcholine (PC)	Lipid
2'-fucosyllactose	Baseline Maternal CD4	1426	4.85779e+08	0.845909	-0.00515091	Spearman's rank correlation rho	0.902944	NS	0.994862	48146	HMDB0002098		170484	Polar	Disaccharides and Oligosaccharides	Carbohydrate
S-methylcysteine sulfoxide	Baseline Maternal CD4	1426	4.80843e+08	0.848551	0.00506149	Spearman's rank correlation rho	0.904577	NS	1.00507	43378	HMDB0029432		82142	Pos Early	Methionine, Cysteine, SAM and Taurine Metabolism	Amino Acid
arginine	Baseline Maternal CD4	1426	4.8566e+08	0.853157	-0.00490575	Spearman's rank correlation rho	0.907899	NS	0.995106	1638	HMDB0000517	C00062	6322	Pos Early	Urea cycle; Arginine and Proline Metabolism	Amino Acid
chenodeoxycholate	Baseline Maternal CD4	1426	4.85623e+08	0.855429	-0.00482899	Spearman's rank correlation rho	0.90907	NS	0.995183	1563	HMDB0000518	C02528	10133	Neg	Primary Bile Acid Metabolism	Lipid
sphingomyelin (d18:1/24:1, d18:2/24:0)*	Baseline Maternal CD4	1426	4.85622e+08	0.855518	-0.004826	Spearman's rank correlation rho	0.90907	NS	0.995186	47153	HMDB0012107		44260126	Pos Late	Sphingomyelins	Lipid
carboxyethyl-GABA	Baseline Maternal CD4	1426	4.80979e+08	0.856892	0.00477959	Spearman's rank correlation rho	0.90907	NS	1.00479	40007	HMDB0002201		2572	Pos Early	Glutamate Metabolism	Amino Acid
glycerol	Baseline Maternal CD4	1426	4.80983e+08	0.857093	0.0047728	Spearman's rank correlation rho	0.90907	NS	1.00478	15122	HMDB0000131	C00116	753	Neg	Glycerolipid Metabolism	Lipid
1-palmitoyl-2-oleoyl-GPC (16:0/18:1)	Baseline Maternal CD4	1426	4.85587e+08	0.857652	-0.00475394	Spearman's rank correlation rho	0.909111	NS	0.995257	52461	HMDB0007972	C13875	6436017	Pos Late	Phosphatidylcholine (PC)	Lipid
p-cresol sulfate	Baseline Maternal CD4	1426	4.85561e+08	0.859253	-0.00469989	Spearman's rank correlation rho	0.910413	NS	0.995311	36103	HMDB0011635		4615423	Neg	Benzoate Metabolism	Xenobiotics
1-(1-enyl-palmitoyl)-2-oleoyl-GPE (P-16:0/18:1)*	Baseline Maternal CD4	1426	4.85529e+08	0.861163	-0.00463547	Spearman's rank correlation rho	0.910951	NS	0.995375	52477	HMDB0011342		52925128	Pos Late	Plasmalogen	Lipid
(3'-5')-guanylylcytidine	Baseline Maternal CD4	1426	4.85464e+08	0.865169	-0.00450041	Spearman's rank correlation rho	0.9139	NS	0.99551	52746			145459099	Neg	Dinucleotide	Nucleotide
1-(1-enyl-stearoyl)-2-docosapentaenoyl-GPE (P-18:0/22:5n3)*	Baseline Maternal CD4	1426	4.85314e+08	0.874405	-0.00418945	Spearman's rank correlation rho	0.920807	NS	0.995819	57342	HMDB0011393		53480858	Pos Late	Plasmalogen	Lipid
3-hydroxy-4-methylpyridine sulfate	Baseline Maternal CD4	1426	4.81307e+08	0.876995	0.00410235	Spearman's rank correlation rho	0.920807	NS	1.00411	63231				Neg	Chemical	Xenobiotics
sphingomyelin (d18:1/22:2, d18:2/22:1, d16:1/24:2)*	Baseline Maternal CD4	1426	4.85259e+08	0.877809	-0.00407501	Spearman's rank correlation rho	0.921264	NS	0.995933	57477	HMDB0240670,HMDB0240672,HMDB0240669			Pos Late	Sphingomyelins	Lipid
nobiletin	Baseline Maternal CD4	1426	4.81521e+08	0.89019	0.0036593	Spearman's rank correlation rho	0.930653	NS	1.00367	48362	HMDB0029540	C10112	72344	Pos Late	Food Component/Plant	Xenobiotics
sphingomyelin (d18:2/24:2)*	Baseline Maternal CD4	1426	4.81537e+08	0.89118	0.00362612	Spearman's rank correlation rho	0.931289	NS	1.00363	57479	HMDB0240644			Pos Late	Sphingomyelins	Lipid
1-oleoyl-2-docosahexaenoyl-GPE (18:1/22:6)*	Baseline Maternal CD4	1426	4.85007e+08	0.893339	-0.00355374	Spearman's rank correlation rho	0.931714	NS	0.996453	53209	HMDB0009078		52922113	Pos Late	Phosphatidylethanolamine (PE)	Lipid
1-oleoyl-GPI (18:1)	Baseline Maternal CD4	1426	4.8499e+08	0.894363	-0.00351941	Spearman's rank correlation rho	0.931714	NS	0.996487	36602	HMDB0061693		86289645	Neg	Lysophospholipid	Lipid
X-21315	Baseline Maternal CD4	1426	4.8498e+08	0.895011	-0.00349769	Spearman's rank correlation rho	0.931714	NS	0.996508	46359				Neg
13-HODE + 9-HODE	Baseline Maternal CD4	1426	4.84973e+08	0.895451	-0.00348297	Spearman's rank correlation rho	0.931758	NS	0.996523	37752	HMDB0004670,HMDB0004667	C14767,C14762	5312830,5282945,1424,5282947,5282944	Neg	Fatty Acid, Monohydroxy	Lipid
3-hydroxydecanoate	Baseline Maternal CD4	1426	4.84919e+08	0.898738	-0.00337285	Spearman's rank correlation rho	0.93478	NS	0.996633	22053	HMDB0002203		26612	Neg	Fatty Acid, Monohydroxy	Lipid
X-25420	Baseline Maternal CD4	1426	4.84901e+08	0.899882	-0.00333456	Spearman's rank correlation rho	0.93557	NS	0.996671	62717				Pos Early
anserine	Baseline Maternal CD4	1426	4.84829e+08	0.904336	-0.00318547	Spearman's rank correlation rho	0.939	NS	0.99682	15747	HMDB0000194	C01262	112072	Pos Early	Histidine Metabolism	Amino Acid
margarate (17:0)	Baseline Maternal CD4	1426	4.84753e+08	0.909006	-0.00302925	Spearman's rank correlation rho	0.942244	NS	0.996975	1121	HMDB0002259		10465	Neg	Long Chain Saturated Fatty Acid	Lipid
ceramide (d18:2/24:1, d18:1/24:2)*	Baseline Maternal CD4	1426	4.84695e+08	0.912621	-0.00290842	Spearman's rank correlation rho	0.945187	NS	0.997096	57443	HMDB0240679,HMDB0240680			Pos Late	Ceramides	Lipid
sphingomyelin (d18:1/22:1, d18:2/22:0, d16:1/24:1)*	Baseline Maternal CD4	1426	4.8468e+08	0.913548	-0.00287745	Spearman's rank correlation rho	0.945371	NS	0.997127	48493	HMDB0012104			Pos Late	Sphingomyelins	Lipid
lactodifucotetraose	Baseline Maternal CD4	1426	4.81903e+08	0.913803	0.00286891	Spearman's rank correlation rho	0.945371	NS	1.00287	63733		G00335	3082169	Polar	Disaccharides and Oligosaccharides	Carbohydrate
1-palmitoyl-2-pentadecanoyl-GPC (16:0/15:0)*	Baseline Maternal CD4	1426	4.81905e+08	0.913962	0.00286362	Spearman's rank correlation rho	0.945371	NS	1.00287	57757	HMDB0007967		24778680	Pos Late	Phosphatidylcholine (PC)	Lipid
2-O-methylascorbic acid	Baseline Maternal CD4	1426	4.81973e+08	0.918151	0.00272369	Spearman's rank correlation rho	0.947455	NS	1.00273	63990	HMDB0240294		54726398	Polar	Ascorbate and Aldarate Metabolism	Cofactors and Vitamins
3-hydroxylaurate	Baseline Maternal CD4	1426	4.82016e+08	0.920821	0.00263455	Spearman's rank correlation rho	0.948842	NS	1.00264	32457	HMDB0000387		94216	Neg	Fatty Acid, Monohydroxy	Lipid
guaiacol sulfate	Baseline Maternal CD4	1426	4.82056e+08	0.923273	0.00255269	Spearman's rank correlation rho	0.950968	NS	1.00256	46111	HMDB0060013		22473	Neg	Benzoate Metabolism	Xenobiotics
sphingomyelin (d18:1/17:0, d17:1/18:0, d19:1/16:0)	Baseline Maternal CD4	1426	4.82107e+08	0.92648	0.00244571	Spearman's rank correlation rho	0.953317	NS	1.00245	52615	HMDB0240620,HMDB0240609,HMDB0240622		46891763	Pos Late	Sphingomyelins	Lipid
stearoylcarnitine (C18)	Baseline Maternal CD4	1426	4.82127e+08	0.927724	0.0024042	Spearman's rank correlation rho	0.953537	NS	1.00241	34409	HMDB0000848		3006797	Pos Late	Fatty Acid Metabolism (Acyl Carnitine, Long Chain Saturated)	Lipid
(3'-5')-adenylyluridine	Baseline Maternal CD4	1426	4.84365e+08	0.93305	-0.00222661	Spearman's rank correlation rho	0.958204	NS	0.997776	52740			145459093	Neg	Dinucleotide	Nucleotide
N-palmitoyl-sphingosine (d18:1/16:0)	Baseline Maternal CD4	1426	4.82256e+08	0.935695	0.00213844	Spearman's rank correlation rho	0.959815	NS	1.00214	44877	HMDB0004949		5283564	Pos Late	Ceramides	Lipid
tricosanoyl sphingomyelin (d18:1/23:0)*	Baseline Maternal CD4	1426	4.84321e+08	0.9358	-0.00213493	Spearman's rank correlation rho	0.959815	NS	0.997867	52436	HMDB0012105			Pos Late	Sphingomyelins	Lipid
X-23277	Baseline Maternal CD4	1426	4.84274e+08	0.938708	-0.00203803	Spearman's rank correlation rho	0.962128	NS	0.997964	48973				Neg
cis-3,4-methyleneheptanoate	Baseline Maternal CD4	1426	4.82314e+08	0.939323	0.00201755	Spearman's rank correlation rho	0.962128	NS	1.00202	64390				Neg	Fatty Acid, Branched	Lipid
X-20768	Baseline Maternal CD4	1426	4.82321e+08	0.939762	0.00200291	Spearman's rank correlation rho	0.962128	NS	1.002	47178				Neg
arabitol/xylitol	Baseline Maternal CD4	1426	4.84253e+08	0.940042	-0.0019936	Spearman's rank correlation rho	0.962128	NS	0.998008	48885	HMDB0001851,HMDB0000568,HMDB0002917	C00379,C00542,C01904	94154,6912	Polar	Pentose Metabolism	Carbohydrate
malate	Baseline Maternal CD4	1426	4.83991e+08	0.95631	-0.00145204	Spearman's rank correlation rho	0.975108	NS	0.998549	1303	HMDB0031518,HMDB0000156,HMDB0000744	C00149,C00711,C00497	525	Neg	TCA Cycle	Energy
linolenoyl-linolenoyl-glycerol (18:3/18:3) [2]*	Baseline Maternal CD4	1426	4.82638e+08	0.959433	0.00134816	Spearman's rank correlation rho	0.977067	NS	1.00135	54952	HMDB0007278		14275411	Pos Late	Diacylglycerol	Lipid
X-11795	Baseline Maternal CD4	1426	4.8276e+08	0.967065	0.00109435	Spearman's rank correlation rho	0.982787	NS	1.00109	33140				Pos Early
1-stearoyl-2-docosapentaenoyl-GPE (18:0/22:5n3)*	Baseline Maternal CD4	1426	4.83804e+08	0.967933	-0.0010655	Spearman's rank correlation rho	0.983259	NS	0.998935	57337	HMDB0009011		53479612	Pos Late	Phosphatidylethanolamine (PE)	Lipid
1-myristoyl-2-palmitoyl-GPC (14:0/16:0)	Baseline Maternal CD4	1426	4.82888e+08	0.975033	0.000829495	Spearman's rank correlation rho	0.987591	NS	1.00083	19258	HMDB0007869		129657	Pos Late	Phosphatidylcholine (PC)	Lipid
eicosenoate (20:1)	Baseline Maternal CD4	1426	4.82896e+08	0.975493	0.000814202	Spearman's rank correlation rho	0.987642	NS	1.00081	33587	HMDB0002231,HMDB0062436	C16526	5282768,5282769,94159	Neg	Long Chain Monounsaturated Fatty Acid	Lipid
X-24728	Baseline Maternal CD4	1426	4.82915e+08	0.976724	0.000773312	Spearman's rank correlation rho	0.987662	NS	1.00077	53157				Pos Early
X-22776	Baseline Maternal CD4	1426	4.83635e+08	0.978459	-0.000715649	Spearman's rank correlation rho	0.988596	NS	0.999285	48081				Neg
azelate (C9-DC)	Baseline Maternal CD4	1426	4.83506e+08	0.986489	-0.00044884	Spearman's rank correlation rho	0.994345	NS	0.999551	18362	HMDB0000784	C08261	2266	Polar	Fatty Acid, Dicarboxylate	Lipid
N,N-dimethyl-pro-pro	Baseline Maternal CD4	1426	4.83477e+08	0.988315	-0.00038816	Spearman's rank correlation rho	0.995255	NS	0.999612	64571				Pos Early	Modified Peptides	Peptide
X-24705	Baseline Maternal CD4	1426	4.83129e+08	0.99	0.000332186	Spearman's rank correlation rho	0.996129	NS	1.00033	53133				Neg
O-sulfo-tyrosine	Baseline Maternal CD4	1426	4.83408e+08	0.992618	-0.000245217	Spearman's rank correlation rho	0.99771	NS	0.999755	45413	HMDB0155722		514186	Neg	Chemical	Xenobiotics
1-stearoyl-2-adrenoyl-GPE (18:0/22:4)*	Baseline Maternal CD4	1426	4.83379e+08	0.994397	-0.000186117	Spearman's rank correlation rho	0.99771	NS	0.999814	57339	HMDB0009009		52924901	Pos Late	Phosphatidylethanolamine (PE)	Lipid
1-stearoyl-2-dihomo-linolenoyl-GPC (18:0/20:3n3 or 6)*	Baseline Maternal CD4	1426	4.83241e+08	0.997002	9.95902e-05	Spearman's rank correlation rho	0.998346	NS	1.0001	52629	HMDB0008047			Pos Late	Phosphatidylcholine (PC)	Lipid
X-23890	Baseline Maternal CD4	1426	4.83273e+08	0.998995	3.33805e-05	Spearman's rank correlation rho	0.999405	NS	1.00003	49792				Neg
6-aminocaproate	Baseline Maternal CD4	1426	NA	NA	NA	Spearman's rank correlation rho	NA	NA	NA	20715	HMDB0001901	C02378	564	Pos Early	Fatty Acid, Amino	Lipid
asmol	Baseline Maternal CD4	1426	NA	NA	NA	Spearman's rank correlation rho	NA	NA	NA	42588	HMDB0001937	C11770	2083	Pos Early	Drug - Respiratory	Xenobiotics
diphenhydramine	Baseline Maternal CD4	1426	NA	NA	NA	Spearman's rank correlation rho	NA	NA	NA	38669	HMDB0001927	C06960	3100	Pos Late	Drug - Respiratory	Xenobiotics
indomethacin	Baseline Maternal CD4	1426	NA	NA	NA	Spearman's rank correlation rho	NA	NA	NA	62978	HMDB0014473	C01926,D00141	3715	Neg	Drug - Analgesics, Anesthetics	Xenobiotics
metformin	Baseline Maternal CD4	1426	NA	NA	NA	Spearman's rank correlation rho	NA	NA	NA	38306	HMDB0001921	C07151	4091	Pos Early	Drug - Metabolic	Xenobiotics
trizma acetate	Baseline Maternal CD4	1426	NA	NA	NA	Spearman's rank correlation rho	NA	NA	NA	20710		C07182	16218782	Pos Early	Chemical	Xenobiotics
X-12127	Baseline Plasma Viral Load (Log10)	1158	1.71933e+08	6.81956e-32	0.335669	Spearman's rank correlation rho	4.15652e-29	up	1.39888	47702				Pos Early
cytosine	Baseline Plasma Viral Load (Log10)	1158	1.94547e+08	9.94469e-18	0.248288	Spearman's rank correlation rho	1.51532e-15	up	1.28183	573	HMDB0000630	C00380	597	Pos Early	Pyrimidine Metabolism, Cytidine containing	Nucleotide
3'-sialyllactose	Baseline Plasma Viral Load (Log10)	1158	1.9476e+08	1.28195e-17	0.247467	Spearman's rank correlation rho	1.83847e-15	up	1.28078	40424	HMDB0000825		123914	Polar	Disaccharides and Oligosaccharides	Carbohydrate
tryptophan	Baseline Plasma Viral Load (Log10)	1158	3.13193e+08	5.03948e-13	-0.210146	Spearman's rank correlation rho	2.6141e-11	down	0.810466	54	HMDB0000929	C00078	6305	Pos Early	Tryptophan Metabolism	Amino Acid
5-methyluridine (ribothymidine)	Baseline Plasma Viral Load (Log10)	1158	3.08706e+08	3.68431e-11	-0.192809	Spearman's rank correlation rho	1.3819e-09	down	0.82464	35136	HMDB0000884		445408	Neg	Pyrimidine Metabolism, Uracil containing	Nucleotide
aspartate	Baseline Plasma Viral Load (Log10)	1158	3.07639e+08	9.65848e-11	-0.188687	Spearman's rank correlation rho	3.13965e-09	down	0.828045	443	HMDB0000191	C00049	5960	Pos Early	Alanine and Aspartate Metabolism	Amino Acid
nicotinamide	Baseline Plasma Viral Load (Log10)	1158	2.12633e+08	9.74186e-10	0.178405	Spearman's rank correlation rho	2.44852e-08	up	1.19531	594	HMDB0001406	C00153	936	Pos Early	Nicotinate and Nicotinamide Metabolism	Cofactors and Vitamins
5-hydroxylysine	Baseline Plasma Viral Load (Log10)	1158	2.14927e+08	6.42373e-09	0.169544	Spearman's rank correlation rho	1.41091e-07	up	1.18476	15685	HMDB0000450	C16741	3032849	Pos Early	Lysine Metabolism	Amino Acid
X-15503	Baseline Plasma Viral Load (Log10)	1158	2.16653e+08	2.49253e-08	0.162874	Spearman's rank correlation rho	5.02213e-07	up	1.17689	49565				Pos Early
glycerol 3-phosphate	Baseline Plasma Viral Load (Log10)	1158	2.16968e+08	3.1725e-08	0.161659	Spearman's rank correlation rho	6.0902e-07	up	1.17546	43847	HMDB0000126	C0093	754	Polar	Glycerolipid Metabolism	Lipid
N1-methyl-2-pyridone-5-carboxamide	Baseline Plasma Viral Load (Log10)	1158	2.1721e+08	3.81572e-08	0.160723	Spearman's rank correlation rho	7.21141e-07	up	1.17436	40469	HMDB0004193	C05842	69698	Neg	Nicotinate and Nicotinamide Metabolism	Cofactors and Vitamins
glycerol 2-phosphate	Baseline Plasma Viral Load (Log10)	1158	2.17654e+08	5.33616e-08	0.159008	Spearman's rank correlation rho	9.56585e-07	up	1.17235	27728	HMDB0002520	C02979	3611397,2526	Polar	Chemical	Xenobiotics
leucine	Baseline Plasma Viral Load (Log10)	1158	2.99418e+08	7.98832e-08	-0.156919	Spearman's rank correlation rho	1.33394e-06	down	0.854773	60	HMDB0000687	C00123	6106	Pos Early	Leucine, Isoleucine and Valine Metabolism	Amino Acid
2R,3R-dihydroxybutyrate	Baseline Plasma Viral Load (Log10)	1158	2.1828e+08	8.51479e-08	0.156587	Spearman's rank correlation rho	1.41218e-06	up	1.16951	63109	HMDB0000498		13120901	Polar	Fatty Acid, Dihydroxy	Lipid
1-stearoyl-GPS (18:0)*	Baseline Plasma Viral Load (Log10)	1158	2.1905e+08	1.49671e-07	0.153614	Spearman's rank correlation rho	2.40065e-06	up	1.16604	45966	HMDB0061698		74819135	Neg	Lysophospholipid	Lipid
ergothioneine	Baseline Plasma Viral Load (Log10)	1158	2.98552e+08	1.50819e-07	-0.153574	Spearman's rank correlation rho	2.40324e-06	down	0.857638	37459	HMDB0003045	C05570	5351619	Pos Early	Food Component/Plant	Xenobiotics
cytidine 5'-monophosphate (5'-CMP)	Baseline Plasma Viral Load (Log10)	1158	2.97712e+08	2.75774e-07	-0.150328	Spearman's rank correlation rho	4.15023e-06	down	0.860425	2372	HMDB0000095	C00055	6131	Pos Early	Pyrimidine Metabolism, Cytidine containing	Nucleotide
3-hydroxypyridine sulfate	Baseline Plasma Viral Load (Log10)	1158	2.97132e+08	4.15113e-07	-0.14809	Spearman's rank correlation rho	6.06016e-06	down	0.862354	48448				Neg	Chemical	Xenobiotics
4-ethylcatechol sulfate	Baseline Plasma Viral Load (Log10)	1158	2.96931e+08	4.77891e-07	-0.147311	Spearman's rank correlation rho	6.81344e-06	down	0.863026	63072				Neg	Benzoate Metabolism	Xenobiotics
1-(1-enyl-oleoyl)-GPE (P-18:1)*	Baseline Plasma Viral Load (Log10)	1158	2.21765e+08	1.00693e-06	0.143122	Spearman's rank correlation rho	1.3563e-05	up	1.15387	44621				Pos Late	Lysoplasmalogen	Lipid
uridine 5'-monophosphate (UMP)	Baseline Plasma Viral Load (Log10)	1158	2.9583e+08	1.01836e-06	-0.143057	Spearman's rank correlation rho	1.36415e-05	down	0.866704	2856	HMDB0000288	C00105	6030	Neg	Pyrimidine Metabolism, Uracil containing	Nucleotide
dehydroepiandrosterone sulfate (DHEA-S)	Baseline Plasma Viral Load (Log10)	1158	2.95609e+08	1.18245e-06	-0.142203	Spearman's rank correlation rho	1.56674e-05	down	0.867445	32425	HMDB0001032	C04555	12594	Neg	Androgenic Steroids	Lipid
X-23639	Baseline Plasma Viral Load (Log10)	1158	2.95567e+08	1.21597e-06	-0.142042	Spearman's rank correlation rho	1.60245e-05	down	0.867585	49515				Pos Early
1-stearoyl-GPE (18:0)	Baseline Plasma Viral Load (Log10)	1158	2.22416e+08	1.55911e-06	0.140608	Spearman's rank correlation rho	2.02187e-05	up	1.15097	42398	HMDB0011130		9547068	Pos Late	Lysophospholipid	Lipid
mannitol/sorbitol	Baseline Plasma Viral Load (Log10)	1158	2.9502e+08	1.75225e-06	-0.139929	Spearman's rank correlation rho	2.22499e-05	down	0.86942	46142	HMDB0000247,HMDB0000765	C00392,C00794	5780,6251	Polar	Fructose, Mannose and Galactose Metabolism	Carbohydrate
methionine	Baseline Plasma Viral Load (Log10)	1158	2.94656e+08	2.22757e-06	-0.138523	Spearman's rank correlation rho	2.77082e-05	down	0.870643	1302	HMDB0000696	C00073	6137	Pos Early	Methionine, Cysteine, SAM and Taurine Metabolism	Amino Acid
1-(1-enyl-stearoyl)-GPE (P-18:0)*	Baseline Plasma Viral Load (Log10)	1158	2.23232e+08	2.67017e-06	0.137453	Spearman's rank correlation rho	3.25494e-05	up	1.14735	39271	HMDB0240598			Pos Late	Lysoplasmalogen	Lipid
N-methylproline	Baseline Plasma Viral Load (Log10)	1158	2.23359e+08	2.90046e-06	0.136962	Spearman's rank correlation rho	3.44942e-05	up	1.14678	37431	HMDB0094696		643474	Pos Early	Urea cycle; Arginine and Proline Metabolism	Amino Acid
alanine	Baseline Plasma Viral Load (Log10)	1158	2.93974e+08	3.47318e-06	-0.135885	Spearman's rank correlation rho	4.09063e-05	down	0.872943	1126	HMDB0000161	C00041	5950	Pos Early	Alanine and Aspartate Metabolism	Amino Acid
glycerophosphoserine*	Baseline Plasma Viral Load (Log10)	1158	2.23988e+08	4.3478e-06	0.134533	Spearman's rank correlation rho	4.99997e-05	up	1.144	57404			3081457	Pos Early	Phospholipid Metabolism	Lipid
1-stearoyl-GPC (18:0)	Baseline Plasma Viral Load (Log10)	1158	2.24321e+08	5.37142e-06	0.133247	Spearman's rank correlation rho	6.00712e-05	up	1.14253	33961	HMDB0010384		497300	Pos Late	Lysophospholipid	Lipid
hexadecatrienoate (16:3n3)	Baseline Plasma Viral Load (Log10)	1158	2.24394e+08	5.62775e-06	0.132962	Spearman's rank correlation rho	6.20835e-05	up	1.14221	57651			91820460	Neg	Long Chain Polyunsaturated Fatty Acid (n3 and n6)	Lipid
1-(1-enyl-linoleoyl)-GPE (P-18:2)*	Baseline Plasma Viral Load (Log10)	1158	2.24406e+08	5.66777e-06	0.132919	Spearman's rank correlation rho	6.22433e-05	up	1.14216	64898				Pos Late	Lysoplasmalogen	Lipid
2-stearoyl-GPE (18:0)*	Baseline Plasma Viral Load (Log10)	1158	2.24441e+08	5.79489e-06	0.132783	Spearman's rank correlation rho	6.3354e-05	up	1.142	41220	HMDB0011129		90658453,53480667	Neg	Lysophospholipid	Lipid
X-12100	Baseline Plasma Viral Load (Log10)	1158	2.24571e+08	6.28838e-06	0.132281	Spearman's rank correlation rho	6.76622e-05	up	1.14143	47687				Pos Early
cinnamoylglycine	Baseline Plasma Viral Load (Log10)	1158	2.92207e+08	1.05549e-05	-0.129059	Spearman's rank correlation rho	0.000109969	down	0.878922	38637	HMDB0011621		709625	Neg	Food Component/Plant	Xenobiotics
nicotinamide ribonucleotide (NMN)	Baseline Plasma Viral Load (Log10)	1158	2.92056e+08	1.15807e-05	-0.128473	Spearman's rank correlation rho	0.000119634	down	0.879437	22152	HMDB0000229	C00455	14180	Pos Early	Nicotinate and Nicotinamide Metabolism	Cofactors and Vitamins
X-11843	Baseline Plasma Viral Load (Log10)	1158	2.92009e+08	1.19166e-05	-0.128292	Spearman's rank correlation rho	0.00012156	down	0.879596	46466				Neg
X-21353	Baseline Plasma Viral Load (Log10)	1158	2.25695e+08	1.26035e-05	0.127937	Spearman's rank correlation rho	0.000126044	up	1.13648	46398				Neg
UDP-glucuronate	Baseline Plasma Viral Load (Log10)	1158	2.91816e+08	1.34031e-05	-0.127546	Spearman's rank correlation rho	0.000131761	down	0.880253	2763	HMDB0000935	C00167	17473	Neg	Nucleotide Sugar	Carbohydrate
1-(1-enyl-palmitoyl)-GPE (P-16:0)*	Baseline Plasma Viral Load (Log10)	1158	2.26133e+08	1.64217e-05	0.126246	Spearman's rank correlation rho	0.000158874	up	1.13456	39270	HMDB0011152			Pos Late	Lysoplasmalogen	Lipid
X-12013	Baseline Plasma Viral Load (Log10)	1158	2.91418e+08	1.70346e-05	-0.126011	Spearman's rank correlation rho	0.000162864	down	0.881605	46611				Neg
dimethylglycine	Baseline Plasma Viral Load (Log10)	1158	2.26473e+08	2.01238e-05	0.124933	Spearman's rank correlation rho	0.000190162	up	1.13307	5086	HMDB0000092	C03626	673	Pos Early	Glycine, Serine and Threonine Metabolism	Amino Acid
1-stearyl-2-linoleoyl-GPC (O-18:0/18:2)*	Baseline Plasma Viral Load (Log10)	1158	2.26534e+08	2.08769e-05	0.124694	Spearman's rank correlation rho	0.000195011	up	1.1328	57721	HMDB13418		6443070	Pos Late	Plasmalogen	Lipid
palmitoyl dihydrosphingomyelin (d18:0/16:0)*	Baseline Plasma Viral Load (Log10)	1158	2.26842e+08	2.50423e-05	0.123505	Spearman's rank correlation rho	0.000228663	up	1.13146	52434	HMDB0010168		9939965	Pos Late	Dihydrosphingomyelins	Lipid
N-acetylneuraminate	Baseline Plasma Viral Load (Log10)	1158	2.90584e+08	2.79299e-05	-0.122787	Spearman's rank correlation rho	0.000253134	down	0.884452	32377	HMDB0000230	C00270	439197	Polar	Aminosugar Metabolism	Carbohydrate
phenylpropionylglycine	Baseline Plasma Viral Load (Log10)	1158	2.90456e+08	3.01033e-05	-0.122292	Spearman's rank correlation rho	0.000270218	down	0.88489	35434	HMDB0000860		152323	Pos Early	Benzoate Metabolism	Xenobiotics
imidazole lactate	Baseline Plasma Viral Load (Log10)	1158	2.90406e+08	3.09818e-05	-0.122101	Spearman's rank correlation rho	0.000275293	down	0.885059	15716	HMDB0002320	C05568	793	Pos Early	Histidine Metabolism	Amino Acid
1-palmityl-2-arachidonoyl-GPC (O-16:0/20:4)*	Baseline Plasma Viral Load (Log10)	1158	2.27368e+08	3.40452e-05	0.121474	Spearman's rank correlation rho	0.000298218	up	1.12916	52718	HMDB0007982		10747814	Pos Late	Plasmalogen	Lipid
cyclo(pro-val)	Baseline Plasma Viral Load (Log10)	1158	2.90144e+08	3.60824e-05	-0.121086	Spearman's rank correlation rho	0.000311946	down	0.885958	49795			98951	Pos Early	Dipeptide	Peptide
3-hydroxyindolin-2-one	Baseline Plasma Viral Load (Log10)	1158	2.27508e+08	3.69222e-05	0.120932	Spearman's rank correlation rho	0.000315847	up	1.12855	42561		C11130	6097	Pos Early	Food Component/Plant	Xenobiotics
threonate	Baseline Plasma Viral Load (Log10)	1158	2.89681e+08	4.70428e-05	-0.1193	Spearman's rank correlation rho	0.000394125	down	0.887542	27738	HMDB0062620,HMDB0000943	C01620	151152,5460407	Polar	Ascorbate and Aldarate Metabolism	Cofactors and Vitamins
gamma-tocotrienol	Baseline Plasma Viral Load (Log10)	1158	2.28257e+08	5.66228e-05	0.118037	Spearman's rank correlation rho	0.000464802	up	1.12529	37501	HMDB0012958	C14155	5282349	Pos Late	Tocopherol Metabolism	Cofactors and Vitamins
histidine	Baseline Plasma Viral Load (Log10)	1158	2.89333e+08	5.7319e-05	-0.117953	Spearman's rank correlation rho	0.000468939	down	0.888738	59	HMDB0000177	C00135	6274	Pos Early	Histidine Metabolism	Amino Acid
UDP-N-acetylglucosamine/galactosamine	Baseline Plasma Viral Load (Log10)	1158	2.89227e+08	6.08465e-05	-0.117543	Spearman's rank correlation rho	0.000496133	down	0.889102	46148	HMDB0000304,HMDB0000290	C00203,C00043	44576,1167	Neg	Nucleotide Sugar	Carbohydrate
X-15728	Baseline Plasma Viral Load (Log10)	1158	2.89138e+08	6.39605e-05	-0.117199	Spearman's rank correlation rho	0.000519786	down	0.889408	46666				Neg
nicotinamide adenine dinucleotide (NAD+)	Baseline Plasma Viral Load (Log10)	1158	2.89115e+08	6.47664e-05	-0.117113	Spearman's rank correlation rho	0.000524586	down	0.889485	5278		C00003	5892	Neg	Nicotinate and Nicotinamide Metabolism	Cofactors and Vitamins
N,N-dimethylalanine	Baseline Plasma Viral Load (Log10)	1158	2.28566e+08	6.73406e-05	0.116844	Spearman's rank correlation rho	0.000541836	up	1.12394	63151			5488191	Pos Early	Alanine and Aspartate Metabolism	Amino Acid
N6,N6,N6-trimethyllysine	Baseline Plasma Viral Load (Log10)	1158	2.28775e+08	7.56569e-05	0.116036	Spearman's rank correlation rho	0.000598869	up	1.12304	1498	HMDB0001325	C03793	440120	Pos Early	Lysine Metabolism	Amino Acid
X-24811	Baseline Plasma Viral Load (Log10)	1158	2.88786e+08	7.78218e-05	-0.11584	Spearman's rank correlation rho	0.000612031	down	0.890618	54839				Pos Early
vanillactate	Baseline Plasma Viral Load (Log10)	1158	2.28943e+08	8.30556e-05	0.115385	Spearman's rank correlation rho	0.000651091	up	1.12231	54910	HMDB0000913		160637	Neg	Tyrosine Metabolism	Amino Acid
X-11381	Baseline Plasma Viral Load (Log10)	1158	2.29129e+08	9.20033e-05	0.114668	Spearman's rank correlation rho	0.000709823	up	1.1215	46347				Neg
sphingomyelin (d18:1/25:0, d19:0/24:1, d20:1/23:0, d19:1/24:0)*	Baseline Plasma Viral Load (Log10)	1158	2.29193e+08	9.52911e-05	0.114421	Spearman's rank correlation rho	0.00073287	up	1.12122	57478	HMDB0240675,HMDB0240674,HMDB0240673,HMDB0240671			Pos Late	Sphingomyelins	Lipid
(16 or 17)-methylstearate (a19:0 or i19:0)	Baseline Plasma Viral Load (Log10)	1158	2.29229e+08	9.71616e-05	0.114283	Spearman's rank correlation rho	0.000737944	up	1.12107	38296	HMDB0037397		3083779	Neg	Fatty Acid, Branched	Lipid
alpha-tocotrienol	Baseline Plasma Viral Load (Log10)	1158	2.2948e+08	0.00011143	0.113313	Spearman's rank correlation rho	0.000823229	up	1.11998	37502	HMDB0006327	C14153	5282347	Pos Late	Tocopherol Metabolism	Cofactors and Vitamins
creatinine	Baseline Plasma Viral Load (Log10)	1158	2.88118e+08	0.000112301	-0.113257	Spearman's rank correlation rho	0.000827156	down	0.892921	513	HMDB0000562	C00791	588	Pos Early	Creatine Metabolism	Amino Acid
1-oleyl-2-linoleoyl-GPC (O-18:1/18:2)*	Baseline Plasma Viral Load (Log10)	1158	2.29601e+08	0.000118984	0.112845	Spearman's rank correlation rho	0.000873746	up	1.11946	57722	HMDB0013429		24778939	Pos Late	Plasmalogen	Lipid
3-(3-amino-3-carboxypropyl)uridine*	Baseline Plasma Viral Load (Log10)	1158	2.30009e+08	0.000148164	0.111269	Spearman's rank correlation rho	0.00105931	up	1.1177	62924			171198	Neg	Pyrimidine Metabolism, Uracil containing	Nucleotide
2,6-dihydroxybenzoic acid	Baseline Plasma Viral Load (Log10)	1158	2.87594e+08	0.00014884	-0.111236	Spearman's rank correlation rho	0.00106103	down	0.894727	63042	HMDB0013676		9338	Polar	Drug - Topical Agents	Xenobiotics
cotinine	Baseline Plasma Viral Load (Log10)	1158	2.30191e+08	0.00016325	0.110566	Spearman's rank correlation rho	0.0011503	up	1.11691	553	HMDB0001046		408	Pos Early	Tobacco Metabolite	Xenobiotics
butyrylcarnitine (C4)	Baseline Plasma Viral Load (Log10)	1158	2.30532e+08	0.000195529	0.109246	Spearman's rank correlation rho	0.00134661	up	1.11544	32412	HMDB0002013	C02862	439829	Pos Early	Fatty Acid Metabolism (also BCAA Metabolism)	Lipid
N6-carbamoylthreonyladenosine	Baseline Plasma Viral Load (Log10)	1158	2.30648e+08	0.000207796	0.108798	Spearman's rank correlation rho	0.00141116	up	1.11494	35157	HMDB0041623		161466	Neg	Purine Metabolism, Adenine containing	Nucleotide
ascorbate (vitamin C)	Baseline Plasma Viral Load (Log10)	1158	2.8646e+08	0.000269897	-0.106852	Spearman's rank correlation rho	0.00175938	down	0.898659	32354	HMDB0000044	D00018,C00072	54670067	Pos Early	Ascorbate and Aldarate Metabolism	Cofactors and Vitamins
2-hydroxyglutarate	Baseline Plasma Viral Load (Log10)	1158	2.31376e+08	0.000302693	0.105988	Spearman's rank correlation rho	0.00196267	up	1.11181	37253	HMDB0059655	C02630	43	Polar	Fatty Acid, Dicarboxylate	Lipid
5-oxoproline	Baseline Plasma Viral Load (Log10)	1158	2.86081e+08	0.000327615	-0.105388	Spearman's rank correlation rho	0.00208544	down	0.899975	1494	HMDB0000267	C02237,C01879	439685,7405	Polar	Glutathione Metabolism	Amino Acid
N6-methyllysine	Baseline Plasma Viral Load (Log10)	1158	2.3168e+08	0.000353431	0.10481	Spearman's rank correlation rho	0.00223401	up	1.1105	62860	HMDB0002038	C02728	164795	Pos Early	Lysine Metabolism	Amino Acid
1-palmityl-2-linoleoyl-GPC (O-16:0/18:2)*	Baseline Plasma Viral Load (Log10)	1158	2.3178e+08	0.000371638	0.104426	Spearman's rank correlation rho	0.00232322	up	1.11007	53175	HMDB0011151		6443157	Pos Late	Plasmalogen	Lipid
glucose 6-phosphate	Baseline Plasma Viral Load (Log10)	1158	2.32141e+08	0.000445354	0.103031	Spearman's rank correlation rho	0.00268092	up	1.10853	31260	HMDB0001401	C00092	5958	Polar	Glycolysis, Gluconeogenesis, and Pyruvate Metabolism	Carbohydrate
N1-methyladenosine	Baseline Plasma Viral Load (Log10)	1158	2.32366e+08	0.000497964	0.102161	Spearman's rank correlation rho	0.00296106	up	1.10756	15650	HMDB0003331	C02494	27476	Pos Early	Purine Metabolism, Adenine containing	Nucleotide
(14 or 15)-methylpalmitate (a17:0 or i17:0)	Baseline Plasma Viral Load (Log10)	1158	2.32432e+08	0.000514402	0.101907	Spearman's rank correlation rho	0.00303425	up	1.10728	38768	HMDB0061859	C16995	8181,17903417	Neg	Fatty Acid, Branched	Lipid
uridine	Baseline Plasma Viral Load (Log10)	1158	2.85142e+08	0.000524179	-0.10176	Spearman's rank correlation rho	0.00307199	down	0.903247	606	HMDB0000296	C00299	6029	Neg	Pyrimidine Metabolism, Uracil containing	Nucleotide
gamma-glutamylthreonine	Baseline Plasma Viral Load (Log10)	1158	2.85116e+08	0.000530789	-0.101661	Spearman's rank correlation rho	0.00310327	down	0.903335	33364	HMDB0029159		76078708	Pos Early	Gamma-glutamyl Amino Acid	Peptide
adenosine	Baseline Plasma Viral Load (Log10)	1158	2.84774e+08	0.000627679	-0.100337	Spearman's rank correlation rho	0.00357542	down	0.904532	555	HMDB0000050	C00212	60961	Pos Early	Purine Metabolism, Adenine containing	Nucleotide
sphingomyelin (d18:0/18:0, d19:0/17:0)*	Baseline Plasma Viral Load (Log10)	1158	2.32915e+08	0.00065146	0.100042	Spearman's rank correlation rho	0.00368506	up	1.10522	57473	HMDB0012087		44260130	Pos Late	Dihydrosphingomyelins	Lipid
gamma-tocopherol/beta-tocopherol	Baseline Plasma Viral Load (Log10)	1158	2.33117e+08	0.000718335	0.0992605	Spearman's rank correlation rho	0.0039984	up	1.10435	52473	HMDB0006335,HMDB0001492	C14152,C02483		Pos Late	Tocopherol Metabolism	Cofactors and Vitamins
dimethylarginine (SDMA + ADMA)	Baseline Plasma Viral Load (Log10)	1158	2.33165e+08	0.000735076	0.0990756	Spearman's rank correlation rho	0.00408227	up	1.10415	36808	HMDB0003334,HMDB0001539	C21189,C03626	123831,169148	Pos Early	Urea cycle; Arginine and Proline Metabolism	Amino Acid
X-21351	Baseline Plasma Viral Load (Log10)	1158	2.33174e+08	0.000738469	0.0990386	Spearman's rank correlation rho	0.00409179	up	1.10411	46396				Neg
naringenin 7-glucuronide	Baseline Plasma Viral Load (Log10)	1158	2.33224e+08	0.000756411	0.0988455	Spearman's rank correlation rho	0.00416282	up	1.1039	54924				Neg	Food Component/Plant	Xenobiotics
pyridoxal	Baseline Plasma Viral Load (Log10)	1158	2.84148e+08	0.000848025	-0.0979213	Spearman's rank correlation rho	0.00459233	down	0.90672	1651	HMDB0001545	C00250	1050	Pos Early	Vitamin B6 Metabolism	Cofactors and Vitamins
stachydrine	Baseline Plasma Viral Load (Log10)	1158	2.33472e+08	0.000851408	0.0978889	Spearman's rank correlation rho	0.00459233	up	1.10284	34384	HMDB0004827	C10172	115244	Pos Early	Food Component/Plant	Xenobiotics
sphingosine	Baseline Plasma Viral Load (Log10)	1158	2.33548e+08	0.000882692	0.0975955	Spearman's rank correlation rho	0.00470898	up	1.10252	17747	HMDB0000252	C00319	5280335	Pos Late	Sphingosines	Lipid
uracil	Baseline Plasma Viral Load (Log10)	1158	2.33579e+08	0.000896054	0.0974731	Spearman's rank correlation rho	0.00476982	up	1.10238	605	HMDB0000300	C00106	1174	Pos Early	Pyrimidine Metabolism, Uracil containing	Nucleotide
1-palmityl-GPC (O-16:0)	Baseline Plasma Viral Load (Log10)	1158	2.3359e+08	0.000900826	0.0974298	Spearman's rank correlation rho	0.00478478	up	1.10233	20458			3983	Pos Late	Lysoplasmalogen	Lipid
X-25855	Baseline Plasma Viral Load (Log10)	1158	2.83938e+08	0.000936869	-0.0971094	Spearman's rank correlation rho	0.0049226	down	0.907457	63721				Pos Early
UDP-glucose/UDP-galactose	Baseline Plasma Viral Load (Log10)	1158	2.83563e+08	0.00111749	-0.095658	Spearman's rank correlation rho	0.00567591	down	0.908775	38670	HMDB0000286,HMDB0000302	C00052,C00029	8629,23724458	Neg	Nucleotide Sugar	Carbohydrate
p-cresol glucuronide*	Baseline Plasma Viral Load (Log10)	1158	2.34203e+08	0.00120046	0.0950627	Spearman's rank correlation rho	0.00604693	up	1.09973	48841	HMDB0011686		154035	Neg	Tyrosine Metabolism	Amino Acid
2,4-dihydroxybutyrate	Baseline Plasma Viral Load (Log10)	1158	2.34278e+08	0.00124268	0.0947743	Spearman's rank correlation rho	0.00623385	up	1.09941	62951	HMDB0000360		192742	Polar	Fatty Acid, Dihydroxy	Lipid
glycocholate	Baseline Plasma Viral Load (Log10)	1158	2.343e+08	0.00125536	0.0946894	Spearman's rank correlation rho	0.00627166	up	1.09932	18476	HMDB0000138	C01921	10140	Neg	Primary Bile Acid Metabolism	Lipid
1-margaroyl-GPE (17:0)*	Baseline Plasma Viral Load (Log10)	1158	2.34399e+08	0.00131411	0.0943062	Spearman's rank correlation rho	0.0065115	up	1.0989	37419	HMDB0061691		52925149	Neg	Lysophospholipid	Lipid
2-aminobutyrate	Baseline Plasma Viral Load (Log10)	1158	2.83205e+08	0.00131915	-0.0942741	Spearman's rank correlation rho	0.0065115	down	0.910033	42374	HMDB0000452	C02356	80283	Pos Early	Glutathione Metabolism	Amino Acid
tyramine O-sulfate	Baseline Plasma Viral Load (Log10)	1158	2.34408e+08	0.00131939	0.0942725	Spearman's rank correlation rho	0.0065115	up	1.09886	48408	HMDB0006409		153005	Neg	Tyrosine Metabolism	Amino Acid
X-25422	Baseline Plasma Viral Load (Log10)	1158	2.3449e+08	0.00137051	0.0939529	Spearman's rank correlation rho	0.00670811	up	1.09851	62719				Pos Early
glutamine	Baseline Plasma Viral Load (Log10)	1158	2.82957e+08	0.00147768	-0.093317	Spearman's rank correlation rho	0.00706387	down	0.910905	53	HMDB0000641	C00064	5961	Pos Early	Glutamate Metabolism	Amino Acid
Lewis X trisaccharide	Baseline Plasma Viral Load (Log10)	1158	2.34714e+08	0.00151804	0.0930885	Spearman's rank correlation rho	0.00721438	up	1.09756	39368	HMDB0006568	G00243	11813424	Polar	Disaccharides and Oligosaccharides	Carbohydrate
1-ribosyl-imidazoleacetate*	Baseline Plasma Viral Load (Log10)	1158	2.8284e+08	0.0015584	-0.0928655	Spearman's rank correlation rho	0.00735582	down	0.911316	61868	HMDB0002331	C05131	440569	Pos Early	Histidine Metabolism	Amino Acid
stearate (18:0)	Baseline Plasma Viral Load (Log10)	1158	2.34774e+08	0.00155987	0.0928575	Spearman's rank correlation rho	0.00735582	up	1.09731	1358	HMDB0000827	C01530	5281	Neg	Long Chain Saturated Fatty Acid	Lipid
4-ethylphenylsulfate	Baseline Plasma Viral Load (Log10)	1158	2.82777e+08	0.0016038	-0.0926209	Spearman's rank correlation rho	0.00753384	down	0.911539	36099	HMDB0062551	C13637	20822574	Neg	Benzoate Metabolism	Xenobiotics
behenoyl dihydrosphingomyelin (d18:0/22:0)*	Baseline Plasma Viral Load (Log10)	1158	2.34866e+08	0.00162616	0.0925028	Spearman's rank correlation rho	0.00762417	up	1.09692	57331	HMDB0012091		44260132	Pos Late	Dihydrosphingomyelins	Lipid
2,8-quinolinediol sulfate	Baseline Plasma Viral Load (Log10)	1158	2.82611e+08	0.00172863	-0.0919799	Spearman's rank correlation rho	0.00808905	down	0.912124	48691	HMDB0240658			Neg	Food Component/Plant	Xenobiotics
13-HODE + 9-HODE	Baseline Plasma Viral Load (Log10)	1158	2.35043e+08	0.00176182	0.0918166	Spearman's rank correlation rho	0.00821284	up	1.09616	37752	HMDB0004670,HMDB0004667	C14767,C14762	5312830,5282945,1424,5282947,5282944	Neg	Fatty Acid, Monohydroxy	Lipid
guanosine 5'-monophosphate (5'-GMP)	Baseline Plasma Viral Load (Log10)	1158	2.82337e+08	0.00195437	-0.0909215	Spearman's rank correlation rho	0.00900708	down	0.913089	2849	HMDB0001397	C00144	6804	Pos Early	Purine Metabolism, Guanine containing	Nucleotide
4-methylcatechol sulfate	Baseline Plasma Viral Load (Log10)	1158	2.82326e+08	0.00196374	-0.0908801	Spearman's rank correlation rho	0.00903319	down	0.913127	46146	HMDB0240459		54104170	Neg	Benzoate Metabolism	Xenobiotics
X-11850	Baseline Plasma Viral Load (Log10)	1158	2.82279e+08	0.00200535	-0.0906981	Spearman's rank correlation rho	0.00918342	down	0.913293	46507				Neg
sphingomyelin (d18:0/20:0, d16:0/22:0)*	Baseline Plasma Viral Load (Log10)	1158	2.3534e+08	0.00201166	0.0906708	Spearman's rank correlation rho	0.00918342	up	1.09491	57476	HMDB0012090			Pos Late	Dihydrosphingomyelins	Lipid
3-amino-2-piperidone	Baseline Plasma Viral Load (Log10)	1158	2.82268e+08	0.00201523	-0.0906554	Spearman's rank correlation rho	0.00918342	down	0.913332	62853	HMDB0000323		5200225	Pos Early	Urea cycle; Arginine and Proline Metabolism	Amino Acid
margarate (17:0)	Baseline Plasma Viral Load (Log10)	1158	2.35364e+08	0.00203343	0.0905773	Spearman's rank correlation rho	0.00924906	up	1.09481	1121	HMDB0002259		10465	Neg	Long Chain Saturated Fatty Acid	Lipid
docosapentaenoate (n6 DPA; 22:5n6)	Baseline Plasma Viral Load (Log10)	1158	2.35369e+08	0.00203786	0.0905584	Spearman's rank correlation rho	0.00925198	up	1.09479	37478	HMDB0001976	C16513	6441454	Neg	Long Chain Polyunsaturated Fatty Acid (n3 and n6)	Lipid
tetradecadienoate (14:2)*	Baseline Plasma Viral Load (Log10)	1158	2.35526e+08	0.00218508	0.08995	Spearman's rank correlation rho	0.0097035	up	1.09412	62850	HMDB0000560		5312409	Neg	Long Chain Polyunsaturated Fatty Acid (n3 and n6)	Lipid
N,N,N-trimethyl-5-aminovalerate	Baseline Plasma Viral Load (Log10)	1158	2.35667e+08	0.00232454	0.0894073	Spearman's rank correlation rho	0.0102112	up	1.09353	57687			14274897	Pos Early	Lysine Metabolism	Amino Acid
nonadecanoate (19:0)	Baseline Plasma Viral Load (Log10)	1158	2.35758e+08	0.00241973	0.0890538	Spearman's rank correlation rho	0.0105722	up	1.09314	1356	HMDB0000772	C16535	12591	Neg	Long Chain Saturated Fatty Acid	Lipid
X-11615	Baseline Plasma Viral Load (Log10)	1158	2.35921e+08	0.00259743	0.0884265	Spearman's rank correlation rho	0.0112279	up	1.09245	32932				Neg
N1-methylinosine	Baseline Plasma Viral Load (Log10)	1158	2.35957e+08	0.00263925	0.0882847	Spearman's rank correlation rho	0.0113683	up	1.0923	48351	HMDB0002721		650095	Pos Early	Purine Metabolism, (Hypo)Xanthine/Inosine containing	Nucleotide
hexadecadienoate (16:2n6)	Baseline Plasma Viral Load (Log10)	1158	2.36078e+08	0.00278052	0.08782	Spearman's rank correlation rho	0.0118928	up	1.09179	57652	HMDB0000477		13932172	Neg	Long Chain Polyunsaturated Fatty Acid (n3 and n6)	Lipid
10-nonadecenoate (19:1n9)	Baseline Plasma Viral Load (Log10)	1158	2.36088e+08	0.00279272	0.0877809	Spearman's rank correlation rho	0.0119241	up	1.09175	33972	HMDB0013622		5312513	Neg	Long Chain Monounsaturated Fatty Acid	Lipid
nicotinurate (nicotinoylglycine)	Baseline Plasma Viral Load (Log10)	1158	2.36124e+08	0.00283722	0.0876395	Spearman's rank correlation rho	0.0120718	up	1.09159	35121	HMDB0003269	C05380	68499	Pos Early	Nicotinate and Nicotinamide Metabolism	Cofactors and Vitamins
1-stearoyl-GPI (18:0)	Baseline Plasma Viral Load (Log10)	1158	2.36249e+08	0.00299416	0.0871567	Spearman's rank correlation rho	0.0126512	up	1.09107	19324	HMDB0240261		71581135,42607495	Neg	Lysophospholipid	Lipid
3-hydroxystachydrine*	Baseline Plasma Viral Load (Log10)	1158	2.36296e+08	0.00305531	0.0869748	Spearman's rank correlation rho	0.0128838	up	1.09087	62062		C10151	46173781	Pos Early	Food Component/Plant	Xenobiotics
X-12101	Baseline Plasma Viral Load (Log10)	1158	2.81312e+08	0.00305976	-0.0869617	Spearman's rank correlation rho	0.0128838	down	0.916712	47642				Pos Early
N-acetylglucosamine/N-acetylgalactosamine	Baseline Plasma Viral Load (Log10)	1158	2.81276e+08	0.00310731	-0.0868227	Spearman's rank correlation rho	0.0130614	down	0.91684	46539	HMDB0000212,HMDB0000215	C01074	439174,84265	Pos Early	Aminosugar Metabolism	Carbohydrate
N6-methyladenosine	Baseline Plasma Viral Load (Log10)	1158	2.8114e+08	0.00329331	-0.0862969	Spearman's rank correlation rho	0.0137957	down	0.917322	37114	HMDB0004044		102175	Pos Early	Purine Metabolism, Adenine containing	Nucleotide
lysine	Baseline Plasma Viral Load (Log10)	1158	2.36599e+08	0.00347678	0.0858042	Spearman's rank correlation rho	0.0144156	up	1.08959	1301	HMDB0003405	C00739,C00047	5962	Pos Early	Lysine Metabolism	Amino Acid
biliverdin	Baseline Plasma Viral Load (Log10)	1158	2.80896e+08	0.00365301	-0.0853526	Spearman's rank correlation rho	0.0149681	down	0.918188	2137	HMDB0001008	C00500	5280353	Pos Late	Hemoglobin and Porphyrin Metabolism	Cofactors and Vitamins
X-26264	Baseline Plasma Viral Load (Log10)	1158	2.36726e+08	0.00366809	0.0853149	Spearman's rank correlation rho	0.0150047	up	1.08906	65028				Neg
lactulose	Baseline Plasma Viral Load (Log10)	1158	2.80858e+08	0.00371105	-0.0852083	Spearman's rank correlation rho	0.015155	down	0.918321	20677	HMDB0000740	D00352,C07064	11333	Polar	Disaccharides and Oligosaccharides	Carbohydrate
2-hydroxydecanoate	Baseline Plasma Viral Load (Log10)	1158	2.36785e+08	0.00376086	0.085086	Spearman's rank correlation rho	0.0153072	up	1.08881	42489	HMDB0094656		21488	Neg	Fatty Acid, Monohydroxy	Lipid
lactosialyltetraose a	Baseline Plasma Viral Load (Log10)	1158	2.36863e+08	0.00388613	0.0847848	Spearman's rank correlation rho	0.0156861	up	1.08848	63741	HMDB0006589		53477859	Polar	Disaccharides and Oligosaccharides	Carbohydrate
catechol sulfate	Baseline Plasma Viral Load (Log10)	1158	2.80678e+08	0.00400337	-0.0845108	Spearman's rank correlation rho	0.016053	down	0.918962	35320	HMDB0059724		3083879	Neg	Benzoate Metabolism	Xenobiotics
glutamate	Baseline Plasma Viral Load (Log10)	1158	2.80667e+08	0.00402141	-0.0844693	Spearman's rank correlation rho	0.0160988	down	0.919	57	HMDB0000148	C00025,C00217	33032	Pos Early	Glutamate Metabolism	Amino Acid
linoleate (18:2n6)	Baseline Plasma Viral Load (Log10)	1158	2.36989e+08	0.0040963	0.0842988	Spearman's rank correlation rho	0.016345	up	1.08795	1105	HMDB0006270,HMDB0000673	C01595	5280450	Neg	Long Chain Polyunsaturated Fatty Acid (n3 and n6)	Lipid
glucose	Baseline Plasma Viral Load (Log10)	1158	2.80601e+08	0.00413439	-0.0842131	Spearman's rank correlation rho	0.01647	down	0.919235	48152	HMDB0000122	C00031	5793	Polar	Glycolysis, Gluconeogenesis, and Pyruvate Metabolism	Carbohydrate
oleate/vaccenate (18:1)	Baseline Plasma Viral Load (Log10)	1158	2.37131e+08	0.00434575	0.0837504	Spearman's rank correlation rho	0.0171996	up	1.08736	52285	HMDB0003231,HMDB0000573,HMDB0240219,HMDB0000207	C21944,C08367,C01712,C00712	5282761,637517,5281127,445639	Neg	Long Chain Monounsaturated Fatty Acid	Lipid
3-indoxyl sulfate	Baseline Plasma Viral Load (Log10)	1158	2.37209e+08	0.0044882	0.0834499	Spearman's rank correlation rho	0.0176179	up	1.08703	27672	HMDB0000682		10258	Neg	Tryptophan Metabolism	Amino Acid
1-(1-enyl-stearoyl)-2-docosahexaenoyl-GPE (P-18:0/22:6)*	Baseline Plasma Viral Load (Log10)	1158	2.37237e+08	0.00454097	0.0833408	Spearman's rank correlation rho	0.0177418	up	1.08691	52476	HMDB0011394		42607458	Pos Late	Plasmalogen	Lipid
X-12193	Baseline Plasma Viral Load (Log10)	1158	2.37257e+08	0.00457894	0.083263	Spearman's rank correlation rho	0.0178615	up	1.08683	46985				Neg
X-12027	Baseline Plasma Viral Load (Log10)	1158	2.80271e+08	0.00473976	-0.0829397	Spearman's rank correlation rho	0.0184593	down	0.920407	47510				Neg
sarcosine	Baseline Plasma Viral Load (Log10)	1158	2.37396e+08	0.00484901	0.0827257	Spearman's rank correlation rho	0.0188247	up	1.08624	1516	HMDB0000271	C00213	1088	Pos Early	Glycine, Serine and Threonine Metabolism	Amino Acid
X-12544	Baseline Plasma Viral Load (Log10)	1158	2.80162e+08	0.00495729	-0.0825179	Spearman's rank correlation rho	0.0191597	down	0.920795	46510				Neg
cytidine	Baseline Plasma Viral Load (Log10)	1158	2.80138e+08	0.00500669	-0.0824245	Spearman's rank correlation rho	0.0192529	down	0.920881	514	HMDB0000089	C00475	6175	Pos Early	Pyrimidine Metabolism, Cytidine containing	Nucleotide
1-margaroylglycerol (17:0)	Baseline Plasma Viral Load (Log10)	1158	2.37485e+08	0.0050297	0.0823812	Spearman's rank correlation rho	0.0192843	up	1.08587	34391			107036	Neg	Monoacylglycerol	Lipid
sphinganine	Baseline Plasma Viral Load (Log10)	1158	2.37496e+08	0.00505302	0.0823376	Spearman's rank correlation rho	0.0193395	up	1.08582	17769	HMDB0000269	C00836	3126	Pos Late	Sphingolipid Synthesis	Lipid
propionylcarnitine (C3)	Baseline Plasma Viral Load (Log10)	1158	2.37624e+08	0.00532289	0.0818453	Spearman's rank correlation rho	0.0202359	up	1.08529	32452	HMDB0000824	C03017	107738	Pos Early	Fatty Acid Metabolism (also BCAA Metabolism)	Lipid
9,10-DiHOME	Baseline Plasma Viral Load (Log10)	1158	2.37627e+08	0.00532902	0.0818344	Spearman's rank correlation rho	0.0202359	up	1.08528	38399	HMDB0004704	C14828	9966640	Neg	Fatty Acid, Dihydroxy	Lipid
glutarate (C5-DC)	Baseline Plasma Viral Load (Log10)	1158	2.37628e+08	0.00533193	0.0818292	Spearman's rank correlation rho	0.0202359	up	1.08527	396	HMDB0000661	C00489	743,4418048	Polar	Fatty Acid, Dicarboxylate	Lipid
X-17685	Baseline Plasma Viral Load (Log10)	1158	2.3763e+08	0.00533704	0.0818201	Spearman's rank correlation rho	0.0202359	up	1.08526	48025				Neg
lactose	Baseline Plasma Viral Load (Log10)	1158	2.79924e+08	0.00546409	-0.0815966	Spearman's rank correlation rho	0.0206471	down	0.921644	567	HMDB0041627	C01970	6134	Polar	Disaccharides and Oligosaccharides	Carbohydrate
1-(1-enyl-palmitoyl)-2-oleoyl-GPC (P-16:0/18:1)*	Baseline Plasma Viral Load (Log10)	1158	2.37874e+08	0.00589044	0.0808794	Spearman's rank correlation rho	0.0219922	up	1.08424	52478	HMDB0007996		34779384	Pos Late	Plasmalogen	Lipid
mannose	Baseline Plasma Viral Load (Log10)	1158	2.37996e+08	0.0061867	0.0804081	Spearman's rank correlation rho	0.022888	up	1.08373	48153	HMDB0000169	C00159,C02209,C00936	82308,439680,185698,18950	Polar	Fructose, Mannose and Galactose Metabolism	Carbohydrate
fumarate	Baseline Plasma Viral Load (Log10)	1158	2.79611e+08	0.00619961	-0.080388	Spearman's rank correlation rho	0.022901	down	0.922758	1643	HMDB0000134	C00122	444972	Polar	TCA Cycle	Energy
hexadecasphingosine (d16:1)*	Baseline Plasma Viral Load (Log10)	1158	2.3806e+08	0.0063469	0.0801616	Spearman's rank correlation rho	0.0233742	up	1.08346	57428			14767871	Pos Late	Sphingosines	Lipid
glycerate	Baseline Plasma Viral Load (Log10)	1158	2.79533e+08	0.00639676	-0.0800861	Spearman's rank correlation rho	0.0234869	down	0.923037	1572	HMDB0000139,HMDB0006372	C00258	439194752	Polar	Glycolysis, Gluconeogenesis, and Pyruvate Metabolism	Carbohydrate
1-stearoyl-2-oleoyl-GPC (18:0/18:1)	Baseline Plasma Viral Load (Log10)	1158	2.38105e+08	0.00646377	0.0799853	Spearman's rank correlation rho	0.0236973	up	1.08327	52438	HMDB0008038		24778825	Pos Late	Phosphatidylcholine (PC)	Lipid
glycerophosphorylcholine (GPC)	Baseline Plasma Viral Load (Log10)	1158	2.38127e+08	0.00651975	0.0799019	Spearman's rank correlation rho	0.0238308	up	1.08318	15990	HMDB0000086	C00670	71920	Pos Early	Phospholipid Metabolism	Lipid
nicotinamide riboside	Baseline Plasma Viral Load (Log10)	1158	2.79362e+08	0.00684653	-0.0794273	Spearman's rank correlation rho	0.0248761	down	0.923645	33013	HMDB0000855	C03150	439924	Pos Early	Nicotinate and Nicotinamide Metabolism	Cofactors and Vitamins
X-23654	Baseline Plasma Viral Load (Log10)	1158	2.79105e+08	0.00758004	-0.078432	Spearman's rank correlation rho	0.027097	down	0.924565	49531				Pos Early
4-vinylphenol sulfate	Baseline Plasma Viral Load (Log10)	1158	2.7905e+08	0.00774463	-0.0782206	Spearman's rank correlation rho	0.0274839	down	0.92476	36098	HMDB0062775	C05627	6426766	Neg	Benzoate Metabolism	Xenobiotics
delta-tocopherol	Baseline Plasma Viral Load (Log10)	1158	2.38635e+08	0.00796918	0.0779385	Spearman's rank correlation rho	0.0281578	up	1.08106	33418	HMDB0002902	C14151	92094	Pos Late	Tocopherol Metabolism	Cofactors and Vitamins
1-(1-enyl-stearoyl)-2-arachidonoyl-GPE (P-18:0/20:4)*	Baseline Plasma Viral Load (Log10)	1158	2.38661e+08	0.00805094	0.0778376	Spearman's rank correlation rho	0.0284055	up	1.08095	52475	HMDB0005779		9547058	Pos Late	Plasmalogen	Lipid
linolenate [alpha or gamma; (18:3n3 or 6)]	Baseline Plasma Viral Load (Log10)	1158	2.38672e+08	0.00808598	0.0777946	Spearman's rank correlation rho	0.0284468	up	1.0809	34035	HMDB0003073,HMDB0001388	C06426,C06427	5280933,5280934	Neg	Long Chain Polyunsaturated Fatty Acid (n3 and n6)	Lipid
adenosine 5'-monophosphate (AMP)	Baseline Plasma Viral Load (Log10)	1158	2.78925e+08	0.00813073	-0.0777399	Spearman's rank correlation rho	0.028563	down	0.925205	32342	HMDB0000045	C00020	6083	Neg	Purine Metabolism, Adenine containing	Nucleotide
12,13-DiHOME	Baseline Plasma Viral Load (Log10)	1158	2.387e+08	0.00817273	0.0776889	Spearman's rank correlation rho	0.0286692	up	1.08079	38395	HMDB0004705	C14829	10236635	Neg	Fatty Acid, Dihydroxy	Lipid
salicylate	Baseline Plasma Viral Load (Log10)	1158	2.38792e+08	0.00847228	0.0773315	Spearman's rank correlation rho	0.02955	up	1.0804	1515	HMDB0001895	C00805	338	Polar	Drug - Topical Agents	Xenobiotics
S-methylcysteine sulfoxide	Baseline Plasma Viral Load (Log10)	1158	2.78799e+08	0.00854121	-0.0772509	Spearman's rank correlation rho	0.0297054	down	0.925658	43378	HMDB0029432		82142	Pos Early	Methionine, Cysteine, SAM and Taurine Metabolism	Amino Acid
X-18913	Baseline Plasma Viral Load (Log10)	1158	2.38891e+08	0.00880336	0.0769494	Spearman's rank correlation rho	0.0304132	up	1.07999	46695				Neg
androstenediol (3beta,17beta) disulfate (1)	Baseline Plasma Viral Load (Log10)	1158	2.7872e+08	0.00880711	-0.0769451	Spearman's rank correlation rho	0.0304132	down	0.925941	37202	HMDB0240313	C04295	87120982	Neg	Androgenic Steroids	Lipid
sphingomyelin (d17:1/16:0, d18:1/15:0, d16:1/17:0)*	Baseline Plasma Viral Load (Log10)	1158	2.38903e+08	0.0088445	0.0769028	Spearman's rank correlation rho	0.0304522	up	1.07994	52433	HMDB0240617,HMDB0240608			Pos Late	Sphingomyelins	Lipid
palmitoyl sphingomyelin (d18:1/16:0)	Baseline Plasma Viral Load (Log10)	1158	2.38906e+08	0.00885587	0.0768899	Spearman's rank correlation rho	0.0304522	up	1.07992	37506	HMDB0010169		9939941	Pos Late	Sphingomyelins	Lipid
1-palmityl-GPE (O-16:0)*	Baseline Plasma Viral Load (Log10)	1158	2.38921e+08	0.00890484	0.0768348	Spearman's rank correlation rho	0.0305345	up	1.07986	55007				Pos Late	Lysoplasmalogen	Lipid
isobutyrylcarnitine (C4)	Baseline Plasma Viral Load (Log10)	1158	2.38928e+08	0.00893208	0.0768043	Spearman's rank correlation rho	0.0305419	up	1.07983	33441	HMDB0000736		168379	Pos Early	Leucine, Isoleucine and Valine Metabolism	Amino Acid
oleoyl-linoleoyl-glycerol (18:1/18:2) [2]	Baseline Plasma Viral Load (Log10)	1158	2.3901e+08	0.00921644	0.0764902	Spearman's rank correlation rho	0.0312513	up	1.07949	46799	HMDB0007219		71433693	Pos Late	Diacylglycerol	Lipid
1-(1-enyl-palmitoyl)-2-arachidonoyl-GPC (P-16:0/20:4)*	Baseline Plasma Viral Load (Log10)	1158	2.39025e+08	0.00927072	0.0764312	Spearman's rank correlation rho	0.0313669	up	1.07943	52689	HMDB0011220			Pos Late	Plasmalogen	Lipid
choline	Baseline Plasma Viral Load (Log10)	1158	2.39155e+08	0.00974587	0.0759278	Spearman's rank correlation rho	0.0327284	up	1.07888	15506	HMDB0000097	C00114	305	Pos Early	Phospholipid Metabolism	Lipid
1-linolenoylglycerol (18:3)	Baseline Plasma Viral Load (Log10)	1158	2.39226e+08	0.0100116	0.0756556	Spearman's rank correlation rho	0.0335741	up	1.07859	34393	HMDB0011569		53480978	Neg	Monoacylglycerol	Lipid
gamma-glutamylglutamate	Baseline Plasma Viral Load (Log10)	1158	2.78353e+08	0.010139	-0.0755275	Spearman's rank correlation rho	0.0339514	down	0.927254	36738	HMDB0011737	C05282	92865	Pos Early	Gamma-glutamyl Amino Acid	Peptide
X-24729	Baseline Plasma Viral Load (Log10)	1158	2.78324e+08	0.0102494	-0.0754176	Spearman's rank correlation rho	0.0341415	down	0.927356	53158				Pos Early
N-acetylmethionine	Baseline Plasma Viral Load (Log10)	1158	2.39288e+08	0.0102509	0.0754161	Spearman's rank correlation rho	0.0341415	up	1.07833	1589	HMDB0011745	C02712	448580	Neg	Methionine, Cysteine, SAM and Taurine Metabolism	Amino Acid
pyridoxamine	Baseline Plasma Viral Load (Log10)	1158	2.78296e+08	0.0103593	-0.0753092	Spearman's rank correlation rho	0.0343923	down	0.927457	2150	HMDB0001431	C00534	1052	Pos Early	Vitamin B6 Metabolism	Cofactors and Vitamins
daidzein sulfate (2)	Baseline Plasma Viral Load (Log10)	1158	2.39328e+08	0.0104078	0.0752617	Spearman's rank correlation rho	0.0344758	up	1.07817	48728			12114465	Neg	Food Component/Plant	Xenobiotics
alpha-tocopherol	Baseline Plasma Viral Load (Log10)	1158	2.39339e+08	0.0104538	0.0752168	Spearman's rank correlation rho	0.0345811	up	1.07812	1561	HMDB0001893	C02477	86472	Pos Late	Tocopherol Metabolism	Cofactors and Vitamins
threonine	Baseline Plasma Viral Load (Log10)	1158	2.78224e+08	0.010648	-0.0750292	Spearman's rank correlation rho	0.0351284	down	0.927716	1284	HMDB0000167	C00188	6288	Pos Early	Glycine, Serine and Threonine Metabolism	Amino Acid
piperidine	Baseline Plasma Viral Load (Log10)	1158	2.78198e+08	0.0107509	-0.0749311	Spearman's rank correlation rho	0.035372	down	0.927807	38183	HMDB0034301	C01746	8082	Pos Early	Food Component/Plant	Xenobiotics
galactonate	Baseline Plasma Viral Load (Log10)	1158	2.78166e+08	0.0108856	-0.0748039	Spearman's rank correlation rho	0.035767	down	0.927925	27719	HMDB0000565	C00880,C15930	12310779,128869	Polar	Fructose, Mannose and Galactose Metabolism	Carbohydrate
1-linoleoyl-GPS (18:2)*	Baseline Plasma Viral Load (Log10)	1158	2.39552e+08	0.0113273	0.0743963	Spearman's rank correlation rho	0.0370186	up	1.07723	43676				Neg	Lysophospholipid	Lipid
N-palmitoyl-sphingosine (d18:1/16:0)	Baseline Plasma Viral Load (Log10)	1158	2.39663e+08	0.0118101	0.0739666	Spearman's rank correlation rho	0.0384933	up	1.07677	44877	HMDB0004949		5283564	Pos Late	Ceramides	Lipid
citrulline	Baseline Plasma Viral Load (Log10)	1158	2.77936e+08	0.0118663	-0.0739175	Spearman's rank correlation rho	0.038625	down	0.928748	2132	HMDB0000904	C00327	9750	Pos Early	Urea cycle; Arginine and Proline Metabolism	Amino Acid
N-acetylalanine	Baseline Plasma Viral Load (Log10)	1158	2.3979e+08	0.0123834	0.0734761	Spearman's rank correlation rho	0.0401412	up	1.07624	1585	HMDB0000766	C02847	88064	Polar	Alanine and Aspartate Metabolism	Amino Acid
X-21607	Baseline Plasma Viral Load (Log10)	1158	2.39967e+08	0.0132229	0.0727928	Spearman's rank correlation rho	0.0424177	up	1.07551	46674				Neg
myristoyl dihydrosphingomyelin (d18:0/14:0)*	Baseline Plasma Viral Load (Log10)	1158	2.39972e+08	0.0132509	0.0727707	Spearman's rank correlation rho	0.0424517	up	1.07548	57365	HMDB0012085		44260138	Pos Late	Dihydrosphingomyelins	Lipid
stearidonate (18:4n3)	Baseline Plasma Viral Load (Log10)	1158	2.39993e+08	0.013353	0.0726904	Spearman's rank correlation rho	0.0427225	up	1.0754	33969	HMDB0006547	C16300	5312508	Neg	Long Chain Polyunsaturated Fatty Acid (n3 and n6)	Lipid
cytidine 5'-monophospho-N-acetylneuraminic acid	Baseline Plasma Viral Load (Log10)	1158	2.7761e+08	0.0133974	-0.0726556	Spearman's rank correlation rho	0.0427309	down	0.929921	36831	HMDB0001176	C00128	448209	Polar	Nucleotide Sugar	Carbohydrate
allantoin	Baseline Plasma Viral Load (Log10)	1158	2.40025e+08	0.0135119	0.0725665	Spearman's rank correlation rho	0.0429491	up	1.07526	1107	HMDB0000462	C02348,C01551,C02350	439714,204,439713	Polar	Purine Metabolism, (Hypo)Xanthine/Inosine containing	Nucleotide
1-palmitoyl-GPE (16:0)	Baseline Plasma Viral Load (Log10)	1158	2.40053e+08	0.0136533	0.0724573	Spearman's rank correlation rho	0.0432858	up	1.07515	35631	HMDB0011503		9547069	Pos Late	Lysophospholipid	Lipid
dihydroxyacetone phosphate (DHAP)	Baseline Plasma Viral Load (Log10)	1158	2.40137e+08	0.0140764	0.0721364	Spearman's rank correlation rho	0.0441109	up	1.0748	15522	HMDB0001473	C00111	668	Neg	Glycolysis, Gluconeogenesis, and Pyruvate Metabolism	Carbohydrate
[truncated: 617 more rows]
