# Supplementary material for: Altered milk tryptophan and tryptophan metabolites in women living with HIV
Source: Nat Commun. 2025 Oct 28;16:9437. doi: 10.1038/s41467-025-64566-w (PMC12568960; doi:10.1038/s41467-025-64566-w)
Supplement: Supplementary file 8 — Supplementary Data 5 [file 41467_2025_64566_MOESM8_ESM.xlsx]

## Sheet: RF, WLWH vs WWoH, by Visit
metabolite	importance	sd	contrast	Visit	estimate	SE	df	t.ratio	p.value	metadata_variable	model	weighted	padj	dir	exp_estimate	COMP_ID	HMDB	KEGG	PUBCHEM	PLATFORM	SUB.PATHWAY	SUPER.PATHWAY
tryptophan	0.0015623	0.000102818	WLWH - WWoH	1 Wk	-0.436993	0.130629	1053.09	-3.34531	0.000850907	HIVExposure	LM	FALSE	0.0570448	down	0.645976	54	HMDB0000929	C00078	6305	Pos Early	Tryptophan Metabolism	Amino Acid
nicotinamide	0.00140246	7.7284e-05	WLWH - WWoH	1 Wk	0.436767	0.126695	1083.06	3.44739	0.000587766	HIVExposure	LM	FALSE	0.0472603	up	1.54769	594	HMDB0001406	C00153	936	Pos Early	Nicotinate and Nicotinamide Metabolism	Cofactors and Vitamins
asparagine	0.00113707	8.84306e-05	WLWH - WWoH	1 Wk	0.53918	0.120625	908.791	4.46989	8.81426e-06	HIVExposure	LM	FALSE	0.00257976	up	1.7146	512	HMDB0000168	C00152	6267	Polar	Alanine and Aspartate Metabolism	Amino Acid
retinol (vitamin A)	0.00109472	8.23123e-05	WLWH - WWoH	1 Wk	-0.392879	0.169093	1272.13	-2.32345	0.0203119	HIVExposure	LM	FALSE	0.256246	NS	0.675111	1806	HMDB0000305	C00473	445354	Pos Late	Vitamin A Metabolism	Cofactors and Vitamins
1-stearoyl-GPE (18:0)	0.00107616	9.24961e-05	WLWH - WWoH	1 Wk	0.354331	0.161715	1217.24	2.19109	0.0286345	HIVExposure	LM	FALSE	0.288196	NS	1.42523	42398	HMDB0011130		9547068	Pos Late	Lysophospholipid	Lipid
N,N,N-trimethyl-5-aminovalerate	0.000912169	8.53711e-05	WLWH - WWoH	1 Wk	0.362844	0.101971	716.653	3.5583	0.000397856	HIVExposure	LM	FALSE	0.038411	up	1.43741	57687			14274897	Pos Early	Lysine Metabolism	Amino Acid
lactosyl-N-arachidoyl-sphingosine (d18:1/20:0)*	0.000797601	7.40459e-05	WLWH - WWoH	1 Wk	-0.480509	0.180235	1094.15	-2.66601	0.00778892	HIVExposure	LM	FALSE	0.181854	NS	0.618468	57425	HMDB0011593	C01290	53481000	Pos Late	Lactosylceramides (LCER)	Lipid
linoleoyl-linoleoyl-glycerol (18:2/18:2) [2]*	0.000722959	7.54807e-05	WLWH - WWoH	1 Wk	-0.353755	0.175674	1289.11	-2.0137	0.0442481	HIVExposure	LM	FALSE	0.348689	NS	0.702047	54969	HMDB0007248		9543729	Pos Late	Diacylglycerol	Lipid
palmitoyl dihydrosphingomyelin (d18:0/16:0)*	0.000646977	6.24851e-05	WLWH - WWoH	1 Wk	0.101111	0.109622	1251.1	0.922361	0.356518	HIVExposure	LM	FALSE	0.773598	NS	1.1064	52434	HMDB0010168		9939965	Pos Late	Dihydrosphingomyelins	Lipid
kynurenine	0.000625029	6.49983e-05	WLWH - WWoH	1 Wk	0.400064	0.140468	1086.42	2.84809	0.00448122	HIVExposure	LM	FALSE	0.140124	NS	1.49192	15140	HMDB0000684	C00328	161166	Pos Early	Tryptophan Metabolism	Amino Acid
N-acetylalanine	0.000569689	7.35638e-05	WLWH - WWoH	1 Wk	0.105928	0.0516598	861.614	2.05049	0.0406191	HIVExposure	LM	FALSE	0.33432	NS	1.11174	1585	HMDB0000766	C02847	88064	Polar	Alanine and Aspartate Metabolism	Amino Acid
oleoyl-linoleoyl-glycerol (18:1/18:2) [1]	0.000530837	7.15799e-05	WLWH - WWoH	1 Wk	-0.309122	0.17529	1296.02	-1.76348	0.0780544	HIVExposure	LM	FALSE	0.429899	NS	0.734091	46798	HMDB0007219		14275396	Pos Late	Diacylglycerol	Lipid
erythronate*	0.000508939	6.25621e-05	WLWH - WWoH	1 Wk	0.107192	0.0542888	870.13	1.97448	0.0486427	HIVExposure	LM	FALSE	0.359877	NS	1.11315	42420	HMDB0000613		2781043	Polar	Aminosugar Metabolism	Carbohydrate
glycine	0.000490367	5.97365e-05	WLWH - WWoH	1 Wk	0.310904	0.100676	818.958	3.08817	0.00208186	HIVExposure	LM	FALSE	0.0948734	up	1.36466	58	HMDB0000123	C00037	750	Pos Early	Glycine, Serine and Threonine Metabolism	Amino Acid
1-(1-enyl-stearoyl)-GPE (P-18:0)*	0.000478012	5.63726e-05	WLWH - WWoH	1 Wk	0.352875	0.156296	1165.08	2.25774	0.0241461	HIVExposure	LM	FALSE	0.272899	NS	1.42315	39271	HMDB0240598		NA	Pos Late	Lysoplasmalogen	Lipid
tryptophan	0.00231923	0.000117453	WLWH - WWoH	1 Mo	-0.655454	0.131988	1044.66	-4.96599	7.97927e-07	HIVExposure	LM	FALSE	0.00044911	down	0.519206	54	HMDB0000929	C00078	6305	Pos Early	Tryptophan Metabolism	Amino Acid
dimethylarginine (SDMA + ADMA)	0.00193333	8.91688e-05	WLWH - WWoH	1 Mo	0.372522	0.0817333	937.332	4.55777	5.85366e-06	HIVExposure	LM	FALSE	0.00194687	up	1.45139	36808	HMDB0003334,HMDB0001539	C21189,C03626	123831169148	Pos Early	Urea cycle; Arginine and Proline Metabolism	Amino Acid
X-12127	0.00184335	0.000116087	WLWH - WWoH	1 Mo	1.47843	0.230566	676.601	6.41218	2.69249e-10	HIVExposure	LM	FALSE	9.85047e-07	up	4.38604	47702				Pos Early
N-acetylalanine	0.00108571	7.74898e-05	WLWH - WWoH	1 Mo	0.203373	0.0522161	861.762	3.89483	0.00010587	HIVExposure	LM	FALSE	0.0164819	up	1.22553	1585	HMDB0000766	C02847	88064	Polar	Alanine and Aspartate Metabolism	Amino Acid
9,10-DiHOME	0.001016	6.9796e-05	WLWH - WWoH	1 Mo	0.847003	0.217299	1331.15	3.89787	0.000101872	HIVExposure	LM	FALSE	0.0162043	up	2.33265	38399	HMDB0004704	C14828	9966640	Neg	Fatty Acid, Dihydroxy	Lipid
asparagine	0.000757289	6.76383e-05	WLWH - WWoH	1 Mo	0.397535	0.121921	906.681	3.26059	0.00115327	HIVExposure	LM	FALSE	0.0661926	up	1.48815	512	HMDB0000168	C00152	6267	Polar	Alanine and Aspartate Metabolism	Amino Acid
N1-methyladenosine	0.000695145	4.59264e-05	WLWH - WWoH	1 Mo	0.104832	0.0476572	899.876	2.19971	0.0280807	HIVExposure	LM	FALSE	0.285673	NS	1.11052	15650	HMDB0003331	C02494	27476	Pos Early	Purine Metabolism, Adenine containing	Nucleotide
glycerophosphoserine*	0.000560609	6.37499e-05	WLWH - WWoH	1 Mo	0.303985	0.141732	994.288	2.14479	0.0322116	HIVExposure	LM	FALSE	0.303339	NS	1.35525	57404			3081457	Pos Early	Phospholipid Metabolism	Lipid
N-acetylserine	0.000461127	6.81478e-05	WLWH - WWoH	1 Mo	0.225025	0.0621447	624.781	3.62099	0.000317281	HIVExposure	LM	FALSE	0.0346521	up	1.25235	37076	HMDB0002931		65249	Polar	Glycine, Serine and Threonine Metabolism	Amino Acid
12,13-DiHOME	0.000444961	4.64202e-05	WLWH - WWoH	1 Mo	0.609826	0.170292	1255.51	3.58106	0.000355277	HIVExposure	LM	FALSE	0.0372009	up	1.84011	38395	HMDB0004705	C14829	10236635	Neg	Fatty Acid, Dihydroxy	Lipid
palmitoyl dihydrosphingomyelin (d18:0/16:0)*	0.00041275	5.38025e-05	WLWH - WWoH	1 Mo	0.266449	0.110653	1239.58	2.40798	0.0161865	HIVExposure	LM	FALSE	0.238303	NS	1.30532	52434	HMDB0010168		9939965	Pos Late	Dihydrosphingomyelins	Lipid
N6-carbamoylthreonyladenosine	0.000374805	4.56028e-05	WLWH - WWoH	1 Mo	0.160338	0.0577365	952.452	2.77707	0.00559284	HIVExposure	LM	FALSE	0.156368	NS	1.17391	35157	HMDB0041623		161466	Neg	Purine Metabolism, Adenine containing	Nucleotide
ribonate	0.00036934	4.62899e-05	WLWH - WWoH	1 Mo	0.150589	0.0591349	713.533	2.54654	0.0110886	HIVExposure	LM	FALSE	0.203388	NS	1.16252	27731	HMDB0000867	C01685	5460677	Polar	Pentose Metabolism	Carbohydrate
3-(3-amino-3-carboxypropyl)uridine*	0.000362395	4.71343e-05	WLWH - WWoH	1 Mo	0.247966	0.0746612	968.506	3.32121	0.000929763	HIVExposure	LM	FALSE	0.0584833	up	1.28142	62924			171198	Neg	Pyrimidine Metabolism, Uracil containing	Nucleotide
gulonate*	0.00033508	4.12148e-05	WLWH - WWoH	1 Mo	0.230251	0.152822	1080.29	1.50666	0.132189	HIVExposure	LM	FALSE	0.526814	NS	1.25892	46957	HMDB0003290	C00800	152304	Polar	Ascorbate and Aldarate Metabolism	Cofactors and Vitamins
3-hydroxyoctanoylcarnitine (2)	0.000307891	3.0921e-05	WLWH - WWoH	1 Mo	-0.184353	0.0850796	1354.69	-2.16683	0.0304215	HIVExposure	LM	FALSE	0.297167	NS	0.831642	64394				Pos Early	Fatty Acid Metabolism (Acyl Carnitine, Hydroxy)	Lipid
cytosine	0.000304345	6.40227e-05	WLWH - WWoH	1 Mo	0.506744	0.13243	1002.87	3.82652	0.000138008	HIVExposure	LM	FALSE	0.0195258	up	1.65988	573	HMDB0000630	C00380	597	Pos Early	Pyrimidine Metabolism, Cytidine containing	Nucleotide
1-stearoyl-GPC (18:0)	0.000298602	4.51557e-05	WLWH - WWoH	1 Mo	0.434043	0.170592	1227.74	2.54434	0.01107	HIVExposure	LM	FALSE	0.203388	NS	1.54349	33961	HMDB0010384		497300	Pos Late	Lysophospholipid	Lipid
nicotinamide ribonucleotide (NMN)	0.000297031	4.61017e-05	WLWH - WWoH	1 Mo	-0.586057	0.222593	1108.25	-2.63286	0.00858469	HIVExposure	LM	FALSE	0.190314	NS	0.556517	22152	HMDB0000229	C00455	14180	Pos Early	Nicotinate and Nicotinamide Metabolism	Cofactors and Vitamins
glycerophosphoglycerol	0.000291261	3.67774e-05	WLWH - WWoH	1 Mo	0.195508	0.080977	867.956	2.41437	0.0159684	HIVExposure	LM	FALSE	0.237	NS	1.21593	48857	HMDB0240316	C03274	54575349	Polar	Glycerolipid Metabolism	Lipid
tryptophan	0.00191467	0.000128315	WLWH - WWoH	4 Mo	-0.66682	0.138994	1121.97	-4.79747	1.82342e-06	HIVExposure	LM	FALSE	0.000889466	down	0.513338	54	HMDB0000929	C00078	6305	Pos Early	Tryptophan Metabolism	Amino Acid
N-acetylserine	0.00166658	0.000104396	WLWH - WWoH	4 Mo	0.294129	0.0641915	687.893	4.58206	5.46714e-06	HIVExposure	LM	FALSE	0.00191811	up	1.34196	37076	HMDB0002931		65249	Polar	Glycine, Serine and Threonine Metabolism	Amino Acid
N-acetylalanine	0.00159236	0.000100687	WLWH - WWoH	4 Mo	0.25039	0.0546167	946.008	4.58449	5.16125e-06	HIVExposure	LM	FALSE	0.00191811	up	1.28453	1585	HMDB0000766	C02847	88064	Polar	Alanine and Aspartate Metabolism	Amino Acid
N6-carbamoylthreonyladenosine	0.00157073	9.63089e-05	WLWH - WWoH	4 Mo	0.276878	0.060607	1035.86	4.56842	5.50502e-06	HIVExposure	LM	FALSE	0.00191811	up	1.31901	35157	HMDB0041623		161466	Neg	Purine Metabolism, Adenine containing	Nucleotide
N1-methyl-2-pyridone-5-carboxamide	0.00156062	0.000104827	WLWH - WWoH	4 Mo	0.651821	0.145263	1123.42	4.48717	7.95988e-06	HIVExposure	LM	FALSE	0.00242677	up	1.91903	40469	HMDB0004193	C05842	69698	Neg	Nicotinate and Nicotinamide Metabolism	Cofactors and Vitamins
N-acetylglutamate	0.00143746	0.000106145	WLWH - WWoH	4 Mo	0.534987	0.140561	959.878	3.80609	0.000150129	HIVExposure	LM	FALSE	0.0203425	up	1.70743	15720	HMDB0001138	C00624	70914	Pos Early	Glutamate Metabolism	Amino Acid
dimethylarginine (SDMA + ADMA)	0.00114662	9.48365e-05	WLWH - WWoH	4 Mo	0.450627	0.0857485	1021.23	5.25522	1.79965e-07	HIVExposure	LM	FALSE	0.000174517	up	1.5693	36808	HMDB0003334,HMDB0001539	C21189,C03626	123831169148	Pos Early	Urea cycle; Arginine and Proline Metabolism	Amino Acid
X-12127	0.00113476	0.000100085	WLWH - WWoH	4 Mo	1.43983	0.238942	747.069	6.02586	2.64038e-09	HIVExposure	LM	FALSE	6.43988e-06	up	4.21999	47702				Pos Early
asparagine	0.000799358	7.83894e-05	WLWH - WWoH	4 Mo	0.319757	0.12776	991.148	2.50279	0.0124818	HIVExposure	LM	FALSE	0.213927	NS	1.37679	512	HMDB0000168	C00152	6267	Polar	Alanine and Aspartate Metabolism	Amino Acid
N1-methylguanosine	0.000793248	8.9447e-05	WLWH - WWoH	4 Mo	0.128404	0.109256	1230.63	1.17526	0.24012	HIVExposure	LM	FALSE	0.670083	NS	1.13701	31609	HMDB0001563		96373	Pos Early	Purine Metabolism, Guanine containing	Nucleotide
N1-methylinosine	0.000738659	9.54087e-05	WLWH - WWoH	4 Mo	0.395979	0.119705	951.524	3.30795	0.000975042	HIVExposure	LM	FALSE	0.0599528	up	1.48584	48351	HMDB0002721		650095	Pos Early	Purine Metabolism, (Hypo)Xanthine/Inosine containing	Nucleotide
N6-carbamoylthreonyladenosine	0.00358303	0.000170812	WLWH - WWoH	4.5 Mo	0.113134	0.0686736	1236.86	1.64742	0.0997265	HIVExposure	LM	FALSE	0.466547	NS	1.11978	35157	HMDB0041623		161466	Neg	Purine Metabolism, Adenine containing	Nucleotide
X-12127	0.00241267	0.000162997	WLWH - WWoH	4.5 Mo	1.54402	0.262372	947.715	5.88485	5.52294e-09	HIVExposure	LM	FALSE	1.01028e-05	up	4.68338	47702				Pos Early
5-methyluridine (ribothymidine)	0.00229917	0.000134322	WLWH - WWoH	4.5 Mo	-0.659513	0.159592	1216.28	-4.13248	3.83434e-05	HIVExposure	LM	FALSE	0.00746286	down	0.517103	35136	HMDB0000884		445408	Neg	Pyrimidine Metabolism, Uracil containing	Nucleotide
tryptophan	0.00201913	0.000151071	WLWH - WWoH	4.5 Mo	-0.827744	0.158748	1296.78	-5.2142	2.14658e-07	HIVExposure	LM	FALSE	0.000174517	down	0.437034	54	HMDB0000929	C00078	6305	Pos Early	Tryptophan Metabolism	Amino Acid
succinylcarnitine (C4-DC)	0.00131147	9.70258e-05	WLWH - WWoH	4.5 Mo	0.393419	0.120805	1236.59	3.25665	0.00115794	HIVExposure	LM	FALSE	0.0661926	up	1.48204	37058	HMDB0061717		71464481	Pos Early	TCA Cycle	Energy
dimethylarginine (SDMA + ADMA)	0.00123756	0.000112591	WLWH - WWoH	4.5 Mo	0.426765	0.0970269	1225.51	4.39842	1.18509e-05	HIVExposure	LM	FALSE	0.00289044	up	1.53229	36808	HMDB0003334,HMDB0001539	C21189,C03626	123831169148	Pos Early	Urea cycle; Arginine and Proline Metabolism	Amino Acid
N1-methyladenosine	0.00107232	0.000118735	WLWH - WWoH	4.5 Mo	0.144629	0.0562923	1195.38	2.56924	0.0103125	HIVExposure	LM	FALSE	0.201369	NS	1.15561	15650	HMDB0003331	C02494	27476	Pos Early	Purine Metabolism, Adenine containing	Nucleotide
cytosine	0.00107193	0.000109013	WLWH - WWoH	4.5 Mo	0.57596	0.1585	1271.53	3.6338	0.000290407	HIVExposure	LM	FALSE	0.0340966	up	1.77884	573	HMDB0000630	C00380	597	Pos Early	Pyrimidine Metabolism, Cytidine containing	Nucleotide
nicotinamide adenine dinucleotide (NAD+)	0.00101787	0.000114898	WLWH - WWoH	4.5 Mo	-0.573435	0.205076	1367.8	-2.79621	0.00524299	HIVExposure	LM	FALSE	0.152234	NS	0.563586	5278		C00003	5892	Neg	Nicotinate and Nicotinamide Metabolism	Cofactors and Vitamins
N1-methylguanosine	0.00092236	0.000101215	WLWH - WWoH	4.5 Mo	0.450294	0.126008	1355.8	3.57353	0.000364549	HIVExposure	LM	FALSE	0.0372009	up	1.56877	31609	HMDB0001563		96373	Pos Early	Purine Metabolism, Guanine containing	Nucleotide
N1-methyl-2-pyridone-5-carboxamide	0.000897065	0.000109714	WLWH - WWoH	4.5 Mo	0.568284	0.16593	1297.69	3.42483	0.000634373	HIVExposure	LM	FALSE	0.0499108	up	1.76523	40469	HMDB0004193	C05842	69698	Neg	Nicotinate and Nicotinamide Metabolism	Cofactors and Vitamins
glycerophosphorylcholine (GPC)	0.000760937	8.29124e-05	WLWH - WWoH	4.5 Mo	0.239609	0.122074	1316.3	1.96282	0.0498779	HIVExposure	LM	FALSE	0.364957	NS	1.27075	15990	HMDB0000086	C00670	71920	Pos Early	Phospholipid Metabolism	Lipid
pyridoxal	0.000743699	0.000102561	WLWH - WWoH	4.5 Mo	-0.376219	0.189394	1321.76	-1.98643	0.047192	HIVExposure	LM	FALSE	0.35648	NS	0.686452	1651	HMDB0001545	C00250	1050	Pos Early	Vitamin B6 Metabolism	Cofactors and Vitamins
2'-O-methylcytidine	0.000699255	9.11264e-05	WLWH - WWoH	4.5 Mo	0.519444	0.157946	1331.02	3.28875	0.00103264	HIVExposure	LM	FALSE	0.0623058	up	1.68109	57554			150971	Pos Early	Pyrimidine Metabolism, Cytidine containing	Nucleotide
mannitol/sorbitol	0.000586666	9.43369e-05	WLWH - WWoH	4.5 Mo	-0.116794	0.0803355	1285.27	-1.45383	0.146239	HIVExposure	LM	FALSE	0.550994	NS	0.889769	46142	HMDB0000247,HMDB0000765	C00392,C00794	57806251	Polar	Fructose, Mannose and Galactose Metabolism	Carbohydrate
tryptophan	0.00308556	0.00018887	WLWH - WWoH	6 Mo	-0.670287	0.145103	1180.53	-4.6194	4.27069e-06	HIVExposure	LM	FALSE	0.00183816	down	0.511562	54	HMDB0000929	C00078	6305	Pos Early	Tryptophan Metabolism	Amino Acid
X-12100	0.0029198	0.000176694	WLWH - WWoH	6 Mo	0.830381	0.158843	1131.45	5.22768	2.04304e-07	HIVExposure	LM	FALSE	0.000174517	up	2.29419	47687				Pos Early
X-12127	0.00282021	0.00017331	WLWH - WWoH	6 Mo	1.60758	0.246268	809.472	6.52777	1.1772e-10	HIVExposure	LM	FALSE	8.6136e-07	up	4.99072	47702				Pos Early
5-methyluridine (ribothymidine)	0.00275082	0.000155343	WLWH - WWoH	6 Mo	-0.46784	0.146916	1077.56	-3.18441	0.00149209	HIVExposure	LM	FALSE	0.077983	down	0.626354	35136	HMDB0000884		445408	Neg	Pyrimidine Metabolism, Uracil containing	Nucleotide
oleoyl-oleoyl-glycerol (18:1/18:1) [1]*	0.00213524	0.00014332	WLWH - WWoH	6 Mo	-1.02264	0.434091	1323.42	-2.35582	0.0186272	HIVExposure	LM	FALSE	0.249594	NS	0.359645	54945	HMDB0007218		9543716	Pos Late	Diacylglycerol	Lipid
dimethylarginine (SDMA + ADMA)	0.00187107	0.000128589	WLWH - WWoH	6 Mo	0.33385	0.089253	1088.51	3.74049	0.00019324	HIVExposure	LM	FALSE	0.0243782	up	1.39633	36808	HMDB0003334,HMDB0001539	C21189,C03626	123831169148	Pos Early	Urea cycle; Arginine and Proline Metabolism	Amino Acid
inositol 1-phosphate (I1P)	0.00150681	0.000133467	WLWH - WWoH	6 Mo	-0.5181	0.1888	1192.74	-2.74418	0.00615726	HIVExposure	LM	FALSE	0.16206	NS	0.595651	43849	HMDB0000213	C01177	440194	Polar	Inositol Metabolism	Lipid
cytosine	0.000981328	0.000105155	WLWH - WWoH	6 Mo	0.441726	0.145224	1146.2	3.04169	0.00240601	HIVExposure	LM	FALSE	0.101177	NS	1.55539	573	HMDB0000630	C00380	597	Pos Early	Pyrimidine Metabolism, Cytidine containing	Nucleotide
androsterone sulfate	0.000930926	6.13673e-05	WLWH - WWoH	6 Mo	-0.233263	0.0489557	1204.88	-4.76477	2.12074e-06	HIVExposure	LM	FALSE	0.000969842	down	0.791946	31591	HMDB0002759		159663	Neg	Androgenic Steroids	Lipid
N,N,N-trimethyl-5-aminovalerate	0.000924748	0.000110571	WLWH - WWoH	6 Mo	0.510219	0.110583	865.179	4.6139	4.54932e-06	HIVExposure	LM	FALSE	0.0018493	up	1.66566	57687			14274897	Pos Early	Lysine Metabolism	Amino Acid
X-12127	0.00397554	0.000208064	WLWH - WWoH	9 Mo	1.30799	0.252051	859.112	5.18939	2.63412e-07	HIVExposure	LM	FALSE	0.000192738	up	3.69873	47702				Pos Early
dimethylarginine (SDMA + ADMA)	0.00263603	0.000166413	WLWH - WWoH	9 Mo	0.366292	0.0920313	1139.71	3.98009	7.32453e-05	HIVExposure	LM	FALSE	0.0119097	up	1.44238	36808	HMDB0003334,HMDB0001539	C21189,C03626	123831169148	Pos Early	Urea cycle; Arginine and Proline Metabolism	Amino Acid
N-acetylserine	0.00156622	0.000145972	WLWH - WWoH	9 Mo	0.239088	0.0673962	789.835	3.5475	0.000411844	HIVExposure	LM	FALSE	0.0386341	up	1.27009	37076	HMDB0002931		65249	Polar	Glycine, Serine and Threonine Metabolism	Amino Acid
X-23639	0.00148339	0.000147684	WLWH - WWoH	9 Mo	0.329147	0.184373	1207.91	1.78523	0.0744757	HIVExposure	LM	FALSE	0.425069	NS	1.38978	49515				Pos Early
pipecolate	0.00129386	0.00012844	WLWH - WWoH	9 Mo	0.766056	0.269465	1333.76	2.84288	0.00453893	HIVExposure	LM	FALSE	0.140726	NS	2.15127	1444	HMDB0000070			Pos Early	Lysine Metabolism	Amino Acid
X-12100	0.00125065	0.000113884	WLWH - WWoH	9 Mo	0.89573	0.163962	1179.87	5.46302	5.70542e-08	HIVExposure	LM	FALSE	6.95776e-05	up	2.44912	47687				Pos Early
X-12026	0.00123243	0.000125499	WLWH - WWoH	9 Mo	0.33665	0.141381	1118.48	2.38115	0.0174253	HIVExposure	LM	FALSE	0.243027	NS	1.40025	47905				Neg
3-methylcytidine	0.00116271	0.000136599	WLWH - WWoH	9 Mo	0.270477	0.136837	1250.65	1.97664	0.0483017	HIVExposure	LM	FALSE	0.359877	NS	1.31059	35132	HMDB0240577		14237477	Pos Early	Pyrimidine Metabolism, Cytidine containing	Nucleotide
homocitrulline	0.00103544	0.000113407	WLWH - WWoH	9 Mo	0.890657	0.222774	1162.94	3.99803	6.78965e-05	HIVExposure	LM	FALSE	0.0118285	up	2.43673	22138	HMDB0000679	C02427	65072	Pos Early	Urea cycle; Arginine and Proline Metabolism	Amino Acid
glycerophosphorylcholine (GPC)	0.000970221	0.000125192	WLWH - WWoH	9 Mo	0.201026	0.115168	1249.66	1.7455	0.0811439	HIVExposure	LM	FALSE	0.435864	NS	1.22266	15990	HMDB0000086	C00670	71920	Pos Early	Phospholipid Metabolism	Lipid
myristoyl-linoleoyl-glycerol (14:0/18:2) [1]*	0.000812781	0.00010184	WLWH - WWoH	9 Mo	-0.730726	0.239571	1351.97	-3.05014	0.00233183	HIVExposure	LM	FALSE	0.0997779	down	0.481559	57407	HMDB0007016		14275352	Pos Late	Diacylglycerol	Lipid
dihomo-linolenate (20:3n3 or n6)	0.000765	0.000107761	WLWH - WWoH	9 Mo	-0.556697	0.191738	1334.07	-2.90342	0.00375184	HIVExposure	LM	FALSE	0.127845	NS	0.573099	35718	HMDB0002925	C03242	5280581	Neg	Long Chain Polyunsaturated Fatty Acid (n3 and n6)	Lipid
1-arachidonoyl-GPE (20:4n6)*	0.000684399	0.000103915	WLWH - WWoH	9 Mo	-0.385624	0.159474	1376.53	-2.4181	0.015731	HIVExposure	LM	FALSE	0.237	NS	0.680026	35186	HMDB0011517		42607465	Neg	Lysophospholipid	Lipid
linoleate (18:2n6)	0.000665794	8.59171e-05	WLWH - WWoH	9 Mo	-0.321313	0.171284	1342.65	-1.87591	0.060884	HIVExposure	LM	FALSE	0.393431	NS	0.725196	1105	HMDB0006270,HMDB0000673	C01595	5280450	Neg	Long Chain Polyunsaturated Fatty Acid (n3 and n6)	Lipid
N-delta-acetylornithine	0.000645509	9.77652e-05	WLWH - WWoH	9 Mo	0.687607	0.245269	1065.99	2.80348	0.00514713	HIVExposure	LM	FALSE	0.151251	NS	1.98895	43249	HMDB0003357	C00437	9920500	Pos Early	Urea cycle; Arginine and Proline Metabolism	Amino Acid
phenol sulfate	0.000637312	8.08895e-05	WLWH - WWoH	9 Mo	0.352695	0.126566	1098.84	2.78664	0.00541752	HIVExposure	LM	FALSE	0.155239	NS	1.4229	32553	HMDB0060015	C02180	74426	Neg	Tyrosine Metabolism	Amino Acid
arachidonate (20:4n6)	0.000633299	9.81932e-05	WLWH - WWoH	9 Mo	-0.511906	0.194219	1325.95	-2.63572	0.00849391	HIVExposure	LM	FALSE	0.189481	NS	0.599352	1110	HMDB0001043	C00219	444899	Neg	Long Chain Polyunsaturated Fatty Acid (n3 and n6)	Lipid
1-myristoylglycerol (14:0)	0.000618865	8.52156e-05	WLWH - WWoH	9 Mo	-0.645034	0.276795	1332.88	-2.33037	0.0199351	HIVExposure	LM	FALSE	0.253238	NS	0.524644	35625	HMDB0011561	C01885	10957631	Neg	Monoacylglycerol	Lipid
hydroxyasparagine**	0.000599802	0.000102464	WLWH - WWoH	9 Mo	0.413775	0.157902	1135.2	2.62046	0.00889828	HIVExposure	LM	FALSE	0.190314	NS	1.51252	62060	HMDB32332	C20631	15991574	Pos Early	Alanine and Aspartate Metabolism	Amino Acid
X-12101	0.000597569	0.000100496	WLWH - WWoH	9 Mo	0.271999	0.165398	1148.24	1.64452	0.100343	HIVExposure	LM	FALSE	0.466698	NS	1.31259	47642				Pos Early
tryptophan	0.00512907	0.000253345	WLWH - WWoH	12 Mo	-0.760543	0.150705	1231.07	-5.04656	5.17431e-07	HIVExposure	LM	FALSE	0.000344186	down	0.467413	54	HMDB0000929	C00078	6305	Pos Early	Tryptophan Metabolism	Amino Acid
X-12127	0.00412621	0.000219644	WLWH - WWoH	12 Mo	1.41155	0.252935	866.597	5.5807	3.20377e-08	HIVExposure	LM	FALSE	4.6884e-05	up	4.10232	47702			NA	Pos Early
1-myristoylglycerol (14:0)	0.00341737	0.000221766	WLWH - WWoH	12 Mo	-0.552876	0.278313	1336.95	-1.98653	0.0471789	HIVExposure	LM	FALSE	0.35648	NS	0.575293	35625	HMDB0011561	C01885	10957631	Neg	Monoacylglycerol	Lipid
2-dihomo-linoleoylglycerol (20:2)*	0.00224129	0.000165067	WLWH - WWoH	12 Mo	-0.651804	0.189998	1389.18	-3.43058	0.000619943	HIVExposure	LM	FALSE	0.0493057	down	0.521105	62450			NA	Neg	Monoacylglycerol	Lipid
cytosine	0.00386037	0.000273405	WLWH - WWoH	15 Mo	0.643356	0.18162	1377.17	3.54233	0.000409852	HIVExposure	LM	FALSE	0.0386341	up	1.90286	573	HMDB0000630	C00380	597	Pos Early	Pyrimidine Metabolism, Cytidine containing	Nucleotide
X-12127	0.00374861	0.000250643	WLWH - WWoH	15 Mo	1.28277	0.291432	1152.25	4.40161	1.17422e-05	HIVExposure	LM	FALSE	0.00289044	up	3.60661	47702			NA	Pos Early
X-12100	0.00311016	0.000273375	WLWH - WWoH	15 Mo	0.855882	0.198209	1372.36	4.31808	1.68701e-05	HIVExposure	LM	FALSE	0.00384474	up	2.35345	47687			NA	Pos Early
X-25422	0.00306136	0.000257678	WLWH - WWoH	15 Mo	0.859899	0.225025	1348.94	3.82135	0.000138765	HIVExposure	LM	FALSE	0.0195258	up	2.36292	62719			NA	Pos Early
tryptophan	0.00293334	0.000212281	WLWH - WWoH	15 Mo	-0.906739	0.182416	1386.91	-4.97072	7.50167e-07	HIVExposure	LM	FALSE	0.00044911	down	0.403839	54	HMDB0000929	C00078	6305	Pos Early	Tryptophan Metabolism	Amino Acid
lactosyl-N-stearoyl-sphingosine (d18:1/18:0)*	0.00222093	0.00019175	WLWH - WWoH	15 Mo	-0.763699	0.263352	1385.82	-2.89991	0.0037915	HIVExposure	LM	FALSE	0.127845	NS	0.46594	54980	HMDB0011591		10260120	Pos Late	Lactosylceramides (LCER)	Lipid
deoxycarnitine	0.00168203	0.000179011	WLWH - WWoH	15 Mo	0.173626	0.132707	1330.54	1.30834	0.190983	HIVExposure	LM	FALSE	0.619588	NS	1.18961	36747	HMDB0001161	C01181	22620	Pos Early	Carnitine Metabolism	Lipid
3-(4-hydroxyphenyl)lactate	0.00166215	0.000188606	WLWH - WWoH	15 Mo	0.523441	0.13056	1380.12	4.00919	6.41861e-05	HIVExposure	LM	FALSE	0.0117412	up	1.68782	32197	HMDB0000755	C03672	9378	Neg	Tyrosine Metabolism	Amino Acid
N,N,N-trimethyl-5-aminovalerate	0.00139398	0.000168839	WLWH - WWoH	15 Mo	0.406558	0.132215	1208.53	3.07498	0.00215238	HIVExposure	LM	FALSE	0.0948734	up	1.50164	57687			14274897	Pos Early	Lysine Metabolism	Amino Acid
lactosyl-N-arachidoyl-sphingosine (d18:1/20:0)*	0.00133308	0.000154229	WLWH - WWoH	15 Mo	-0.558505	0.253416	1394	-2.20391	0.0276939	HIVExposure	LM	FALSE	0.285673	NS	0.572064	57425	HMDB0011593	C01290	53481000	Pos Late	Lactosylceramides (LCER)	Lipid
N1-methylguanosine	0.00124884	0.000168072	WLWH - WWoH	15 Mo	0.290122	0.145907	1403.64	1.9884	0.0469612	HIVExposure	LM	FALSE	0.35648	NS	1.33659	31609	HMDB0001563		96373	Pos Early	Purine Metabolism, Guanine containing	Nucleotide
N6-carbamoylthreonyladenosine	0.00123574	0.00015923	WLWH - WWoH	15 Mo	0.186701	0.0784054	1361.68	2.38123	0.0173919	HIVExposure	LM	FALSE	0.243027	NS	1.20527	35157	HMDB0041623		161466	Neg	Purine Metabolism, Adenine containing	Nucleotide
5-methyluridine (ribothymidine)	0.00102986	0.000142103	WLWH - WWoH	15 Mo	-0.442473	0.181832	1351.41	-2.43341	0.0150864	HIVExposure	LM	FALSE	0.23206	NS	0.642446	35136	HMDB0000884		445408	Neg	Pyrimidine Metabolism, Uracil containing	Nucleotide
1-palmitoyl-2-arachidonoyl-GPE (16:0/20:4)*	0.000951827	0.000133311	WLWH - WWoH	15 Mo	-0.414692	0.197649	1408	-2.09812	0.0360724	HIVExposure	LM	FALSE	0.318727	NS	0.660544	52464	HMDB0005323	C05210	9546800	Pos Late	Phosphatidylethanolamine (PE)	Lipid
nisinate (24:6n3)	0.000922813	0.000152564	WLWH - WWoH	15 Mo	-0.986973	0.231911	1407.38	-4.25582	2.22062e-05	HIVExposure	LM	FALSE	0.00451341	down	0.372703	57810	HMDB0013025		11792612	Neg	Long Chain Polyunsaturated Fatty Acid (n3 and n6)	Lipid
cytidine 5'-monophospho-N-acetylneuraminic acid	0.000916203	0.00012844	WLWH - WWoH	15 Mo	-0.0708515	0.302672	1377.34	-0.234087	0.814952	HIVExposure	LM	FALSE	0.968888	NS	0.9316	36831	HMDB0001176	C00128	448209	Polar	Nucleotide Sugar	Carbohydrate
nicotinamide adenine dinucleotide (NAD+)	0.000897843	0.000142808	WLWH - WWoH	15 Mo	-0.435918	0.237916	1405.74	-1.83224	0.0671275	HIVExposure	LM	FALSE	0.411081	NS	0.64667	5278		C00003	5892	Neg	Nicotinate and Nicotinamide Metabolism	Cofactors and Vitamins
lactosyl-N-nervonoyl-sphingosine (d18:1/24:1)*	0.00089074	0.000142945	WLWH - WWoH	15 Mo	-0.520852	0.290542	1389.06	-1.79269	0.0732394	HIVExposure	LM	FALSE	0.422508	NS	0.594014	57370	HMDB0004872		NA	Pos Late	Lactosylceramides (LCER)	Lipid
lactosyl-N-behenoyl-sphingosine (d18:1/22:0)*	0.000796205	0.000142742	WLWH - WWoH	15 Mo	-0.463954	0.243083	1405.25	-1.90862	0.0565141	HIVExposure	LM	FALSE	0.380809	NS	0.628792	57422	HMDB0011594		44260143	Pos Late	Lactosylceramides (LCER)	Lipid
1-stearoyl-2-docosapentaenoyl-GPE (18:0/22:5n6)*	0.000779054	0.000138553	WLWH - WWoH	15 Mo	-0.389326	0.229205	1404.45	-1.69859	0.0896171	HIVExposure	LM	FALSE	0.453403	NS	0.677513	57338	HMDB0009010		53479611	Pos Late	Phosphatidylethanolamine (PE)	Lipid
tryptophan	0.00480542	0.000362896	WLWH - WWoH	18 Mo	-0.847339	0.212541	1407.23	-3.98671	7.04331e-05	HIVExposure	LM	FALSE	0.0118986	down	0.428554	54	HMDB0000929	C00078	6305	Pos Early	Tryptophan Metabolism	Amino Acid
N-acetylglutamate	0.00464998	0.000323294	WLWH - WWoH	18 Mo	0.41251	0.206735	1401.56	1.99536	0.0461975	HIVExposure	LM	FALSE	0.35396	NS	1.51061	15720	HMDB0001138	C00624	70914	Pos Early	Glutamate Metabolism	Amino Acid
dimethylarginine (SDMA + ADMA)	0.00347383	0.000276631	WLWH - WWoH	18 Mo	0.381217	0.128076	1406.8	2.9765	0.00296544	HIVExposure	LM	FALSE	0.113603	NS	1.46407	36808	HMDB0003334,HMDB0001539	C21189,C03626	123831169148	Pos Early	Urea cycle; Arginine and Proline Metabolism	Amino Acid
X-12127	0.00340483	0.000292603	WLWH - WWoH	18 Mo	1.26421	0.32939	1319.68	3.83803	0.000129894	HIVExposure	LM	FALSE	0.0194799	up	3.54029	47702				Pos Early
N1-methylinosine	0.00310368	0.000279803	WLWH - WWoH	18 Mo	0.457077	0.175678	1400.43	2.60179	0.00937161	HIVExposure	LM	FALSE	0.194255	NS	1.57945	48351	HMDB0002721		650095	Pos Early	Purine Metabolism, (Hypo)Xanthine/Inosine containing	Nucleotide
N1-methylguanosine	0.0024698	0.000239004	WLWH - WWoH	18 Mo	0.346531	0.17113	1401.97	2.02496	0.0430607	HIVExposure	LM	FALSE	0.343666	NS	1.41415	31609	HMDB0001563		96373	Pos Early	Purine Metabolism, Guanine containing	Nucleotide
N1-methyladenosine	0.0023035	0.000246061	WLWH - WWoH	18 Mo	0.251589	0.0738931	1404.25	3.40477	0.000680857	HIVExposure	LM	FALSE	0.0513591	up	1.28607	15650	HMDB0003331	C02494	27476	Pos Early	Purine Metabolism, Adenine containing	Nucleotide
2-piperidinone	0.00208828	0.000217627	WLWH - WWoH	18 Mo	0.629478	0.247162	1405.8	2.54683	0.0109764	HIVExposure	LM	FALSE	0.203388	NS	1.87663	43400	HMDB0011749		12665	Pos Early	Food Component/Plant	Xenobiotics
pyridoxal	0.00204026	0.000231537	WLWH - WWoH	18 Mo	-0.570597	0.254992	1405.58	-2.2377	0.0253967	HIVExposure	LM	FALSE	0.275224	NS	0.565188	1651	HMDB0001545	C00250	1050	Pos Early	Vitamin B6 Metabolism	Cofactors and Vitamins
X-12411	0.00196394	0.000211661	WLWH - WWoH	18 Mo	0.724555	0.245088	1301	2.95631	0.00316956	HIVExposure	LM	FALSE	0.117724	NS	2.06381	46616				Neg
azelate (C9-DC)	0.00189915	0.00022873	WLWH - WWoH	18 Mo	-0.492297	0.243675	1400.9	-2.0203	0.0435425	HIVExposure	LM	FALSE	0.345553	NS	0.611221	18362	HMDB0000784	C08261	2266	Polar	Fatty Acid, Dicarboxylate	Lipid
2-hydroxyglutarate	0.00187166	0.000233761	WLWH - WWoH	18 Mo	0.467739	0.17556	1399.65	2.66428	0.00780405	HIVExposure	LM	FALSE	0.181854	NS	1.59638	37253	HMDB0059655	C02630	43	Polar	Fatty Acid, Dicarboxylate	Lipid
3-methylcytidine	0.00184683	0.000218645	WLWH - WWoH	18 Mo	0.247552	0.195075	1405.96	1.26901	0.204648	HIVExposure	LM	FALSE	0.635302	NS	1.28089	35132	HMDB0240577		14237477	Pos Early	Pyrimidine Metabolism, Cytidine containing	Nucleotide
UDP-glucuronate	0.00167101	0.000186404	WLWH - WWoH	18 Mo	-0.803198	0.288435	1401.46	-2.78468	0.00543012	HIVExposure	LM	FALSE	0.155239	NS	0.447894	2763	HMDB0000935	C00167	17473	Neg	Nucleotide Sugar	Carbohydrate
trans-4-hydroxyproline	0.00162804	0.000209483	WLWH - WWoH	18 Mo	0.54792	0.205067	1402.51	2.67191	0.00762947	HIVExposure	LM	FALSE	0.181854	NS	1.72965	32306	HMDB0000725	C01157	5810	Pos Early	Urea cycle; Arginine and Proline Metabolism	Amino Acid
nisinate (24:6n3)	0.00142681	0.000215185	WLWH - WWoH	18 Mo	-1.20499	0.273035	1398.75	-4.4133	1.09622e-05	HIVExposure	LM	FALSE	0.00289044	down	0.299696	57810	HMDB0013025		11792612	Neg	Long Chain Polyunsaturated Fatty Acid (n3 and n6)	Lipid
heneicosapentaenoate (21:5n3)	0.00136471	0.000199647	WLWH - WWoH	18 Mo	-0.838924	0.398728	1398.19	-2.104	0.0355565	HIVExposure	LM	FALSE	0.316505	NS	0.432175	57658			11998573	Neg	Long Chain Polyunsaturated Fatty Acid (n3 and n6)	Lipid
X-12100	0.00134446	0.000192607	WLWH - WWoH	18 Mo	0.8099	0.230138	1407.98	3.5192	0.00044664	HIVExposure	LM	FALSE	0.0403465	up	2.24768	47687				Pos Early
5-hydroxylysine	0.00111833	0.00017018	WLWH - WWoH	18 Mo	0.652197	0.249059	1407.94	2.61864	0.00892283	HIVExposure	LM	FALSE	0.190314	NS	1.91975	15685	HMDB0000450	C16741	3032849	Pos Early	Lysine Metabolism	Amino Acid
cytosine	0.00106342	0.000179243	WLWH - WWoH	18 Mo	0.668784	0.211098	1407.97	3.16812	0.00156727	HIVExposure	LM	FALSE	0.0801938	up	1.95186	573	HMDB0000630	C00380	597	Pos Early	Pyrimidine Metabolism, Cytidine containing	Nucleotide
