# Supplementary material for: Altered milk tryptophan and tryptophan metabolites in women living with HIV
Source: Nat Commun. 2025 Oct 28;16:9437. doi: 10.1038/s41467-025-64566-w (PMC12568960; doi:10.1038/s41467-025-64566-w)
Supplement: Supplementary file 9 — Supplementary Data 6 [file 41467_2025_64566_MOESM9_ESM.xlsx]

## Sheet: emmeans, CHEU vs CHUU, avg
metabolite	contrast	estimate	SE	df	t.ratio	p.value	metadata_variable	model	weighted	padj	dir	exp_estimate	COMP_ID	HMDB	KEGG	PUBCHEM	PLATFORM	SUB.PATHWAY	SUPER.PATHWAY
tryptophan	CHEU - CHUU	-0.599967	0.0949477	184.791	-6.31892	1.91896e-09	Group3	LM	FALSE	1.55628e-06	down	0.54883	54	HMDB0000929	C00078	6305	Pos Early	Tryptophan Metabolism	Amino Acid
X-12127	CHEU - CHUU	0.952802	0.187665	189.708	5.07713	9.1123e-07	Group3	LM	FALSE	0.000369504	up	2.59296	47702				Pos Early
X-12100	CHEU - CHUU	0.514952	0.1053	183.69	4.89032	2.18955e-06	Group3	LM	FALSE	0.000523912	up	1.67356	47687				Pos Early
adrenate (22:4n6)	CHEU - CHUU	-0.397341	0.0815295	162.698	-4.87358	2.58403e-06	Group3	LM	FALSE	0.000523912	down	0.672105	32980	HMDB0002226	C16527	52828445497181	Neg	Long Chain Polyunsaturated Fatty Acid (n3 and n6)	Lipid
dimethylarginine (SDMA + ADMA)	CHEU - CHUU	0.271868	0.0588414	184.958	4.62035	7.16408e-06	Group3	LM	FALSE	0.00116201	up	1.31241	36808	HMDB0003334,HMDB0001539	C21189,C03626	123831169148	Pos Early	Urea cycle; Arginine and Proline Metabolism	Amino Acid
nisinate (24:6n3)	CHEU - CHUU	-0.469726	0.105713	174.727	-4.44342	1.56803e-05	Group3	LM	FALSE	0.00198138	down	0.625174	57810	HMDB0013025		11792612	Neg	Long Chain Polyunsaturated Fatty Acid (n3 and n6)	Lipid
dihomo-linolenate (20:3n3 or n6)	CHEU - CHUU	-0.444716	0.10049	170.829	-4.42548	1.71019e-05	Group3	LM	FALSE	0.00198138	down	0.641006	35718	HMDB0002925	C03242	5280581	Neg	Long Chain Polyunsaturated Fatty Acid (n3 and n6)	Lipid
heptadecatrienoate (17:3)*	CHEU - CHUU	-0.505234	0.124274	173.774	-4.06548	7.2532e-05	Group3	LM	FALSE	0.00735293	down	0.603364	62383		C16344	16061034	Neg	Long Chain Polyunsaturated Fatty Acid (n3 and n6)	Lipid
3-(3-amino-3-carboxypropyl)uridine*	CHEU - CHUU	0.233485	0.058535	185.795	3.98881	9.54235e-05	Group3	LM	FALSE	0.00796947	up	1.26299	62924			171198	Neg	Pyrimidine Metabolism, Uracil containing	Nucleotide
linoleoyl-arachidonoyl-glycerol (18:2/20:4) [1]*	CHEU - CHUU	-0.655364	0.16433	172.393	-3.9881	9.82673e-05	Group3	LM	FALSE	0.00796947	down	0.519253	54955	HMDB0007257		9543796	Pos Late	Diacylglycerol	Lipid
N1-methyladenosine	CHEU - CHUU	0.135335	0.0343319	186.755	3.94197	0.000114159	Group3	LM	FALSE	0.0084166	up	1.14492	15650	HMDB0003331	C02494	27476	Pos Early	Purine Metabolism, Adenine containing	Nucleotide
2-dihomo-linoleoylglycerol (20:2)*	CHEU - CHUU	-0.356672	0.0914557	161.669	-3.89994	0.000140797	Group3	LM	FALSE	0.008931	down	0.700002	62450				Neg	Monoacylglycerol	Lipid
docosapentaenoate (n3 DPA; 22:5n3)	CHEU - CHUU	-0.412729	0.107379	172.148	-3.84366	0.000170327	Group3	LM	FALSE	0.008931	down	0.661842	32504	HMDB0006528,HMDB0001976	C16513	6441454	Neg	Long Chain Polyunsaturated Fatty Acid (n3 and n6)	Lipid
dihomo-linoleate (20:2n6)	CHEU - CHUU	-0.288096	0.0750261	168.14	-3.83994	0.000174046	Group3	LM	FALSE	0.008931	down	0.74969	17805	HMDB0005060	C16525	6439848	Neg	Long Chain Polyunsaturated Fatty Acid (n3 and n6)	Lipid
linoleoyl-linolenoyl-glycerol (18:2/18:3) [1]*	CHEU - CHUU	-0.586052	0.152951	172.09	-3.83164	0.000178195	Group3	LM	FALSE	0.008931	down	0.55652	54963	HMDB0007249		14275409	Pos Late	Diacylglycerol	Lipid
3-(4-hydroxyphenyl)lactate	CHEU - CHUU	0.277474	0.0727219	183.646	3.81554	0.000185528	Group3	LM	FALSE	0.008931	up	1.31979	32197	HMDB0000755	C03672	9378	Neg	Tyrosine Metabolism	Amino Acid
succinylcarnitine (C4-DC)	CHEU - CHUU	0.302425	0.0793342	186.238	3.81204	0.00018721	Group3	LM	FALSE	0.008931	up	1.35314	37058	HMDB0061717		71464481	Pos Early	TCA Cycle	Energy
N-acetylalanine	CHEU - CHUU	0.154472	0.0412349	186.671	3.74616	0.000239169	Group3	LM	FALSE	0.0103737	up	1.16704	1585	HMDB0000766	C02847	88064	Polar	Alanine and Aspartate Metabolism	Amino Acid
arachidonate (20:4n6)	CHEU - CHUU	-0.402067	0.107299	174.068	-3.74716	0.000243034	Group3	LM	FALSE	0.0103737	down	0.668936	1110	HMDB0001043	C00219	444899	Neg	Long Chain Polyunsaturated Fatty Acid (n3 and n6)	Lipid
N2,N2-dimethylguanosine	CHEU - CHUU	0.222368	0.0599144	188.732	3.71144	0.000271085	Group3	LM	FALSE	0.0109925	up	1.24903	35137	HMDB0004824		135501639	Pos Early	Purine Metabolism, Guanine containing	Nucleotide
stearidonate (18:4n3)	CHEU - CHUU	-0.505454	0.138022	177.15	-3.66214	0.000330056	Group3	LM	FALSE	0.0123863	down	0.603231	33969	HMDB0006547	C16300	5312508	Neg	Long Chain Polyunsaturated Fatty Acid (n3 and n6)	Lipid
palmitoyl-linolenoyl-glycerol (16:0/18:3) [2]*	CHEU - CHUU	-0.422634	0.115646	169.865	-3.65454	0.000343108	Group3	LM	FALSE	0.0123863	down	0.655318	54965	HMDB0007104,HMDB0007105		3.48277e+17	Pos Late	Diacylglycerol	Lipid
linoleoyl-linoleoyl-glycerol (18:2/18:2) [1]*	CHEU - CHUU	-0.379422	0.104538	172.929	-3.62952	0.00037369	Group3	LM	FALSE	0.0123863	down	0.684257	54968	HMDB0007248		9543729	Pos Late	Diacylglycerol	Lipid
palmitoyl-linoleoyl-glycerol (16:0/18:2) [1]*	CHEU - CHUU	-0.448167	0.123556	172.223	-3.62723	0.000377197	Group3	LM	FALSE	0.0123863	down	0.638798	52633	HMDB0007103		9543695	Pos Late	Diacylglycerol	Lipid
N1-methylinosine	CHEU - CHUU	0.296852	0.0820414	186.347	3.61833	0.000381822	Group3	LM	FALSE	0.0123863	up	1.34562	48351	HMDB0002721		650095	Pos Early	Purine Metabolism, (Hypo)Xanthine/Inosine containing	Nucleotide
1-dihomo-linolenylglycerol (20:3)	CHEU - CHUU	-0.485806	0.135451	171.653	-3.58659	0.000436622	Group3	LM	FALSE	0.012772	down	0.615201	48341	HMDB0011577			Neg	Monoacylglycerol	Lipid
linoleoyl-docosahexaenoyl-glycerol (18:2/22:6) [1]*	CHEU - CHUU	-0.500087	0.139831	173.343	-3.57637	0.000451699	Group3	LM	FALSE	0.012772	down	0.606478	54949	HMDB0007266		9543899	Pos Late	Diacylglycerol	Lipid
retinol (vitamin A)	CHEU - CHUU	-0.381852	0.106951	173.433	-3.57036	0.000461391	Group3	LM	FALSE	0.012772	down	0.682596	1806	HMDB0000305	C00473	445354	Pos Late	Vitamin A Metabolism	Cofactors and Vitamins
stearoyl-linoleoyl-glycerol (18:0/18:2) [2]*	CHEU - CHUU	-0.452307	0.126767	166.192	-3.56804	0.000470222	Group3	LM	FALSE	0.012772	down	0.636159	54947				Pos Late	Diacylglycerol	Lipid
linoleoyl-docosahexaenoyl-glycerol (18:2/22:6) [2]*	CHEU - CHUU	-0.41525	0.116489	170.88	-3.56472	0.000472455	Group3	LM	FALSE	0.012772	down	0.660175	54950	HMDB0007266		9543899	Pos Late	Diacylglycerol	Lipid
1-dihomo-linoleoylglycerol (20:2)	CHEU - CHUU	-0.453892	0.129292	168.335	-3.5106	0.000573833	Group3	LM	FALSE	0.0150122	down	0.635151	35103				Neg	Monoacylglycerol	Lipid
1-oleoyl-GPS (18:1)	CHEU - CHUU	0.150783	0.0432394	169.164	3.48716	0.000622111	Group3	LM	FALSE	0.0157666	up	1.16274	19260	HMDB0061694		85036846	Neg	Lysophospholipid	Lipid
N1-methylguanosine	CHEU - CHUU	0.229658	0.0662016	178.255	3.46907	0.000654872	Group3	LM	FALSE	0.016094	up	1.25817	31609	HMDB0001563		96373	Pos Early	Purine Metabolism, Guanine containing	Nucleotide
X-25212	CHEU - CHUU	-0.427866	0.123937	172.272	-3.4523	0.000699363	Group3	LM	FALSE	0.0163312	down	0.651899	62393				Pos Late
oleoyl-linoleoyl-glycerol (18:1/18:2) [1]	CHEU - CHUU	-0.382009	0.110903	171.971	-3.44453	0.000718692	Group3	LM	FALSE	0.0163312	down	0.682489	46798	HMDB0007219		14275396	Pos Late	Diacylglycerol	Lipid
linoleoyl-linoleoyl-glycerol (18:2/18:2) [2]*	CHEU - CHUU	-0.383613	0.111474	171.252	-3.44127	0.000727502	Group3	LM	FALSE	0.0163312	down	0.681395	54969	HMDB0007248		9543729	Pos Late	Diacylglycerol	Lipid
linolenate [alpha or gamma; (18:3n3 or 6)]	CHEU - CHUU	-0.439831	0.128134	176.176	-3.4326	0.000745073	Group3	LM	FALSE	0.0163312	down	0.644145	34035	HMDB0003073,HMDB0001388	C06426,C06427	52809335280934	Neg	Long Chain Polyunsaturated Fatty Acid (n3 and n6)	Lipid
hexadecadienoate (16:2n6)	CHEU - CHUU	-0.394574	0.115521	177.36	-3.41561	0.000788944	Group3	LM	FALSE	0.0168377	down	0.673967	57652	HMDB0000477		13932172	Neg	Long Chain Polyunsaturated Fatty Acid (n3 and n6)	Lipid
palmitoyl-linoleoyl-glycerol (16:0/18:2) [2]*	CHEU - CHUU	-0.306995	0.0904442	172.145	-3.39431	0.000854024	Group3	LM	FALSE	0.0174257	down	0.735654	52634	HMDB0007103		131801744	Pos Late	Diacylglycerol	Lipid
5-hydroxylysine	CHEU - CHUU	0.35555	0.104901	181.375	3.38937	0.000859465	Group3	LM	FALSE	0.0174257	up	1.42697	15685	HMDB0000450	C16741	3032849	Pos Early	Lysine Metabolism	Amino Acid
palmitoyl-arachidonoyl-glycerol (16:0/20:4) [2]*	CHEU - CHUU	-0.378674	0.11294	171.984	-3.35288	0.000983572	Group3	LM	FALSE	0.0193202	down	0.684769	54958	HMDB0007112		9543736	Pos Late	Diacylglycerol	Lipid
N-acetylserine	CHEU - CHUU	0.169865	0.0508288	191.486	3.3419	0.00100056	Group3	LM	FALSE	0.0193202	up	1.18514	37076	HMDB0002931		65249	Polar	Glycine, Serine and Threonine Metabolism	Amino Acid
cytosine	CHEU - CHUU	0.307147	0.0929426	180.831	3.3047	0.00114637	Group3	LM	FALSE	0.020507	up	1.35954	573	HMDB0000630	C00380	597	Pos Early	Pyrimidine Metabolism, Cytidine containing	Nucleotide
myristoyl-linoleoyl-glycerol (14:0/18:2) [2]*	CHEU - CHUU	-0.327417	0.0990205	169.932	-3.30656	0.00115248	Group3	LM	FALSE	0.020507	down	0.720783	57408	HMDB0007016		14275352	Pos Late	Diacylglycerol	Lipid
docosadienoate (22:2n6)	CHEU - CHUU	-0.217424	0.0658909	167.189	-3.29976	0.0011827	Group3	LM	FALSE	0.020507	down	0.804589	32415	HMDB0061714	C16533	5282807	Neg	Long Chain Polyunsaturated Fatty Acid (n3 and n6)	Lipid
1-myristoyl-GPI (14:0)*	CHEU - CHUU	-0.440912	0.134123	169.88	-3.28737	0.00122894	Group3	LM	FALSE	0.020507	down	0.64345	61829				Neg	Lysophospholipid	Lipid
1-arachidonylglycerol (20:4)	CHEU - CHUU	-0.405387	0.123426	171.545	-3.28445	0.0012387	Group3	LM	FALSE	0.020507	down	0.666719	34397	HMDB11578	C13857	160199805282281	Neg	Monoacylglycerol	Lipid
X-23277	CHEU - CHUU	-0.472123	0.144116	170.682	-3.27599	0.0012753	Group3	LM	FALSE	0.020507	down	0.623677	48973				Neg
N6-carbamoylthreonyladenosine	CHEU - CHUU	0.147403	0.0450925	186.433	3.2689	0.00128565	Group3	LM	FALSE	0.020507	up	1.15882	35157	HMDB0041623		161466	Neg	Purine Metabolism, Adenine containing	Nucleotide
oleoyl-linoleoyl-glycerol (18:1/18:2) [2]	CHEU - CHUU	-0.289338	0.0883948	170.197	-3.27324	0.0012877	Group3	LM	FALSE	0.020507	down	0.748759	46799	HMDB0007219		71433693	Pos Late	Diacylglycerol	Lipid
betaine	CHEU - CHUU	0.302664	0.0926196	187.069	3.26782	0.00128959	Group3	LM	FALSE	0.020507	up	1.35346	3141	HMDB0000043	C00719	247	Pos Early	Glycine, Serine and Threonine Metabolism	Amino Acid
oleoylcholine	CHEU - CHUU	-0.276866	0.0857102	172.77	-3.23026	0.00148068	Group3	LM	FALSE	0.0223089	down	0.758156	53260	HMDB0240596		59040790	Pos Late	Fatty Acid Metabolism (Acyl Choline)	Lipid
aconitate [cis or trans]	CHEU - CHUU	-0.187931	0.0582628	187.398	-3.22557	0.00148361	Group3	LM	FALSE	0.0223089	down	0.828672	46173	HMDB0000958,HMDB000072	C004174,C02341	444212643757	Neg	TCA Cycle	Energy
linoleate (18:2n6)	CHEU - CHUU	-0.296284	0.0920428	171.771	-3.21898	0.00153826	Group3	LM	FALSE	0.0223089	down	0.743576	1105	HMDB0006270,HMDB0000673	C01595	5280450	Neg	Long Chain Polyunsaturated Fatty Acid (n3 and n6)	Lipid
N,N,N-trimethyl-5-aminovalerate	CHEU - CHUU	0.273246	0.0850292	190.079	3.21355	0.00154023	Group3	LM	FALSE	0.0223089	up	1.31422	57687			14274897	Pos Early	Lysine Metabolism	Amino Acid
oleoyl-arachidonoyl-glycerol (18:1/20:4) [2]*	CHEU - CHUU	-0.34937	0.108642	171.595	-3.21581	0.00155465	Group3	LM	FALSE	0.0223089	down	0.705132	54961	HMDB0007228		9543786	Pos Late	Diacylglycerol	Lipid
palmitoyl-dihomo-linolenoyl-glycerol (16:0/20:3n3 or 6) [2]*	CHEU - CHUU	-0.570529	0.177588	172.468	-3.21265	0.0015695	Group3	LM	FALSE	0.0223089	down	0.565226	54941				Pos Late	Diacylglycerol	Lipid
10-heptadecenoate (17:1n7)	CHEU - CHUU	-0.350022	0.10915	175.397	-3.20678	0.00159545	Group3	LM	FALSE	0.0223089	down	0.704673	33971	HMDB0060038		5312435	Neg	Long Chain Monounsaturated Fatty Acid	Lipid
palmitoylcholine	CHEU - CHUU	-0.284927	0.0899329	172.379	-3.16821	0.00181473	Group3	LM	FALSE	0.0249449	down	0.752069	52944	HMDB0240592		151731	Pos Late	Fatty Acid Metabolism (Acyl Choline)	Lipid
N-acetylglutamate	CHEU - CHUU	0.30383	0.0975649	186.634	3.11413	0.0021357	Group3	LM	FALSE	0.0286243	up	1.35504	15720	HMDB0001138	C00624	70914	Pos Early	Glutamate Metabolism	Amino Acid
diacylglycerol (16:1/18:2 [2], 16:0/18:3 [1])*	CHEU - CHUU	-0.318164	0.102091	168.152	-3.11646	0.002153	Group3	LM	FALSE	0.0286243	down	0.727484	54966				Pos Late	Diacylglycerol	Lipid
stearoyl-arachidonoyl-glycerol (18:0/20:4) [2]*	CHEU - CHUU	-0.438283	0.141344	174.016	-3.10082	0.0022517	Group3	LM	FALSE	0.0294537	down	0.645143	57449	HMDB0007170		6438587	Pos Late	Diacylglycerol	Lipid
myristoyl-linoleoyl-glycerol (14:0/18:2) [1]*	CHEU - CHUU	-0.392831	0.129091	172.988	-3.04305	0.00270739	Group3	LM	FALSE	0.0347204	down	0.675143	57407	HMDB0007016		14275352	Pos Late	Diacylglycerol	Lipid
N6,N6,N6-trimethyllysine	CHEU - CHUU	0.246427	0.0811821	189.086	3.03548	0.00273996	Group3	LM	FALSE	0.0347204	up	1.27945	1498	HMDB0001325	C03793	440120	Pos Early	Lysine Metabolism	Amino Acid
1-pentadecanoylglycerol (15:0)	CHEU - CHUU	-0.429414	0.141599	177.574	-3.0326	0.00278789	Group3	LM	FALSE	0.0347843	down	0.65089	47898			190750	Neg	Monoacylglycerol	Lipid
eicosapentaenoate (EPA; 20:5n3)	CHEU - CHUU	-0.431183	0.142681	175.589	-3.02202	0.00288656	Group3	LM	FALSE	0.0354697	down	0.64974	18467	HMDB0001999	C06428	446284	Neg	Long Chain Polyunsaturated Fatty Acid (n3 and n6)	Lipid
2'-O-methylcytidine	CHEU - CHUU	0.270731	0.089858	178.384	3.01288	0.00296424	Group3	LM	FALSE	0.0358806	up	1.31092	57554			150971	Pos Early	Pyrimidine Metabolism, Cytidine containing	Nucleotide
androsterone sulfate	CHEU - CHUU	-0.121276	0.0404518	182.54	-2.99804	0.00309588	Group3	LM	FALSE	0.0360709	down	0.885789	31591	HMDB0002759		159663	Neg	Androgenic Steroids	Lipid
2-arachidonoylglycerol (20:4)	CHEU - CHUU	-0.380531	0.126816	170.329	-3.00066	0.00309872	Group3	LM	FALSE	0.0360709	down	0.683498	19266	HMDB0004666	C13856	5282280	Neg	Monoacylglycerol	Lipid
5-methyluridine (ribothymidine)	CHEU - CHUU	-0.319412	0.106712	185.943	-2.99322	0.00313568	Group3	LM	FALSE	0.0360709	down	0.726576	35136	HMDB0000884		445408	Neg	Pyrimidine Metabolism, Uracil containing	Nucleotide
lactosyl-N-stearoyl-sphingosine (d18:1/18:0)*	CHEU - CHUU	-0.42389	0.141708	184.351	-2.9913	0.00315787	Group3	LM	FALSE	0.0360709	down	0.654496	54980	HMDB0011591		10260120	Pos Late	Lactosylceramides (LCER)	Lipid
palmitoleoyl-linoleoyl-glycerol (16:1/18:2) [1]*	CHEU - CHUU	-0.377498	0.126724	168.954	-2.9789	0.0033191	Group3	LM	FALSE	0.037386	down	0.685575	54967	HMDB0007132		9543699	Pos Late	Diacylglycerol	Lipid
2-linoleoylglycerol (18:2)	CHEU - CHUU	-0.314487	0.106293	167.896	-2.95867	0.00353612	Group3	LM	FALSE	0.0392849	down	0.730164	32506	HMDB0011538		5365676	Neg	Monoacylglycerol	Lipid
glycerol	CHEU - CHUU	-0.284812	0.0966934	179.317	-2.94552	0.00365201	Group3	LM	FALSE	0.0400241	down	0.752156	15122	HMDB0000131	C00116	753	Neg	Glycerolipid Metabolism	Lipid
3-indoxyl sulfate	CHEU - CHUU	0.296835	0.100997	185.778	2.93904	0.00370998	Group3	LM	FALSE	0.0401173	up	1.34559	27672	HMDB0000682		10258	Neg	Tryptophan Metabolism	Amino Acid
X-26266	CHEU - CHUU	-0.423796	0.144406	170.001	-2.93475	0.00379971	Group3	LM	FALSE	0.0401598	down	0.654558	65030				Pos Late
docosahexaenoate (DHA; 22:6n3)	CHEU - CHUU	-0.26069	0.0888315	165.798	-2.93466	0.00381295	Group3	LM	FALSE	0.0401598	down	0.77052	44675	HMDB0002183	C06429	445580	Neg	Long Chain Polyunsaturated Fatty Acid (n3 and n6)	Lipid
X-25422	CHEU - CHUU	0.366968	0.125563	185.38	2.92259	0.00390347	Group3	LM	FALSE	0.0405861	up	1.44335	62719				Pos Early
linoleoyl-linolenoyl-glycerol (18:2/18:3) [2]*	CHEU - CHUU	-0.424158	0.145334	169.98	-2.9185	0.00399341	Group3	LM	FALSE	0.0409957	down	0.654321	54964	HMDB0007250		9543737	Pos Late	Diacylglycerol	Lipid
1-linolenoylglycerol (18:3)	CHEU - CHUU	-0.502466	0.173624	170.089	-2.89399	0.00430227	Group3	LM	FALSE	0.0436143	down	0.605037	34393	HMDB0011569		53480978	Neg	Monoacylglycerol	Lipid
asparagine	CHEU - CHUU	0.252897	0.088484	184.512	2.85812	0.00475166	Group3	LM	FALSE	0.0475377	up	1.28775	512	HMDB0000168	C00152	6267	Polar	Alanine and Aspartate Metabolism	Amino Acid
palmitoleoyl-arachidonoyl-glycerol (16:1/20:4) [2]*	CHEU - CHUU	-0.581053	0.203271	164.74	-2.85851	0.00480652	Group3	LM	FALSE	0.0475377	down	0.559309	57406				Pos Late	Diacylglycerol	Lipid
N6-methyllysine	CHEU - CHUU	0.505079	0.178093	191.635	2.83604	0.00505835	Group3	LM	FALSE	0.0494256	up	1.65712	62860	HMDB0002038	C02728	164795	Pos Early	Lysine Metabolism	Amino Acid
nicotinamide ribonucleotide (NMN)	CHEU - CHUU	-0.45168	0.159624	181.698	-2.82965	0.00518415	Group3	LM	FALSE	0.0500517	NS	0.636558	22152	HMDB0000229	C00455	14180	Pos Early	Nicotinate and Nicotinamide Metabolism	Cofactors and Vitamins
1-myristoylglycerol (14:0)	CHEU - CHUU	-0.462265	0.165494	176.857	-2.79324	0.00579329	Group3	LM	FALSE	0.0548736	NS	0.629856	35625	HMDB0011561	C01885	10957631	Neg	Monoacylglycerol	Lipid
palmitoleate (16:1n7)	CHEU - CHUU	-0.335254	0.12009	177.177	-2.79168	0.00581891	Group3	LM	FALSE	0.0548736	NS	0.715156	33447	HMDB0003229	C08362	445638	Neg	Long Chain Monounsaturated Fatty Acid	Lipid
tyramine O-sulfate	CHEU - CHUU	0.13611	0.0488681	169.66	2.78525	0.00595705	Group3	LM	FALSE	0.0555306	NS	1.14581	48408	HMDB0006409		153005	Neg	Tyrosine Metabolism	Amino Acid
X-25948	CHEU - CHUU	0.311692	0.112442	177.108	2.77202	0.00616661	Group3	LM	FALSE	0.0560213	NS	1.36573	63899				Pos Early
2-myristoylglycerol (14:0)	CHEU - CHUU	-0.411396	0.148405	175.111	-2.77211	0.00617196	Group3	LM	FALSE	0.0560213	NS	0.662724	34383	HMDB0011530		137938	Neg	Monoacylglycerol	Lipid
margarate (17:0)	CHEU - CHUU	-0.185167	0.0668558	175.121	-2.76964	0.00621691	Group3	LM	FALSE	0.0560213	NS	0.830966	1121	HMDB0002259		10465	Neg	Long Chain Saturated Fatty Acid	Lipid
laurate (12:0)	CHEU - CHUU	-0.305001	0.110943	178.703	-2.74917	0.00658848	Group3	LM	FALSE	0.0587171	NS	0.737123	1645	HMDB0000638	C02679	3893	Neg	Medium Chain Fatty Acid	Lipid
1-(1-enyl-stearoyl)-GPE (P-18:0)*	CHEU - CHUU	0.282106	0.102768	175.671	2.74509	0.00667846	Group3	LM	FALSE	0.0588721	NS	1.32592	39271	HMDB0240598			Pos Late	Lysoplasmalogen	Lipid
stearoyl-linoleoyl-glycerol (18:0/18:2) [1]*	CHEU - CHUU	-0.613543	0.225999	175.587	-2.7148	0.00729355	Group3	LM	FALSE	0.0629318	NS	0.541429	54948				Pos Late	Diacylglycerol	Lipid
diacylglycerol (14:0/18:1, 16:0/16:1) [2]*	CHEU - CHUU	-0.367132	0.135205	172.305	-2.71538	0.00729419	Group3	LM	FALSE	0.0629318	NS	0.692718	54954				Pos Late	Diacylglycerol	Lipid
myristate (14:0)	CHEU - CHUU	-0.257816	0.0959589	179.54	-2.68673	0.00789305	Group3	LM	FALSE	0.0671385	NS	0.772737	1365	HMDB0000806	C06424	11005	Neg	Long Chain Saturated Fatty Acid	Lipid
1-linoleoylglycerol (18:2)	CHEU - CHUU	-0.384416	0.143131	171.543	-2.68577	0.00794734	Group3	LM	FALSE	0.0671385	NS	0.680848	27447	HMDB0011568		5283469	Neg	Monoacylglycerol	Lipid
10-nonadecenoate (19:1n9)	CHEU - CHUU	-0.23112	0.0862644	171.556	-2.67921	0.00809815	Group3	LM	FALSE	0.0677072	NS	0.793644	33972	HMDB0013622		5312513	Neg	Long Chain Monounsaturated Fatty Acid	Lipid
stearoyl-docosahexaenoyl-glycerol (18:0/22:6) [1]*	CHEU - CHUU	-0.344027	0.128834	176.314	-2.67031	0.0082869	Group3	LM	FALSE	0.0677174	NS	0.70891	57387	HMDB0056061			Pos Late	Diacylglycerol	Lipid
oleoyl-arachidonoyl-glycerol (18:1/20:4) [1]*	CHEU - CHUU	-0.402572	0.150767	174.188	-2.67016	0.00829911	Group3	LM	FALSE	0.0677174	NS	0.668598	54960	HMDB0007228		9543786	Pos Late	Diacylglycerol	Lipid
linoleoylcholine*	CHEU - CHUU	-0.236521	0.0886857	180.46	-2.66696	0.00834986	Group3	LM	FALSE	0.0677174	NS	0.789369	57463	HMDB0013213		53481656	Pos Late	Fatty Acid Metabolism (Acyl Choline)	Lipid
taurochenodeoxycholate	CHEU - CHUU	0.0852499	0.0320143	171.033	2.66287	0.00848738	Group3	LM	FALSE	0.0681511	NS	1.08899	18494	HMDB0000951	C05465	387316	Neg	Primary Bile Acid Metabolism	Lipid
1-docosahexaenoylglycerol (22:6)	CHEU - CHUU	-0.355547	0.134085	169.77	-2.65165	0.00876855	Group3	LM	FALSE	0.0697186	NS	0.70079	35153	HMDB0011587		53480995	Neg	Monoacylglycerol	Lipid
palmitoyl-docosahexaenoyl-glycerol (16:0/22:6) [2]*	CHEU - CHUU	-0.357721	0.135243	170.538	-2.64503	0.00893149	Group3	LM	FALSE	0.0703247	NS	0.699268	57374	HMDB0007121		9543827	Pos Late	Diacylglycerol	Lipid
nicotinamide adenine dinucleotide (NAD+)	CHEU - CHUU	-0.274699	0.104851	173.582	-2.61991	0.00957449	Group3	LM	FALSE	0.0746626	NS	0.759801	5278		C00003	5892	Neg	Nicotinate and Nicotinamide Metabolism	Cofactors and Vitamins
lactosyl-N-arachidoyl-sphingosine (d18:1/20:0)*	CHEU - CHUU	-0.345853	0.132784	183.764	-2.60462	0.0099503	Group3	LM	FALSE	0.0756429	NS	0.707617	57425	HMDB0011593	C01290	53481000	Pos Late	Lactosylceramides (LCER)	Lipid
cholate	CHEU - CHUU	0.236581	0.0908332	181.41	2.60457	0.00996165	Group3	LM	FALSE	0.0756429	NS	1.26691	22842	HMDB0000619	C00695	221493	Neg	Primary Bile Acid Metabolism	Lipid
16alpha-hydroxy DHEA 3-sulfate	CHEU - CHUU	0.0179939	0.0069058	151.719	2.60562	0.0100841	Group3	LM	FALSE	0.0756429	NS	1.01816	38168	HMDB0062544		20848950	Neg	Androgenic Steroids	Lipid
methionine sulfone	CHEU - CHUU	0.363023	0.139661	185.783	2.59932	0.0100912	Group3	LM	FALSE	0.0756429	NS	1.43767	44878	HMDB0062174		69961	Pos Early	Methionine, Cysteine, SAM and Taurine Metabolism	Amino Acid
stearoyl-docosahexaenoyl-glycerol (18:0/22:6) [2]*	CHEU - CHUU	-0.367885	0.141587	175.114	-2.59831	0.0101666	Group3	LM	FALSE	0.0756429	NS	0.692197	57368				Pos Late	Diacylglycerol	Lipid
1-stearoyl-GPS (18:0)*	CHEU - CHUU	0.28775	0.111134	171.155	2.58922	0.0104474	Group3	LM	FALSE	0.0770256	NS	1.33342	45966	HMDB0061698		74819135	Neg	Lysophospholipid	Lipid
phenylalanine	CHEU - CHUU	0.138052	0.0534635	181.458	2.58218	0.0106065	Group3	LM	FALSE	0.0774943	NS	1.14804	64	HMDB0000159	C00079	6140	Pos Early	Phenylalanine Metabolism	Amino Acid
2S,3R-dihydroxybutyrate	CHEU - CHUU	0.35283	0.138095	182.165	2.55498	0.0114369	Group3	LM	FALSE	0.0821623	NS	1.42309	62950	HMDB0002453		10964471	Polar	Fatty Acid, Dihydroxy	Lipid
1-margaroylglycerol (17:0)	CHEU - CHUU	-0.342847	0.134173	177.829	-2.55526	0.011448	Group3	LM	FALSE	0.0821623	NS	0.709747	34391			107036	Neg	Monoacylglycerol	Lipid
1-(1-enyl-oleoyl)-GPE (P-18:1)*	CHEU - CHUU	0.225844	0.0885538	173.803	2.55036	0.0116244	Group3	LM	FALSE	0.0826965	NS	1.25338	44621				Pos Late	Lysoplasmalogen	Lipid
2-stearoyl-GPE (18:0)*	CHEU - CHUU	0.300703	0.119144	177.334	2.52386	0.0124856	Group3	LM	FALSE	0.0873305	NS	1.35081	41220	HMDB0011129		9065845353480660	Neg	Lysophospholipid	Lipid
caprate (10:0)	CHEU - CHUU	-0.286559	0.113557	178.901	-2.52347	0.0124912	Group3	LM	FALSE	0.0873305	NS	0.750843	1642	HMDB0000511	C01571	2969	Neg	Medium Chain Fatty Acid	Lipid
ceramide (d18:1/14:0, d16:1/16:0)*	CHEU - CHUU	-0.318519	0.126599	172.835	-2.51597	0.0127819	Group3	LM	FALSE	0.0885996	NS	0.727225	57432	HMDB0240681,HMDB0011773			Pos Late	Ceramides	Lipid
eicosenoate (20:1)	CHEU - CHUU	-0.179871	0.0717912	171.526	-2.50547	0.0131608	Group3	LM	FALSE	0.0904523	NS	0.835378	33587	HMDB0002231,HMDB0062436	C16526	5.28277e+18	Neg	Long Chain Monounsaturated Fatty Acid	Lipid
trans-4-hydroxyproline	CHEU - CHUU	0.210264	0.0840964	178.87	2.50028	0.0133094	Group3	LM	FALSE	0.0907052	NS	1.234	32306	HMDB0000725	C01157	5810	Pos Early	Urea cycle; Arginine and Proline Metabolism	Amino Acid
1-palmitoylglycerol (16:0)	CHEU - CHUU	-0.336544	0.135654	176.14	-2.4809	0.0140435	Group3	LM	FALSE	0.0949108	NS	0.714235	21127	HMDB0011564		14900	Neg	Monoacylglycerol	Lipid
glycine	CHEU - CHUU	0.20207	0.0817464	188.087	2.47191	0.014328	Group3	LM	FALSE	0.0960332	NS	1.22393	58	HMDB0000123	C00037	750	Pos Early	Glycine, Serine and Threonine Metabolism	Amino Acid
imidazole lactate	CHEU - CHUU	0.198226	0.0808965	191.778	2.45037	0.0151679	Group3	LM	FALSE	0.100829	NS	1.21924	15716	HMDB0002320	C05568	793	Pos Early	Histidine Metabolism	Amino Acid
pyridoxamine	CHEU - CHUU	-0.439074	0.179685	181.97	-2.44357	0.0154967	Group3	LM	FALSE	0.102177	NS	0.644633	2150	HMDB0001431	C00534	1052	Pos Early	Vitamin B6 Metabolism	Cofactors and Vitamins
1-oleoylglycerol (18:1)	CHEU - CHUU	-0.265435	0.108695	162.927	-2.44202	0.0156745	Group3	LM	FALSE	0.102516	NS	0.766872	21184	HMDB0011567		5283468	Neg	Monoacylglycerol	Lipid
oleate/vaccenate (18:1)	CHEU - CHUU	-0.192631	0.0791059	171.817	-2.43511	0.0159097	Group3	LM	FALSE	0.102892	NS	0.824786	52285	HMDB0003231,HMDB0000573,HMDB0240219,HMDB0000207	C21944,C08367,C01712,C00712	5.28276e+25	Neg	Long Chain Monounsaturated Fatty Acid	Lipid
hydroxyasparagine**	CHEU - CHUU	0.23854	0.0981359	184.678	2.43071	0.0160252	Group3	LM	FALSE	0.102892	NS	1.26939	62060	HMDB32332	C20631	15991574	Pos Early	Alanine and Aspartate Metabolism	Amino Acid
gamma-glutamylglutamate	CHEU - CHUU	0.45918	0.189041	182.01	2.429	0.0161125	Group3	LM	FALSE	0.102892	NS	1.58278	36738	HMDB0011737	C05282	92865	Pos Early	Gamma-glutamyl Amino Acid	Peptide
palmitate (16:0)	CHEU - CHUU	-0.106975	0.0443696	173.142	-2.41101	0.0169546	Group3	LM	FALSE	0.107423	NS	0.898548	1336	HMDB0000220	C00249	985	Neg	Long Chain Saturated Fatty Acid	Lipid
sphingomyelin (d18:2/14:0, d18:1/14:1)*	CHEU - CHUU	-0.209782	0.0875872	180.678	-2.39512	0.017637	Group3	LM	FALSE	0.110881	NS	0.810761	47154	HMDB0240637,HMDB0240612			Pos Late	Sphingomyelins	Lipid
3-aminoisobutyrate	CHEU - CHUU	0.322105	0.134792	188.817	2.38965	0.0178489	Group3	LM	FALSE	0.11135	NS	1.38003	1566	HMDB0002166	C05145	64956	Pos Early	Pyrimidine Metabolism, Thymine containing	Nucleotide
palmitoyl-docosahexaenoyl-glycerol (16:0/22:6) [1]*	CHEU - CHUU	-0.307985	0.129622	172.359	-2.37603	0.0185972	Group3	LM	FALSE	0.115132	NS	0.734926	57373	HMDB0007121		9543827	Pos Late	Diacylglycerol	Lipid
10-undecenoate (11:1n1)	CHEU - CHUU	-0.314757	0.133175	183.894	-2.36347	0.019148	Group3	LM	FALSE	0.117644	NS	0.729966	32497	HMDB0033724	C13910	14891	Neg	Medium Chain Fatty Acid	Lipid
N-lactoyl valine	CHEU - CHUU	0.0283261	0.0119844	138.001	2.36359	0.0194935	Group3	LM	FALSE	0.118866	NS	1.02873	64883				Neg	Lactoyl Amino Acid	Amino Acid
X-24035	CHEU - CHUU	-0.280437	0.119557	174.958	-2.34563	0.0201157	Group3	LM	FALSE	0.121517	NS	0.755453	52064				Pos Late
glycocholenate sulfate*	CHEU - CHUU	0.0094249	0.0040176	145.623	2.3459	0.0203297	Group3	LM	FALSE	0.121517	NS	1.00947	32599				Neg	Secondary Bile Acid Metabolism	Lipid
mannitol/sorbitol	CHEU - CHUU	-0.108893	0.0465362	180.751	-2.33996	0.0203777	Group3	LM	FALSE	0.121517	NS	0.896827	46142	HMDB0000247,HMDB0000765	C00392,C00794	57806251	Polar	Fructose, Mannose and Galactose Metabolism	Carbohydrate
2-piperidinone	CHEU - CHUU	0.232687	0.0996875	183.048	2.33416	0.0206724	Group3	LM	FALSE	0.122375	NS	1.26199	43400	HMDB0011749		12665	Pos Early	Food Component/Plant	Xenobiotics
kynurenine	CHEU - CHUU	0.246357	0.106253	181.315	2.31859	0.0215327	Group3	LM	FALSE	0.124705	NS	1.27936	15140	HMDB0000684	C00328	161166	Pos Early	Tryptophan Metabolism	Amino Acid
1-stearoyl-GPC (18:0)	CHEU - CHUU	0.239286	0.103209	171.537	2.31846	0.0216041	Group3	LM	FALSE	0.124705	NS	1.27034	33961	HMDB0010384		497300	Pos Late	Lysophospholipid	Lipid
pyridoxal	CHEU - CHUU	-0.246187	0.106304	178.08	-2.31588	0.0217041	Group3	LM	FALSE	0.124705	NS	0.781776	1651	HMDB0001545	C00250	1050	Pos Early	Vitamin B6 Metabolism	Cofactors and Vitamins
linolenoyl-linolenoyl-glycerol (18:3/18:3) [2]*	CHEU - CHUU	-0.445357	0.192406	175.248	-2.31467	0.0217907	Group3	LM	FALSE	0.124705	NS	0.640596	54952	HMDB0007278		14275411	Pos Late	Diacylglycerol	Lipid
1-palmitoleoylglycerol (16:1)*	CHEU - CHUU	-0.376008	0.162472	171.837	-2.31429	0.0218349	Group3	LM	FALSE	0.124705	NS	0.686597	52431	HMDB0011565			Neg	Monoacylglycerol	Lipid
2,3-dihydroxy-5-methylthio-4-pentenoate (DMTPA)*	CHEU - CHUU	0.115243	0.0500723	190.764	2.30154	0.0224417	Group3	LM	FALSE	0.12642	NS	1.12215	62805	HMDB0240388			Neg	Methionine, Cysteine, SAM and Taurine Metabolism	Amino Acid
1-methyl-4-imidazoleacetate	CHEU - CHUU	0.155608	0.067593	184.087	2.30213	0.022447	Group3	LM	FALSE	0.12642	NS	1.16837	32350	HMDB0002820	C05828	75810	Pos Early	Histidine Metabolism	Amino Acid
linoleoyl-arachidonoyl-glycerol (18:2/20:4) [2]*	CHEU - CHUU	-0.299326	0.130135	174.797	-2.30011	0.0226235	Group3	LM	FALSE	0.126535	NS	0.741317	54956	HMDB0007257		9543796	Pos Late	Diacylglycerol	Lipid
ceramide (d18:2/24:1, d18:1/24:2)*	CHEU - CHUU	-0.227942	0.0997843	161.987	-2.28435	0.0236492	Group3	LM	FALSE	0.130233	NS	0.79617	57443	HMDB0240679,HMDB0240680			Pos Late	Ceramides	Lipid
X-12544	CHEU - CHUU	-0.172353	0.0755816	179.238	-2.28036	0.0237638	Group3	LM	FALSE	0.130233	NS	0.841682	46510				Neg
X-25950	CHEU - CHUU	0.168949	0.0741048	183.426	2.27987	0.0237663	Group3	LM	FALSE	0.130233	NS	1.18406	63901				Pos Early
5-dodecenoate (12:1n7)	CHEU - CHUU	-0.262212	0.115188	179.113	-2.27639	0.0240062	Group3	LM	FALSE	0.130665	NS	0.769348	33968	HMDB0000529		5312378	Neg	Medium Chain Fatty Acid	Lipid
sarcosine	CHEU - CHUU	0.319371	0.142011	184.257	2.24891	0.0257021	Group3	LM	FALSE	0.138855	NS	1.37626	1516	HMDB0000271	C00213	1088	Pos Early	Glycine, Serine and Threonine Metabolism	Amino Acid
X-12026	CHEU - CHUU	0.225018	0.100223	186.481	2.24516	0.025932	Group3	LM	FALSE	0.138855	NS	1.25234	47905				Neg
N-acetylarginine	CHEU - CHUU	0.208641	0.0929973	188.966	2.24351	0.0260246	Group3	LM	FALSE	0.138855	NS	1.232	33953	HMDB0004620	C02562	67427	Pos Early	Urea cycle; Arginine and Proline Metabolism	Amino Acid
1-stearoyl-GPE (18:0)	CHEU - CHUU	0.229771	0.102684	173.447	2.23764	0.0265174	Group3	LM	FALSE	0.140559	NS	1.25831	42398	HMDB0011130		9547068	Pos Late	Lysophospholipid	Lipid
2-hydroxyglutarate	CHEU - CHUU	0.213992	0.0961545	186.773	2.2255	0.027244	Group3	LM	FALSE	0.143473	NS	1.23861	37253	HMDB0059655	C02630	43	Polar	Fatty Acid, Dicarboxylate	Lipid
2,4-dihydroxybutyrate	CHEU - CHUU	0.20322	0.0918807	187.118	2.21178	0.0281923	Group3	LM	FALSE	0.14751	NS	1.22534	62951	HMDB0000360		192742	Polar	Fatty Acid, Dihydroxy	Lipid
lactosyl-N-behenoyl-sphingosine (d18:1/22:0)*	CHEU - CHUU	-0.25948	0.117556	179.484	-2.20729	0.0285619	Group3	LM	FALSE	0.148485	NS	0.771453	57422	HMDB0011594		44260143	Pos Late	Lactosylceramides (LCER)	Lipid
2-palmitoleoylglycerol (16:1)*	CHEU - CHUU	-0.352798	0.160245	170.313	-2.20162	0.0290361	Group3	LM	FALSE	0.149989	NS	0.702719	52432	HMDB0011534		53480960	Neg	Monoacylglycerol	Lipid
glucose	CHEU - CHUU	-0.152864	0.0697332	177.088	-2.19213	0.0296745	Group3	LM	FALSE	0.152317	NS	0.858246	48152	HMDB0000122	C00031	5793	Polar	Glycolysis, Gluconeogenesis, and Pyruvate Metabolism	Carbohydrate
palmitoyl-oleoyl-glycerol (16:0/18:1) [2]*	CHEU - CHUU	-0.268273	0.122786	172.79	-2.18489	0.0302434	Group3	LM	FALSE	0.15426	NS	0.764699	54942	HMDB0007102	C13861	5282283	Pos Late	Diacylglycerol	Lipid
N-acetyl-isoputreanine	CHEU - CHUU	0.151084	0.0695315	189.721	2.17288	0.0310287	Group3	LM	FALSE	0.157277	NS	1.16309	62309			131802901	Pos Early	Polyamine Metabolism	Amino Acid
X-12411	CHEU - CHUU	0.32258	0.148965	191.17	2.16547	0.0315899	Group3	LM	FALSE	0.159127	NS	1.38068	46616				Neg
hexadecatrienoate (16:3n3)	CHEU - CHUU	-0.4101	0.19137	172.924	-2.14297	0.0335136	Group3	LM	FALSE	0.167775	NS	0.663584	57651			91820460	Neg	Long Chain Polyunsaturated Fatty Acid (n3 and n6)	Lipid
guaiacol sulfate	CHEU - CHUU	0.30486	0.142669	181.991	2.13684	0.0339468	Group3	LM	FALSE	0.168189	NS	1.35644	46111	HMDB0060013		22473	Neg	Benzoate Metabolism	Xenobiotics
stachydrine	CHEU - CHUU	0.355446	0.166419	177.465	2.13585	0.0340625	Group3	LM	FALSE	0.168189	NS	1.42682	34384	HMDB0004827	C10172	115244	Pos Early	Food Component/Plant	Xenobiotics
3-hydroxymyristate	CHEU - CHUU	-0.178285	0.0835464	177.55	-2.13396	0.0342184	Group3	LM	FALSE	0.168189	NS	0.836704	21158	HMDB0061656		16064	Neg	Fatty Acid, Monohydroxy	Lipid
trigonelline (N'-methylnicotinate)	CHEU - CHUU	0.232662	0.109423	165.553	2.12625	0.0349647	Group3	LM	FALSE	0.170821	NS	1.26195	32401	HMDB0000875	C01004	5570	Pos Early	Nicotinate and Nicotinamide Metabolism	Cofactors and Vitamins
phenylacetylglutamine	CHEU - CHUU	0.263006	0.124109	184.088	2.11916	0.0354173	Group3	LM	FALSE	0.171326	NS	1.30084	35126	HMDB0006344	C04148	92258	Pos Early	Acetylated Peptides	Peptide
7-methylguanine	CHEU - CHUU	0.134184	0.0633565	188.69	2.11793	0.0354904	Group3	LM	FALSE	0.171326	NS	1.1436	35114	HMDB0000897	C02242	135398679	Pos Early	Purine Metabolism, Guanine containing	Nucleotide
phenol sulfate	CHEU - CHUU	0.184186	0.0873381	188.326	2.10889	0.036276	Group3	LM	FALSE	0.174082	NS	1.20224	32553	HMDB0060015	C02180	74426	Neg	Tyrosine Metabolism	Amino Acid
1-(1-enyl-palmitoyl)-GPE (P-16:0)*	CHEU - CHUU	0.18822	0.0893163	172.912	2.10734	0.0365303	Group3	LM	FALSE	0.174271	NS	1.2071	39270	HMDB0011152			Pos Late	Lysoplasmalogen	Lipid
ethyl alpha-glucopyranoside	CHEU - CHUU	0.318343	0.152248	188.019	2.09095	0.0378762	Group3	LM	FALSE	0.178821	NS	1.37485	63152	HMDB0029968		11127487	Neg	Food Component/Plant	Xenobiotics
X-24337	CHEU - CHUU	0.244628	0.116995	181.726	2.09093	0.037925	Group3	LM	FALSE	0.178821	NS	1.27715	52533				Neg
heneicosapentaenoate (21:5n3)	CHEU - CHUU	-0.30272	0.145421	171.415	-2.08168	0.0388578	Group3	LM	FALSE	0.18216	NS	0.738806	57658			11998573	Neg	Long Chain Polyunsaturated Fatty Acid (n3 and n6)	Lipid
1-stearoyl-GPG (18:0)	CHEU - CHUU	0.111688	0.053788	187.334	2.07645	0.0392171	Group3	LM	FALSE	0.182788	NS	1.11816	34437				Neg	Lysophospholipid	Lipid
trimethylamine N-oxide	CHEU - CHUU	0.163209	0.0789512	183.239	2.06722	0.0401194	Group3	LM	FALSE	0.18528	NS	1.17728	40406	HMDB0000925	C01104	1145	Pos Early	Phospholipid Metabolism	Lipid
pentadecanoate (15:0)	CHEU - CHUU	-0.116399	0.0562998	169.39	-2.06749	0.0402087	Group3	LM	FALSE	0.18528	NS	0.89012	1361	HMDB0000826	C16537	13849	Neg	Long Chain Saturated Fatty Acid	Lipid
3-methylxanthine	CHEU - CHUU	-0.100944	0.0489462	171.034	-2.06234	0.0406876	Group3	LM	FALSE	0.186428	NS	0.903984	32445	HMDB0001886	C16357	70639	Neg	Xanthine Metabolism	Xenobiotics
N6-acetyllysine	CHEU - CHUU	0.17313	0.0847116	189.095	2.04376	0.0423636	Group3	LM	FALSE	0.193016	NS	1.18902	36752	HMDB0000206	C02727	92832	Neg	Lysine Metabolism	Amino Acid
nonadecanoate (19:0)	CHEU - CHUU	-0.109026	0.0534854	172.385	-2.03842	0.0430357	Group3	LM	FALSE	0.194983	NS	0.896707	1356	HMDB0000772	C16535	12591	Neg	Long Chain Saturated Fatty Acid	Lipid
1-linoleoyl-GPS (18:2)*	CHEU - CHUU	0.251677	0.123778	169.822	2.03329	0.0435803	Group3	LM	FALSE	0.196353	NS	1.28618	43676				Neg	Lysophospholipid	Lipid
diacylglycerol (14:0/18:1, 16:0/16:1) [1]*	CHEU - CHUU	-0.44255	0.218245	180.179	-2.02777	0.0440571	Group3	LM	FALSE	0.197405	NS	0.642396	54953				Pos Late	Diacylglycerol	Lipid
ethyl beta-glucopyranoside	CHEU - CHUU	0.144991	0.0715951	178.558	2.02515	0.0443408	Group3	LM	FALSE	0.197585	NS	1.15603	64131	HMDB0029968		121667	Neg	Food Component/Plant	Xenobiotics
1-linoleoyl-GPI (18:2)*	CHEU - CHUU	0.231393	0.11441	169.184	2.02249	0.0447003	Group3	LM	FALSE	0.198098	NS	1.26035	36594	HMDB0240597		11124828	Neg	Lysophospholipid	Lipid
theobromine	CHEU - CHUU	-0.446383	0.221463	184.773	-2.01561	0.0452895	Group3	LM	FALSE	0.198781	NS	0.639939	18392	HMDB0002825	C07480	5429	Pos Early	Xanthine Metabolism	Xenobiotics
N-acetylmethionine	CHEU - CHUU	0.215821	0.107215	188.64	2.01297	0.0455398	Group3	LM	FALSE	0.198781	NS	1.24088	1589	HMDB0011745	C02712	448580	Neg	Methionine, Cysteine, SAM and Taurine Metabolism	Amino Acid
1-stearoyl-2-dihomo-linolenoyl-GPE (18:0/20:3n3 or 6)*	CHEU - CHUU	-0.147318	0.0731382	166.888	-2.01425	0.0455897	Group3	LM	FALSE	0.198781	NS	0.863019	57336	HMDB0009002		52924903	Pos Late	Phosphatidylethanolamine (PE)	Lipid
sphingomyelin (d18:1/14:0, d16:1/16:0)*	CHEU - CHUU	-0.152252	0.0759722	177.486	-2.00405	0.0465853	Group3	LM	FALSE	0.20125	NS	0.858772	42463	HMDB0012097		11433862	Pos Late	Sphingomyelins	Lipid
X-12101	CHEU - CHUU	0.221151	0.110419	185.344	2.00283	0.0466524	Group3	LM	FALSE	0.20125	NS	1.24751	47642				Pos Early
nicotinate	CHEU - CHUU	0.170435	0.0858064	173.728	1.98628	0.048575	Group3	LM	FALSE	0.208436	NS	1.18582	1504	HMDB0001488	C00253	938	Pos Early	Nicotinate and Nicotinamide Metabolism	Cofactors and Vitamins
1-(1-enyl-palmitoyl)-2-arachidonoyl-GPC (P-16:0/20:4)*	CHEU - CHUU	0.233968	0.120145	176.993	1.94738	0.0530718	Group3	LM	FALSE	0.225006	NS	1.2636	52689	HMDB0011220			Pos Late	Plasmalogen	Lipid
2-palmitoylglycerol (16:0)	CHEU - CHUU	-0.256799	0.131957	174.997	-1.94607	0.0532477	Group3	LM	FALSE	0.225006	NS	0.773524	33419	HMDB0011533		123409	Neg	Monoacylglycerol	Lipid
palmitoyl-oleoyl-glycerol (16:0/18:1) [1]*	CHEU - CHUU	-0.425583	0.218745	179.389	-1.94557	0.053269	Group3	LM	FALSE	0.225006	NS	0.653388	54943	HMDB0007102	C13861	5282283	Pos Late	Diacylglycerol	Lipid
3-S-cysteinyl-2-methylpropanoate*	CHEU - CHUU	0.383775	0.19867	177.579	1.93172	0.0549859	Group3	LM	FALSE	0.231055	NS	1.46782	62310	HMDB30411			Pos Early	Chemical	Xenobiotics
1-heptadecenoylglycerol (17:1)*	CHEU - CHUU	-0.271291	0.14067	167.852	-1.92856	0.0554727	Group3	LM	FALSE	0.231899	NS	0.762394	62449				Neg	Monoacylglycerol	Lipid
glutarate (C5-DC)	CHEU - CHUU	0.184399	0.0960328	184.235	1.92016	0.056382	Group3	LM	FALSE	0.234491	NS	1.2025	396	HMDB0000661	C00489	7434418048	Polar	Fatty Acid, Dicarboxylate	Lipid
glutamine_degradant*	CHEU - CHUU	0.264004	0.13823	192.052	1.90989	0.0576372	Group3	LM	FALSE	0.238488	NS	1.30213	46225				Pos Early	Partially Characterized Molecules	Partially Characterized Molecules
4-guanidinobutanoate	CHEU - CHUU	0.24308	0.128394	186.6	1.89323	0.0598747	Group3	LM	FALSE	0.246489	NS	1.27517	15681	HMDB0003464	C01035	500	Pos Early	Guanidino and Acetamido Metabolism	Amino Acid
mannonate*	CHEU - CHUU	0.0901007	0.0478191	189.276	1.8842	0.0610708	Group3	LM	FALSE	0.250144	NS	1.09428	62864			3246006	Polar	Food Component/Plant	Xenobiotics
UDP-glucuronate	CHEU - CHUU	-0.275171	0.146376	186.525	-1.8799	0.0616813	Group3	LM	FALSE	0.251375	NS	0.759442	2763	HMDB0000935	C00167	17473	Neg	Nucleotide Sugar	Carbohydrate
stearate (18:0)	CHEU - CHUU	-0.0703681	0.0374722	172.772	-1.87788	0.0620832	Group3	LM	FALSE	0.251417	NS	0.932051	1358	HMDB0000827	C01530	5281	Neg	Long Chain Saturated Fatty Acid	Lipid
X-18913	CHEU - CHUU	-0.176832	0.094253	173.842	-1.87614	0.0623116	Group3	LM	FALSE	0.251417	NS	0.83792	46695				Neg
caproate (6:0)	CHEU - CHUU	-0.175802	0.0941691	175.398	-1.86687	0.0635881	Group3	LM	FALSE	0.255297	NS	0.838784	32489	HMDB0000535	C01585	8892	Neg	Medium Chain Fatty Acid	Lipid
histidine betaine (hercynine)*	CHEU - CHUU	-0.505753	0.271737	187.495	-1.86119	0.0642833	Group3	LM	FALSE	0.256816	NS	0.603051	62278	HMDB0029422		3083620	Pos Early	Food Component/Plant	Xenobiotics
argininate*	CHEU - CHUU	0.229364	0.123397	184.745	1.85875	0.0646535	Group3	LM	FALSE	0.257029	NS	1.2578	57461	HMDB0003148		160437	Pos Early	Urea cycle; Arginine and Proline Metabolism	Amino Acid
creatine	CHEU - CHUU	0.140037	0.0760797	191.206	1.84066	0.0672211	Group3	LM	FALSE	0.263457	NS	1.15032	27718	HMDB0000064	C00300	586	Pos Early	Creatine Metabolism	Amino Acid
sphingomyelin (d18:1/20:1, d18:2/20:0)*	CHEU - CHUU	-0.138187	0.0750291	171.008	-1.84178	0.0672399	Group3	LM	FALSE	0.263457	NS	0.870936	48491	HMDB0240610,HMDB0240632			Pos Late	Sphingomyelins	Lipid
proline	CHEU - CHUU	0.0990926	0.0538256	182.62	1.84099	0.0672449	Group3	LM	FALSE	0.263457	NS	1.10417	1898	HMDB0000162,HMDB0003411	C00148,C000763	8988145742614	Pos Early	Urea cycle; Arginine and Proline Metabolism	Amino Acid
caffeine	CHEU - CHUU	-0.442202	0.240623	183.416	-1.83774	0.0677188	Group3	LM	FALSE	0.264038	NS	0.64262	569	HMDB0001847	C07481	2519	Pos Early	Xanthine Metabolism	Xenobiotics
3-hydroxylaurate	CHEU - CHUU	-0.203242	0.110952	177.915	-1.8318	0.0686535	Group3	LM	FALSE	0.266402	NS	0.816081	32457	HMDB0000387		94216	Neg	Fatty Acid, Monohydroxy	Lipid
1-stearoyl-2-oleoyl-GPC (18:0/18:1)	CHEU - CHUU	0.153293	0.084345	175.607	1.81746	0.0708519	Group3	LM	FALSE	0.273623	NS	1.16567	52438	HMDB0008038		24778825	Pos Late	Phosphatidylcholine (PC)	Lipid
sphingomyelin (d18:1/19:0, d19:1/18:0)*	CHEU - CHUU	-0.133361	0.0735197	166.687	-1.81395	0.0714831	Group3	LM	FALSE	0.2747	NS	0.875149	57475				Pos Late	Sphingomyelins	Lipid
urate	CHEU - CHUU	0.0936175	0.0517013	184.514	1.81074	0.0718081	Group3	LM	FALSE	0.2747	NS	1.09814	1604	HMDB0000289	C00366	1175	Neg	Purine Metabolism, (Hypo)Xanthine/Inosine containing	Nucleotide
1-linoleoyl-GPC (18:2)	CHEU - CHUU	-0.253365	0.140282	170.346	-1.80611	0.0726663	Group3	LM	FALSE	0.276678	NS	0.776185	34419	HMDB0010386	C04100	11988421	Pos Late	Lysophospholipid	Lipid
homocitrulline	CHEU - CHUU	0.272862	0.151754	184.713	1.79806	0.0738011	Group3	LM	FALSE	0.279685	NS	1.31372	22138	HMDB0000679	C02427	65072	Pos Early	Urea cycle; Arginine and Proline Metabolism	Amino Acid
N1-methyl-2-pyridone-5-carboxamide	CHEU - CHUU	0.171441	0.0956397	179.333	1.79257	0.0747271	Group3	LM	FALSE	0.280656	NS	1.18701	40469	HMDB0004193	C05842	69698	Neg	Nicotinate and Nicotinamide Metabolism	Cofactors and Vitamins
3-hydroxyindolin-2-one	CHEU - CHUU	0.180621	0.100796	188.027	1.79195	0.0747493	Group3	LM	FALSE	0.280656	NS	1.19796	42561		C11130	6097	Pos Early	Food Component/Plant	Xenobiotics
glutamate, gamma-methyl ester	CHEU - CHUU	0.201369	0.112605	163.988	1.78829	0.0755763	Group3	LM	FALSE	0.282425	NS	1.22308	33487	HMDB0061715		68662	Pos Early	Glutamate Metabolism	Amino Acid
1-oleoyl-GPI (18:1)	CHEU - CHUU	0.166547	0.0932669	171.318	1.7857	0.075917	Group3	LM	FALSE	0.282425	NS	1.18122	36602	HMDB0061693		86289645	Neg	Lysophospholipid	Lipid
X-25790	CHEU - CHUU	0.187298	0.105079	176.521	1.78244	0.076396	Group3	LM	FALSE	0.282638	NS	1.20599	63560				Pos Early
N('1)-acetylspermidine	CHEU - CHUU	0.279631	0.157103	182.558	1.77992	0.0767518	Group3	LM	FALSE	0.282638	NS	1.32264	57689	HMDB0001276	C00612	496	Pos Early	Polyamine Metabolism	Amino Acid
2-docosahexaenoylglycerol (22:6)*	CHEU - CHUU	-0.249171	0.140488	184.768	-1.77361	0.0777757	Group3	LM	FALSE	0.282638	NS	0.779447	48675	HMDB0011557		46896303	Neg	Monoacylglycerol	Lipid
4-vinylphenol sulfate	CHEU - CHUU	0.212042	0.119633	186.907	1.77245	0.0779494	Group3	LM	FALSE	0.282638	NS	1.2362	36098	HMDB0062775	C05627	6426766	Neg	Benzoate Metabolism	Xenobiotics
palmitoyl-myristoyl-glycerol (16:0/14:0) [2]	CHEU - CHUU	-0.404272	0.228118	184.854	-1.7722	0.0780082	Group3	LM	FALSE	0.282638	NS	0.667463	57364				Pos Late	Diacylglycerol	Lipid
3'-sialyllactose	CHEU - CHUU	0.0979115	0.0552912	190.771	1.77083	0.0781853	Group3	LM	FALSE	0.282638	NS	1.10287	40424	HMDB0000825		123914	Polar	Disaccharides and Oligosaccharides	Carbohydrate
1-palmitoyl-2-linoleoyl-GPE (16:0/18:2)	CHEU - CHUU	-0.111989	0.0632358	164.718	-1.77098	0.0784138	Group3	LM	FALSE	0.282638	NS	0.894054	42449	HMDB0005322		9546747	Pos Late	Phosphatidylethanolamine (PE)	Lipid
N,N-dimethylalanine	CHEU - CHUU	0.356747	0.202644	187.706	1.76046	0.0799577	Group3	LM	FALSE	0.284104	NS	1.42867	63151			5488191	Pos Early	Alanine and Aspartate Metabolism	Amino Acid
gamma-glutamylglutamine	CHEU - CHUU	0.335422	0.19078	183.169	1.75816	0.0803898	Group3	LM	FALSE	0.284104	NS	1.39853	2730	HMDB0011738	C05283	150914	Pos Early	Gamma-glutamyl Amino Acid	Peptide
4-acetamidophenylglucuronide	CHEU - CHUU	0.14777	0.0839903	161.355	1.75937	0.0804104	Group3	LM	FALSE	0.284104	NS	1.15925	15736	HMDB0010316		402266183944	Neg	Drug - Analgesics, Anesthetics	Xenobiotics
pyroglutamylvaline	CHEU - CHUU	0.172281	0.0980079	183.502	1.75783	0.0804446	Group3	LM	FALSE	0.284104	NS	1.18801	32394			152416	Neg	Modified Peptides	Peptide
X-11787	CHEU - CHUU	0.163078	0.0928392	179.693	1.75656	0.080696	Group3	LM	FALSE	0.284104	NS	1.17713	33132				Pos Early
sphingomyelin (d18:1/22:2, d18:2/22:1, d16:1/24:2)*	CHEU - CHUU	-0.174789	0.0996873	174.051	-1.75337	0.0812987	Group3	LM	FALSE	0.284104	NS	0.839634	57477	HMDB0240670,HMDB0240672,HMDB0240669			Pos Late	Sphingomyelins	Lipid
glycocholate	CHEU - CHUU	0.112513	0.0642995	177.593	1.74983	0.0818745	Group3	LM	FALSE	0.284104	NS	1.11909	18476	HMDB0000138	C01921	10140	Neg	Primary Bile Acid Metabolism	Lipid
X-07765	CHEU - CHUU	-0.0455703	0.0260313	161.777	-1.7506	0.0819104	Group3	LM	FALSE	0.284104	NS	0.955452	46590				Neg
OAHSA (18:1/OH-18:0)	CHEU - CHUU	0.184166	0.10529	180.044	1.74913	0.0819734	Group3	LM	FALSE	0.284104	NS	1.20222	57389				Pos Late	Fatty Acid Hydroxyl Fatty Acid	Lipid
X-15503	CHEU - CHUU	0.131767	0.0757525	187.387	1.73944	0.0835988	Group3	LM	FALSE	0.287395	NS	1.14084	49565				Pos Early
13-HODE + 9-HODE	CHEU - CHUU	-0.184458	0.106128	174.64	-1.73807	0.0839614	Group3	LM	FALSE	0.287395	NS	0.831555	37752	HMDB0004670,HMDB0004667	C14767,C14762	5.31283e+31	Neg	Fatty Acid, Monohydroxy	Lipid
anserine	CHEU - CHUU	-0.203971	0.117402	171.128	-1.73738	0.0841188	Group3	LM	FALSE	0.287395	NS	0.815486	15747	HMDB0000194	C01262	112072	Pos Early	Histidine Metabolism	Amino Acid
carnitine	CHEU - CHUU	0.10562	0.0609056	185.058	1.73416	0.0845542	Group3	LM	FALSE	0.287395	NS	1.1114	15500	HMDB0000062	C00487,C00308	288	Pos Early	Carnitine Metabolism	Lipid
1-arachidonoyl-GPI (20:4)*	CHEU - CHUU	0.0688847	0.0397414	161.139	1.73332	0.0849516	Group3	LM	FALSE	0.287395	NS	1.07131	34214	HMDB0061690		121596217	Neg	Lysophospholipid	Lipid
undecanoate (11:0)	CHEU - CHUU	-0.207442	0.119803	182.28	-1.73153	0.0850492	Group3	LM	FALSE	0.287395	NS	0.812661	12067	HMDB0000947	C17715	8180	Neg	Medium Chain Fatty Acid	Lipid
beta-citrylglutamate	CHEU - CHUU	0.213014	0.12332	185.58	1.72732	0.085774	Group3	LM	FALSE	0.288349	NS	1.2374	54923		C20775	189741	Neg	Glutamate Metabolism	Amino Acid
spermidine	CHEU - CHUU	0.144069	0.0834667	180.955	1.72607	0.0860424	Group3	LM	FALSE	0.288349	NS	1.15496	485	HMDB0001257	C00315	1102	Pos Early	Polyamine Metabolism	Amino Acid
X-25420	CHEU - CHUU	-0.230404	0.134023	174.336	-1.71913	0.0873651	Group3	LM	FALSE	0.290836	NS	0.794213	62717				Pos Early
ribitol	CHEU - CHUU	-0.07484	0.0435639	182.795	-1.71794	0.0875018	Group3	LM	FALSE	0.290836	NS	0.927892	15772	HMDB0002917,HMDB0001851,HMDB0000568,HMDB0000508	C00379,C01904,C00474,C00532	6912	Polar	Pentose Metabolism	Carbohydrate
tyrosine	CHEU - CHUU	0.104795	0.0610851	182.857	1.71556	0.0879358	Group3	LM	FALSE	0.290881	NS	1.11048	1299	HMDB0000158	C00082	6057	Pos Early	Tyrosine Metabolism	Amino Acid
X-22162	CHEU - CHUU	0.145143	0.0846953	187.692	1.71371	0.0882328	Group3	LM	FALSE	0.290881	NS	1.15621	47417				Pos Early
X-23278	CHEU - CHUU	-0.156127	0.091197	174.42	-1.71198	0.0886779	Group3	LM	FALSE	0.291165	NS	0.85545	48974				Neg
butyrate/isobutyrate (4:0)	CHEU - CHUU	-0.183625	0.107923	176.581	-1.70145	0.0906194	Group3	LM	FALSE	0.29634	NS	0.832248	40605	HMDB0000039	C00246	264	Neg	Short Chain Fatty Acid	Lipid
succinate	CHEU - CHUU	0.115327	0.068678	191.024	1.67925	0.0947386	Group3	LM	FALSE	0.307379	NS	1.12224	1437	HMDB0000254	C00042	1110	Polar	TCA Cycle	Energy
3-methylcytidine	CHEU - CHUU	0.148087	0.0881606	178.844	1.67974	0.0947532	Group3	LM	FALSE	0.307379	NS	1.15961	35132	HMDB0240577		14237477	Pos Early	Pyrimidine Metabolism, Cytidine containing	Nucleotide
N-formylmethionine	CHEU - CHUU	0.23064	0.138123	191.454	1.66981	0.0965915	Group3	LM	FALSE	0.312094	NS	1.25941	2829	HMDB0001015	C03145	439750	Neg	Methionine, Cysteine, SAM and Taurine Metabolism	Amino Acid
(16 or 17)-methylstearate (a19:0 or i19:0)	CHEU - CHUU	-0.122533	0.0739776	176.576	-1.65635	0.0994273	Group3	LM	FALSE	0.319982	NS	0.884677	38296	HMDB0037397		3083779	Neg	Fatty Acid, Branched	Lipid
pelargonate (9:0)	CHEU - CHUU	-0.0960561	0.0581226	178.288	-1.65265	0.100162	Group3	LM	FALSE	0.321074	NS	0.908413	12035	HMDB0000847	C01601	8158	Neg	Medium Chain Fatty Acid	Lipid
X-26264	CHEU - CHUU	-0.181822	0.110184	168.363	-1.65017	0.100773	Group3	LM	FALSE	0.32176	NS	0.83375	65028				Neg
1-methylhistidine	CHEU - CHUU	0.2911	0.177036	178.778	1.64429	0.101873	Group3	LM	FALSE	0.323996	NS	1.3379	30460	HMDB0000001	C01152	92105	Pos Early	Histidine Metabolism	Amino Acid
propyl 4-hydroxybenzoate	CHEU - CHUU	0.116763	0.0712218	169.704	1.63942	0.102977	Group3	LM	FALSE	0.325233	NS	1.12385	48480	HMDB0032574	D01422	7175	Neg	Benzoate Metabolism	Xenobiotics
beta-alanine	CHEU - CHUU	0.107237	0.0654533	182.897	1.63837	0.103064	Group3	LM	FALSE	0.325233	NS	1.1132	55	HMDB0000056	C00099	239	Pos Early	Pyrimidine Metabolism, Uracil containing	Nucleotide
3-hydroxydecanoate	CHEU - CHUU	-0.174787	0.106947	177.31	-1.63434	0.103961	Group3	LM	FALSE	0.326014	NS	0.839635	22053	HMDB0002203		26612	Neg	Fatty Acid, Monohydroxy	Lipid
2-methylcitrate/homocitrate	CHEU - CHUU	0.128372	0.0785945	183.167	1.63334	0.104115	Group3	LM	FALSE	0.326014	NS	1.13698	52282	HMDB0003518,HMDB0000379	C01251	439459515	Neg	TCA Cycle	Energy
N-octanoylglycine	CHEU - CHUU	0.239251	0.147326	189.478	1.62396	0.106046	Group3	LM	FALSE	0.330781	NS	1.2703	43502	HMDB0000832		84290	Neg	Fatty Acid Metabolism (Acyl Glycine)	Lipid
6'-sialyllactose	CHEU - CHUU	0.156537	0.0966496	189.773	1.61964	0.106971	Group3	LM	FALSE	0.332387	NS	1.16945	39795	HMDB0006569	G00265	643987	Polar	Disaccharides and Oligosaccharides	Carbohydrate
1-oleyl-2-linoleoyl-GPC (O-18:1/18:2)*	CHEU - CHUU	0.185445	0.114847	175.868	1.61471	0.108166	Group3	LM	FALSE	0.334797	NS	1.20375	57722	HMDB0013429		24778939	Pos Late	Plasmalogen	Lipid
threonate	CHEU - CHUU	0.105311	0.0653064	182.05	1.61256	0.108572	Group3	LM	FALSE	0.334797	NS	1.11106	27738	HMDB0062620,HMDB0000943	C01620	1511525460407	Polar	Ascorbate and Aldarate Metabolism	Cofactors and Vitamins
dodecadienoate (12:2)*	CHEU - CHUU	-0.213148	0.13264	179.26	-1.60697	0.109821	Group3	LM	FALSE	0.337365	NS	0.808036	62276			25480	Neg	Fatty Acid, Dicarboxylate	Lipid
nobiletin	CHEU - CHUU	0.065019	0.0407699	138.001	1.59478	0.113049	Group3	LM	FALSE	0.345974	NS	1.06718	48362	HMDB0029540	C10112	72344	Pos Late	Food Component/Plant	Xenobiotics
theophylline	CHEU - CHUU	-0.239837	0.150891	185.854	-1.58947	0.113653	Group3	LM	FALSE	0.346513	NS	0.786756	18394	HMDB0001889	C07130	2153	Pos Early	Xanthine Metabolism	Xenobiotics
isoxanthopterin	CHEU - CHUU	-0.116742	0.0737488	184.261	-1.58296	0.115144	Group3	LM	FALSE	0.349187	NS	0.889815	27732	HMDB0000704	C03975	135398700	Polar	Pterin Metabolism	Cofactors and Vitamins
N-acetylhistidine	CHEU - CHUU	0.0867157	0.05482	185.676	1.58183	0.115391	Group3	LM	FALSE	0.349187	NS	1.09059	33946	HMDB0032055	C02997	75619	Pos Early	Histidine Metabolism	Amino Acid
2R,3R-dihydroxybutyrate	CHEU - CHUU	0.146095	0.0925258	184.077	1.57896	0.116061	Group3	LM	FALSE	0.349909	NS	1.15731	63109	HMDB0000498		13120901	Polar	Fatty Acid, Dihydroxy	Lipid
sphingomyelin (d18:2/24:2)*	CHEU - CHUU	-0.198509	0.126054	176.751	-1.57479	0.117092	Group3	LM	FALSE	0.350714	NS	0.819952	57479	HMDB0240644			Pos Late	Sphingomyelins	Lipid
cis-3,4-methyleneheptanoate	CHEU - CHUU	-0.161515	0.102605	181.863	-1.57414	0.117193	Group3	LM	FALSE	0.350714	NS	0.850853	64390				Neg	Fatty Acid, Branched	Lipid
behenoyl dihydrosphingomyelin (d18:0/22:0)*	CHEU - CHUU	0.135148	0.086343	179.329	1.56525	0.119288	Group3	LM	FALSE	0.355671	NS	1.14471	57331	HMDB0012091		44260132	Pos Late	Dihydrosphingomyelins	Lipid
malate	CHEU - CHUU	-0.10274	0.0658434	180.145	-1.56037	0.120426	Group3	LM	FALSE	0.35775	NS	0.902361	1303	HMDB0031518,HMDB0000156,HMDB0000744	C00149,C00711,C00497	525	Neg	TCA Cycle	Energy
X-21351	CHEU - CHUU	-0.180534	0.116549	188.596	-1.549	0.123058	Group3	LM	FALSE	0.36354	NS	0.834824	46396				Neg
4-ethylphenylsulfate	CHEU - CHUU	0.0955991	0.0617991	163.683	1.54693	0.12381	Group3	LM	FALSE	0.36354	NS	1.10032	36099	HMDB0062551	C13637	20822574	Neg	Benzoate Metabolism	Xenobiotics
dimethylglycine	CHEU - CHUU	0.337461	0.218716	192.171	1.54292	0.124495	Group3	LM	FALSE	0.36354	NS	1.40139	5086	HMDB0000092	C03626	673	Pos Early	Glycine, Serine and Threonine Metabolism	Amino Acid
N-delta-acetylornithine	CHEU - CHUU	0.294352	0.190806	188.579	1.54268	0.124586	Group3	LM	FALSE	0.36354	NS	1.34226	43249	HMDB0003357	C00437	9920500	Pos Early	Urea cycle; Arginine and Proline Metabolism	Amino Acid
N-acetylglutamine	CHEU - CHUU	0.200114	0.129731	189.097	1.54253	0.124617	Group3	LM	FALSE	0.36354	NS	1.22154	33943	HMDB0006029	C02716	182230	Pos Early	Glutamate Metabolism	Amino Acid
1-stearoyl-2-dihomo-linolenoyl-GPS (18:0/20:3n3 or 6)*	CHEU - CHUU	-0.201048	0.130889	179.87	-1.53602	0.126291	Group3	LM	FALSE	0.367105	NS	0.817873	55010	HMDB12382			Pos Late	Phosphatidylserine (PS)	Lipid
thioproline	CHEU - CHUU	0.0715231	0.0469602	143.9	1.52306	0.129939	Group3	LM	FALSE	0.376359	NS	1.07414	53231	HMDB0062164		93176	Pos Early	Chemical	Xenobiotics
vanillactate	CHEU - CHUU	0.0899775	0.0594888	189.969	1.51251	0.132066	Group3	LM	FALSE	0.381157	NS	1.09415	54910	HMDB0000913		160637	Neg	Tyrosine Metabolism	Amino Acid
benzoate	CHEU - CHUU	-0.107509	0.0714222	180.451	-1.50527	0.134004	Group3	LM	FALSE	0.38538	NS	0.898068	15778	HMDB0001870	C00180	243	Neg	Benzoate Metabolism	Xenobiotics
pyrraline	CHEU - CHUU	0.183315	0.122074	171.686	1.50167	0.135019	Group3	LM	FALSE	0.386912	NS	1.20119	48428	HMDB0033143	C21013	14274616	Pos Early	Food Component/Plant	Xenobiotics
1-stearoyl-2-docosahexaenoyl-GPC (18:0/22:6)	CHEU - CHUU	0.148535	0.0991181	171.685	1.49856	0.135824	Group3	LM	FALSE	0.386912	NS	1.16013	52611	HMDB0008057		24778876	Pos Late	Phosphatidylcholine (PC)	Lipid
dihydroxyacetone phosphate (DHAP)	CHEU - CHUU	-0.164636	0.109907	172.834	-1.49796	0.135968	Group3	LM	FALSE	0.386912	NS	0.848202	15522	HMDB0001473	C00111	668	Neg	Glycolysis, Gluconeogenesis, and Pyruvate Metabolism	Carbohydrate
propionylcarnitine (C3)	CHEU - CHUU	0.122877	0.0823821	180.626	1.49155	0.137561	Group3	LM	FALSE	0.389476	NS	1.13075	32452	HMDB0000824	C03017	107738	Pos Early	Fatty Acid Metabolism (also BCAA Metabolism)	Lipid
ribose	CHEU - CHUU	-0.177052	0.118814	191.255	-1.49016	0.13783	Group3	LM	FALSE	0.389476	NS	0.837736	1471	HMDB0000283	C00121	5779	Polar	Pentose Metabolism	Carbohydrate
cyclo(pro-arg)*	CHEU - CHUU	0.145062	0.0975212	183.661	1.48749	0.138601	Group3	LM	FALSE	0.390296	NS	1.15611	62842				Pos Early	Dipeptide	Peptide
oleoyl-oleoyl-glycerol (18:1/18:1) [1]*	CHEU - CHUU	-0.386122	0.260203	176.684	-1.48392	0.139611	Group3	LM	FALSE	0.391779	NS	0.679688	54945	HMDB0007218		9543716	Pos Late	Diacylglycerol	Lipid
2-aminoadipate	CHEU - CHUU	0.162361	0.109583	186.047	1.48162	0.140134	Group3	LM	FALSE	0.391893	NS	1.17628	6146	HMDB0000510	C00956	92136	Polar	Lysine Metabolism	Amino Acid
methyl-4-hydroxybenzoate sulfate	CHEU - CHUU	0.221212	0.149895	180.796	1.47578	0.141742	Group3	LM	FALSE	0.39414	NS	1.24759	48429	HMDB0041646		10657183	Neg	Benzoate Metabolism	Xenobiotics
imidazole propionate	CHEU - CHUU	0.229759	0.155872	183.789	1.47402	0.142187	Group3	LM	FALSE	0.39414	NS	1.2583	40730	HMDB0002271		70630	Pos Early	Histidine Metabolism	Amino Acid
5-aminovalerate	CHEU - CHUU	0.117591	0.0798897	171.435	1.47191	0.142877	Group3	LM	FALSE	0.39414	NS	1.12478	18319	HMDB0003355	C00431	138	Pos Early	Lysine Metabolism	Amino Acid
glutamine conjugate of C6H10O2 (1)*	CHEU - CHUU	-0.0380449	0.0258573	186.902	-1.47134	0.142882	Group3	LM	FALSE	0.39414	NS	0.96267	63657				Neg	Partially Characterized Molecules	Partially Characterized Molecules
tetradecadienoate (14:2)*	CHEU - CHUU	-0.193572	0.132367	181.175	-1.46238	0.145369	Group3	LM	FALSE	0.398489	NS	0.824011	62850	HMDB0000560		5312409	Neg	Long Chain Polyunsaturated Fatty Acid (n3 and n6)	Lipid
1-margaroyl-GPE (17:0)*	CHEU - CHUU	0.147385	0.100968	173.465	1.45972	0.146175	Group3	LM	FALSE	0.398489	NS	1.1588	37419	HMDB0061691		52925149	Neg	Lysophospholipid	Lipid
X-13729	CHEU - CHUU	0.108702	0.0745388	191.178	1.45832	0.146392	Group3	LM	FALSE	0.398489	NS	1.11483	47971				Neg
fructose	CHEU - CHUU	-0.0653408	0.0447916	174.654	-1.45877	0.146424	Group3	LM	FALSE	0.398489	NS	0.936748	577	HMDB0000660	C00095	2723872	Polar	Fructose, Mannose and Galactose Metabolism	Carbohydrate
4-acetaminophen sulfate	CHEU - CHUU	0.181581	0.124759	160.13	1.45546	0.147501	Group3	LM	FALSE	0.400077	NS	1.19911	37475	HMDB0059911	C06804	83939	Neg	Drug - Analgesics, Anesthetics	Xenobiotics
hydroxy-N6,N6,N6-trimethyllysine*	CHEU - CHUU	0.175588	0.1211	188.197	1.44994	0.14874	Group3	LM	FALSE	0.401417	NS	1.19195	62959				Pos Early	Lysine Metabolism	Amino Acid
isoleucine	CHEU - CHUU	0.0989059	0.0682443	181.209	1.44929	0.148985	Group3	LM	FALSE	0.401417	NS	1.10396	1125	HMDB0000172	C06418,C00407,C16424	6306	Pos Early	Leucine, Isoleucine and Valine Metabolism	Amino Acid
2-methoxyacetaminophen sulfate*	CHEU - CHUU	0.105611	0.072935	157.12	1.44802	0.149603	Group3	LM	FALSE	0.401749	NS	1.11139	47031	HMDB0062550		86290014	Neg	Drug - Analgesics, Anesthetics	Xenobiotics
UDP-glucose/UDP-galactose	CHEU - CHUU	-0.146385	0.101515	181.514	-1.442	0.151025	Group3	LM	FALSE	0.404228	NS	0.863825	38670	HMDB0000286,HMDB0000302	C00052,C00029	862923724458	Neg	Nucleotide Sugar	Carbohydrate
pipecolate	CHEU - CHUU	0.210365	0.146471	172.296	1.43622	0.152752	Group3	LM	FALSE	0.406139	NS	1.23413	1444	HMDB0000070			Pos Early	Lysine Metabolism	Amino Acid
piperidine	CHEU - CHUU	-0.176462	0.123012	178.83	-1.43451	0.153172	Group3	LM	FALSE	0.406139	NS	0.838231	38183	HMDB0034301	C01746	8082	Pos Early	Food Component/Plant	Xenobiotics
X-23171	CHEU - CHUU	0.112401	0.0783318	161.345	1.43494	0.153241	Group3	LM	FALSE	0.406139	NS	1.11896	48851				Pos Early
naringenin 7-glucuronide	CHEU - CHUU	0.0675177	0.0471836	168.622	1.43096	0.154293	Group3	LM	FALSE	0.407595	NS	1.06985	54924				Neg	Food Component/Plant	Xenobiotics
3-phenylpropionate (hydrocinnamate)	CHEU - CHUU	-0.0980213	0.068946	180.626	-1.42171	0.156835	Group3	LM	FALSE	0.412964	NS	0.90663	15749	HMDB0000764	C05629	107	Neg	Benzoate Metabolism	Xenobiotics
N6-carboxymethyllysine	CHEU - CHUU	0.128549	0.0906877	186.949	1.41749	0.158004	Group3	LM	FALSE	0.414698	NS	1.13718	36713	HMDB0240347		123800	Pos Early	Advanced Glycation End-product	Carbohydrate
2-hydroxydecanoate	CHEU - CHUU	-0.132249	0.093632	176.38	-1.41243	0.159584	Group3	LM	FALSE	0.417493	NS	0.876123	42489	HMDB0094656		21488	Neg	Fatty Acid, Monohydroxy	Lipid
oxalate (ethanedioate)	CHEU - CHUU	0.104764	0.0744257	187.149	1.40763	0.1609	Group3	LM	FALSE	0.419179	NS	1.11045	20694	HMDB0002329	C00209	971	Neg	Ascorbate and Aldarate Metabolism	Cofactors and Vitamins
gamma-glutamylthreonine	CHEU - CHUU	0.210315	0.149682	184.614	1.40508	0.161677	Group3	LM	FALSE	0.419179	NS	1.23407	33364	HMDB0029159		76078708	Pos Early	Gamma-glutamyl Amino Acid	Peptide
cis-4-decenoate (10:1n6)*	CHEU - CHUU	-0.182771	0.130108	183.639	-1.40477	0.161779	Group3	LM	FALSE	0.419179	NS	0.832959	62873	HMDB0004980		5282726	Neg	Medium Chain Fatty Acid	Lipid
deoxycarnitine	CHEU - CHUU	0.0975561	0.0696378	183.603	1.40091	0.16293	Group3	LM	FALSE	0.420816	NS	1.10247	36747	HMDB0001161	C01181	22620	Pos Early	Carnitine Metabolism	Lipid
lactulose	CHEU - CHUU	0.134839	0.096872	192.221	1.39193	0.165551	Group3	LM	FALSE	0.426212	NS	1.14435	20677	HMDB0000740	D00352,C07064	11333	Polar	Disaccharides and Oligosaccharides	Carbohydrate
uracil	CHEU - CHUU	0.256465	0.184433	180.504	1.39056	0.16607	Group3	LM	FALSE	0.426212	NS	1.29235	605	HMDB0000300	C00106	1174	Pos Early	Pyrimidine Metabolism, Uracil containing	Nucleotide
X-11850	CHEU - CHUU	0.200047	0.14461	190.118	1.38335	0.168178	Group3	LM	FALSE	0.430261	NS	1.22146	46507				Neg
lactosyl-N-nervonoyl-sphingosine (d18:1/24:1)*	CHEU - CHUU	-0.216678	0.157031	183.863	-1.37984	0.16931	Group3	LM	FALSE	0.431794	NS	0.805189	57370	HMDB0004872			Pos Late	Lactosylceramides (LCER)	Lipid
1-stearoyl-2-arachidonoyl-GPI (18:0/20:4)	CHEU - CHUU	0.115107	0.0835836	176.115	1.37715	0.170214	Group3	LM	FALSE	0.432739	NS	1.12199	52449	HMDB0009815			Polar	Phosphatidylinositol (PI)	Lipid
1-dihomo-linolenoyl-GPE (20:3n3 or 6)*	CHEU - CHUU	-0.171736	0.125186	175.894	-1.37185	0.171858	Group3	LM	FALSE	0.435552	NS	0.842201	44630	HMDB0011514,HMDB0011516			Neg	Lysophospholipid	Lipid
1-palmitoyl-2-pentadecanoyl-GPC (16:0/15:0)*	CHEU - CHUU	-0.139754	0.102204	173.018	-1.3674	0.173274	Group3	LM	FALSE	0.437252	NS	0.869572	57757	HMDB0007967		24778680	Pos Late	Phosphatidylcholine (PC)	Lipid
1-palmityl-2-stearoyl-GPC (O-16:0/18:0)*	CHEU - CHUU	0.0606746	0.0443897	158.257	1.36686	0.173607	Group3	LM	FALSE	0.437252	NS	1.06255	55040	HMDB0013405		11803170	Pos Late	Plasmalogen	Lipid
3-methoxytyrosine	CHEU - CHUU	0.181191	0.1337	189.115	1.3552	0.17697	Group3	LM	FALSE	0.443535	NS	1.19864	12017	HMDB0001434		9307	Pos Early	Tyrosine Metabolism	Amino Acid
X-25279	CHEU - CHUU	0.0388185	0.028622	140.588	1.35625	0.177195	Group3	LM	FALSE	0.443535	NS	1.03958	62521				Neg
X-21607	CHEU - CHUU	-0.170264	0.126313	182.795	-1.34796	0.179339	Group3	LM	FALSE	0.44671	NS	0.843442	46674				Neg
N-stearoyl-sphinganine (d18:0/18:0)*	CHEU - CHUU	0.15865	0.117749	179.283	1.34736	0.179565	Group3	LM	FALSE	0.44671	NS	1.17193	1759	HMDB0011761		5283573	Pos Late	Dihydroceramides	Lipid
tryptophan betaine	CHEU - CHUU	0.183647	0.136604	186.252	1.34437	0.180462	Group3	LM	FALSE	0.446778	NS	1.20159	37097	HMDB0061115	C09213	442106	Pos Early	Tryptophan Metabolism	Amino Acid
laurylcarnitine (C12)	CHEU - CHUU	0.139296	0.103696	167.167	1.34331	0.180992	Group3	LM	FALSE	0.446778	NS	1.14946	34534	HMDB000225		168381	Pos Late	Fatty Acid Metabolism (Acyl Carnitine, Medium Chain)	Lipid
X-15245	CHEU - CHUU	0.0504927	0.037654	172.183	1.34096	0.181698	Group3	LM	FALSE	0.446778	NS	1.05179	46661				Neg
2-hydroxyacetaminophen sulfate*	CHEU - CHUU	0.143953	0.107335	157.791	1.34116	0.181796	Group3	LM	FALSE	0.446778	NS	1.15483	33173	HMDB0062547		86290013	Neg	Drug - Analgesics, Anesthetics	Xenobiotics
1-docosahexaenoyl-GPE (22:6)*	CHEU - CHUU	-0.182289	0.136268	170.962	-1.33773	0.182761	Group3	LM	FALSE	0.447479	NS	0.83336	44633				Pos Late	Lysophospholipid	Lipid
palmitoyl-palmitoyl-glycerol (16:0/16:0) [2]*	CHEU - CHUU	-0.276608	0.20704	185.126	-1.33601	0.183185	Group3	LM	FALSE	0.447479	NS	0.758352	54990	HMDB0007098		644078	Pos Late	Diacylglycerol	Lipid
nicotinamide	CHEU - CHUU	0.115822	0.086824	177.952	1.33398	0.183914	Group3	LM	FALSE	0.447911	NS	1.1228	594	HMDB0001406	C00153	936	Pos Early	Nicotinate and Nicotinamide Metabolism	Cofactors and Vitamins
1-stearoyl-2-oleoyl-GPS (18:0/18:1)	CHEU - CHUU	0.113529	0.0852655	170.818	1.33148	0.184805	Group3	LM	FALSE	0.448654	NS	1.12022	19265	HMDB0010163		9547087	Pos Late	Phosphatidylserine (PS)	Lipid
pseudouridine	CHEU - CHUU	0.107293	0.0807783	182.363	1.32825	0.185757	Group3	LM	FALSE	0.448654	NS	1.11326	33442	HMDB0000767	C02067	15047	Neg	Pyrimidine Metabolism, Uracil containing	Nucleotide
isocitrate	CHEU - CHUU	-0.137508	0.103571	189.987	-1.32767	0.185879	Group3	LM	FALSE	0.448654	NS	0.871527	12110	HMDB0001874	C00451	5318532	Polar	TCA Cycle	Energy
X-23782	CHEU - CHUU	-0.103332	0.0780102	176.66	-1.32459	0.187017	Group3	LM	FALSE	0.450061	NS	0.901828	49681				Pos Late
N-(2-furoyl)glycine	CHEU - CHUU	0.140223	0.106286	182.373	1.31929	0.188725	Group3	LM	FALSE	0.452828	NS	1.15053	31536	HMDB0000439		21863	Neg	Food Component/Plant	Xenobiotics
N-acetylthreonine	CHEU - CHUU	0.0647769	0.0493169	189.694	1.31348	0.190606	Group3	LM	FALSE	0.455994	NS	1.06692	33939	HMDB0062557		152204	Polar	Glycine, Serine and Threonine Metabolism	Amino Acid
glycochenodeoxycholate	CHEU - CHUU	0.0862032	0.0659936	179.611	1.30624	0.193143	Group3	LM	FALSE	0.460702	NS	1.09003	32346	HMDB0000637	C05466	12544	Neg	Primary Bile Acid Metabolism	Lipid
1-linoleoyl-GPE (18:2)*	CHEU - CHUU	-0.118694	0.0910153	166.31	-1.30411	0.193997	Group3	LM	FALSE	0.461383	NS	0.888079	32635	HMDB0011507		52925130	Neg	Lysophospholipid	Lipid
sphingomyelin (d18:1/17:0, d17:1/18:0, d19:1/16:0)	CHEU - CHUU	-0.112146	0.0861291	169.812	-1.30206	0.194658	Group3	LM	FALSE	0.461602	NS	0.893914	52615	HMDB0240620,HMDB0240609,HMDB0240622		46891763	Pos Late	Sphingomyelins	Lipid
N-formylkynurenine	CHEU - CHUU	0.126743	0.0977159	180.59	1.29705	0.196268	Group3	LM	FALSE	0.464061	NS	1.13512	64334	HMDB01200	C15605,C02406,C02700	910	Pos Early	Tryptophan Metabolism	Amino Acid
ascorbate (vitamin C)	CHEU - CHUU	0.333623	0.258513	170.256	1.29054	0.198612	Group3	LM	FALSE	0.467532	NS	1.39602	32354	HMDB0000044	D00018,C00072	54670067	Pos Early	Ascorbate and Aldarate Metabolism	Cofactors and Vitamins
delta-tocopherol	CHEU - CHUU	-0.179105	0.138949	175.511	-1.289	0.199095	Group3	LM	FALSE	0.467532	NS	0.836018	33418	HMDB0002902	C14151	92094	Pos Late	Tocopherol Metabolism	Cofactors and Vitamins
1-palmityl-2-arachidonoyl-GPC (O-16:0/20:4)*	CHEU - CHUU	0.161022	0.125038	179.56	1.28778	0.199479	Group3	LM	FALSE	0.467532	NS	1.17471	52718	HMDB0007982		10747814	Pos Late	Plasmalogen	Lipid
sphinganine	CHEU - CHUU	0.0948538	0.0737289	167.063	1.28652	0.200041	Group3	LM	FALSE	0.467532	NS	1.0995	17769	HMDB0000269	C00836	3126	Pos Late	Sphingolipid Synthesis	Lipid
4-hydroxyphenylpyruvate	CHEU - CHUU	0.128877	0.100503	181.612	1.28231	0.201367	Group3	LM	FALSE	0.469277	NS	1.13755	1669	HMDB0000707	C01179	979	Neg	Tyrosine Metabolism	Amino Acid
carotene diol (3)	CHEU - CHUU	-0.124538	0.0972485	169.614	-1.28062	0.202077	Group3	LM	FALSE	0.469584	NS	0.882905	57637				Pos Late	Vitamin A Metabolism	Cofactors and Vitamins
pyruvate	CHEU - CHUU	-0.149188	0.116887	186.478	-1.27634	0.203423	Group3	LM	FALSE	0.470469	NS	0.861407	48990	HMDB0000243	C00022	1060	Polar	Glycolysis, Gluconeogenesis, and Pyruvate Metabolism	Carbohydrate
hexanoylglycine	CHEU - CHUU	0.128504	0.10075	189.595	1.27547	0.203704	Group3	LM	FALSE	0.470469	NS	1.13713	35436	HMDB0000701		99463	Neg	Fatty Acid Metabolism (Acyl Glycine)	Lipid
myristoylcarnitine (C14)	CHEU - CHUU	0.125242	0.0982663	172.168	1.27451	0.204198	Group3	LM	FALSE	0.470469	NS	1.13342	33952	HMDB0005066		6426854	Pos Late	Fatty Acid Metabolism (Acyl Carnitine, Long Chain Saturated)	Lipid
1-palmitoyl-2-arachidonoyl-GPE (16:0/20:4)*	CHEU - CHUU	-0.103447	0.0815107	169.07	-1.26913	0.20614	Group3	LM	FALSE	0.471484	NS	0.901723	52464	HMDB0005323	C05210	9546800	Pos Late	Phosphatidylethanolamine (PE)	Lipid
lignoceroyl sphingomyelin (d18:1/24:0)	CHEU - CHUU	0.0822149	0.0647959	172.015	1.26883	0.206216	Group3	LM	FALSE	0.471484	NS	1.08569	57330	HMDB0011697			Pos Late	Sphingomyelins	Lipid
sphingosine	CHEU - CHUU	0.091888	0.0724396	167.975	1.26848	0.206383	Group3	LM	FALSE	0.471484	NS	1.09624	17747	HMDB0000252	C00319	5280335	Pos Late	Sphingosines	Lipid
5-hydroxydecanoate	CHEU - CHUU	-0.0866474	0.0687074	178.627	-1.26111	0.208914	Group3	LM	FALSE	0.475926	NS	0.917	43011	HMDB0040329		1825	Neg	Fatty Acid, Monohydroxy	Lipid
N-oleoyltaurine	CHEU - CHUU	0.0329128	0.0262083	177.622	1.25582	0.210832	Group3	LM	FALSE	0.478949	NS	1.03346	39732			6437033	Neg	Endocannabinoid	Lipid
hypotaurine	CHEU - CHUU	0.170248	0.136393	188.574	1.24822	0.213498	Group3	LM	FALSE	0.48365	NS	1.1856	590	HMDB0000965	C00519	107812	Pos Early	Methionine, Cysteine, SAM and Taurine Metabolism	Amino Acid
7alpha-hydroxy-3-oxo-4-cholestenoate (7-Hoca)	CHEU - CHUU	0.0747653	0.0600245	180.186	1.24558	0.214536	Group3	LM	FALSE	0.484648	NS	1.07763	36776	HMDB0012458	C17337	3081085	Neg	Sterol	Lipid
linoleoylcarnitine (C18:2)*	CHEU - CHUU	0.0909259	0.0732359	174.425	1.24155	0.21607	Group3	LM	FALSE	0.486758	NS	1.09519	46223	HMDB0006469		6450015	Pos Late	Fatty Acid Metabolism (Acyl Carnitine, Polyunsaturated)	Lipid
theanine	CHEU - CHUU	-0.256798	0.207409	178.53	-1.23812	0.217296	Group3	LM	FALSE	0.488164	NS	0.773524	22206	HMDB0034365	C01047	439378	Pos Early	Food Component/Plant	Xenobiotics
sucrose	CHEU - CHUU	0.160744	0.130317	169.778	1.23348	0.219101	Group3	LM	FALSE	0.49086	NS	1.17438	1519	HMDB0000258	C00089	5988	Polar	Disaccharides and Oligosaccharides	Carbohydrate
1-arachidonoyl-GPE (20:4n6)*	CHEU - CHUU	-0.102722	0.083982	169.055	-1.22315	0.222977	Group3	LM	FALSE	0.498166	NS	0.902378	35186	HMDB0011517		42607465	Neg	Lysophospholipid	Lipid
beta-hydroxyisovalerate	CHEU - CHUU	0.0813174	0.0666748	180.912	1.21961	0.224199	Group3	LM	FALSE	0.499521	NS	1.08472	12129	HMDB0000754		69362	Polar	Leucine, Isoleucine and Valine Metabolism	Amino Acid
guanine	CHEU - CHUU	0.0862729	0.0709339	172.063	1.21624	0.225558	Group3	LM	FALSE	0.501171	NS	1.0901	32352	HMDB0000132	C00242	135398634	Pos Early	Purine Metabolism, Guanine containing	Nucleotide
X-25955	CHEU - CHUU	0.155636	0.128598	179.987	1.21026	0.227767	Group3	LM	FALSE	0.504697	NS	1.1684	63906				Pos Early
cis-urocanate	CHEU - CHUU	0.17683	0.146709	177.995	1.20531	0.229683	Group3	LM	FALSE	0.507555	NS	1.19343	40410	HMDB0034174		1549103	Pos Early	Histidine Metabolism	Amino Acid
taurine	CHEU - CHUU	0.0882323	0.0734576	187.625	1.20113	0.231214	Group3	LM	FALSE	0.508862	NS	1.09224	2125	HMDB0000251	C00245	1123	Neg	Methionine, Cysteine, SAM and Taurine Metabolism	Amino Acid
azelate (C9-DC)	CHEU - CHUU	-0.114236	0.0951487	174.863	-1.2006	0.231529	Group3	LM	FALSE	0.508862	NS	0.892048	18362	HMDB0000784	C08261	2266	Polar	Fatty Acid, Dicarboxylate	Lipid
androstenediol (3beta,17beta) disulfate (1)	CHEU - CHUU	0.0958321	0.0804891	189.923	1.19062	0.235288	Group3	LM	FALSE	0.514373	NS	1.10057	37202	HMDB0240313	C04295	87120982	Neg	Androgenic Steroids	Lipid
lactosyl-N-palmitoyl-sphingosine (d18:1/16:0)	CHEU - CHUU	-0.147531	0.124014	180.936	-1.18963	0.23575	Group3	LM	FALSE	0.514373	NS	0.862836	53010	HMDB0006750		53477895	Pos Late	Lactosylceramides (LCER)	Lipid
uridine	CHEU - CHUU	-0.0597374	0.0502352	180.65	-1.18916	0.235939	Group3	LM	FALSE	0.514373	NS	0.942012	606	HMDB0000296	C00299	6029	Neg	Pyrimidine Metabolism, Uracil containing	Nucleotide
stearoyl sphingomyelin (d18:1/18:0)	CHEU - CHUU	-0.0752886	0.0636309	163.345	-1.18321	0.238446	Group3	LM	FALSE	0.516123	NS	0.927476	19503	HMDB0001348	C00550	6453725	Pos Late	Sphingomyelins	Lipid
1-stearoyl-2-adrenoyl-GPS (18:0/22:4)*	CHEU - CHUU	-0.169848	0.143608	181.659	-1.18272	0.238464	Group3	LM	FALSE	0.516123	NS	0.843793	63127				Pos Late	Phosphatidylserine (PS)	Lipid
4-cholesten-3-one	CHEU - CHUU	-0.111325	0.094149	173.569	-1.18243	0.238651	Group3	LM	FALSE	0.516123	NS	0.894648	38125	HMDB0000921	C00599	91477	Pos Late	Sterol	Lipid
3beta-hydroxy-5-cholestenoate	CHEU - CHUU	0.0184003	0.0156941	171.243	1.17244	0.242651	Group3	LM	FALSE	0.5208	NS	1.01857	54805	HMDB0012453	C17333	165511	Neg	Sterol	Lipid
tiglylcarnitine (C5:1-DC)	CHEU - CHUU	0.139305	0.118849	177.748	1.17212	0.242718	Group3	LM	FALSE	0.5208	NS	1.14947	35428	HMDB0002366		22833596	Pos Early	Leucine, Isoleucine and Valine Metabolism	Amino Acid
(14 or 15)-methylpalmitate (a17:0 or i17:0)	CHEU - CHUU	-0.114646	0.097814	176.638	-1.17209	0.242741	Group3	LM	FALSE	0.5208	NS	0.891681	38768	HMDB0061859	C16995	818117903417	Neg	Fatty Acid, Branched	Lipid
3-hydroxystachydrine*	CHEU - CHUU	0.172832	0.148049	168.323	1.16739	0.244702	Group3	LM	FALSE	0.523624	NS	1.18867	62062		C10151	46173781	Pos Early	Food Component/Plant	Xenobiotics
alpha-hydroxyisovalerate	CHEU - CHUU	0.0880713	0.0756807	190.138	1.16372	0.245995	Group3	LM	FALSE	0.525005	NS	1.09207	46537	HMDB0000407		99823	Polar	Leucine, Isoleucine and Valine Metabolism	Amino Acid
palmitoyl dihydrosphingomyelin (d18:0/16:0)*	CHEU - CHUU	0.0841927	0.0728186	174.876	1.1562	0.249178	Group3	LM	FALSE	0.530402	NS	1.08784	52434	HMDB0010168		9939965	Pos Late	Dihydrosphingomyelins	Lipid
N6-methyladenosine	CHEU - CHUU	0.12382	0.107299	187.283	1.15397	0.249982	Group3	LM	FALSE	0.53072	NS	1.13181	37114	HMDB0004044		102175	Pos Early	Purine Metabolism, Adenine containing	Nucleotide
arabitol/xylitol	CHEU - CHUU	0.0431397	0.0375675	183.967	1.14833	0.252325	Group3	LM	FALSE	0.533873	NS	1.04408	48885	HMDB0001851,HMDB0000568,HMDB0002917	C00379,C00542,C01904	941546912	Polar	Pentose Metabolism	Carbohydrate
2-methoxyresorcinol sulfate	CHEU - CHUU	0.0343992	0.0300015	155.035	1.14658	0.253321	Group3	LM	FALSE	0.533873	NS	1.035	48445				Neg	Chemical	Xenobiotics
1-(1-enyl-stearoyl)-2-docosahexaenoyl-GPE (P-18:0/22:6)*	CHEU - CHUU	0.117623	0.102661	177.898	1.14574	0.253442	Group3	LM	FALSE	0.533873	NS	1.12482	52476	HMDB0011394		42607458	Pos Late	Plasmalogen	Lipid
glycerophosphoserine*	CHEU - CHUU	0.117618	0.103395	184.525	1.13756	0.256781	Group3	LM	FALSE	0.538529	NS	1.12481	57404			3081457	Pos Early	Phospholipid Metabolism	Lipid
cyclo(his-pro)	CHEU - CHUU	0.169831	0.149506	182.907	1.13595	0.257464	Group3	LM	FALSE	0.538529	NS	1.1851	52353	HMDB0002053		44909465137	Pos Early	Dipeptide	Peptide
lactate	CHEU - CHUU	0.0920485	0.0810962	178.301	1.13505	0.257877	Group3	LM	FALSE	0.538529	NS	1.09642	527	HMDB0000190	C00186	612	Polar	Glycolysis, Gluconeogenesis, and Pyruvate Metabolism	Carbohydrate
prolylproline	CHEU - CHUU	0.158789	0.140037	184.029	1.13391	0.258308	Group3	LM	FALSE	0.538529	NS	1.17209	40731	HMDB0011180		263469	Pos Early	Dipeptide	Peptide
(S)-3-hydroxybutyrylcarnitine	CHEU - CHUU	0.201065	0.177733	187.994	1.13127	0.259381	Group3	LM	FALSE	0.539379	NS	1.2227	52984	HMDB0013127		71464477	Pos Early	Fatty Acid Metabolism (Acyl Carnitine, Hydroxy)	Lipid
2-linoleoyl-GPC (18:2)*	CHEU - CHUU	0.149891	0.132695	171.781	1.12959	0.260225	Group3	LM	FALSE	0.539751	NS	1.16171	35257	HMDB0061700		71768169	Pos Late	Lysophospholipid	Lipid
3-hydroxyoctanoate	CHEU - CHUU	-0.117394	0.104394	174.795	-1.12454	0.262328	Group3	LM	FALSE	0.541794	NS	0.889235	22001	HMDB0001954	C20793	26613	Neg	Fatty Acid, Monohydroxy	Lipid
galactonate	CHEU - CHUU	0.0639657	0.056922	189.156	1.12374	0.262546	Group3	LM	FALSE	0.541794	NS	1.06606	27719	HMDB0000565	C00880,C15930	12310779128869	Polar	Fructose, Mannose and Galactose Metabolism	Carbohydrate
glucuronate	CHEU - CHUU	-0.07853	0.0700752	187.799	-1.12065	0.263866	Group3	LM	FALSE	0.543136	NS	0.924474	15443	HMDB0000127	C16245	4.41478e+29	Polar	Aminosugar Metabolism	Carbohydrate
dopamine 3-O-sulfate	CHEU - CHUU	0.0403537	0.0360482	167.615	1.11944	0.264556	Group3	LM	FALSE	0.543176	NS	1.04118	48407	HMDB0006275	C13690	122136	Neg	Tyrosine Metabolism	Amino Acid
diacylglycerol (12:0/18:1, 14:0/16:1, 16:0/14:1) [1]*	CHEU - CHUU	-0.299491	0.269528	181.206	-1.11117	0.267968	Group3	LM	FALSE	0.548043	NS	0.741195	55002				Pos Late	Diacylglycerol	Lipid
1-myristoyl-GPC (14:0)	CHEU - CHUU	-0.126232	0.113662	174.145	-1.11059	0.268278	Group3	LM	FALSE	0.548043	NS	0.88141	45453	HMDB0010379	C04230	460604	Pos Late	Lysophospholipid	Lipid
methionine	CHEU - CHUU	-0.0450407	0.0407642	183.121	-1.10491	0.270649	Group3	LM	FALSE	0.55109	NS	0.955959	1302	HMDB0000696	C00073	6137	Pos Early	Methionine, Cysteine, SAM and Taurine Metabolism	Amino Acid
1-eicosenoyl-GPE (20:1)*	CHEU - CHUU	0.144843	0.131228	185.893	1.10375	0.271128	Group3	LM	FALSE	0.55109	NS	1.15586	62352	HMDB0011518		52925139	Neg	Lysophospholipid	Lipid
1-oleoyl-2-docosahexaenoyl-GPE (18:1/22:6)*	CHEU - CHUU	0.159403	0.144627	181.476	1.10217	0.271847	Group3	LM	FALSE	0.551169	NS	1.17281	53209	HMDB0009078		52922113	Pos Late	Phosphatidylethanolamine (PE)	Lipid
xanthine	CHEU - CHUU	-0.172824	0.157401	173.531	-1.09799	0.27373	Group3	LM	FALSE	0.553604	NS	0.841286	3147	HMDB0000292	C00385	1188	Pos Early	Purine Metabolism, (Hypo)Xanthine/Inosine containing	Nucleotide
phosphate	CHEU - CHUU	-0.038097	0.0347816	181.905	-1.09532	0.274824	Group3	LM	FALSE	0.554365	NS	0.96262	42109	HMDB0001429	C00009	1061	Neg	Oxidative Phosphorylation	Energy
9,10-DiHOME	CHEU - CHUU	0.145729	0.133308	166.544	1.09318	0.275895	Group3	LM	FALSE	0.554365	NS	1.15688	38399	HMDB0004704	C14828	9966640	Neg	Fatty Acid, Dihydroxy	Lipid
aspartate	CHEU - CHUU	-0.139763	0.127958	183.075	-1.09225	0.276157	Group3	LM	FALSE	0.554365	NS	0.869565	443	HMDB0000191	C00049	5960	Pos Early	Alanine and Aspartate Metabolism	Amino Acid
p-cresol glucuronide*	CHEU - CHUU	0.0640045	0.058767	189.454	1.08912	0.277482	Group3	LM	FALSE	0.55565	NS	1.0661	48841	HMDB0011686		154035	Neg	Tyrosine Metabolism	Amino Acid
UDP-N-acetylglucosamine/galactosamine	CHEU - CHUU	-0.177205	0.163386	185.152	-1.08457	0.279521	Group3	LM	FALSE	0.558354	NS	0.837608	46148	HMDB0000304,HMDB0000290	C00203,C00043	445761167	Neg	Nucleotide Sugar	Carbohydrate
cystathionine	CHEU - CHUU	0.177469	0.164313	189.396	1.08007	0.281485	Group3	LM	FALSE	0.560896	NS	1.19419	15705	HMDB0000099	C02291	439258	Pos Early	Methionine, Cysteine, SAM and Taurine Metabolism	Amino Acid
3-phosphoserine	CHEU - CHUU	0.215856	0.200353	185.976	1.07738	0.282706	Group3	LM	FALSE	0.561948	NS	1.24092	543	HMDB0001721,HMDB0000272	C01005,C02532	68841	Pos Early	Glycine, Serine and Threonine Metabolism	Amino Acid
X-26263	CHEU - CHUU	0.177917	0.165943	188.479	1.07216	0.285021	Group3	LM	FALSE	0.565164	NS	1.19473	65027				Pos Early
X-23644	CHEU - CHUU	0.221098	0.206796	164.809	1.06916	0.286562	Group3	LM	FALSE	0.566833	NS	1.24745	49521				Pos Early
caprylate (8:0)	CHEU - CHUU	-0.0765838	0.0721286	174.308	-1.06177	0.28981	Group3	LM	FALSE	0.571864	NS	0.926275	32492	HMDB0000482	C06423	379	Neg	Medium Chain Fatty Acid	Lipid
lactobionate	CHEU - CHUU	-0.0882803	0.0834332	190.308	-1.0581	0.291353	Group3	LM	FALSE	0.572806	NS	0.915504	20685			7314	Polar	Disaccharides and Oligosaccharides	Carbohydrate
nicotinamide riboside	CHEU - CHUU	-0.147431	0.139435	182.472	-1.05734	0.291752	Group3	LM	FALSE	0.572806	NS	0.862922	33013	HMDB0000855	C03150	439924	Pos Early	Nicotinate and Nicotinamide Metabolism	Cofactors and Vitamins
creatine phosphate	CHEU - CHUU	0.19751	0.187072	189.061	1.0558	0.292406	Group3	LM	FALSE	0.572806	NS	1.21837	33951	HMDB0001511	C02305	9548602587	Neg	Creatine Metabolism	Amino Acid
guanosine 5'-monophosphate (5'-GMP)	CHEU - CHUU	-0.154852	0.146889	181.83	-1.05421	0.293185	Group3	LM	FALSE	0.572948	NS	0.856542	2849	HMDB0001397	C00144	6804	Pos Early	Purine Metabolism, Guanine containing	Nucleotide
cotinine	CHEU - CHUU	0.096822	0.0920935	192.238	1.05134	0.29442	Group3	LM	FALSE	0.573978	NS	1.10166	553	HMDB0001046		408	Pos Early	Tobacco Metabolite	Xenobiotics
1-stearoyl-2-oleoyl-GPI (18:0/18:1)*	CHEU - CHUU	0.0836754	0.0796884	177.507	1.05003	0.29513	Group3	LM	FALSE	0.573983	NS	1.08728	52726	HMDB0240667			Polar	Phosphatidylinositol (PI)	Lipid
5-oxoproline	CHEU - CHUU	0.102471	0.0980636	188.011	1.04495	0.297389	Group3	LM	FALSE	0.576991	NS	1.10791	1494	HMDB0000267	C02237,C01879	4396857405	Polar	Glutathione Metabolism	Amino Acid
guanosine	CHEU - CHUU	0.134023	0.128557	179.74	1.04252	0.298572	Group3	LM	FALSE	0.577904	NS	1.14342	1573	HMDB0000133	C00387	6802	Pos Early	Purine Metabolism, Guanine containing	Nucleotide
gamma-tocotrienol	CHEU - CHUU	0.132967	0.128293	173.304	1.03643	0.301445	Group3	LM	FALSE	0.581278	NS	1.14221	37501	HMDB0012958	C14155	5282349	Pos Late	Tocopherol Metabolism	Cofactors and Vitamins
erythronate*	CHEU - CHUU	0.0445715	0.043041	186.588	1.03556	0.301748	Group3	LM	FALSE	0.581278	NS	1.04558	42420	HMDB0000613		2781043	Polar	Aminosugar Metabolism	Carbohydrate
alpha-tocopherol	CHEU - CHUU	-0.0996644	0.0966311	171	-1.03139	0.303814	Group3	LM	FALSE	0.582499	NS	0.905141	1561	HMDB0001893	C02477	86472	Pos Late	Tocopherol Metabolism	Cofactors and Vitamins
N-acetylneuraminate	CHEU - CHUU	0.0500525	0.0485549	185.19	1.03085	0.303958	Group3	LM	FALSE	0.582499	NS	1.05133	32377	HMDB0000230	C00270	439197	Polar	Aminosugar Metabolism	Carbohydrate
2-hydroxyhippurate (salicylurate)	CHEU - CHUU	0.15925	0.154618	164.971	1.02996	0.304537	Group3	LM	FALSE	0.582499	NS	1.17263	18281	HMDB0000840	C07588	10253	Neg	Benzoate Metabolism	Xenobiotics
trans-3,4-methyleneheptanoate	CHEU - CHUU	-0.117191	0.114101	181.39	-1.02709	0.305748	Group3	LM	FALSE	0.583439	NS	0.889415	53026				Neg	Food Component/Plant	Xenobiotics
palmitoyl sphingomyelin (d18:1/16:0)	CHEU - CHUU	0.0685123	0.066973	170.38	1.02298	0.307766	Group3	LM	FALSE	0.585912	NS	1.07091	37506	HMDB0010169		9939941	Pos Late	Sphingomyelins	Lipid
3-hydroxyhexanoate	CHEU - CHUU	-0.0991459	0.0972418	171.88	-1.01958	0.30936	Group3	LM	FALSE	0.586135	NS	0.905611	53230	HMDB0061652,HMDB0010718		151492	Polar	Fatty Acid, Monohydroxy	Lipid
X-12216	CHEU - CHUU	0.159425	0.156553	189.938	1.01834	0.30981	Group3	LM	FALSE	0.586135	NS	1.17284	46613				Neg
N-lactoyl phenylalanine	CHEU - CHUU	0.00444464	0.00436236	138.001	1.01886	0.310052	Group3	LM	FALSE	0.586135	NS	1.00445	64881				Neg	Lactoyl Amino Acid	Amino Acid
1-(1-enyl-linoleoyl)-GPE (P-18:2)*	CHEU - CHUU	0.105986	0.104357	177.338	1.01561	0.3112	Group3	LM	FALSE	0.586937	NS	1.11181	64898				Pos Late	Lysoplasmalogen	Lipid
creatinine	CHEU - CHUU	0.0415513	0.0411256	174.713	1.01035	0.313725	Group3	LM	FALSE	0.590327	NS	1.04243	513	HMDB0000562	C00791	588	Pos Early	Creatine Metabolism	Amino Acid
methyl-4-hydroxybenzoate	CHEU - CHUU	0.0609451	0.0607288	165.889	1.00356	0.317052	Group3	LM	FALSE	0.594169	NS	1.06284	34386	HMDB0032572	D01400	7456	Neg	Benzoate Metabolism	Xenobiotics
adenosine	CHEU - CHUU	0.110647	0.110314	175.806	1.00302	0.317232	Group3	LM	FALSE	0.594169	NS	1.117	555	HMDB0000050	C00212	60961	Pos Early	Purine Metabolism, Adenine containing	Nucleotide
X-11407	CHEU - CHUU	-0.0788495	0.0790634	158.831	-0.997294	0.320139	Group3	LM	FALSE	0.597338	NS	0.924179	46596				Neg
N-acetylglucosamine 6-phosphate	CHEU - CHUU	-0.113668	0.114167	177.483	-0.995631	0.320785	Group3	LM	FALSE	0.597338	NS	0.892554	15107	HMDB0002817	C00357	439219	Polar	Aminosugar Metabolism	Carbohydrate
1,5-anhydroglucitol (1,5-AG)	CHEU - CHUU	-0.0431599	0.0434487	188.323	-0.993353	0.321813	Group3	LM	FALSE	0.597338	NS	0.957758	20675	HMDB0002712	C07326	64960	Neg	Glycolysis, Gluconeogenesis, and Pyruvate Metabolism	Carbohydrate
X-13844	CHEU - CHUU	0.0978489	0.0985074	182.702	0.993315	0.32187	Group3	LM	FALSE	0.597338	NS	1.1028	47977				Neg
sphingomyelin (d18:0/20:0, d16:0/22:0)*	CHEU - CHUU	0.0818097	0.0825002	174.948	0.99163	0.322747	Group3	LM	FALSE	0.597599	NS	1.08525	57476	HMDB0012090			Pos Late	Dihydrosphingomyelins	Lipid
4-hydroxyglutamate	CHEU - CHUU	0.225354	0.228329	191.618	0.986969	0.324902	Group3	LM	FALSE	0.598281	NS	1.25277	40499	HMDB0001344	C03079	439902	Pos Early	Glutamate Metabolism	Amino Acid
2-O-methylascorbic acid	CHEU - CHUU	0.0594811	0.0603033	182.867	0.986366	0.325257	Group3	LM	FALSE	0.598281	NS	1.06129	63990	HMDB0240294		54726398	Polar	Ascorbate and Aldarate Metabolism	Cofactors and Vitamins
3-hydroxyoleate*	CHEU - CHUU	-0.110898	0.112518	179.205	-0.985603	0.325657	Group3	LM	FALSE	0.598281	NS	0.89503	61843				Neg	Fatty Acid, Monohydroxy	Lipid
1-stearoyl-2-docosapentaenoyl-GPC (18:0/22:5n3)*	CHEU - CHUU	0.102318	0.103897	177.113	0.984798	0.326067	Group3	LM	FALSE	0.598281	NS	1.10774	52699	HMDB0008056		24778873	Pos Late	Phosphatidylcholine (PC)	Lipid
3-hydroxy-3-methylglutarate	CHEU - CHUU	0.0630272	0.064268	187.586	0.980693	0.328007	Group3	LM	FALSE	0.600483	NS	1.06506	531	HMDB0000355	C03761	16625459993	Polar	Mevalonate Metabolism	Lipid
3-amino-2-piperidone	CHEU - CHUU	0.0634263	0.0648887	185.9	0.977463	0.32961	Group3	LM	FALSE	0.602032	NS	1.06548	62853	HMDB0000323		5200225	Pos Early	Urea cycle; Arginine and Proline Metabolism	Amino Acid
5-methylthioadenosine (MTA)	CHEU - CHUU	0.0968691	0.0994562	180.506	0.973988	0.331366	Group3	LM	FALSE	0.602032	NS	1.10172	1419	HMDB0001173	C00170	439176	Pos Early	Polyamine Metabolism	Amino Acid
sphingomyelin (d18:1/22:1, d18:2/22:0, d16:1/24:1)*	CHEU - CHUU	-0.0652358	0.0669808	169.642	-0.973948	0.331469	Group3	LM	FALSE	0.602032	NS	0.936847	48493	HMDB0012104			Pos Late	Sphingomyelins	Lipid
1-margaroyl-2-linoleoyl-GPC (17:0/18:2)*	CHEU - CHUU	-0.108127	0.111156	167.717	-0.972752	0.332077	Group3	LM	FALSE	0.602032	NS	0.897514	52500			52922491	Pos Late	Phosphatidylcholine (PC)	Lipid
thiamin (vitamin B1)	CHEU - CHUU	-0.117956	0.121561	184.321	-0.970345	0.333146	Group3	LM	FALSE	0.602032	NS	0.888735	5341	HMDB0000235	DG00125,C00378,D08580	1130	Pos Early	Thiamine Metabolism	Cofactors and Vitamins
trans-urocanate	CHEU - CHUU	0.124644	0.128485	178.492	0.970104	0.333308	Group3	LM	FALSE	0.602032	NS	1.13274	607	HMDB0000301	C00785	736715	Pos Early	Histidine Metabolism	Amino Acid
glycodeoxycholate	CHEU - CHUU	-0.0291901	0.0301824	177.359	-0.967123	0.3348	Group3	LM	FALSE	0.603383	NS	0.971232	18477	HMDB00631	C05464	3035026	Neg	Secondary Bile Acid Metabolism	Lipid
3-methylhistidine	CHEU - CHUU	0.174364	0.181308	182.356	0.961699	0.337474	Group3	LM	FALSE	0.606855	NS	1.19049	15677	HMDB0000479	C01152	64969	Pos Early	Histidine Metabolism	Amino Acid
2-methylserine	CHEU - CHUU	0.114204	0.119163	170.099	0.958381	0.339231	Group3	LM	FALSE	0.608664	NS	1.12098	53229		C02115	94309	Pos Early	Glycine, Serine and Threonine Metabolism	Amino Acid
1-palmitoyl-2-oleoyl-GPS (16:0/18:1)	CHEU - CHUU	-0.124347	0.130145	186.37	-0.955448	0.340589	Group3	LM	FALSE	0.608676	NS	0.883074	19261	HMDB0012357	C13880	5283499	Pos Late	Phosphatidylserine (PS)	Lipid
methyl glucopyranoside (alpha + beta)	CHEU - CHUU	0.00541133	0.00566032	138.001	0.956011	0.340738	Group3	LM	FALSE	0.608676	NS	1.00543	46144	HMDB0029965		4.45238e+16	Neg	Food Component/Plant	Xenobiotics
1-myristoyl-2-palmitoyl-GPC (14:0/16:0)	CHEU - CHUU	-0.0827315	0.086868	168.78	-0.952382	0.342265	Group3	LM	FALSE	0.60873	NS	0.920598	19258	HMDB0007869		129657	Pos Late	Phosphatidylcholine (PC)	Lipid
sphingomyelin (d18:1/21:0, d17:1/22:0, d16:1/23:0)*	CHEU - CHUU	-0.0658273	0.0691178	167.57	-0.952392	0.34227	Group3	LM	FALSE	0.60873	NS	0.936293	52495	HMDB0240619,HMDB0240611,HMDB0240621			Pos Late	Sphingomyelins	Lipid
inosine	CHEU - CHUU	0.0881567	0.0927194	170.479	0.95079	0.343057	Group3	LM	FALSE	0.608795	NS	1.09216	1123	HMDB0000195	C00294	6021	Neg	Purine Metabolism, (Hypo)Xanthine/Inosine containing	Nucleotide
methionine sulfoxide	CHEU - CHUU	0.0720303	0.0760079	179.033	0.947668	0.344576	Group3	LM	FALSE	0.608837	NS	1.07469	18374	HMDB0002005	C02989	158980	Pos Early	Methionine, Cysteine, SAM and Taurine Metabolism	Amino Acid
4-acetylphenol sulfate	CHEU - CHUU	0.0458842	0.0485986	176.655	0.944146	0.346385	Group3	LM	FALSE	0.608837	NS	1.04695	44620			4684006	Neg	Benzoate Metabolism	Xenobiotics
palmitoylcarnitine (C16)	CHEU - CHUU	0.11375	0.120645	180.794	0.94285	0.347016	Group3	LM	FALSE	0.608837	NS	1.12047	44681	HMDB0000222	C02990	461	Pos Late	Fatty Acid Metabolism (Acyl Carnitine, Long Chain Saturated)	Lipid
carotene diol (2)	CHEU - CHUU	0.140013	0.148636	177.204	0.941983	0.347484	Group3	LM	FALSE	0.608837	NS	1.15029	57636				Pos Late	Vitamin A Metabolism	Cofactors and Vitamins
orotate	CHEU - CHUU	0.0634698	0.0674166	188.494	0.941457	0.347676	Group3	LM	FALSE	0.608837	NS	1.06553	1505	HMDB0000226	C00295	967	Polar	Pyrimidine Metabolism, Orotate containing	Nucleotide
salicyluric glucuronide*	CHEU - CHUU	0.0418752	0.0445856	192.208	0.93921	0.348802	Group3	LM	FALSE	0.608837	NS	1.04276	33384	HMDB0240252		121596205	Neg	Drug - Analgesics, Anesthetics	Xenobiotics
2-palmitoyl-GPC (16:0)*	CHEU - CHUU	-0.108861	0.115909	175.072	-0.939195	0.348925	Group3	LM	FALSE	0.608837	NS	0.896855	35253	HMDB0061702		15061532	Pos Late	Lysophospholipid	Lipid
N-acetylputrescine	CHEU - CHUU	0.111101	0.118352	186.064	0.938729	0.349087	Group3	LM	FALSE	0.608837	NS	1.11751	37496	HMDB0002064	C02714	122356	Pos Early	Polyamine Metabolism	Amino Acid
serine	CHEU - CHUU	0.0704497	0.0752989	183.803	0.935601	0.350706	Group3	LM	FALSE	0.610349	NS	1.07299	1648	HMDB0000187	C00065	5951	Neg	Glycine, Serine and Threonine Metabolism	Amino Acid
8-methoxykynurenate	CHEU - CHUU	0.0387979	0.0417672	164.005	0.928908	0.354302	Group3	LM	FALSE	0.615286	NS	1.03956	62955	HMDB0060426	C05830	76230	Neg	Tryptophan Metabolism	Amino Acid
1-palmityl-GPE (O-16:0)*	CHEU - CHUU	0.0208966	0.0226238	172.842	0.923657	0.356953	Group3	LM	FALSE	0.618542	NS	1.02112	55007				Pos Late	Lysoplasmalogen	Lipid
biliverdin	CHEU - CHUU	-0.141045	0.153077	183.903	-0.921405	0.358046	Group3	LM	FALSE	0.618542	NS	0.86845	2137	HMDB0001008	C00500	5280353	Pos Late	Hemoglobin and Porphyrin Metabolism	Cofactors and Vitamins
1-stearoyl-2-linoleoyl-GPI (18:0/18:2)	CHEU - CHUU	0.0578703	0.0628619	172.816	0.920594	0.358546	Group3	LM	FALSE	0.618542	NS	1.05958	52468	HMDB0009809			Polar	Phosphatidylinositol (PI)	Lipid
1-methylurate	CHEU - CHUU	-0.171985	0.187114	183.161	-0.919148	0.359227	Group3	LM	FALSE	0.618542	NS	0.841992	34395	HMDB0003099	C16359	69726	Pos Early	Xanthine Metabolism	Xenobiotics
X-23890	CHEU - CHUU	0.0495193	0.0541352	185.796	0.914734	0.361517	Group3	LM	FALSE	0.620432	NS	1.05077	49792				Neg
citrulline	CHEU - CHUU	-0.0631741	0.0691214	182.93	-0.913959	0.361941	Group3	LM	FALSE	0.620432	NS	0.93878	2132	HMDB0000904	C00327	9750	Pos Early	Urea cycle; Arginine and Proline Metabolism	Amino Acid
1-stearoyl-2-docosapentaenoyl-GPE (18:0/22:5n6)*	CHEU - CHUU	-0.0999643	0.109525	179.352	-0.912711	0.36262	Group3	LM	FALSE	0.620432	NS	0.90487	57338	HMDB0009010		53479611	Pos Late	Phosphatidylethanolamine (PE)	Lipid
N-palmitoyl-sphinganine (d18:0/16:0)	CHEU - CHUU	0.0934494	0.103892	177.769	0.89949	0.369609	Group3	LM	FALSE	0.631058	NS	1.09796	52604	HMDB11760		5283572	Pos Late	Dihydroceramides	Lipid
X-24811	CHEU - CHUU	0.146487	0.163182	187.061	0.897686	0.370507	Group3	LM	FALSE	0.631263	NS	1.15776	54839				Pos Early
4-hydroxyhippurate	CHEU - CHUU	0.0983139	0.109758	187.765	0.895735	0.371541	Group3	LM	FALSE	0.631698	NS	1.10331	35527	HMDB0013678		151012	Neg	Benzoate Metabolism	Xenobiotics
X-12104	CHEU - CHUU	0.169008	0.19123	185.645	0.883794	0.377951	Group3	LM	FALSE	0.641094	NS	1.18413	46932				Pos Early
16-hydroxypalmitate	CHEU - CHUU	0.0652547	0.073937	171.892	0.882572	0.3787	Group3	LM	FALSE	0.641094	NS	1.06743	39609	HMDB0006294	C18218	10466	Neg	Fatty Acid, Monohydroxy	Lipid
4-acetamidophenol	CHEU - CHUU	0.098433	0.111808	162.764	0.880375	0.379954	Group3	LM	FALSE	0.641094	NS	1.10344	12032	HMDB0001859	C06804	1983	Pos Early	Drug - Analgesics, Anesthetics	Xenobiotics
glycerol 3-phosphate	CHEU - CHUU	0.0941119	0.106996	184.824	0.879579	0.380229	Group3	LM	FALSE	0.641094	NS	1.09868	43847	HMDB0000126	C0093	754	Polar	Glycerolipid Metabolism	Lipid
1-stearoyl-2-oleoyl-GPE (18:0/18:1)	CHEU - CHUU	0.0561759	0.0640047	171.817	0.877683	0.381341	Group3	LM	FALSE	0.641634	NS	1.05778	42448	HMDB0008993		9546742	Pos Late	Phosphatidylethanolamine (PE)	Lipid
5-HETE	CHEU - CHUU	-0.0416912	0.0477677	148.621	-0.87279	0.384185	Group3	LM	FALSE	0.643831	NS	0.959166	37372	HMDB0011134	C04805	5280733	Neg	Eicosanoid	Lipid
quinolinate	CHEU - CHUU	0.133105	0.152614	187.197	0.872167	0.384235	Group3	LM	FALSE	0.643831	NS	1.14237	1899	HMDB0000232	C03722	1066	Polar	Nicotinate and Nicotinamide Metabolism	Cofactors and Vitamins
1,2-dilinoleoyl-GPE (18:2/18:2)*	CHEU - CHUU	-0.0769315	0.0884355	166.863	-0.869917	0.385596	Group3	LM	FALSE	0.644779	NS	0.925953	53174	HMDB0009093		9546812	Pos Late	Phosphatidylethanolamine (PE)	Lipid
3-methyl catechol sulfate (1)	CHEU - CHUU	0.0513622	0.0593985	177.015	0.864705	0.388371	Group3	LM	FALSE	0.647082	NS	1.0527	46165			118431379	Neg	Benzoate Metabolism	Xenobiotics
lactodifucotetraose	CHEU - CHUU	-0.441901	0.512548	190.781	-0.862164	0.38968	Group3	LM	FALSE	0.647082	NS	0.642814	63733		G00335	3082169	Polar	Disaccharides and Oligosaccharides	Carbohydrate
hydroxypalmitoyl sphingomyelin (d18:1/16:0(OH))**	CHEU - CHUU	0.117283	0.136513	186.876	0.859131	0.391369	Group3	LM	FALSE	0.647082	NS	1.12444	62851				Pos Late	Sphingomyelins	Lipid
sedoheptulose-7-phosphate	CHEU - CHUU	-0.128384	0.149585	184.775	-0.858267	0.391857	Group3	LM	FALSE	0.647082	NS	0.879516	35649	HMDB0001068	C05382	616	Polar	Pentose Phosphate Pathway	Carbohydrate
1-(1-enyl-palmitoyl)-2-oleoyl-GPC (P-16:0/18:1)*	CHEU - CHUU	0.0842098	0.0981751	176.599	0.857751	0.392192	Group3	LM	FALSE	0.647082	NS	1.08786	52478	HMDB0007996		34779384	Pos Late	Plasmalogen	Lipid
3-(methylthio)acetaminophen sulfate*	CHEU - CHUU	0.0967862	0.112859	155.386	0.857588	0.392441	Group3	LM	FALSE	0.647082	NS	1.10162	62567				Neg	Drug - Analgesics, Anesthetics	Xenobiotics
cis-4-decenoylcarnitine (C10:1)	CHEU - CHUU	0.121569	0.141878	183.785	0.856855	0.392641	Group3	LM	FALSE	0.647082	NS	1.12927	38178	HMDB0013205		57357170	Pos Late	Fatty Acid Metabolism (Acyl Carnitine, Monounsaturated)	Lipid
sphingomyelin (d18:1/20:0, d16:1/22:0)*	CHEU - CHUU	-0.0494483	0.0577781	161.898	-0.855831	0.393356	Group3	LM	FALSE	0.647082	NS	0.951754	48490	HMDB0012102		44260124	Pos Late	Sphingomyelins	Lipid
acetylcarnitine (C2)	CHEU - CHUU	0.0499947	0.0588669	183.445	0.849284	0.39683	Group3	LM	FALSE	0.648618	NS	1.05127	32198	HMDB0000201	C02571	7045767	Pos Early	Fatty Acid Metabolism (Acyl Carnitine, Short Chain)	Lipid
galactose 1-phosphate	CHEU - CHUU	-0.140468	0.165448	191.513	-0.849016	0.396933	Group3	LM	FALSE	0.648618	NS	0.868951	15706	HMDB0000645	C00446	123912	Polar	Fructose, Mannose and Galactose Metabolism	Carbohydrate
pyridoxate	CHEU - CHUU	0.0558924	0.0659573	173.302	0.847402	0.39794	Group3	LM	FALSE	0.648618	NS	1.05748	31555	HMDB0000017	C00847	6723	Neg	Vitamin B6 Metabolism	Cofactors and Vitamins
N-methylleucine	CHEU - CHUU	0.114991	0.135786	153.695	0.846849	0.398396	Group3	LM	FALSE	0.648618	NS	1.12186	35666			2777993	Pos Early	Leucine, Isoleucine and Valine Metabolism	Amino Acid
pyroglutamylalanine*	CHEU - CHUU	0.0569326	0.067413	179.853	0.844534	0.399493	Group3	LM	FALSE	0.648618	NS	1.05858	62087			159907	Neg	Modified Peptides	Peptide
1-(1-enyl-palmitoyl)-2-docosahexaenoyl-GPE (P-16:0/22:6)*	CHEU - CHUU	0.0661988	0.0784265	170.376	0.844087	0.399804	Group3	LM	FALSE	0.648618	NS	1.06844	52672	HMDB0005780		5283497	Pos Late	Plasmalogen	Lipid
3-hydroxy-2-methylpyridine sulfate	CHEU - CHUU	0.0579824	0.0687165	183.075	0.843791	0.399888	Group3	LM	FALSE	0.648618	NS	1.0597	63227				Neg	Chemical	Xenobiotics
X-24608	CHEU - CHUU	0.000641719	0.000761643	138.012	0.842546	0.40094	Group3	LM	FALSE	0.649027	NS	1.00064	53023				Neg
cysteine	CHEU - CHUU	0.129539	0.1543	191.05	0.839531	0.402221	Group3	LM	FALSE	0.649803	NS	1.1383	1868	HMDB0000574	C00097	5862	Pos Early	Methionine, Cysteine, SAM and Taurine Metabolism	Amino Acid
gamma-glutamylvaline	CHEU - CHUU	0.0672791	0.0808312	182.052	0.83234	0.406308	Group3	LM	FALSE	0.65397	NS	1.06959	43829	HMDB0011172		7015683	Pos Early	Gamma-glutamyl Amino Acid	Peptide
sebacate (C10-DC)	CHEU - CHUU	-0.0191608	0.0230234	174.855	-0.832232	0.406413	Group3	LM	FALSE	0.65397	NS	0.981022	32398	HMDB0000792	C08277	5192	Neg	Fatty Acid, Dicarboxylate	Lipid
3-(cystein-S-yl)acetaminophen*	CHEU - CHUU	0.123725	0.14892	169.361	0.830815	0.407248	Group3	LM	FALSE	0.654016	NS	1.1317	34365	HMDB0240217		171264	Pos Early	Drug - Analgesics, Anesthetics	Xenobiotics
glutamine conjugate of C7H12O2*	CHEU - CHUU	-0.00531119	0.0064081	166.191	-0.828825	0.408392	Group3	LM	FALSE	0.654558	NS	0.994703	63658				Neg	Partially Characterized Molecules	Partially Characterized Molecules
kynurenate	CHEU - CHUU	0.0884852	0.10716	179.947	0.825727	0.410052	Group3	LM	FALSE	0.654662	NS	1.09252	1417	HMDB0000715	C01717	3845	Neg	Tryptophan Metabolism	Amino Acid
cholesterol sulfate	CHEU - CHUU	0.0746553	0.0904187	182.909	0.825661	0.410072	Group3	LM	FALSE	0.654662	NS	1.07751	35324	HMDB00653,HMDB0000653	C18043	65076	Polar	Sterol	Lipid
bilirubin (Z,Z)	CHEU - CHUU	-0.0988664	0.120255	175.007	-0.822142	0.412115	Group3	LM	FALSE	0.656631	NS	0.905864	43807	HMDB0000054	C00486	5280352	Pos Late	Hemoglobin and Porphyrin Metabolism	Cofactors and Vitamins
1,2-dipalmitoyl-GPE (16:0/16:0)*	CHEU - CHUU	-0.0844572	0.103364	176.586	-0.817088	0.414979	Group3	LM	FALSE	0.659898	NS	0.919011	57341	HMDB0008923		445468	Pos Late	Phosphatidylethanolamine (PE)	Lipid
sphingomyelin (d18:0/18:0, d19:0/17:0)*	CHEU - CHUU	0.0618111	0.0759617	173.53	0.813714	0.416924	Group3	LM	FALSE	0.661693	NS	1.06376	57473	HMDB0012087		44260130	Pos Late	Dihydrosphingomyelins	Lipid
sphingomyelin (d18:2/16:0, d18:1/16:1)*	CHEU - CHUU	0.0630141	0.0800024	172.931	0.787652	0.431978	Group3	LM	FALSE	0.680969	NS	1.06504	42459	HMDB0240638,HMDB0240613			Pos Late	Sphingomyelins	Lipid
3-methyl-2-oxovalerate	CHEU - CHUU	-0.0562916	0.0715667	179.456	-0.786561	0.432576	Group3	LM	FALSE	0.680969	NS	0.945263	15676	HMDB0000491	C03465,C06008,C00671	439286440877	Neg	Leucine, Isoleucine and Valine Metabolism	Amino Acid
1-docosahexaenoyl-GPC (22:6)*	CHEU - CHUU	-0.0613077	0.0779918	163.208	-0.786078	0.432961	Group3	LM	FALSE	0.680969	NS	0.940534	33822	HMDB0010404		10415542	Pos Late	Lysophospholipid	Lipid
1-(1-enyl-palmitoyl)-2-linoleoyl-GPC (P-16:0/18:2)*	CHEU - CHUU	0.0648671	0.0825802	170.549	0.785504	0.433248	Group3	LM	FALSE	0.680969	NS	1.06702	52682	HMDB0011211		24779386	Pos Late	Plasmalogen	Lipid
lacto-N-fucopentaose I	CHEU - CHUU	-0.371359	0.473075	190.894	-0.78499	0.433432	Group3	LM	FALSE	0.680969	NS	0.689796	48264	HMDB0006705		53477883	Polar	Disaccharides and Oligosaccharides	Carbohydrate
hexadecasphingosine (d16:1)*	CHEU - CHUU	0.0910107	0.1161	184.079	0.783898	0.434107	Group3	LM	FALSE	0.680969	NS	1.09528	57428			14767871	Pos Late	Sphingosines	Lipid
2,6-dihydroxybenzoic acid	CHEU - CHUU	0.0732673	0.0939908	189.063	0.779516	0.43665	Group3	LM	FALSE	0.683444	NS	1.07602	63042	HMDB0013676		9338	Polar	Drug - Topical Agents	Xenobiotics
decanoylcarnitine (C10)	CHEU - CHUU	0.113859	0.146297	190.528	0.778278	0.437371	Group3	LM	FALSE	0.683444	NS	1.12059	33941	HMDB0000651		10245190	Pos Late	Fatty Acid Metabolism (Acyl Carnitine, Medium Chain)	Lipid
carnosine	CHEU - CHUU	-0.114227	0.147906	189.005	-0.772298	0.440902	Group3	LM	FALSE	0.687638	NS	0.892055	1768	HMDB0000033	C00386	439224	Pos Early	Histidine Metabolism	Amino Acid
1-palmitoyl-2-stearoyl-GPC (16:0/18:0)	CHEU - CHUU	0.059923	0.078533	173.016	0.763029	0.446485	Group3	LM	FALSE	0.695009	NS	1.06175	52616	HMDB0007970	C03889	24778686	Pos Late	Phosphatidylcholine (PC)	Lipid
4-vinylcatechol sulfate	CHEU - CHUU	0.0176345	0.0231601	160.487	0.761419	0.447524	Group3	LM	FALSE	0.695062	NS	1.01779	64579				Neg	Benzoate Metabolism	Xenobiotics
4-methylcatechol sulfate	CHEU - CHUU	-0.104023	0.137128	182.009	-0.75858	0.449085	Group3	LM	FALSE	0.695062	NS	0.901205	46146	HMDB0240459		54104170	Neg	Benzoate Metabolism	Xenobiotics
guanidinoacetate	CHEU - CHUU	0.0885467	0.116995	181.632	0.756842	0.450125	Group3	LM	FALSE	0.695062	NS	1.09259	43802	HMDB0000128	C00581	763	Pos Early	Creatine Metabolism	Amino Acid
hexanoylcarnitine (C6)	CHEU - CHUU	0.0429816	0.0568036	183.522	0.756671	0.450217	Group3	LM	FALSE	0.695062	NS	1.04392	32328	HMDB0000756		6426853	Pos Early	Fatty Acid Metabolism (Acyl Carnitine, Medium Chain)	Lipid
adenine	CHEU - CHUU	0.0642116	0.0849653	177.944	0.75574	0.450804	Group3	LM	FALSE	0.695062	NS	1.06632	554	HMDB0000034	C00147	190	Pos Early	Purine Metabolism, Adenine containing	Nucleotide
tartronate (hydroxymalonate)	CHEU - CHUU	0.0737095	0.0981761	187.633	0.750788	0.453721	Group3	LM	FALSE	0.69599	NS	1.07649	20693	HMDB0035227	C02287	45	Neg	Food Component/Plant	Xenobiotics
arachidate (20:0)	CHEU - CHUU	-0.0329623	0.0439122	172.676	-0.75064	0.453891	Group3	LM	FALSE	0.69599	NS	0.967575	1118	HMDB0002212	C06425	10467	Neg	Long Chain Saturated Fatty Acid	Lipid
X-11615	CHEU - CHUU	-0.0936698	0.124827	182.727	-0.750396	0.453981	Group3	LM	FALSE	0.69599	NS	0.910583	32932				Neg
glycerophosphoethanolamine	CHEU - CHUU	0.0548657	0.0733629	180.545	0.747867	0.455513	Group3	LM	FALSE	0.697021	NS	1.0564	37455	HMDB0000114	C01233	123874	Polar	Phospholipid Metabolism	Lipid
dimethyl sulfone	CHEU - CHUU	0.106811	0.143935	189.394	0.742079	0.458958	Group3	LM	FALSE	0.70097	NS	1.11272	43424	HMDB0004983	C11142	6213	Pos Early	Chemical	Xenobiotics
X-25853	CHEU - CHUU	0.0766512	0.103784	192.17	0.738562	0.461074	Group3	LM	FALSE	0.702878	NS	1.07967	63719				Pos Early
phosphoethanolamine	CHEU - CHUU	0.0494631	0.0672068	180.42	0.735984	0.462696	Group3	LM	FALSE	0.703682	NS	1.05071	1600	HMDB0000224	C00346	1015	Neg	Phospholipid Metabolism	Lipid
glycerol 2-phosphate	CHEU - CHUU	0.0882436	0.12007	180.061	0.734933	0.463337	Group3	LM	FALSE	0.703682	NS	1.09225	27728	HMDB0002520	C02979	36113972526	Polar	Chemical	Xenobiotics
2-oleoylglycerol (18:1)	CHEU - CHUU	-0.0806211	0.110707	164.519	-0.728236	0.467504	Group3	LM	FALSE	0.708684	NS	0.922543	21232	HMDB0011537		5319879	Neg	Monoacylglycerol	Lipid
lacto-N-difucohexaose I	CHEU - CHUU	-0.276552	0.381025	190.634	-0.725812	0.468844	Group3	LM	FALSE	0.709389	NS	0.758394	63743	HMDB0006580		3082109	Polar	Disaccharides and Oligosaccharides	Carbohydrate
desmosterol	CHEU - CHUU	-0.146195	0.202179	187.152	-0.723097	0.470523	Group3	LM	FALSE	0.71012	NS	0.863989	6065	HMDB0002719	C01802	439577	Pos Late	Sterol	Lipid
3-hydroxy-4-methylpyridine sulfate	CHEU - CHUU	0.0327737	0.0453691	165.848	0.72238	0.471078	Group3	LM	FALSE	0.71012	NS	1.03332	63231				Neg	Chemical	Xenobiotics
1-palmitoyl-2-palmitoleoyl-GPE (16:0/16:1)*	CHEU - CHUU	-0.092082	0.129464	184.6	-0.711255	0.477824	Group3	LM	FALSE	0.718836	NS	0.91203	52471	HMDB0008924		52924925	Pos Late	Phosphatidylethanolamine (PE)	Lipid
oleoyl-oleoyl-glycerol (18:1/18:1) [2]*	CHEU - CHUU	-0.0791268	0.111435	169.807	-0.710072	0.478633	Group3	LM	FALSE	0.718836	NS	0.923923	54946	HMDB0007218		9543716	Pos Late	Diacylglycerol	Lipid
glycerophosphoinositol*	CHEU - CHUU	0.0466395	0.0660874	192.188	0.705725	0.481214	Group3	LM	FALSE	0.721376	NS	1.04774	47155			167572	Polar	Phospholipid Metabolism	Lipid
eugenol sulfate	CHEU - CHUU	0.015323	0.0218143	161.922	0.702428	0.483421	Group3	LM	FALSE	0.723347	NS	1.01544	48715	HMDB0135245		180632	Neg	Food Component/Plant	Xenobiotics
butyrylcarnitine (C4)	CHEU - CHUU	0.0307081	0.0440041	186.687	0.697846	0.486142	Group3	LM	FALSE	0.726079	NS	1.03118	32412	HMDB0002013	C02862	439829	Pos Early	Fatty Acid Metabolism (also BCAA Metabolism)	Lipid
3-fucosyllactose	CHEU - CHUU	-0.204943	0.294979	190.736	-0.694771	0.488044	Group3	LM	FALSE	0.72758	NS	0.814693	48147	HMDB0002094	G00313	161460	Polar	Disaccharides and Oligosaccharides	Carbohydrate
1-stearoyl-2-docosapentaenoyl-GPC (18:0/22:5n6)*	CHEU - CHUU	0.0578455	0.0834389	173.986	0.693268	0.489066	Group3	LM	FALSE	0.727766	NS	1.05955	52700	HMDB0008055		24778871	Pos Late	Phosphatidylcholine (PC)	Lipid
cystine	CHEU - CHUU	0.0526002	0.0761316	176.918	0.690911	0.490527	Group3	LM	FALSE	0.728603	NS	1.05401	56	HMDB0000192	C00491	67678	Pos Early	Methionine, Cysteine, SAM and Taurine Metabolism	Amino Acid
1-stearyl-2-linoleoyl-GPC (O-18:0/18:2)*	CHEU - CHUU	0.0762527	0.111204	175.402	0.685698	0.493809	Group3	LM	FALSE	0.73138	NS	1.07924	57721	HMDB13418		6443070	Pos Late	Plasmalogen	Lipid
1-palmitoyl-GPI (16:0)	CHEU - CHUU	-0.117745	0.172096	180.125	-0.684181	0.49474	Group3	LM	FALSE	0.73138	NS	0.888923	35305	HMDB0061695		71296207	Neg	Lysophospholipid	Lipid
4-ethylcatechol sulfate	CHEU - CHUU	0.0463143	0.0677561	188.683	0.683543	0.495102	Group3	LM	FALSE	0.73138	NS	1.0474	63072				Neg	Benzoate Metabolism	Xenobiotics
LAHSA (18:2/OH-18:0)*	CHEU - CHUU	0.116086	0.170285	184.566	0.681716	0.496273	Group3	LM	FALSE	0.731777	NS	1.12309	57390				Pos Late	Fatty Acid Hydroxyl Fatty Acid	Lipid
X-11852	CHEU - CHUU	0.0207472	0.0305665	171.059	0.678759	0.498208	Group3	LM	FALSE	0.733297	NS	1.02096	46521				Neg
2-methylbutyrylcarnitine (C5)	CHEU - CHUU	0.100623	0.149211	182.882	0.674367	0.50093	Group3	LM	FALSE	0.734003	NS	1.10586	45095	HMDB0000378		6426901	Pos Early	Leucine, Isoleucine and Valine Metabolism	Amino Acid
3-methoxycatechol sulfate (1)	CHEU - CHUU	0.0845593	0.125444	167.303	0.67408	0.501191	Group3	LM	FALSE	0.734003	NS	1.08824	48763			129892430	Neg	Benzoate Metabolism	Xenobiotics
1-stearoyl-2-adrenoyl-GPC (18:0/22:4)*	CHEU - CHUU	0.0700379	0.103967	177.909	0.673658	0.501403	Group3	LM	FALSE	0.734003	NS	1.07255	55061	HMDB0008054		24778868	Pos Late	Phosphatidylcholine (PC)	Lipid
2'-fucosyllactose	CHEU - CHUU	-0.398982	0.593952	190.519	-0.671741	0.502562	Group3	LM	FALSE	0.734374	NS	0.671003	48146	HMDB0002098		170484	Polar	Disaccharides and Oligosaccharides	Carbohydrate
ribonate	CHEU - CHUU	0.0308569	0.0460692	189.531	0.669795	0.503804	Group3	LM	FALSE	0.734865	NS	1.03134	27731	HMDB0000867	C01685	5460677	Polar	Pentose Metabolism	Carbohydrate
2,8-quinolinediol sulfate	CHEU - CHUU	0.133579	0.199902	189.87	0.668222	0.504803	Group3	LM	FALSE	0.735001	NS	1.14291	48691	HMDB0240658			Neg	Food Component/Plant	Xenobiotics
pro-hydroxy-pro	CHEU - CHUU	0.152138	0.228271	179.041	0.666479	0.505963	Group3	LM	FALSE	0.735369	NS	1.16432	35127	HMDB0006695		11902893	Pos Early	Urea cycle; Arginine and Proline Metabolism	Amino Acid
thymol sulfate	CHEU - CHUU	0.00485797	0.00733336	156.676	0.662448	0.508657	Group3	LM	FALSE	0.736691	NS	1.00487	36095	HMDB0062720	C09908	12456386	Neg	Food Component/Plant	Xenobiotics
1-(1-enyl-stearoyl)-2-docosapentaenoyl-GPE (P-18:0/22:5n3)*	CHEU - CHUU	-0.0814452	0.123445	181.5	-0.659772	0.510237	Group3	LM	FALSE	0.736691	NS	0.921783	57342	HMDB0011393		53480858	Pos Late	Plasmalogen	Lipid
1-stearoyl-2-arachidonoyl-GPE (18:0/20:4)	CHEU - CHUU	-0.0453193	0.0687153	170.136	-0.659523	0.510452	Group3	LM	FALSE	0.736691	NS	0.955692	52447	HMDB0009003	C05210	5289133	Pos Late	Phosphatidylethanolamine (PE)	Lipid
(R)-3-hydroxybutyrylcarnitine	CHEU - CHUU	0.128173	0.195253	190.983	0.656447	0.512327	Group3	LM	FALSE	0.736691	NS	1.13675	43264	HMDB0013127		53481617	Pos Early	Fatty Acid Metabolism (Acyl Carnitine, Hydroxy)	Lipid
oleoylcarnitine (C18:1)	CHEU - CHUU	0.0510841	0.0778666	179.421	0.656047	0.512634	Group3	LM	FALSE	0.736691	NS	1.05241	35160	HMDB0005065		6441392	Pos Late	Fatty Acid Metabolism (Acyl Carnitine, Monounsaturated)	Lipid
carboxyethyl-GABA	CHEU - CHUU	0.0741829	0.113253	192.018	0.65502	0.513239	Group3	LM	FALSE	0.736691	NS	1.077	40007	HMDB0002201		2572	Pos Early	Glutamate Metabolism	Amino Acid
acisoga	CHEU - CHUU	0.0497692	0.0760971	183.478	0.654022	0.513917	Group3	LM	FALSE	0.736691	NS	1.05103	43258	HMDB0061384		129397	Pos Early	Polyamine Metabolism	Amino Acid
(3'-5')-guanylylcytidine	CHEU - CHUU	0.0637936	0.0975945	185.644	0.65366	0.51414	Group3	LM	FALSE	0.736691	NS	1.06587	52746			145459099	Neg	Dinucleotide	Nucleotide
erucate (22:1n9)	CHEU - CHUU	-0.0379163	0.0584247	169.929	-0.648976	0.51723	Group3	LM	FALSE	0.737137	NS	0.962794	1552	HMDB0002068	C08316	82165281116	Neg	Long Chain Monounsaturated Fatty Acid	Lipid
1-palmitoyl-2-arachidonoyl-GPC (16:0/20:4n6)	CHEU - CHUU	-0.0492905	0.0760584	165.04	-0.648061	0.517846	Group3	LM	FALSE	0.737137	NS	0.951905	52462	HMDB0007982	C05208	10747814	Pos Late	Phosphatidylcholine (PC)	Lipid
N-methylproline	CHEU - CHUU	0.0901583	0.139152	179.961	0.647912	0.517868	Group3	LM	FALSE	0.737137	NS	1.09435	37431	HMDB0094696		643474	Pos Early	Urea cycle; Arginine and Proline Metabolism	Amino Acid
X-24705	CHEU - CHUU	-0.0538442	0.0831512	181.638	-0.647546	0.518096	Group3	LM	FALSE	0.737137	NS	0.94758	53133				Neg
N-palmitoyl-sphingosine (d18:1/16:0)	CHEU - CHUU	-0.0785322	0.121516	166.349	-0.64627	0.518995	Group3	LM	FALSE	0.737137	NS	0.924472	44877	HMDB0004949		5283564	Pos Late	Ceramides	Lipid
1-palmitoyl-2-oleoyl-GPC (16:0/18:1)	CHEU - CHUU	0.0501481	0.0781184	166.749	0.641951	0.521787	Group3	LM	FALSE	0.739097	NS	1.05143	52461	HMDB0007972	C13875	6436017	Pos Late	Phosphatidylcholine (PC)	Lipid
X-22776	CHEU - CHUU	-0.0879578	0.137568	185.365	-0.639379	0.523366	Group3	LM	FALSE	0.739097	NS	0.9158	48081				Neg
taurocholate	CHEU - CHUU	0.0210118	0.0328803	177.234	0.639038	0.523623	Group3	LM	FALSE	0.739097	NS	1.02123	18497	HMDB0000036	C05122	667546783527	Neg	Primary Bile Acid Metabolism	Lipid
N-palmitoyl-sphingadienine (d18:2/16:0)*	CHEU - CHUU	0.0678776	0.10632	177.444	0.638425	0.52402	Group3	LM	FALSE	0.739097	NS	1.07023	57416	HMDB0240686			Pos Late	Ceramides	Lipid
sphingomyelin (d18:1/24:1, d18:2/24:0)*	CHEU - CHUU	0.0395955	0.0622786	165.764	0.63578	0.525796	Group3	LM	FALSE	0.739357	NS	1.04039	47153	HMDB0012107		44260126	Pos Late	Sphingomyelins	Lipid
3-hydroxyisobutyrate	CHEU - CHUU	0.0635674	0.100144	181.502	0.634759	0.526385	Group3	LM	FALSE	0.739357	NS	1.06563	1549	HMDB0000023,HMDB0000336	C01188,C06001	11966314	Polar	Leucine, Isoleucine and Valine Metabolism	Amino Acid
1-stearyl-2-oleoyl-GPE (O-18:0/18:1)*	CHEU - CHUU	-0.0789028	0.124622	184.759	-0.633137	0.527427	Group3	LM	FALSE	0.739357	NS	0.92413	61514				Pos Late	Phosphatidylethanolamine (PE)	Lipid
X-24729	CHEU - CHUU	0.117479	0.185752	190.595	0.632449	0.527852	Group3	LM	FALSE	0.739357	NS	1.12466	53158				Pos Early
N,N,N-trimethyl-alanylproline betaine (TMAP)	CHEU - CHUU	0.121066	0.191993	185.881	0.630573	0.529094	Group3	LM	FALSE	0.739819	NS	1.1287	62947	HMDB0240365			Pos Early	Urea cycle; Arginine and Proline Metabolism	Amino Acid
tricosanoyl sphingomyelin (d18:1/23:0)*	CHEU - CHUU	0.0432234	0.0687385	177.891	0.628809	0.530281	Group3	LM	FALSE	0.740203	NS	1.04417	52436	HMDB0012105			Pos Late	Sphingomyelins	Lipid
glycerophosphoglycerol	CHEU - CHUU	0.0416552	0.0666595	187.355	0.624895	0.5328	Group3	LM	FALSE	0.742441	NS	1.04253	48857	HMDB0240316	C03274	54575349	Polar	Glycerolipid Metabolism	Lipid
glucose 6-phosphate	CHEU - CHUU	0.0685866	0.110906	183.927	0.618422	0.537062	Group3	LM	FALSE	0.747097	NS	1.07099	31260	HMDB0001401	C00092	5958	Polar	Glycolysis, Gluconeogenesis, and Pyruvate Metabolism	Carbohydrate
6-sialyl-N-acetyllactosamine	CHEU - CHUU	0.125329	0.206487	189.261	0.606957	0.544607	Group3	LM	FALSE	0.755624	NS	1.13352	40428	HMDB0006584		16212424	Pos Early	Aminosugar Metabolism	Carbohydrate
leucine	CHEU - CHUU	0.0303941	0.0501262	177.594	0.606352	0.545055	Group3	LM	FALSE	0.755624	NS	1.03086	60	HMDB0000687	C00123	6106	Pos Early	Leucine, Isoleucine and Valine Metabolism	Amino Acid
X-21353	CHEU - CHUU	0.0629225	0.104022	182.97	0.604894	0.545999	Group3	LM	FALSE	0.75564	NS	1.06494	46398				Neg
myo-inositol	CHEU - CHUU	-0.0182542	0.0305165	167.111	-0.598174	0.550534	Group3	LM	FALSE	0.759871	NS	0.981911	1124	HMDB0000211	C00137	892	Polar	Inositol Metabolism	Lipid
4-hydroxyphenylacetylglutamine	CHEU - CHUU	0.00283153	0.00473631	138.001	0.597835	0.55093	Group3	LM	FALSE	0.759871	NS	1.00284	55017				Pos Early	Acetylated Peptides	Peptide
glycerophosphorylcholine (GPC)	CHEU - CHUU	0.044749	0.0752444	178.723	0.594715	0.552786	Group3	LM	FALSE	0.761137	NS	1.04577	15990	HMDB0000086	C00670	71920	Pos Early	Phospholipid Metabolism	Lipid
glycosyl ceramide (d18:2/24:1, d18:1/24:2)*	CHEU - CHUU	-0.0633026	0.107195	171.221	-0.590535	0.555611	Group3	LM	FALSE	0.76373	NS	0.938659	57453				Pos Late	Hexosylceramides (HCER)	Lipid
nicotinurate (nicotinoylglycine)	CHEU - CHUU	0.0582976	0.0992061	189.854	0.587641	0.557472	Group3	LM	FALSE	0.764991	NS	1.06003	35121	HMDB0003269	C05380	68499	Pos Early	Nicotinate and Nicotinamide Metabolism	Cofactors and Vitamins
ornithine	CHEU - CHUU	0.0386143	0.0660387	185.586	0.584722	0.559445	Group3	LM	FALSE	0.766402	NS	1.03937	1493	HMDB0000214	C00077	6262	Pos Early	Urea cycle; Arginine and Proline Metabolism	Amino Acid
uridine 5'-monophosphate (UMP)	CHEU - CHUU	-0.103109	0.17865	185.847	-0.577157	0.564532	Group3	LM	FALSE	0.76989	NS	0.902028	2856	HMDB0000288	C00105	6030	Neg	Pyrimidine Metabolism, Uracil containing	Nucleotide
12,13-DiHOME	CHEU - CHUU	0.0651223	0.112883	174.284	0.576901	0.56475	Group3	LM	FALSE	0.76989	NS	1.06729	38395	HMDB0004705	C14829	10236635	Neg	Fatty Acid, Dihydroxy	Lipid
1-stearoyl-2-arachidonoyl-GPS (18:0/20:4)	CHEU - CHUU	-0.0933027	0.162115	179.95	-0.575534	0.565649	Group3	LM	FALSE	0.76989	NS	0.910918	52235	HMDB0012383		24779545	Pos Late	Phosphatidylserine (PS)	Lipid
2-heptadecenoylglycerol (17:1)*	CHEU - CHUU	-0.0730299	0.126962	178.051	-0.575213	0.565873	Group3	LM	FALSE	0.76989	NS	0.929573	62448				Neg	Monoacylglycerol	Lipid
X-18921	CHEU - CHUU	-0.0222181	0.0387096	172.113	-0.573969	0.566738	Group3	LM	FALSE	0.76989	NS	0.978027	47671				Neg
4-methylguaiacol sulfate	CHEU - CHUU	0.0419916	0.0738987	178.082	0.568232	0.570593	Group3	LM	FALSE	0.7716	NS	1.04289	48418				Neg	Benzoate Metabolism	Xenobiotics
lactose	CHEU - CHUU	-0.00826272	0.0146027	174.236	-0.565835	0.572234	Group3	LM	FALSE	0.7716	NS	0.991771	567	HMDB0041627	C01970	6134	Polar	Disaccharides and Oligosaccharides	Carbohydrate
X-12261	CHEU - CHUU	0.0546282	0.0965897	189.617	0.56557	0.572355	Group3	LM	FALSE	0.7716	NS	1.05615	47657				Neg
erythritol	CHEU - CHUU	-0.0467955	0.0827735	192.234	-0.565344	0.572499	Group3	LM	FALSE	0.7716	NS	0.954283	20699	HMDB0002994	C00503	222285	Polar	Food Component/Plant	Xenobiotics
isovalerylcarnitine (C5)	CHEU - CHUU	0.0721415	0.128027	185.318	0.563485	0.573786	Group3	LM	FALSE	0.7716	NS	1.07481	34407	HMDB0000688	C20826	169235	Pos Early	Leucine, Isoleucine and Valine Metabolism	Amino Acid
1,2,3-benzenetriol sulfate (2)	CHEU - CHUU	0.0652477	0.116093	161.906	0.562032	0.574871	Group3	LM	FALSE	0.7716	NS	1.06742	48762	HMDB0060018,HMDB0060016		9201366254110620	Neg	Chemical	Xenobiotics
3-hydroxyoctanoylcarnitine (1)	CHEU - CHUU	0.0350136	0.0623369	170.926	0.561683	0.575068	Group3	LM	FALSE	0.7716	NS	1.03563	64393				Pos Early	Fatty Acid Metabolism (Acyl Carnitine, Hydroxy)	Lipid
X-11795	CHEU - CHUU	0.0700981	0.125184	179.469	0.559961	0.576204	Group3	LM	FALSE	0.7716	NS	1.07261	33140				Pos Early
sphingomyelin (d18:2/24:1, d18:1/24:2)*	CHEU - CHUU	-0.0383163	0.0684828	169.212	-0.559502	0.576559	Group3	LM	FALSE	0.7716	NS	0.962409	52437	HMDB0240636,HMDB0240615		85336023	Pos Late	Sphingomyelins	Lipid
1,7-dimethylurate	CHEU - CHUU	-0.155759	0.279898	184.655	-0.556486	0.578553	Group3	LM	FALSE	0.772351	NS	0.855765	34400	HMDB0011103	C16356	91611	Neg	Xanthine Metabolism	Xenobiotics
fumarate	CHEU - CHUU	-0.0394632	0.0710021	182.707	-0.555803	0.579025	Group3	LM	FALSE	0.772351	NS	0.961305	1643	HMDB0000134	C00122	444972	Polar	TCA Cycle	Energy
cyclo(pro-val)	CHEU - CHUU	0.0687175	0.125004	187.473	0.549722	0.583165	Group3	LM	FALSE	0.776595	NS	1.07113	49795			98951	Pos Early	Dipeptide	Peptide
palmitoleoylcarnitine (C16:1)*	CHEU - CHUU	0.0412897	0.0754739	177.628	0.547072	0.585016	Group3	LM	FALSE	0.777783	NS	1.04215	53223	HMDB0013207		71464547	Pos Late	Fatty Acid Metabolism (Acyl Carnitine, Monounsaturated)	Lipid
3-hydroxyhippurate	CHEU - CHUU	-0.0805938	0.148842	177.91	-0.541473	0.588859	Group3	LM	FALSE	0.780941	NS	0.922568	39600	HMDB0006116		450268	Neg	Benzoate Metabolism	Xenobiotics
1-palmityl-2-linoleoyl-GPC (O-16:0/18:2)*	CHEU - CHUU	0.0422565	0.0781299	170.622	0.540849	0.589317	Group3	LM	FALSE	0.780941	NS	1.04316	53175	HMDB0011151		6443157	Pos Late	Plasmalogen	Lipid
X-24728	CHEU - CHUU	0.0769275	0.142838	189.992	0.538567	0.590816	Group3	LM	FALSE	0.781087	NS	1.07996	53157				Pos Early
1-methyl-5-imidazolelactate	CHEU - CHUU	-0.0915724	0.170562	183.997	-0.536886	0.591995	Group3	LM	FALSE	0.781087	NS	0.912495	64596				Pos Early	Histidine Metabolism	Amino Acid
1-oleoyl-2-linoleoyl-GPC (18:1/18:2)*	CHEU - CHUU	0.0439128	0.0818434	162.047	0.536547	0.592316	Group3	LM	FALSE	0.781087	NS	1.04489	52453	HMDB0008105		24778939	Pos Late	Phosphatidylcholine (PC)	Lipid
1-stearoyl-2-linoleoyl-GPC (18:0/18:2)*	CHEU - CHUU	0.0430012	0.0804424	168.719	0.534559	0.593658	Group3	LM	FALSE	0.781586	NS	1.04394	52452	HMDB0008039		6441487	Pos Late	Phosphatidylcholine (PC)	Lipid
heptanoate (7:0)	CHEU - CHUU	-0.0620103	0.118647	189.92	-0.522643	0.601832	Group3	LM	FALSE	0.791062	NS	0.939873	1644	HMDB0000666	C17714	8094	Neg	Medium Chain Fatty Acid	Lipid
1-(1-enyl-palmitoyl)-2-arachidonoyl-GPE (P-16:0/20:4)*	CHEU - CHUU	-0.0316488	0.0607417	165.468	-0.521039	0.603036	Group3	LM	FALSE	0.791363	NS	0.968847	52673	HMDB0011352		52925126	Pos Late	Plasmalogen	Lipid
glycosyl-N-stearoyl-sphingosine (d18:1/18:0)	CHEU - CHUU	-0.0389713	0.0750647	172.347	-0.51917	0.604308	Group3	LM	FALSE	0.791751	NS	0.961778	52234				Pos Late	Hexosylceramides (HCER)	Lipid
X-25855	CHEU - CHUU	0.033317	0.0650355	186.977	0.512289	0.609053	Group3	LM	FALSE	0.796661	NS	1.03388	63721				Pos Early
daidzein sulfate (2)	CHEU - CHUU	-0.00699762	0.0136908	149.523	-0.51112	0.610021	Group3	LM	FALSE	0.796661	NS	0.993027	48728			12114465	Neg	Food Component/Plant	Xenobiotics
4-allylcatechol sulfate	CHEU - CHUU	-0.0332681	0.065363	184.603	-0.508974	0.611378	Group3	LM	FALSE	0.79715	NS	0.967279	63597				Neg	Benzoate Metabolism	Xenobiotics
1-stearoyl-2-linoleoyl-GPE (18:0/18:2)*	CHEU - CHUU	-0.0307679	0.0608217	167.239	-0.50587	0.613614	Group3	LM	FALSE	0.798782	NS	0.969701	52446	HMDB0008994		9546749	Pos Late	Phosphatidylethanolamine (PE)	Lipid
sphingomyelin (d17:1/16:0, d18:1/15:0, d16:1/17:0)*	CHEU - CHUU	-0.0535461	0.107261	177.612	-0.499211	0.618248	Group3	LM	FALSE	0.802657	NS	0.947862	52433	HMDB0240617,HMDB0240608			Pos Late	Sphingomyelins	Lipid
3-phosphoglycerate	CHEU - CHUU	-0.0562388	0.112757	175.635	-0.498763	0.61857	Group3	LM	FALSE	0.802657	NS	0.945313	1414	HMDB0000807	C00597	724	Neg	Glycolysis, Gluconeogenesis, and Pyruvate Metabolism	Carbohydrate
glycerate	CHEU - CHUU	-0.0295237	0.0596941	188.029	-0.494584	0.621471	Group3	LM	FALSE	0.805133	NS	0.970908	1572	HMDB0000139,HMDB0006372	C00258	439194752	Polar	Glycolysis, Gluconeogenesis, and Pyruvate Metabolism	Carbohydrate
gulonate*	CHEU - CHUU	-0.055203	0.112744	180.864	-0.489632	0.624988	Group3	LM	FALSE	0.808397	NS	0.946293	46957	HMDB0003290	C00800	152304	Polar	Ascorbate and Aldarate Metabolism	Cofactors and Vitamins
adenosine 3'-monophosphate (3'-AMP)	CHEU - CHUU	0.0407034	0.0834389	179.746	0.487823	0.62627	Group3	LM	FALSE	0.808766	NS	1.04154	35142	HMDB0003540	C01267	41211	Neg	Purine Metabolism, Adenine containing	Nucleotide
3-hydroxypyridine sulfate	CHEU - CHUU	0.103652	0.215622	186.873	0.480713	0.631283	Group3	LM	FALSE	0.809901	NS	1.10921	48448				Neg	Chemical	Xenobiotics
fructosyllysine	CHEU - CHUU	0.0804259	0.167731	190.812	0.479494	0.632136	Group3	LM	FALSE	0.809901	NS	1.08375	46227	HMDB0034879		9839580	Pos Early	Lysine Metabolism	Amino Acid
O-sulfo-tyrosine	CHEU - CHUU	-0.0317596	0.0663742	191.212	-0.478492	0.632846	Group3	LM	FALSE	0.809901	NS	0.968739	45413	HMDB0155722		514186	Neg	Chemical	Xenobiotics
N(1)-acetylspermine	CHEU - CHUU	0.0217545	0.0455437	186.966	0.477663	0.633448	Group3	LM	FALSE	0.809901	NS	1.02199	32360	HMDB0001186	C02567	496916	Pos Late	Polyamine Metabolism	Amino Acid
1-palmitoyl-2-linoleoyl-GPC (16:0/18:2)	CHEU - CHUU	-0.0344128	0.0722796	161.109	-0.476107	0.634643	Group3	LM	FALSE	0.809901	NS	0.966173	42446	HMDB0007973		5287971	Pos Late	Phosphatidylcholine (PC)	Lipid
2-oxoarginine*	CHEU - CHUU	0.0713107	0.151062	188.849	0.472062	0.637427	Group3	LM	FALSE	0.809901	NS	1.07391	55072	HMDB0004225	C03771	558	Pos Early	Urea cycle; Arginine and Proline Metabolism	Amino Acid
tangeritin	CHEU - CHUU	0.0118926	0.0251831	138.001	0.472245	0.637498	Group3	LM	FALSE	0.809901	NS	1.01196	40675	HMDB0030539	C10190	68077	Pos Late	Food Component/Plant	Xenobiotics
1-palmityl-GPC (O-16:0)	CHEU - CHUU	0.0223319	0.0474404	173.116	0.470737	0.638421	Group3	LM	FALSE	0.809901	NS	1.02258	20458			3983	Pos Late	Lysoplasmalogen	Lipid
malonylcarnitine	CHEU - CHUU	0.0521433	0.110942	190.534	0.470003	0.63889	Group3	LM	FALSE	0.809901	NS	1.05353	37059	HMDB0002095		22833583	Pos Early	Fatty Acid Synthesis	Lipid
X-24633	CHEU - CHUU	-0.0704164	0.149899	182.619	-0.469759	0.639087	Group3	LM	FALSE	0.809901	NS	0.932006	53060				Neg
ceramide (d16:1/24:1, d18:1/22:1)*	CHEU - CHUU	-0.0657227	0.140593	175.549	-0.467469	0.640744	Group3	LM	FALSE	0.809901	NS	0.936391	57437				Pos Late	Ceramides	Lipid
1-palmitoyl-2-docosahexaenoyl-GPE (16:0/22:6)*	CHEU - CHUU	-0.058072	0.124712	178.5	-0.465648	0.642035	Group3	LM	FALSE	0.809901	NS	0.943582	52465	HMDB0008946		9546799	Pos Late	Phosphatidylethanolamine (PE)	Lipid
histidine	CHEU - CHUU	0.0276764	0.0596536	181.199	0.463952	0.643239	Group3	LM	FALSE	0.809901	NS	1.02806	59	HMDB0000177	C00135	6274	Pos Early	Histidine Metabolism	Amino Acid
gamma-tocopherol/beta-tocopherol	CHEU - CHUU	0.0416951	0.0899489	175.45	0.463543	0.64355	Group3	LM	FALSE	0.809901	NS	1.04258	52473	HMDB0006335,HMDB0001492	C14152,C02483		Pos Late	Tocopherol Metabolism	Cofactors and Vitamins
glutamate	CHEU - CHUU	0.0220623	0.0476446	174.509	0.463059	0.643899	Group3	LM	FALSE	0.809901	NS	1.02231	57	HMDB0000148	C00025,C00217	33032	Pos Early	Glutamate Metabolism	Amino Acid
X-21315	CHEU - CHUU	-0.00805238	0.0173971	169.667	-0.462856	0.64406	Group3	LM	FALSE	0.809901	NS	0.99198	46359				Neg
allantoin	CHEU - CHUU	-0.0391971	0.0847129	182.623	-0.462706	0.644126	Group3	LM	FALSE	0.809901	NS	0.961561	1107	HMDB0000462	C02348,C01551,C02350	439714204439713	Polar	Purine Metabolism, (Hypo)Xanthine/Inosine containing	Nucleotide
X-17367	CHEU - CHUU	0.0760451	0.165448	171.857	0.459632	0.646361	Group3	LM	FALSE	0.811454	NS	1.07901	40187				Pos Early
arginine	CHEU - CHUU	-0.0332279	0.0726487	187.728	-0.457378	0.647928	Group3	LM	FALSE	0.811518	NS	0.967318	1638	HMDB0000517	C00062	6322	Pos Early	Urea cycle; Arginine and Proline Metabolism	Amino Acid
5-(galactosylhydroxy)-lysine	CHEU - CHUU	0.0426243	0.0933304	187.264	0.456703	0.648414	Group3	LM	FALSE	0.811518	NS	1.04355	43582			66995551	Pos Early	Lysine Metabolism	Amino Acid
X-12027	CHEU - CHUU	-0.0841958	0.186504	185.059	-0.451442	0.6522	Group3	LM	FALSE	0.814999	NS	0.919251	47510				Neg
palmitoyl-myristoyl-glycerol (16:0/14:0) [1]*	CHEU - CHUU	-0.0807546	0.180934	185.428	-0.446321	0.655887	Group3	LM	FALSE	0.818345	NS	0.92242	61709	HMDB0007011		13734178	Pos Late	Diacylglycerol	Lipid
1,2-dipalmitoyl-GPC (16:0/16:0)	CHEU - CHUU	-0.0310599	0.0698344	163.069	-0.444765	0.657079	Group3	LM	FALSE	0.818573	NS	0.969417	19130	HMDB0000564	D03585	452110	Pos Late	Phosphatidylcholine (PC)	Lipid
1-stearoyl-2-arachidonoyl-GPC (18:0/20:4)	CHEU - CHUU	0.0357714	0.0816093	168.316	0.438325	0.661713	Group3	LM	FALSE	0.823082	NS	1.03642	42450	HMDB0008048		16219824	Pos Late	Phosphatidylcholine (PC)	Lipid
stearoylcarnitine (C18)	CHEU - CHUU	0.0560068	0.131253	185.024	0.426708	0.670088	Group3	LM	FALSE	0.832223	NS	1.0576	34409	HMDB0000848		3006797	Pos Late	Fatty Acid Metabolism (Acyl Carnitine, Long Chain Saturated)	Lipid
choline	CHEU - CHUU	0.0226371	0.0537573	188.862	0.421097	0.674163	Group3	LM	FALSE	0.834011	NS	1.0229	15506	HMDB0000097	C00114	305	Pos Early	Phospholipid Metabolism	Lipid
indolepropionate	CHEU - CHUU	-0.00182898	0.00434663	138.001	-0.420782	0.674569	Group3	LM	FALSE	0.834011	NS	0.998173	32405	HMDB0002302		3744	Pos Early	Tryptophan Metabolism	Amino Acid
1-palmitoyl-GPE (16:0)	CHEU - CHUU	0.0377844	0.0904534	165.174	0.417723	0.676692	Group3	LM	FALSE	0.834011	NS	1.03851	35631	HMDB0011503		9547069	Pos Late	Lysophospholipid	Lipid
phosphatidylcholine (18:0/20:2, 20:0/18:2)*	CHEU - CHUU	0.0594885	0.142578	170.867	0.417234	0.677031	Group3	LM	FALSE	0.834011	NS	1.06129	53192	HMDB0008143,HMDB0008045			Pos Late	Phosphatidylcholine (PC)	Lipid
S-adenosylhomocysteine (SAH)	CHEU - CHUU	0.0335266	0.0804052	179.547	0.41697	0.677198	Group3	LM	FALSE	0.834011	NS	1.03409	42382	HMDB0000939	C00021	439155	Neg	Methionine, Cysteine, SAM and Taurine Metabolism	Amino Acid
1-stearoyl-2-adrenoyl-GPE (18:0/22:4)*	CHEU - CHUU	-0.0396352	0.0952067	174.069	-0.416307	0.677698	Group3	LM	FALSE	0.834011	NS	0.96114	57339	HMDB0009009		52924901	Pos Late	Phosphatidylethanolamine (PE)	Lipid
X-23639	CHEU - CHUU	-0.0486068	0.117214	182.265	-0.414683	0.678862	Group3	LM	FALSE	0.834177	NS	0.952556	49515				Pos Early
2-hydroxylaurate	CHEU - CHUU	-0.0411545	0.101105	174.93	-0.407047	0.684471	Group3	LM	FALSE	0.838616	NS	0.959681	52916			97783	Neg	Fatty Acid, Monohydroxy	Lipid
X-17960	CHEU - CHUU	-0.0123117	0.0302538	175.314	-0.406948	0.684542	Group3	LM	FALSE	0.838616	NS	0.987764	47320				Neg
carotene diol (1)	CHEU - CHUU	0.0523504	0.130757	174.079	0.400364	0.689379	Group3	LM	FALSE	0.842936	NS	1.05374	57635				Pos Late	Vitamin A Metabolism	Cofactors and Vitamins
3-(N-acetyl-cystein-S-yl) acetaminophen	CHEU - CHUU	0.00998004	0.0249832	141.795	0.399471	0.690148	Group3	LM	FALSE	0.842936	NS	1.01003	45721			83967	Neg	Drug - Analgesics, Anesthetics	Xenobiotics
2-aminobutyrate	CHEU - CHUU	0.0213593	0.0542664	181.674	0.393602	0.694337	Group3	LM	FALSE	0.846627	NS	1.02159	42374	HMDB0000452	C02356	80283	Pos Early	Glutathione Metabolism	Amino Acid
inositol 1-phosphate (I1P)	CHEU - CHUU	-0.0493957	0.126134	182.018	-0.391611	0.695804	Group3	LM	FALSE	0.846627	NS	0.951804	43849	HMDB0000213	C01177	440194	Polar	Inositol Metabolism	Lipid
arabonate/xylonate	CHEU - CHUU	0.0283294	0.0724669	184.355	0.390929	0.696301	Group3	LM	FALSE	0.846627	NS	1.02873	48255	HMDB0000539	C00502,C05411	1220456602431	Polar	Pentose Metabolism	Carbohydrate
1-stearoyl-2-docosahexaenoyl-GPS (18:0/22:6)*	CHEU - CHUU	0.0425569	0.110019	181.813	0.386815	0.699345	Group3	LM	FALSE	0.848725	NS	1.04348	52696	HMDB0010167		24779546	Pos Late	Phosphatidylserine (PS)	Lipid
cholesterol	CHEU - CHUU	0.02447	0.0634234	167.542	0.38582	0.700119	Group3	LM	FALSE	0.848725	NS	1.02477	63	HMDB0000067	C00187	5.99764e+18	Pos Late	Sterol	Lipid
glutamine conjugate of C6H10O2 (2)*	CHEU - CHUU	-0.00544367	0.0145868	149.051	-0.373191	0.709537	Group3	LM	FALSE	0.858857	NS	0.994571	63660				Neg	Partially Characterized Molecules	Partially Characterized Molecules
xanthurenate	CHEU - CHUU	0.0435235	0.117983	181.839	0.368897	0.712634	Group3	LM	FALSE	0.86132	NS	1.04448	15679	HMDB0000881	C02470	5699	Pos Early	Tryptophan Metabolism	Amino Acid
sphingomyelin (d18:1/25:0, d19:0/24:1, d20:1/23:0, d19:1/24:0)*	CHEU - CHUU	0.0606272	0.165041	186.134	0.367347	0.713778	Group3	LM	FALSE	0.861419	NS	1.0625	57478	HMDB0240675,HMDB0240674,HMDB0240673,HMDB0240671			Pos Late	Sphingomyelins	Lipid
sphingomyelin (d18:2/23:0, d18:1/23:1, d17:1/24:1)*	CHEU - CHUU	-0.0309632	0.085511	169.996	-0.362096	0.71773	Group3	LM	FALSE	0.863867	NS	0.969511	52435	HMDB0240634,HMDB0011696,HMDB0240614		134757653	Pos Late	Sphingomyelins	Lipid
sedoheptulose	CHEU - CHUU	-0.0254048	0.0702248	187.112	-0.361764	0.717936	Group3	LM	FALSE	0.863867	NS	0.974915	53237	HMDB0003219	C02076	5459879	Polar	Pentose Metabolism	Carbohydrate
1-methyl-5-imidazoleacetate	CHEU - CHUU	-0.0534131	0.148926	184.54	-0.358656	0.720263	Group3	LM	FALSE	0.865382	NS	0.947988	62946	HMDB04988		6451814	Pos Early	Histidine Metabolism	Amino Acid
ceramide (d18:1/20:0, d16:1/22:0, d20:1/18:0)*	CHEU - CHUU	-0.0687698	0.193474	183.996	-0.355447	0.722662	Group3	LM	FALSE	0.866981	NS	0.933542	57440	HMDB0240684,HMDB0240682,HMDB0004951			Pos Late	Ceramides	Lipid
homoarginine	CHEU - CHUU	-0.0347299	0.0998916	177.367	-0.347676	0.728496	Group3	LM	FALSE	0.8717	NS	0.965866	22137	HMDB0000670	C01924	9085	Pos Early	Urea cycle; Arginine and Proline Metabolism	Amino Acid
vanilloylglycine	CHEU - CHUU	0.0205663	0.0593769	187.029	0.346369	0.729454	Group3	LM	FALSE	0.8717	NS	1.02078	63853	HMDB0060026		3083688	Neg	Food Component/Plant	Xenobiotics
X-12740	CHEU - CHUU	-0.0126599	0.0365824	138.001	-0.346066	0.72982	Group3	LM	FALSE	0.8717	NS	0.98742	46627				Neg
gluconate	CHEU - CHUU	-0.0176475	0.0518622	186.282	-0.340276	0.734032	Group3	LM	FALSE	0.875025	NS	0.982507	587	HMDB0000625	C00257	106903085666	Polar	Food Component/Plant	Xenobiotics
glycosyl ceramide (d18:1/20:0, d16:1/22:0)*	CHEU - CHUU	-0.0268754	0.0793147	169.916	-0.338845	0.735145	Group3	LM	FALSE	0.875025	NS	0.973483	57595				Pos Late	Hexosylceramides (HCER)	Lipid
citrate	CHEU - CHUU	-0.0203456	0.0607805	189.589	-0.33474	0.738192	Group3	LM	FALSE	0.875025	NS	0.97986	1564	HMDB0000094	C00158	311	Neg	TCA Cycle	Energy
mannose	CHEU - CHUU	0.0176698	0.0529262	174.586	0.333857	0.738888	Group3	LM	FALSE	0.875025	NS	1.01783	48153	HMDB0000169	C00159,C02209,C00936	8.23084e+21	Polar	Fructose, Mannose and Galactose Metabolism	Carbohydrate
X-17325	CHEU - CHUU	0.064693	0.193811	172.499	0.333794	0.73894	Group3	LM	FALSE	0.875025	NS	1.06683	47815				Pos Early
indolelactate	CHEU - CHUU	-0.0169764	0.0509389	173.521	-0.333269	0.739334	Group3	LM	FALSE	0.875025	NS	0.983167	18349	HMDB0000671	C02043	92904	Neg	Tryptophan Metabolism	Amino Acid
lanthionine	CHEU - CHUU	0.0266504	0.080232	176.706	0.332167	0.740157	Group3	LM	FALSE	0.875025	NS	1.02701	42002			98504	Pos Early	Methionine, Cysteine, SAM and Taurine Metabolism	Amino Acid
1-stearoyl-2-docosapentaenoyl-GPE (18:0/22:5n3)*	CHEU - CHUU	-0.0359592	0.110056	178.14	-0.326736	0.744251	Group3	LM	FALSE	0.877095	NS	0.96468	57337	HMDB0009011		53479612	Pos Late	Phosphatidylethanolamine (PE)	Lipid
AICA ribonucleotide	CHEU - CHUU	0.0560093	0.171997	187.173	0.325641	0.74506	Group3	LM	FALSE	0.877095	NS	1.05761	38325	HMDB0001517	C04677	65110	Neg	Purine Metabolism, (Hypo)Xanthine/Inosine containing	Nucleotide
N6-succinyladenosine	CHEU - CHUU	-0.0339576	0.104634	180.695	-0.324538	0.745906	Group3	LM	FALSE	0.877095	NS	0.966612	48130	HMDB0000912		165243	Pos Early	Purine Metabolism, Adenine containing	Nucleotide
dehydroascorbate	CHEU - CHUU	-0.0229479	0.0708046	182.053	-0.324101	0.746233	Group3	LM	FALSE	0.877095	NS	0.977313	1659	HMDB0001264	C05422	440667	Polar	Ascorbate and Aldarate Metabolism	Cofactors and Vitamins
1-(1-enyl-stearoyl)-2-arachidonoyl-GPE (P-18:0/20:4)*	CHEU - CHUU	0.0225496	0.0717485	175.115	0.314286	0.753678	Group3	LM	FALSE	0.884562	NS	1.02281	52475	HMDB0005779		9547058	Pos Late	Plasmalogen	Lipid
X-24717	CHEU - CHUU	0.0866464	0.286238	190.882	0.302708	0.762442	Group3	LM	FALSE	0.891971	NS	1.09051	53145				Pos Early
orotidine	CHEU - CHUU	-0.034347	0.113995	185.798	-0.301302	0.763521	Group3	LM	FALSE	0.891971	NS	0.966236	35172	HMDB0000788		92751	Polar	Pyrimidine Metabolism, Orotate containing	Nucleotide
1-methylnicotinamide	CHEU - CHUU	0.0367574	0.122556	176.777	0.299924	0.764588	Group3	LM	FALSE	0.891971	NS	1.03744	27665	HMDB0000699	C02918	457	Pos Early	Nicotinate and Nicotinamide Metabolism	Cofactors and Vitamins
lactosialyltetraose b	CHEU - CHUU	-0.0443713	0.148706	188.914	-0.298383	0.765739	Group3	LM	FALSE	0.891971	NS	0.956599	63742	HMDB0006600		53477864	Polar	Disaccharides and Oligosaccharides	Carbohydrate
1-(1-enyl-palmitoyl)-2-linoleoyl-GPE (P-16:0/18:2)*	CHEU - CHUU	-0.0181161	0.0608459	171.862	-0.297738	0.766263	Group3	LM	FALSE	0.891971	NS	0.982047	52677	HMDB0011343		52925127	Pos Late	Plasmalogen	Lipid
3-hydroxybutyrate (BHBA)	CHEU - CHUU	0.0410067	0.137932	177.187	0.297296	0.766589	Group3	LM	FALSE	0.891971	NS	1.04186	542	HMDB0000442,HMDB0000357,HMDB0000011	C03197,C01089	9431844192135	Polar	Ketone Bodies	Lipid
dihydroorotate	CHEU - CHUU	-0.0350172	0.120053	185.993	-0.291681	0.770856	Group3	LM	FALSE	0.89565	NS	0.965589	601	HMDB03349	C00337	648	Polar	Pyrimidine Metabolism, Orotate containing	Nucleotide
1-stearoyl-2-docosahexaenoyl-GPE (18:0/22:6)*	CHEU - CHUU	-0.0260854	0.0906068	170.806	-0.287897	0.773775	Group3	LM	FALSE	0.897012	NS	0.974252	52466	HMDB0009012		9546798	Pos Late	Phosphatidylethanolamine (PE)	Lipid
X-12193	CHEU - CHUU	-0.0126756	0.0441218	171.77	-0.287286	0.774239	Group3	LM	FALSE	0.897012	NS	0.987404	46985				Neg
S-adenosylmethionine (SAM)	CHEU - CHUU	-0.0243919	0.0860688	181.04	-0.283401	0.777194	Group3	LM	FALSE	0.89915	NS	0.975903	15915	HMDB0001185	C00019	34755	Pos Early	Methionine, Cysteine, SAM and Taurine Metabolism	Amino Acid
dehydroepiandrosterone sulfate (DHEA-S)	CHEU - CHUU	-0.0434952	0.156891	191.988	-0.277232	0.7819	Group3	LM	FALSE	0.901246	NS	0.957437	32425	HMDB0001032	C04555	12594	Neg	Androgenic Steroids	Lipid
N-stearoyl-sphingosine (d18:1/18:0)*	CHEU - CHUU	0.0465207	0.168496	186.823	0.276094	0.782781	Group3	LM	FALSE	0.901246	NS	1.04762	54979	HMDB0004950		5283565	Pos Late	Ceramides	Lipid
lysine	CHEU - CHUU	0.0264646	0.0959584	188.686	0.275792	0.78301	Group3	LM	FALSE	0.901246	NS	1.02682	1301	HMDB0003405	C00739,C00047	5962	Pos Early	Lysine Metabolism	Amino Acid
1-linoleoyl-2-arachidonoyl-GPC (18:2/20:4n6)*	CHEU - CHUU	0.0302914	0.110042	165.678	0.275271	0.783451	Group3	LM	FALSE	0.901246	NS	1.03075	52710	HMDB0008147	C05208	24778979	Pos Late	Phosphatidylcholine (PC)	Lipid
cytidine	CHEU - CHUU	0.0233114	0.0860339	175.775	0.270956	0.786742	Group3	LM	FALSE	0.902006	NS	1.02359	514	HMDB0000089	C00475	6175	Pos Early	Pyrimidine Metabolism, Cytidine containing	Nucleotide
1-(1-enyl-oleoyl)-2-docosahexaenoyl-GPE (P-18:1/22:6)*	CHEU - CHUU	0.0281084	0.103862	173.204	0.270632	0.786996	Group3	LM	FALSE	0.902006	NS	1.02851	55037	HMDB0011460		52925039	Pos Late	Plasmalogen	Lipid
beta-hydroxyisovaleroylcarnitine	CHEU - CHUU	0.0374618	0.138745	190.906	0.270006	0.787448	Group3	LM	FALSE	0.902006	NS	1.03817	35433				Pos Early	Leucine, Isoleucine and Valine Metabolism	Amino Acid
guanidine	CHEU - CHUU	0.00089465	0.00340182	138.009	0.262991	0.79295	Group3	LM	FALSE	0.905836	NS	1.0009	22287	HMDB0001842	C17349	3520	Pos Early	Polyamine Metabolism	Amino Acid
1-palmitoyl-2-palmitoleoyl-GPC (16:0/16:1)*	CHEU - CHUU	-0.0220626	0.0839487	164.817	-0.26281	0.793025	Group3	LM	FALSE	0.905836	NS	0.978179	52470	HMDB0007969		6443788	Pos Late	Phosphatidylcholine (PC)	Lipid
chenodeoxycholate	CHEU - CHUU	0.0118702	0.0471568	165.538	0.251718	0.801571	Group3	LM	FALSE	0.912329	NS	1.01194	1563	HMDB0000518	C02528	10133	Neg	Primary Bile Acid Metabolism	Lipid
1-(1-enyl-palmitoyl)-2-palmitoyl-GPC (P-16:0/16:0)*	CHEU - CHUU	0.02497	0.0993313	172.531	0.251381	0.801818	Group3	LM	FALSE	0.912329	NS	1.02528	52716	HMDB0011206		11146967	Pos Late	Plasmalogen	Lipid
pantothenate	CHEU - CHUU	-0.0138635	0.0553001	171.963	-0.250695	0.802349	Group3	LM	FALSE	0.912329	NS	0.986232	1508	HMDB0000210	C00864	6613	Neg	Pantothenate and CoA Metabolism	Cofactors and Vitamins
mannose 6-phosphate	CHEU - CHUU	0.032276	0.132141	186.219	0.244254	0.807303	Group3	LM	FALSE	0.912329	NS	1.0328	1469	HMDB0001078	C00275	439198	Polar	Fructose, Mannose and Galactose Metabolism	Carbohydrate
1-stearoyl-GPI (18:0)	CHEU - CHUU	0.0222154	0.091245	172.865	0.24347	0.80793	Group3	LM	FALSE	0.912329	NS	1.02246	19324	HMDB0240261		7158113542607490	Neg	Lysophospholipid	Lipid
cytidine 5'-monophospho-N-acetylneuraminic acid	CHEU - CHUU	-0.0400766	0.164748	183.353	-0.243261	0.808075	Group3	LM	FALSE	0.912329	NS	0.960716	36831	HMDB0001176	C00128	448209	Polar	Nucleotide Sugar	Carbohydrate
docosapentaenoate (n6 DPA; 22:5n6)	CHEU - CHUU	-0.0358236	0.147401	179.99	-0.243034	0.808255	Group3	LM	FALSE	0.912329	NS	0.96481	37478	HMDB0001976	C16513	6441454	Neg	Long Chain Polyunsaturated Fatty Acid (n3 and n6)	Lipid
5alpha-pregnan-3beta,20alpha-diol disulfate	CHEU - CHUU	0.00796239	0.0327868	146.998	0.242854	0.808457	Group3	LM	FALSE	0.912329	NS	1.00799	37198	HMDB0094650		118703093	Neg	Progestin Steroids	Lipid
3-carboxy-4-methyl-5-propyl-2-furanpropanoate (CMPF)	CHEU - CHUU	0.0284262	0.117331	186.805	0.242273	0.808834	Group3	LM	FALSE	0.912329	NS	1.02883	31787	HMDB0061112		123979	Neg	Fatty Acid, Dicarboxylate	Lipid
cys-gly, oxidized	CHEU - CHUU	-0.0467909	0.195408	189.842	-0.239453	0.811013	Group3	LM	FALSE	0.913516	NS	0.954287	18368			333293	Pos Early	Glutathione Metabolism	Amino Acid
adenosine 2'-monophosphate (2'-AMP)	CHEU - CHUU	-0.0168191	0.0710743	181.844	-0.236641	0.813202	Group3	LM	FALSE	0.913623	NS	0.983322	36815	HMDB0011617	C00946	94136	Neg	Purine Metabolism, Adenine containing	Nucleotide
1-stearoyl-2-dihomo-linolenoyl-GPC (18:0/20:3n3 or 6)*	CHEU - CHUU	-0.0203944	0.0868254	165.637	-0.23489	0.814584	Group3	LM	FALSE	0.913623	NS	0.979812	52629	HMDB0008047			Pos Late	Phosphatidylcholine (PC)	Lipid
urea	CHEU - CHUU	-0.013639	0.0581965	185.088	-0.234362	0.814963	Group3	LM	FALSE	0.913623	NS	0.986454	1670	HMDB0000294	C00086	1176	Pos Early	Urea cycle; Arginine and Proline Metabolism	Amino Acid
lactosialyltetraose a	CHEU - CHUU	-0.0339938	0.145577	191.414	-0.233511	0.815614	Group3	LM	FALSE	0.913623	NS	0.966578	63741	HMDB0006589		53477859	Polar	Disaccharides and Oligosaccharides	Carbohydrate
X-12013	CHEU - CHUU	-0.0568264	0.245607	192.021	-0.231372	0.817272	Group3	LM	FALSE	0.914218	NS	0.944758	46611				Neg
salicylate	CHEU - CHUU	-0.0408226	0.180346	155.191	-0.226357	0.821222	Group3	LM	FALSE	0.916424	NS	0.959999	1515	HMDB0001895	C00805	338	Polar	Drug - Topical Agents	Xenobiotics
X-11843	CHEU - CHUU	-0.0541109	0.239514	191.941	-0.22592	0.821504	Group3	LM	FALSE	0.916424	NS	0.947327	46466				Neg
1-oleoyl-2-arachidonoyl-GPE (18:1/20:4)*	CHEU - CHUU	0.0169625	0.0760503	164.048	0.223043	0.823779	Group3	LM	FALSE	0.917699	NS	1.01711	55041	HMDB0009069		348281223	Pos Late	Phosphatidylethanolamine (PE)	Lipid
adenosine 3',5'-cyclic monophosphate (cAMP)	CHEU - CHUU	-0.024713	0.112658	177.454	-0.219362	0.82662	Group3	LM	FALSE	0.919601	NS	0.97559	2831	HMDB0000058	C00575	6076	Neg	Purine Metabolism, Adenine containing	Nucleotide
diacetylspermidine*	CHEU - CHUU	0.0247906	0.11467	183.416	0.216191	0.829079	Group3	LM	FALSE	0.919842	NS	1.0251	62105	HMDB0002172	C03413	132680	Pos Early	Polyamine Metabolism	Amino Acid
N,N-dimethyl-pro-pro	CHEU - CHUU	-0.0256789	0.118798	184.312	-0.216156	0.829105	Group3	LM	FALSE	0.919842	NS	0.974648	64571				Pos Early	Modified Peptides	Peptide
X-23593	CHEU - CHUU	-0.0300742	0.141824	186.702	-0.212053	0.832297	Group3	LM	FALSE	0.92022	NS	0.970374	49469				Pos Early
propyl 4-hydroxybenzoate sulfate	CHEU - CHUU	0.0194423	0.0917099	179.168	0.211998	0.83235	Group3	LM	FALSE	0.92022	NS	1.01963	48460	HMDB0135261		131838881	Neg	Benzoate Metabolism	Xenobiotics
gentisate	CHEU - CHUU	0.0193383	0.0922708	178.063	0.209583	0.834233	Group3	LM	FALSE	0.92022	NS	1.01953	18280	HMDB0000152	C00628	3469	Polar	Tyrosine Metabolism	Amino Acid
N-acetylglucosamine/N-acetylgalactosamine	CHEU - CHUU	-0.0233274	0.111821	180.867	-0.208614	0.834985	Group3	LM	FALSE	0.92022	NS	0.976943	46539	HMDB0000212,HMDB0000215	C01074	43917484265	Pos Early	Aminosugar Metabolism	Carbohydrate
1-oleoyl-GPE (18:1)	CHEU - CHUU	-0.0244555	0.117309	164.361	-0.208471	0.835119	Group3	LM	FALSE	0.92022	NS	0.975841	35628	HMDB0011506		9547071	Pos Late	Lysophospholipid	Lipid
4-methyl-2-oxopentanoate	CHEU - CHUU	0.0215185	0.10566	184.281	0.203658	0.838845	Group3	LM	FALSE	0.921506	NS	1.02175	22116	HMDB0000695	C00233	70	Neg	Leucine, Isoleucine and Valine Metabolism	Amino Acid
spermine	CHEU - CHUU	0.0210588	0.103981	184.21	0.202525	0.83973	Group3	LM	FALSE	0.921506	NS	1.02128	603	HMDB0001256	C00750	1103	Pos Early	Polyamine Metabolism	Amino Acid
2-oleoyl-GPE (18:1)*	CHEU - CHUU	0.0219772	0.109873	172.783	0.200024	0.841697	Group3	LM	FALSE	0.921506	NS	1.02222	45455	HMDB11476			Neg	Lysophospholipid	Lipid
lyxonate	CHEU - CHUU	-0.0152987	0.0765171	184.494	-0.199938	0.841749	Group3	LM	FALSE	0.921506	NS	0.984818	61858	HMDB0060255			Polar	Pentose Metabolism	Carbohydrate
(3'-5')-adenylyluridine	CHEU - CHUU	0.00904969	0.0453222	174.304	0.199674	0.841968	Group3	LM	FALSE	0.921506	NS	1.00909	52740			145459093	Neg	Dinucleotide	Nucleotide
X-23654	CHEU - CHUU	0.0229766	0.116178	184.374	0.197771	0.843442	Group3	LM	FALSE	0.921875	NS	1.02324	49531				Pos Early
1-(1-enyl-stearoyl)-2-oleoyl-GPE (P-18:0/18:1)	CHEU - CHUU	0.0135478	0.0695575	171.049	0.194771	0.845803	Group3	LM	FALSE	0.922637	NS	1.01364	52614	HMDB0011375		42607457	Pos Late	Plasmalogen	Lipid
1-stearoyl-2-linoleoyl-GPS (18:0/18:2)	CHEU - CHUU	-0.0119125	0.0614056	167.463	-0.193996	0.846414	Group3	LM	FALSE	0.922637	NS	0.988158	53009			9547091	Pos Late	Phosphatidylserine (PS)	Lipid
3-methyl-2-oxobutyrate	CHEU - CHUU	-0.0138127	0.0723683	185.883	-0.190867	0.848838	Group3	LM	FALSE	0.924037	NS	0.986282	44526	HMDB0000019	C00141	49	Polar	Leucine, Isoleucine and Valine Metabolism	Amino Acid
2'-deoxycytidine	CHEU - CHUU	-0.0206906	0.1094	180.536	-0.189128	0.850205	Group3	LM	FALSE	0.924285	NS	0.979522	15949	HMDB0000014	C00881	13711	Pos Early	Pyrimidine Metabolism, Cytidine containing	Nucleotide
cytidine 5'-monophosphate (5'-CMP)	CHEU - CHUU	-0.0374693	0.204184	181.738	-0.183507	0.854605	Group3	LM	FALSE	0.92692	NS	0.963224	2372	HMDB0000095	C00055	6131	Pos Early	Pyrimidine Metabolism, Cytidine containing	Nucleotide
adenosine 5'-monophosphate (AMP)	CHEU - CHUU	0.0310213	0.169415	183.245	0.183109	0.854915	Group3	LM	FALSE	0.92692	NS	1.03151	32342	HMDB0000045	C00020	6083	Neg	Purine Metabolism, Adenine containing	Nucleotide
X-25220	CHEU - CHUU	0.0246914	0.136997	161.038	0.180232	0.857197	Group3	LM	FALSE	0.9273	NS	1.025	62406				Pos Early
1-oleoyl-2-linoleoyl-GPE (18:1/18:2)*	CHEU - CHUU	-0.0118678	0.0663498	164.312	-0.178867	0.858263	Group3	LM	FALSE	0.9273	NS	0.988202	52687	HMDB0005349		9546753	Pos Late	Phosphatidylethanolamine (PE)	Lipid
threonine	CHEU - CHUU	0.0120804	0.0677601	185.779	0.178282	0.858696	Group3	LM	FALSE	0.9273	NS	1.01215	1284	HMDB0000167	C00188	6288	Pos Early	Glycine, Serine and Threonine Metabolism	Amino Acid
phosphoenolpyruvate (PEP)	CHEU - CHUU	-0.010209	0.0594584	168.195	-0.171701	0.863879	Group3	LM	FALSE	0.928976	NS	0.989843	597	HMDB0000263	C00074	1005	Neg	Glycolysis, Gluconeogenesis, and Pyruvate Metabolism	Carbohydrate
1-oleoyl-GPC (18:1)	CHEU - CHUU	0.0209423	0.122367	164.923	0.171143	0.864321	Group3	LM	FALSE	0.928976	NS	1.02116	48258	HMDB0002815	C03916	16081932	Pos Late	Lysophospholipid	Lipid
glycosyl-N-palmitoyl-sphingosine (d18:1/16:0)	CHEU - CHUU	0.0149682	0.0879953	174.678	0.170103	0.865126	Group3	LM	FALSE	0.928976	NS	1.01508	53013				Pos Late	Hexosylceramides (HCER)	Lipid
1,2-dilinoleoyl-GPC (18:2/18:2)	CHEU - CHUU	-0.0151408	0.0900036	163.674	-0.168224	0.866615	Group3	LM	FALSE	0.928976	NS	0.984973	52603	HMDB0008138		5288075	Pos Late	Phosphatidylcholine (PC)	Lipid
choline phosphate	CHEU - CHUU	0.0228078	0.13718	180.399	0.166261	0.868138	Group3	LM	FALSE	0.928976	NS	1.02307	34396	HMDB0001565	C00588	1014	Pos Early	Phospholipid Metabolism	Lipid
1-palmityl-2-palmitoyl-GPC (O-16:0/16:0)*	CHEU - CHUU	0.019336	0.116316	177.174	0.166237	0.86816	Group3	LM	FALSE	0.928976	NS	1.01952	57332			145911	Pos Late	Plasmalogen	Lipid
1-(1-enyl-palmitoyl)-2-oleoyl-GPE (P-16:0/18:1)*	CHEU - CHUU	0.00953588	0.0574048	167.381	0.166116	0.868266	Group3	LM	FALSE	0.928976	NS	1.00958	52477	HMDB0011342		52925128	Pos Late	Plasmalogen	Lipid
alpha-ketoglutarate	CHEU - CHUU	-0.010435	0.0642626	187.048	-0.162381	0.871181	Group3	LM	FALSE	0.930867	NS	0.989619	528	HMDB0000208	C00026	51	Polar	TCA Cycle	Energy
hippurate	CHEU - CHUU	0.0120245	0.0763494	168.894	0.157494	0.875044	Group3	LM	FALSE	0.933764	NS	1.0121	15753	HMDB0000714	C01586	464	Neg	Benzoate Metabolism	Xenobiotics
ergothioneine	CHEU - CHUU	0.0261229	0.1781	186.594	0.146676	0.883546	Group3	LM	FALSE	0.941598	NS	1.02647	37459	HMDB0003045	C05570	5351619	Pos Early	Food Component/Plant	Xenobiotics
1-(1-enyl-stearoyl)-2-linoleoyl-GPE (P-18:0/18:2)*	CHEU - CHUU	0.00975999	0.0694287	173.846	0.140576	0.888368	Group3	LM	FALSE	0.945494	NS	1.00981	52748	HMDB0011376			Pos Late	Plasmalogen	Lipid
3-hydroxyoctanoylcarnitine (2)	CHEU - CHUU	0.00745464	0.0536312	170.228	0.138998	0.889616	Group3	LM	FALSE	0.945581	NS	1.00748	64394				Pos Early	Fatty Acid Metabolism (Acyl Carnitine, Hydroxy)	Lipid
5,6-dihydrouridine	CHEU - CHUU	0.0169403	0.124784	184.542	0.135757	0.892162	Group3	LM	FALSE	0.947046	NS	1.01708	61833	HMDB0000497		94312	Neg	Pyrimidine Metabolism, Uracil containing	Nucleotide
sulfate*	CHEU - CHUU	0.00920014	0.0711018	179.727	0.129394	0.897191	Group3	LM	FALSE	0.951139	NS	1.00924	46960	HMDB01448	C00059	5152822	Neg	Chemical	Xenobiotics
lacto-N-fucopentaose V	CHEU - CHUU	-0.0356812	0.288849	192.171	-0.123529	0.901817	Group3	LM	FALSE	0.953231	NS	0.964948	53245	HMDB0006706	G00899,G02016	53477884	Polar	Disaccharides and Oligosaccharides	Carbohydrate
cinnamoylglycine	CHEU - CHUU	0.02424	0.198424	191.4	0.122162	0.902899	Group3	LM	FALSE	0.953231	NS	1.02454	38637	HMDB0011621		709625	Neg	Food Component/Plant	Xenobiotics
1-palmitoyl-2-stearoyl-GPE (16:0/18:0)*	CHEU - CHUU	0.0145556	0.12005	179.433	0.121247	0.903631	Group3	LM	FALSE	0.953231	NS	1.01466	57388	HMDB08925		5326793	Pos Late	Phosphatidylethanolamine (PE)	Lipid
1-ribosyl-imidazoleacetate*	CHEU - CHUU	0.016995	0.141137	187.837	0.120414	0.904284	Group3	LM	FALSE	0.953231	NS	1.01714	61868	HMDB0002331	C05131	440569	Pos Early	Histidine Metabolism	Amino Acid
phenylpropionylglycine	CHEU - CHUU	-0.0140298	0.117447	189.888	-0.119456	0.905041	Group3	LM	FALSE	0.953231	NS	0.986068	35434	HMDB0000860		152323	Pos Early	Benzoate Metabolism	Xenobiotics
paraxanthine	CHEU - CHUU	-0.0287247	0.246601	185.053	-0.116482	0.907396	Group3	LM	FALSE	0.953392	NS	0.971684	18254	HMDB0001860	C13747	4687	Pos Early	Xanthine Metabolism	Xenobiotics
catechol sulfate	CHEU - CHUU	0.00941403	0.0821116	172.603	0.114649	0.908856	Group3	LM	FALSE	0.953392	NS	1.00946	35320	HMDB0059724		3083879	Neg	Benzoate Metabolism	Xenobiotics
umbelliferone sulfate	CHEU - CHUU	-0.00495782	0.0440836	165.44	-0.112464	0.910592	Group3	LM	FALSE	0.953392	NS	0.995054	48674	HMDB0240565		129659	Neg	Food Component/Plant	Xenobiotics
1-palmitoyl-2-oleoyl-GPE (16:0/18:1)	CHEU - CHUU	0.00711933	0.0650773	169.397	0.109398	0.913016	Group3	LM	FALSE	0.953392	NS	1.00714	19263	HMDB0005320		5283496	Pos Late	Phosphatidylethanolamine (PE)	Lipid
glucuronate 1-phosphate*	CHEU - CHUU	-0.016118	0.148088	185.163	-0.10884	0.913447	Group3	LM	FALSE	0.953392	NS	0.984011	52312	HMDB0003976	C05385	16126791	Neg	Nucleotide Sugar	Carbohydrate
isobutyrylcarnitine (C4)	CHEU - CHUU	-0.0137368	0.126853	179.474	-0.108289	0.913887	Group3	LM	FALSE	0.953392	NS	0.986357	33441	HMDB0000736		168379	Pos Early	Leucine, Isoleucine and Valine Metabolism	Amino Acid
glutamine	CHEU - CHUU	0.0160093	0.14899	182.535	0.107452	0.914548	Group3	LM	FALSE	0.953392	NS	1.01614	53	HMDB0000641	C00064	5961	Pos Early	Glutamate Metabolism	Amino Acid
1-palmitoyl-2-docosahexaenoyl-GPC (16:0/22:6)	CHEU - CHUU	0.0123113	0.114632	172.85	0.107398	0.914598	Group3	LM	FALSE	0.953392	NS	1.01239	52610	HMDB0007991		6441886	Pos Late	Phosphatidylcholine (PC)	Lipid
N-acetyl-glucosamine 1-phosphate	CHEU - CHUU	-0.0212348	0.2013	181.462	-0.105489	0.916105	Group3	LM	FALSE	0.953737	NS	0.978989	15741	HMDB0001367	C04256	440364	Polar	Aminosugar Metabolism	Carbohydrate
behenoyl sphingomyelin (d18:1/22:0)*	CHEU - CHUU	0.00594246	0.0596354	166.906	0.0996466	0.920744	Group3	LM	FALSE	0.956811	NS	1.00596	48492	HMDB0012103		44260125	Pos Late	Sphingomyelins	Lipid
S-methylcysteine	CHEU - CHUU	-0.0112535	0.115063	174.122	-0.0978026	0.922202	Group3	LM	FALSE	0.956811	NS	0.98881	39592	HMDB0002108		2.44177e+16	Pos Early	Methionine, Cysteine, SAM and Taurine Metabolism	Amino Acid
myristoyl dihydrosphingomyelin (d18:0/14:0)*	CHEU - CHUU	-0.00892152	0.0916905	178.258	-0.0973003	0.922597	Group3	LM	FALSE	0.956811	NS	0.991118	57365	HMDB0012085		44260138	Pos Late	Dihydrosphingomyelins	Lipid
octanoylcarnitine (C8)	CHEU - CHUU	0.00573733	0.0614952	183.679	0.0932971	0.925769	Group3	LM	FALSE	0.958382	NS	1.00575	33936	HMDB0000791	C02838	12370111953814	Pos Late	Fatty Acid Metabolism (Acyl Carnitine, Medium Chain)	Lipid
X-15728	CHEU - CHUU	-0.00689509	0.0746168	183.916	-0.0924066	0.926476	Group3	LM	FALSE	0.958382	NS	0.993129	46666				Neg
1-palmitoyl-GPC (16:0)	CHEU - CHUU	0.0073602	0.0872106	161.735	0.0843957	0.932846	Group3	LM	FALSE	0.961612	NS	1.00739	33955	HMDB0010382	C04102	86554	Pos Late	Lysophospholipid	Lipid
3-hydroxydecanoylcarnitine	CHEU - CHUU	-0.00556727	0.0666653	189.705	-0.0835107	0.933534	Group3	LM	FALSE	0.961612	NS	0.994448	63358	HMDB0061636		121454166	Pos Late	Fatty Acid Metabolism (Acyl Carnitine, Hydroxy)	Lipid
3-hydroxyhexanoylcarnitine (1)	CHEU - CHUU	0.0149324	0.180522	185.534	0.0827183	0.934165	Group3	LM	FALSE	0.961612	NS	1.01504	62557				Pos Early	Fatty Acid Metabolism (Acyl Carnitine, Hydroxy)	Lipid
Lewis X trisaccharide	CHEU - CHUU	0.0134658	0.163234	191.603	0.0824936	0.93434	Group3	LM	FALSE	0.961612	NS	1.01356	39368	HMDB0006568	G00243	11813424	Polar	Disaccharides and Oligosaccharides	Carbohydrate
X-17685	CHEU - CHUU	-0.00318245	0.040788	177.037	-0.0780243	0.937897	Group3	LM	FALSE	0.964049	NS	0.996823	48025				Neg
X-12407	CHEU - CHUU	0.0130403	0.174699	177.584	0.0746445	0.940582	Group3	LM	FALSE	0.965139	NS	1.01313	46615				Neg
1-palmitoyl-2-oleoyl-GPI (16:0/18:1)*	CHEU - CHUU	0.0066409	0.0901134	174.253	0.0736949	0.941338	Group3	LM	FALSE	0.965139	NS	1.00666	52669	HMDB0009783		71296232	Polar	Phosphatidylinositol (PI)	Lipid
hesperidin (hesperetin 7-rutinoside)	CHEU - CHUU	-0.000733992	0.0103462	138.001	-0.0709433	0.943546	Group3	LM	FALSE	0.966181	NS	0.999266	21300	HMDB0003265	G00283,D01038	10621	Neg	Food Component/Plant	Xenobiotics
alpha-tocotrienol	CHEU - CHUU	-0.0100252	0.150451	176.272	-0.0666339	0.946949	Group3	LM	FALSE	0.968443	NS	0.990025	37502	HMDB0006327	C14153	5282347	Pos Late	Tocopherol Metabolism	Cofactors and Vitamins
cysteinylglycine disulfide*	CHEU - CHUU	0.0103256	0.168624	189.06	0.0612342	0.951237	Group3	LM	FALSE	0.971604	NS	1.01038	62103	HMDB0000709		22833544	Pos Early	Glutathione Metabolism	Amino Acid
valine	CHEU - CHUU	0.00294064	0.0498455	179.844	0.0589951	0.953021	Group3	LM	FALSE	0.972202	NS	1.00294	1649	HMDB0000883	C00183	6287	Pos Early	Leucine, Isoleucine and Valine Metabolism	Amino Acid
1,3-dimethylurate	CHEU - CHUU	0.00342343	0.0707102	170.101	0.0484149	0.961442	Group3	LM	FALSE	0.979183	NS	1.00343	32391	HMDB0001857		70346	Neg	Xanthine Metabolism	Xenobiotics
diacylglycerol (12:0/18:1, 14:0/16:1, 16:0/14:1) [2]*	CHEU - CHUU	-0.00609794	0.128744	165.62	-0.0473649	0.962279	Group3	LM	FALSE	0.979183	NS	0.993921	55001	HMDB0007012,HMDB0007096		5347802553477950	Pos Late	Diacylglycerol	Lipid
X-11381	CHEU - CHUU	-0.00490121	0.111369	191.736	-0.0440089	0.964943	Group3	LM	FALSE	0.980415	NS	0.995111	46347				Neg
C-glycosyltryptophan	CHEU - CHUU	0.00649895	0.160175	191.494	0.0405741	0.967678	Group3	LM	FALSE	0.980415	NS	1.00652	48782	HMDB0240296		10981970	Pos Early	Tryptophan Metabolism	Amino Acid
acesulfame	CHEU - CHUU	-0.00155078	0.0399479	138.001	-0.03882	0.96909	Group3	LM	FALSE	0.980415	NS	0.99845	48569	HMDB0033585		36573	Polar	Food Component/Plant	Xenobiotics
2-hydroxybutyrate/2-hydroxyisobutyrate	CHEU - CHUU	0.00250837	0.0648043	183.086	0.0387068	0.969166	Group3	LM	FALSE	0.980415	NS	1.00251	52281	HMDB0000729,HMDB00008	C21297,C05984	4408644277439	Polar	Glutathione Metabolism	Amino Acid
cis-3,4-methyleneheptanoylcarnitine	CHEU - CHUU	0.00694128	0.18451	184.584	0.0376201	0.970031	Group3	LM	FALSE	0.980415	NS	1.00697	64389				Pos Late	Fatty Acid Metabolism (Acyl Carnitine, Medium Chain)	Lipid
p-cresol sulfate	CHEU - CHUU	-0.00442678	0.126115	189.589	-0.035101	0.972036	Group3	LM	FALSE	0.980415	NS	0.995583	36103	HMDB0011635		4615423	Neg	Benzoate Metabolism	Xenobiotics
quinate	CHEU - CHUU	0.00314584	0.0928572	164.824	0.0338782	0.973015	Group3	LM	FALSE	0.980415	NS	1.00315	18335	HMDB0003072	C00296	6508	Polar	Food Component/Plant	Xenobiotics
X-19176	CHEU - CHUU	0.00279796	0.0845062	184.023	0.0331095	0.973623	Group3	LM	FALSE	0.980415	NS	1.0028	47554				Neg
S-methylcysteine sulfoxide	CHEU - CHUU	-0.00478452	0.14871	174.779	-0.0321736	0.97437	Group3	LM	FALSE	0.980415	NS	0.995227	43378	HMDB0029432		82142	Pos Early	Methionine, Cysteine, SAM and Taurine Metabolism	Amino Acid
alanine	CHEU - CHUU	0.0016416	0.0579584	181.681	0.0283238	0.977435	Group3	LM	FALSE	0.982044	NS	1.00164	1126	HMDB0000161	C00041	5950	Pos Early	Alanine and Aspartate Metabolism	Amino Acid
glutamine conjugate of C9H16O2 (1)*	CHEU - CHUU	1.94232e-05	0.000716457	138.042	0.02711	0.978411	Group3	LM	FALSE	0.982044	NS	1.00002	63659				Neg	Partially Characterized Molecules	Partially Characterized Molecules
2-linoleoyl-GPE (18:2)*	CHEU - CHUU	0.00272725	0.145252	180.145	0.0187759	0.985041	Group3	LM	FALSE	0.987476	NS	1.00273	34666	HMDB11477			Pos Late	Lysophospholipid	Lipid
ethylmalonate	CHEU - CHUU	-0.000759302	0.0702115	186.809	-0.0108145	0.991383	Group3	LM	FALSE	0.992462	NS	0.999241	15765	HMDB0000622		11756	Polar	Leucine, Isoleucine and Valine Metabolism	Amino Acid
bilirubin (E,E)*	CHEU - CHUU	-0.00125238	0.132377	180.436	-0.00946069	0.992462	Group3	LM	FALSE	0.992462	NS	0.998748	32586	HMDB0240584		129320511	Pos Late	Hemoglobin and Porphyrin Metabolism	Cofactors and Vitamins
