# Supplementary material for: Altered milk tryptophan and tryptophan metabolites in women living with HIV
Source: Nat Commun. 2025 Oct 28;16:9437. doi: 10.1038/s41467-025-64566-w (PMC12568960; doi:10.1038/s41467-025-64566-w)
Supplement: Supplementary file 10 — Supplementary Data 7 [file 41467_2025_64566_MOESM10_ESM.xlsx]

## Sheet: emmeans, CHEU vs CHUU, strat
metabolite	contrast	Visit	estimate	SE	df	t.ratio	p.value	metadata_variable	model	weighted	padj	dir	exp_estimate	COMP_ID	HMDB	KEGG	PUBCHEM	PLATFORM	SUB.PATHWAY	SUPER.PATHWAY
1-oleoyl-GPS (18:1)	CHEU - CHUU	18 Mo	0.822596	0.152078	832.508	5.40905	8.28522e-08	Group3	LM	FALSE	0.000603247	up	2.2764	19260	HMDB0061694		85036846	Neg	Lysophospholipid	Lipid
nisinate (24:6n3)	CHEU - CHUU	15 Mo	-1.49855	0.284451	847.133	-5.26822	1.74831e-07	Group3	LM	FALSE	0.000636471	down	0.223453	57810	HMDB0013025		11792612	Neg	Long Chain Polyunsaturated Fatty Acid (n3 and n6)	Lipid
X-12127	CHEU - CHUU	1 Mo	1.20157	0.238576	451.897	5.03644	6.86648e-07	Group3	LM	FALSE	0.0016665	up	3.32534	47702				Pos Early
3-(4-hydroxyphenyl)lactate	CHEU - CHUU	15 Mo	0.794041	0.16667	849.947	4.76416	2.2296e-06	Group3	LM	FALSE	0.00405844	up	2.21232	32197	HMDB0000755	C03672	9378	Neg	Tyrosine Metabolism	Amino Acid
tryptophan	CHEU - CHUU	4.5 Mo	-0.761929	0.162647	763.308	-4.68454	3.32147e-06	Group3	LM	FALSE	0.00483673	down	0.466765	54	HMDB0000929	C00078	6305	Pos Early	Tryptophan Metabolism	Amino Acid
X-12127	CHEU - CHUU	6 Mo	1.21115	0.265386	577.608	4.56374	6.14217e-06	Group3	LM	FALSE	0.0071551	up	3.35735	47702				Pos Early
X-12127	CHEU - CHUU	4.5 Mo	1.26959	0.281719	649.796	4.5066	7.81267e-06	Group3	LM	FALSE	0.0071551	up	3.5594	47702				Pos Early
dimethylarginine (SDMA + ADMA)	CHEU - CHUU	4 Mo	0.391933	0.0869764	633.001	4.5062	7.86167e-06	Group3	LM	FALSE	0.0071551	up	1.47984	36808	HMDB0003334,HMDB0001539	C21189,C03626	123831,169148	Pos Early	Urea cycle; Arginine and Proline Metabolism	Amino Acid
X-12100	CHEU - CHUU	6 Mo	0.749064	0.171407	719.647	4.37008	1.42488e-05	Group3	LM	FALSE	0.0104034	up	2.11502	47687				Pos Early
tryptophan	CHEU - CHUU	4 Mo	-0.615612	0.140762	636.318	-4.37342	1.42885e-05	Group3	LM	FALSE	0.0104034	down	0.54031	54	HMDB0000929	C00078	6305	Pos Early	Tryptophan Metabolism	Amino Acid
X-12127	CHEU - CHUU	4 Mo	1.07786	0.249725	505.041	4.3162	1.91086e-05	Group3	LM	FALSE	0.0126482	up	2.93839	47702				Pos Early
N-acetylserine	CHEU - CHUU	4 Mo	0.266558	0.0632385	419.621	4.21513	3.05899e-05	Group3	LM	FALSE	0.0182367	up	1.30546	37076	HMDB0002931		65249	Polar	Glycine, Serine and Threonine Metabolism	Amino Acid
glycocholenate sulfate*	CHEU - CHUU	15 Mo	0.0606541	0.0145202	849.447	4.17721	3.2561e-05	Group3	LM	FALSE	0.0182367	up	1.06253	32599				Neg	Secondary Bile Acid Metabolism	Lipid
N-acetylalanine	CHEU - CHUU	4 Mo	0.242517	0.0590078	595.351	4.10991	4.5134e-05	Group3	LM	FALSE	0.0234729	up	1.27445	1585	HMDB0000766	C02847	88064	Polar	Alanine and Aspartate Metabolism	Amino Acid
dimethylarginine (SDMA + ADMA)	CHEU - CHUU	1 Mo	0.336649	0.0822906	578.01	4.09098	4.90584e-05	Group3	LM	FALSE	0.0238129	up	1.40025	36808	HMDB0003334,HMDB0001539	C21189,C03626	123831,169148	Pos Early	Urea cycle; Arginine and Proline Metabolism	Amino Acid
X-12100	CHEU - CHUU	9 Mo	0.718293	0.179281	754.841	4.00653	6.77217e-05	Group3	LM	FALSE	0.0271184	up	2.05093	47687				Pos Early
linoleoyl-linolenoyl-glycerol (18:2/18:3) [1]*	CHEU - CHUU	6 Mo	-1.17109	0.292901	811.444	-3.99824	6.96335e-05	Group3	LM	FALSE	0.0271184	down	0.310029	54963	HMDB0007249		14275409	Pos Late	Diacylglycerol	Lipid
N6-carbamoylthreonyladenosine	CHEU - CHUU	4 Mo	0.259651	0.0648357	601.007	4.00476	6.98587e-05	Group3	LM	FALSE	0.0271184	up	1.29648	35157	HMDB0041623		161466	Neg	Purine Metabolism, Adenine containing	Nucleotide
tryptophan	CHEU - CHUU	1 Wk	-0.528437	0.132303	588.045	-3.99413	7.31662e-05	Group3	LM	FALSE	0.0271184	down	0.589526	54	HMDB0000929	C00078	6305	Pos Early	Tryptophan Metabolism	Amino Acid
asparagine	CHEU - CHUU	1 Wk	0.494129	0.123858	594.055	3.98947	7.44908e-05	Group3	LM	FALSE	0.0271184	up	1.63907	512	HMDB0000168	C00152	6267	Polar	Alanine and Aspartate Metabolism	Amino Acid
X-07765	CHEU - CHUU	1 Mo	-0.186377	0.0473928	817.523	-3.93259	9.11626e-05	Group3	LM	FALSE	0.0306716	down	0.829961	46590				Neg
N-lactoyl valine	CHEU - CHUU	18 Mo	0.219224	0.0558134	849.828	3.92781	9.26763e-05	Group3	LM	FALSE	0.0306716	up	1.24511	64883				Neg	Lactoyl Amino Acid	Amino Acid
N,N,N-trimethyl-5-aminovalerate	CHEU - CHUU	6 Mo	0.457224	0.118701	562.214	3.85191	0.000130691	Group3	LM	FALSE	0.040664	up	1.57968	57687			14274897	Pos Early	Lysine Metabolism	Amino Acid
X-12127	CHEU - CHUU	12 Mo	1.08078	0.2813	645.555	3.84209	0.000134039	Group3	LM	FALSE	0.040664	up	2.94697	47702				Pos Early
taurochenodeoxycholate	CHEU - CHUU	12 Mo	0.254734	0.0672246	834.637	3.78929	0.000161935	Group3	LM	FALSE	0.0471618	up	1.29012	18494	HMDB0000951	C05465	387316	Neg	Primary Bile Acid Metabolism	Lipid
3-amino-2-piperidone	CHEU - CHUU	15 Mo	0.529852	0.140536	848.163	3.77022	0.000174413	Group3	LM	FALSE	0.0488424	up	1.69868	62853	HMDB0000323		5200225	Pos Early	Urea cycle; Arginine and Proline Metabolism	Amino Acid
tryptophan	CHEU - CHUU	15 Mo	-0.794253	0.211722	849.444	-3.75141	0.000187783	Group3	LM	FALSE	0.0506389	down	0.451918	54	HMDB0000929	C00078	6305	Pos Early	Tryptophan Metabolism	Amino Acid
linolenoyl-linolenoyl-glycerol (18:3/18:3) [2]*	CHEU - CHUU	6 Mo	-1.31477	0.354795	796.573	-3.70573	0.000225361	Group3	LM	FALSE	0.0576713	down	0.268535	54952	HMDB0007278		14275411	Pos Late	Diacylglycerol	Lipid
nisinate (24:6n3)	CHEU - CHUU	18 Mo	-1.27364	0.344217	830.53	-3.70011	0.000229703	Group3	LM	FALSE	0.0576713	down	0.279811	57810	HMDB0013025		11792612	Neg	Long Chain Polyunsaturated Fatty Acid (n3 and n6)	Lipid
3-(3-amino-3-carboxypropyl)uridine*	CHEU - CHUU	4 Mo	0.31375	0.0852085	615.48	3.68215	0.000251602	Group3	LM	FALSE	0.0610639	up	1.36855	62924			171198	Neg	Pyrimidine Metabolism, Uracil containing	Nucleotide
adrenate (22:4n6)	CHEU - CHUU	18 Mo	-1.12796	0.308951	837.175	-3.65095	0.000277493	Group3	LM	FALSE	0.0628051	down	0.323692	32980	HMDB0002226	C16527	5282844,5497181	Neg	Long Chain Polyunsaturated Fatty Acid (n3 and n6)	Lipid
tryptophan	CHEU - CHUU	1 Mo	-0.486985	0.133148	581.53	-3.65746	0.000277843	Group3	LM	FALSE	0.0628051	down	0.614476	54	HMDB0000929	C00078	6305	Pos Early	Tryptophan Metabolism	Amino Acid
dimethylarginine (SDMA + ADMA)	CHEU - CHUU	4.5 Mo	0.366203	0.100444	761.036	3.64584	0.000284655	Group3	LM	FALSE	0.0628051	up	1.44225	36808	HMDB0003334,HMDB0001539	C21189,C03626	123831,169148	Pos Early	Urea cycle; Arginine and Proline Metabolism	Amino Acid
N-acetylglutamate	CHEU - CHUU	4 Mo	0.504387	0.139722	596.249	3.60993	0.000332038	Group3	LM	FALSE	0.0706588	up	1.65597	15720	HMDB0001138	C00624	70914	Pos Early	Glutamate Metabolism	Amino Acid
6'-sialyllactose	CHEU - CHUU	15 Mo	0.656025	0.182325	823.888	3.59811	0.000339659	Group3	LM	FALSE	0.0706588	up	1.92712	39795	HMDB0006569	G00265	643987	Polar	Disaccharides and Oligosaccharides	Carbohydrate
tryptophan	CHEU - CHUU	6 Mo	-0.543126	0.151431	702.53	-3.58663	0.000358205	Group3	LM	FALSE	0.072447	down	0.580929	54	HMDB0000929	C00078	6305	Pos Early	Tryptophan Metabolism	Amino Acid
2'-O-methylcytidine	CHEU - CHUU	1 Mo	0.49315	0.137895	689.133	3.57627	0.000372911	Group3	LM	FALSE	0.0733829	up	1.63747	57554			150971	Pos Early	Pyrimidine Metabolism, Cytidine containing	Nucleotide
2-stearoyl-GPE (18:0)*	CHEU - CHUU	18 Mo	1.32318	0.371972	830.794	3.55719	0.000396069	Group3	LM	FALSE	0.0758889	up	3.75533	41220	HMDB0011129		90658453,53480667	Neg	Lysophospholipid	Lipid
lactosyl-N-stearoyl-sphingosine (d18:1/18:0)*	CHEU - CHUU	6 Mo	-0.805558	0.227901	709.68	-3.53468	0.000434763	Group3	LM	FALSE	0.0786615	down	0.446839	54980	HMDB0011591		10260120	Pos Late	Lactosylceramides (LCER)	Lipid
oleoyl-linoleoyl-glycerol (18:1/18:2) [1]	CHEU - CHUU	6 Mo	-0.748996	0.212668	811.916	-3.5219	0.000452368	Group3	LM	FALSE	0.0786615	down	0.472841	46798	HMDB0007219		14275396	Pos Late	Diacylglycerol	Lipid
X-18913	CHEU - CHUU	9 Mo	-0.654514	0.185974	821.181	-3.51938	0.000456349	Group3	LM	FALSE	0.0786615	down	0.519694	46695				Neg
oleoylcholine	CHEU - CHUU	6 Mo	-0.572608	0.16285	808.629	-3.51617	0.000462193	Group3	LM	FALSE	0.0786615	down	0.564053	53260	HMDB0240596		59040790	Pos Late	Fatty Acid Metabolism (Acyl Choline)	Lipid
betaine	CHEU - CHUU	6 Mo	0.49537	0.140805	657.381	3.51812	0.000464557	Group3	LM	FALSE	0.0786615	up	1.6411	3141	HMDB0000043	C00719	247	Pos Early	Glycine, Serine and Threonine Metabolism	Amino Acid
diacylglycerol (16:1/18:2 [2], 16:0/18:3 [1])*	CHEU - CHUU	6 Mo	-0.715224	0.204079	824.478	-3.50465	0.000481865	Group3	LM	FALSE	0.0797378	down	0.489082	54966				Pos Late	Diacylglycerol	Lipid
linoleoyl-linoleoyl-glycerol (18:2/18:2) [2]*	CHEU - CHUU	6 Mo	-0.752681	0.215509	814.658	-3.49257	0.00050417	Group3	LM	FALSE	0.0815748	down	0.471102	54969	HMDB0007248		9543729	Pos Late	Diacylglycerol	Lipid
androsterone sulfate	CHEU - CHUU	6 Mo	-0.233867	0.067173	735.094	-3.48156	0.00052796	Group3	LM	FALSE	0.0818354	down	0.791467	31591	HMDB0002759		159663	Neg	Androgenic Steroids	Lipid
2-aminoadipate	CHEU - CHUU	1 Wk	0.52105	0.149458	559.217	3.48627	0.00052826	Group3	LM	FALSE	0.0818354	up	1.68379	6146	HMDB0000510	C00956	92136	Polar	Lysine Metabolism	Amino Acid
benzoate	CHEU - CHUU	1 Wk	-0.366415	0.106124	668.312	-3.45269	0.000590021	Group3	LM	FALSE	0.0882588	down	0.693215	15778	HMDB0001870	C00180	243	Neg	Benzoate Metabolism	Xenobiotics
linoleoyl-linoleoyl-glycerol (18:2/18:2) [1]*	CHEU - CHUU	6 Mo	-0.681196	0.198253	807.943	-3.43599	0.000620536	Group3	LM	FALSE	0.0882588	down	0.506011	54968	HMDB0007248		9543729	Pos Late	Diacylglycerol	Lipid
oleoyl-linoleoyl-glycerol (18:1/18:2) [2]	CHEU - CHUU	6 Mo	-0.593618	0.172894	818.34	-3.43341	0.000625985	Group3	LM	FALSE	0.0882588	down	0.552325	46799	HMDB0007219		71433693	Pos Late	Diacylglycerol	Lipid
3-(4-hydroxyphenyl)lactate	CHEU - CHUU	4 Mo	0.377468	0.109933	657.657	3.43363	0.000632932	Group3	LM	FALSE	0.0882588	up	1.45859	32197	HMDB0000755	C03672	9378	Neg	Tyrosine Metabolism	Amino Acid
asparagine	CHEU - CHUU	1 Mo	0.427715	0.124644	587.316	3.4315	0.000642434	Group3	LM	FALSE	0.0882588	up	1.53375	512	HMDB0000168	C00152	6267	Polar	Alanine and Aspartate Metabolism	Amino Acid
1-myristoyl-GPI (14:0)*	CHEU - CHUU	9 Mo	-0.949755	0.277216	831.904	-3.42605	0.000642455	Group3	LM	FALSE	0.0882588	down	0.386836	61829				Neg	Lysophospholipid	Lipid
1-stearoyl-GPS (18:0)*	CHEU - CHUU	18 Mo	1.29162	0.380861	831.49	3.39131	0.000728414	Group3	LM	FALSE	0.0982145	up	3.63866	45966	HMDB0061698		74819135	Neg	Lysophospholipid	Lipid
N1-methyladenosine	CHEU - CHUU	18 Mo	0.291956	0.086411	843.374	3.37869	0.000761715	Group3	LM	FALSE	0.100663	NS	1.33904	15650	HMDB0003331	C02494	27476	Pos Early	Purine Metabolism, Adenine containing	Nucleotide
N-acetylserine	CHEU - CHUU	9 Mo	0.231759	0.0686141	522.498	3.37771	0.00078541	Group3	LM	FALSE	0.100663	NS	1.26082	37076	HMDB0002931		65249	Polar	Glycine, Serine and Threonine Metabolism	Amino Acid
X-25422	CHEU - CHUU	15 Mo	0.929148	0.275783	848.889	3.36913	0.000788051	Group3	LM	FALSE	0.100663	NS	2.53235	62719				Pos Early
palmitoyl-linolenoyl-glycerol (16:0/18:3) [2]*	CHEU - CHUU	6 Mo	-0.763297	0.227012	819.42	-3.36236	0.000808621	Group3	LM	FALSE	0.10151	NS	0.466127	54965	HMDB0007104,HMDB0007105		348277338,348277337	Pos Late	Diacylglycerol	Lipid
1-dihomo-linoleoylglycerol (20:2)	CHEU - CHUU	9 Mo	-0.908754	0.271766	834.933	-3.34389	0.000862937	Group3	LM	FALSE	0.106281	NS	0.403026	35103				Neg	Monoacylglycerol	Lipid
1-stearoyl-GPE (18:0)	CHEU - CHUU	18 Mo	1.13821	0.340804	830.723	3.33978	0.000875825	Group3	LM	FALSE	0.106281	NS	3.12118	42398	HMDB0011130		9547068	Pos Late	Lysophospholipid	Lipid
tryptophan	CHEU - CHUU	18 Mo	-0.839699	0.253293	838.857	-3.31513	0.000955335	Group3	LM	FALSE	0.114029	NS	0.431841	54	HMDB0000929	C00078	6305	Pos Early	Tryptophan Metabolism	Amino Acid
propyl 4-hydroxybenzoate	CHEU - CHUU	15 Mo	0.677599	0.204987	846.113	3.30557	0.000987714	Group3	LM	FALSE	0.11445	NS	1.96914	48480	HMDB0032574	D01422	7175	Neg	Benzoate Metabolism	Xenobiotics
N-acetylalanine	CHEU - CHUU	15 Mo	0.288513	0.0873481	846.535	3.30302	0.000996601	Group3	LM	FALSE	0.11445	NS	1.33444	1585	HMDB0000766	C02847	88064	Polar	Alanine and Aspartate Metabolism	Amino Acid
linoleoyl-linolenoyl-glycerol (18:2/18:3) [2]*	CHEU - CHUU	6 Mo	-0.940411	0.284935	819.05	-3.30044	0.00100706	Group3	LM	FALSE	0.11445	NS	0.390467	54964	HMDB0007250		9543737	Pos Late	Diacylglycerol	Lipid
N1-methyl-2-pyridone-5-carboxamide	CHEU - CHUU	4 Mo	0.508391	0.154154	720.324	3.29794	0.00102182	Group3	LM	FALSE	0.11445	NS	1.66261	40469	HMDB0004193	C05842	69698	Neg	Nicotinate and Nicotinamide Metabolism	Cofactors and Vitamins
androsterone sulfate	CHEU - CHUU	4.5 Mo	-0.238318	0.0723833	788.327	-3.29244	0.00103745	Group3	LM	FALSE	0.11445	NS	0.787952	31591	HMDB0002759		159663	Neg	Androgenic Steroids	Lipid
5-hydroxylysine	CHEU - CHUU	12 Mo	0.624604	0.191025	792.453	3.26976	0.00112287	Group3	LM	FALSE	0.120403	NS	1.86751	15685	HMDB0000450	C16741	3032849	Pos Early	Lysine Metabolism	Amino Acid
X-25948	CHEU - CHUU	1 Wk	0.568442	0.17436	714.425	3.26017	0.00116626	Group3	LM	FALSE	0.120403	NS	1.76551	63899				Pos Early
X-12127	CHEU - CHUU	9 Mo	0.898108	0.275317	621.921	3.26209	0.00116643	Group3	LM	FALSE	0.120403	NS	2.45495	47702				Pos Early
methionine sulfone	CHEU - CHUU	1 Wk	0.624363	0.191369	565.539	3.26262	0.00117045	Group3	LM	FALSE	0.120403	NS	1.86706	44878	HMDB0062174		69961	Pos Early	Methionine, Cysteine, SAM and Taurine Metabolism	Amino Acid
16alpha-hydroxy DHEA 3-sulfate	CHEU - CHUU	18 Mo	0.0944316	0.0290107	845.786	3.25506	0.00117873	Group3	LM	FALSE	0.120403	NS	1.09903	38168	HMDB0062544		20848950	Neg	Androgenic Steroids	Lipid
N1-methyladenosine	CHEU - CHUU	4 Mo	0.159737	0.0490458	593.312	3.2569	0.00119063	Group3	LM	FALSE	0.120403	NS	1.1732	15650	HMDB0003331	C02494	27476	Pos Early	Purine Metabolism, Adenine containing	Nucleotide
glycine	CHEU - CHUU	1 Mo	0.349262	0.107929	502.069	3.23604	0.00129197	Group3	LM	FALSE	0.12886	NS	1.41802	58	HMDB0000123	C00037	750	Pos Early	Glycine, Serine and Threonine Metabolism	Amino Acid
X-25950	CHEU - CHUU	1 Mo	0.341848	0.106166	608.733	3.21995	0.00135039	Group3	LM	FALSE	0.132867	NS	1.40755	63901				Pos Early
N1-methylinosine	CHEU - CHUU	4 Mo	0.378118	0.118164	603.027	3.19995	0.00144668	Group3	LM	FALSE	0.140373	NS	1.45953	48351	HMDB0002721		650095	Pos Early	Purine Metabolism, (Hypo)Xanthine/Inosine containing	Nucleotide
palmitoylcholine	CHEU - CHUU	6 Mo	-0.547983	0.171651	810.272	-3.19243	0.00146524	Group3	LM	FALSE	0.140373	NS	0.578114	52944	HMDB0240592		151731	Pos Late	Fatty Acid Metabolism (Acyl Choline)	Lipid
1-oleoylglycerol (18:1)	CHEU - CHUU	9 Mo	-0.768375	0.241273	842.234	-3.18467	0.00150246	Group3	LM	FALSE	0.140469	NS	0.463766	21184	HMDB0011567		5283468	Neg	Monoacylglycerol	Lipid
3-aminoisobutyrate	CHEU - CHUU	4 Mo	0.586271	0.183791	535.913	3.18988	0.00150657	Group3	LM	FALSE	0.140469	NS	1.79727	1566	HMDB0002166	C05145	64956	Pos Early	Pyrimidine Metabolism, Thymine containing	Nucleotide
glutamate, gamma-methyl ester	CHEU - CHUU	1 Wk	0.63673	0.200249	813.255	3.17968	0.0015302	Group3	LM	FALSE	0.140469	NS	1.89029	33487	HMDB0061715		68662	Pos Early	Glutamate Metabolism	Amino Acid
dimethylarginine (SDMA + ADMA)	CHEU - CHUU	9 Mo	0.310596	0.0977248	737.542	3.17827	0.00154341	Group3	LM	FALSE	0.140469	NS	1.36424	36808	HMDB0003334,HMDB0001539	C21189,C03626	123831,169148	Pos Early	Urea cycle; Arginine and Proline Metabolism	Amino Acid
succinylcarnitine (C4-DC)	CHEU - CHUU	18 Mo	0.641864	0.202995	842.093	3.16197	0.00162318	Group3	LM	FALSE	0.145571	NS	1.90002	37058	HMDB0061717		71464481	Pos Early	TCA Cycle	Energy
1-(1-enyl-oleoyl)-GPE (P-18:1)*	CHEU - CHUU	18 Mo	0.92366	0.292374	830.65	3.15917	0.00163945	Group3	LM	FALSE	0.145571	NS	2.51849	44621				Pos Late	Lysoplasmalogen	Lipid
palmitoyl-linoleoyl-glycerol (16:0/18:2) [2]*	CHEU - CHUU	6 Mo	-0.545114	0.173092	811.224	-3.14927	0.00169675	Group3	LM	FALSE	0.146167	NS	0.579776	52634	HMDB0007103		131801744	Pos Late	Diacylglycerol	Lipid
palmitoleoyl-linoleoyl-glycerol (16:1/18:2) [1]*	CHEU - CHUU	6 Mo	-0.790066	0.251197	822.216	-3.1452	0.00171943	Group3	LM	FALSE	0.146167	NS	0.453815	54967	HMDB0007132		9543699	Pos Late	Diacylglycerol	Lipid
palmitoyl-linoleoyl-glycerol (16:0/18:2) [1]*	CHEU - CHUU	6 Mo	-0.742525	0.236249	810.908	-3.14297	0.00173327	Group3	LM	FALSE	0.146167	NS	0.475911	52633	HMDB0007103		9543695	Pos Late	Diacylglycerol	Lipid
N-acetyl-isoputreanine	CHEU - CHUU	9 Mo	0.320641	0.101961	621.424	3.14473	0.00174171	Group3	LM	FALSE	0.146167	NS	1.37801	62309			131802901	Pos Early	Polyamine Metabolism	Amino Acid
3-hydroxyoleate*	CHEU - CHUU	15 Mo	-0.884943	0.281825	848.879	-3.14004	0.00174771	Group3	LM	FALSE	0.146167	NS	0.412738	61843				Neg	Fatty Acid, Monohydroxy	Lipid
tryptophan	CHEU - CHUU	12 Mo	-0.508246	0.162262	757.638	-3.13225	0.00180146	Group3	LM	FALSE	0.146167	NS	0.60155	54	HMDB0000929	C00078	6305	Pos Early	Tryptophan Metabolism	Amino Acid
X-12740	CHEU - CHUU	1 Wk	0.249186	0.0796197	850	3.1297	0.00180959	Group3	LM	FALSE	0.146167	NS	1.28298	46627				Neg
4-guanidinobutanoate	CHEU - CHUU	4 Mo	0.575392	0.183997	597.054	3.12719	0.00185074	Group3	LM	FALSE	0.146167	NS	1.77783	15681	HMDB0003464	C01035	500	Pos Early	Guanidino and Acetamido Metabolism	Amino Acid
3-indoxyl sulfate	CHEU - CHUU	15 Mo	0.685371	0.219474	848.357	3.12278	0.00185228	Group3	LM	FALSE	0.146167	NS	1.98451	27672	HMDB0000682		10258	Neg	Tryptophan Metabolism	Amino Acid
N-acetylserine	CHEU - CHUU	1 Mo	0.190886	0.0609029	376.054	3.13427	0.00185809	Group3	LM	FALSE	0.146167	NS	1.21032	37076	HMDB0002931		65249	Polar	Glycine, Serine and Threonine Metabolism	Amino Acid
3-(3-amino-3-carboxypropyl)uridine*	CHEU - CHUU	18 Mo	0.473547	0.151797	841.043	3.1196	0.0018727	Group3	LM	FALSE	0.146167	NS	1.60568	62924			171198	Neg	Pyrimidine Metabolism, Uracil containing	Nucleotide
dihomo-linoleate (20:2n6)	CHEU - CHUU	18 Mo	-0.833144	0.267254	833.131	-3.11742	0.00188706	Group3	LM	FALSE	0.146167	NS	0.43468	17805	HMDB0005060	C16525	6439848	Neg	Long Chain Polyunsaturated Fatty Acid (n3 and n6)	Lipid
ethyl alpha-glucopyranoside	CHEU - CHUU	6 Mo	0.703845	0.22615	633.186	3.1123	0.00193997	Group3	LM	FALSE	0.148334	NS	2.02151	63152	HMDB0029968		11127487	Neg	Food Component/Plant	Xenobiotics
linoleoylcholine*	CHEU - CHUU	18 Mo	-0.812081	0.261393	832.611	-3.10674	0.00195578	Group3	LM	FALSE	0.148334	NS	0.443933	57463	HMDB0013213		53481656	Pos Late	Fatty Acid Metabolism (Acyl Choline)	Lipid
dihomo-linolenate (20:3n3 or n6)	CHEU - CHUU	9 Mo	-0.635019	0.205496	829.761	-3.09018	0.00206712	Group3	LM	FALSE	0.155162	NS	0.529925	35718	HMDB0002925	C03242	5280581	Neg	Long Chain Polyunsaturated Fatty Acid (n3 and n6)	Lipid
1-stearoyl-GPC (18:0)	CHEU - CHUU	18 Mo	1.08557	0.351882	831.33	3.08505	0.00210255	Group3	LM	FALSE	0.156211	NS	2.96114	33961	HMDB0010384		497300	Pos Late	Lysophospholipid	Lipid
glucose	CHEU - CHUU	18 Mo	-0.673378	0.21862	830.726	-3.08013	0.00213725	Group3	LM	FALSE	0.157185	NS	0.509983	48152	HMDB0000122	C00031	5793	Polar	Glycolysis, Gluconeogenesis, and Pyruvate Metabolism	Carbohydrate
lactosyl-N-arachidoyl-sphingosine (d18:1/20:0)*	CHEU - CHUU	1 Wk	-0.578827	0.188086	609.538	-3.07745	0.00218149	Group3	LM	FALSE	0.158835	NS	0.560556	57425	HMDB0011593	C01290	53481000	Pos Late	Lactosylceramides (LCER)	Lipid
oleoyl-oleoyl-glycerol (18:1/18:1) [1]*	CHEU - CHUU	4 Mo	-1.33277	0.434075	748.543	-3.07036	0.00221529	Group3	LM	FALSE	0.159227	NS	0.263747	54945	HMDB0007218		9543716	Pos Late	Diacylglycerol	Lipid
N-acetylalanine	CHEU - CHUU	1 Mo	0.17184	0.0559768	539.026	3.06984	0.00224961	Group3	LM	FALSE	0.159227	NS	1.18749	1585	HMDB0000766	C02847	88064	Polar	Alanine and Aspartate Metabolism	Amino Acid
X-24035	CHEU - CHUU	1 Wk	-0.582885	0.190146	738.457	-3.06547	0.00225249	Group3	LM	FALSE	0.159227	NS	0.558285	52064				Pos Late
myristoyl-linoleoyl-glycerol (14:0/18:2) [1]*	CHEU - CHUU	9 Mo	-0.78584	0.257389	823.926	-3.05312	0.00233752	Group3	LM	FALSE	0.162611	NS	0.455737	57407	HMDB0007016		14275352	Pos Late	Diacylglycerol	Lipid
9,10-DiHOME	CHEU - CHUU	1 Mo	0.708681	0.232371	795.495	3.04978	0.00236606	Group3	LM	FALSE	0.162611	NS	2.03131	38399	HMDB0004704	C14828	9966640	Neg	Fatty Acid, Dihydroxy	Lipid
aconitate [cis or trans]	CHEU - CHUU	6 Mo	-0.268223	0.0878894	649.444	-3.05182	0.00236737	Group3	LM	FALSE	0.162611	NS	0.764737	46173	HMDB0000958,HMDB000072	C004174,C02341	444212,643757	Neg	TCA Cycle	Energy
vanillactate	CHEU - CHUU	1 Mo	0.229362	0.0750992	442.7	3.05411	0.00239346	Group3	LM	FALSE	0.162867	NS	1.2578	54910	HMDB0000913		160637	Neg	Tyrosine Metabolism	Amino Acid
X-12100	CHEU - CHUU	4 Mo	0.482708	0.159064	656.87	3.03468	0.00250303	Group3	LM	FALSE	0.165144	NS	1.62046	47687				Pos Early
X-25948	CHEU - CHUU	4 Mo	0.565892	0.186584	744.443	3.0329	0.00250628	Group3	LM	FALSE	0.165144	NS	1.76102	63899				Pos Early
X-25422	CHEU - CHUU	4 Mo	0.558973	0.184191	624.347	3.03474	0.00250752	Group3	LM	FALSE	0.165144	NS	1.74888	62719				Pos Early
X-12100	CHEU - CHUU	1 Wk	0.453021	0.149326	611.009	3.03378	0.00251765	Group3	LM	FALSE	0.165144	NS	1.57306	47687				Pos Early
X-12100	CHEU - CHUU	12 Mo	0.556076	0.183945	771.022	3.02305	0.00258532	Group3	LM	FALSE	0.166811	NS	1.74382	47687				Pos Early
succinylcarnitine (C4-DC)	CHEU - CHUU	4.5 Mo	0.397652	0.131628	741.094	3.02103	0.00260584	Group3	LM	FALSE	0.166811	NS	1.48833	37058	HMDB0061717		71464481	Pos Early	TCA Cycle	Energy
fructose	CHEU - CHUU	4.5 Mo	-0.272667	0.0903327	830.307	-3.01847	0.0026182	Group3	LM	FALSE	0.166811	NS	0.761346	577	HMDB0000660	C00095	2723872	Polar	Fructose, Mannose and Galactose Metabolism	Carbohydrate
dimethylarginine (SDMA + ADMA)	CHEU - CHUU	6 Mo	0.282336	0.0935427	699.705	3.01825	0.0026347	Group3	LM	FALSE	0.166811	NS	1.32622	36808	HMDB0003334,HMDB0001539	C21189,C03626	123831,169148	Pos Early	Urea cycle; Arginine and Proline Metabolism	Amino Acid
N1-methylinosine	CHEU - CHUU	1 Mo	0.337722	0.112032	546.833	3.01451	0.00269338	Group3	LM	FALSE	0.168955	NS	1.40175	48351	HMDB0002721		650095	Pos Early	Purine Metabolism, (Hypo)Xanthine/Inosine containing	Nucleotide
stearoyl-linoleoyl-glycerol (18:0/18:2) [1]*	CHEU - CHUU	9 Mo	-1.31168	0.436134	814.624	-3.00751	0.00271497	Group3	LM	FALSE	0.168955	NS	0.269368	54948				Pos Late	Diacylglycerol	Lipid
palmitoyl-dihomo-linolenoyl-glycerol (16:0/20:3n3 or 6) [2]*	CHEU - CHUU	6 Mo	-1.01494	0.338604	809.902	-2.99741	0.00280604	Group3	LM	FALSE	0.173142	NS	0.362426	54941				Pos Late	Diacylglycerol	Lipid
lactosyl-N-arachidoyl-sphingosine (d18:1/20:0)*	CHEU - CHUU	6 Mo	-0.646628	0.215861	718.581	-2.99557	0.0028335	Group3	LM	FALSE	0.173367	NS	0.523809	57425	HMDB0011593	C01290	53481000	Pos Late	Lactosylceramides (LCER)	Lipid
X-23277	CHEU - CHUU	1 Wk	-0.71681	0.240118	775.742	-2.98524	0.00292264	Group3	LM	FALSE	0.177331	NS	0.488308	48973				Neg
linoleoyl-arachidonoyl-glycerol (18:2/20:4) [1]*	CHEU - CHUU	6 Mo	-0.934561	0.313597	810.213	-2.98014	0.00296732	Group3	LM	FALSE	0.178554	NS	0.392758	54955	HMDB0007257		9543796	Pos Late	Diacylglycerol	Lipid
palmitoylcholine	CHEU - CHUU	15 Mo	-0.743402	0.250077	846.514	-2.97269	0.00303565	Group3	LM	FALSE	0.179844	NS	0.475494	52944	HMDB0240592		151731	Pos Late	Fatty Acid Metabolism (Acyl Choline)	Lipid
delta-tocopherol	CHEU - CHUU	6 Mo	-0.758596	0.255373	795.102	-2.97054	0.00306231	Group3	LM	FALSE	0.179844	NS	0.468324	33418	HMDB0002902	C14151	92094	Pos Late	Tocopherol Metabolism	Cofactors and Vitamins
glycodeoxycholate	CHEU - CHUU	18 Mo	-0.279566	0.0941905	830.802	-2.96809	0.00308257	Group3	LM	FALSE	0.179844	NS	0.756112	18477	HMDB00631	C05464	3035026	Neg	Secondary Bile Acid Metabolism	Lipid
N2,N2-dimethylguanosine	CHEU - CHUU	9 Mo	0.269518	0.0907491	656.08	2.96992	0.00308755	Group3	LM	FALSE	0.179844	NS	1.30933	35137	HMDB0004824		135501639	Pos Early	Purine Metabolism, Guanine containing	Nucleotide
1-margaroylglycerol (17:0)	CHEU - CHUU	9 Mo	-0.744428	0.25115	803.867	-2.96408	0.00312559	Group3	LM	FALSE	0.180614	NS	0.475006	34391			107036	Neg	Monoacylglycerol	Lipid
betaine	CHEU - CHUU	4 Mo	0.388049	0.13146	585.522	2.95184	0.0032854	Group3	LM	FALSE	0.188354	NS	1.4741	3141	HMDB0000043	C00719	247	Pos Early	Glycine, Serine and Threonine Metabolism	Amino Acid
N1-methylguanosine	CHEU - CHUU	4.5 Mo	0.373805	0.127018	816.955	2.94293	0.00334322	Group3	LM	FALSE	0.190172	NS	1.45325	31609	HMDB0001563		96373	Pos Early	Purine Metabolism, Guanine containing	Nucleotide
orotate	CHEU - CHUU	15 Mo	0.394923	0.134333	838.083	2.93989	0.00337351	Group3	LM	FALSE	0.190407	NS	1.48427	1505	HMDB0000226	C00295	967	Polar	Pyrimidine Metabolism, Orotate containing	Nucleotide
myristate (14:0)	CHEU - CHUU	18 Mo	-0.84569	0.287942	831.877	-2.93701	0.00340535	Group3	LM	FALSE	0.190726	NS	0.429261	1365	HMDB0000806	C06424	11005	Neg	Long Chain Saturated Fatty Acid	Lipid
margarate (17:0)	CHEU - CHUU	15 Mo	-0.524154	0.178856	847.261	-2.93059	0.00347412	Group3	LM	FALSE	0.193092	NS	0.592056	1121	HMDB0002259		10465	Neg	Long Chain Saturated Fatty Acid	Lipid
adrenate (22:4n6)	CHEU - CHUU	15 Mo	-0.743206	0.253894	846.324	-2.92723	0.00351155	Group3	LM	FALSE	0.193694	NS	0.475587	32980	HMDB0002226	C16527	5282844,5497181	Neg	Long Chain Polyunsaturated Fatty Acid (n3 and n6)	Lipid
3-(3-amino-3-carboxypropyl)uridine*	CHEU - CHUU	6 Mo	0.267588	0.0915059	684.498	2.92427	0.00356671	Group3	LM	FALSE	0.195257	NS	1.30681	62924			171198	Neg	Pyrimidine Metabolism, Uracil containing	Nucleotide
glycochenodeoxycholate	CHEU - CHUU	12 Mo	0.359788	0.123645	804.409	2.90984	0.00371588	Group3	LM	FALSE	0.198952	NS	1.43303	32346	HMDB0000637	C05466	12544	Neg	Primary Bile Acid Metabolism	Lipid
N6,N6,N6-trimethyllysine	CHEU - CHUU	4 Mo	0.320078	0.10992	527.071	2.91192	0.00374432	Group3	LM	FALSE	0.198952	NS	1.37723	1498	HMDB0001325	C03793	440120	Pos Early	Lysine Metabolism	Amino Acid
myristoyl-linoleoyl-glycerol (14:0/18:2) [2]*	CHEU - CHUU	9 Mo	-0.594555	0.204545	831.792	-2.90672	0.00374945	Group3	LM	FALSE	0.198952	NS	0.551808	57408	HMDB0007016		14275352	Pos Late	Diacylglycerol	Lipid
OAHSA (18:1/OH-18:0)	CHEU - CHUU	18 Mo	0.909036	0.312891	832.257	2.90528	0.00376646	Group3	LM	FALSE	0.198952	NS	2.48193	57389				Pos Late	Fatty Acid Hydroxyl Fatty Acid	Lipid
retinol (vitamin A)	CHEU - CHUU	9 Mo	-0.616135	0.212094	822.53	-2.90501	0.00377082	Group3	LM	FALSE	0.198952	NS	0.540028	1806	HMDB0000305	C00473	445354	Pos Late	Vitamin A Metabolism	Cofactors and Vitamins
cholesterol sulfate	CHEU - CHUU	18 Mo	0.73323	0.252825	835.528	2.90015	0.00382761	Group3	LM	FALSE	0.200495	NS	2.08179	35324	HMDB00653,HMDB0000653	C18043	65076	Polar	Sterol	Lipid
N6,N6,N6-trimethyllysine	CHEU - CHUU	1 Mo	0.303816	0.10482	472.412	2.89845	0.00392454	Group3	LM	FALSE	0.201106	NS	1.35502	1498	HMDB0001325	C03793	440120	Pos Early	Lysine Metabolism	Amino Acid
oleoyl-oleoyl-glycerol (18:1/18:1) [1]*	CHEU - CHUU	6 Mo	-1.36184	0.471055	788.028	-2.89104	0.00394527	Group3	LM	FALSE	0.201106	NS	0.256189	54945	HMDB0007218		9543716	Pos Late	Diacylglycerol	Lipid
hydroxyasparagine**	CHEU - CHUU	1 Mo	0.39884	0.137872	583.889	2.89284	0.00396015	Group3	LM	FALSE	0.201106	NS	1.49009	62060	HMDB32332	C20631	15991574	Pos Early	Alanine and Aspartate Metabolism	Amino Acid
aconitate [cis or trans]	CHEU - CHUU	4 Mo	-0.237566	0.0821196	577.037	-2.89293	0.00396065	Group3	LM	FALSE	0.201106	NS	0.788544	46173	HMDB0000958,HMDB000072	C004174,C02341	444212,643757	Neg	TCA Cycle	Energy
stearoyl-linoleoyl-glycerol (18:0/18:2) [2]*	CHEU - CHUU	9 Mo	-0.786734	0.272485	838.356	-2.88726	0.0039861	Group3	LM	FALSE	0.201106	NS	0.45533	54947				Pos Late	Diacylglycerol	Lipid
3'-sialyllactose	CHEU - CHUU	12 Mo	0.228717	0.0792359	595.445	2.88653	0.00403642	Group3	LM	FALSE	0.201106	NS	1.25699	40424	HMDB0000825		123914	Polar	Disaccharides and Oligosaccharides	Carbohydrate
sarcosine	CHEU - CHUU	4 Mo	0.613066	0.21249	646.563	2.88516	0.00404253	Group3	LM	FALSE	0.201106	NS	1.84608	1516	HMDB0000271	C00213	1088	Pos Early	Glycine, Serine and Threonine Metabolism	Amino Acid
2-dihomo-linoleoylglycerol (20:2)*	CHEU - CHUU	9 Mo	-0.5919	0.205425	843.393	-2.88135	0.00406023	Group3	LM	FALSE	0.201106	NS	0.553275	62450				Neg	Monoacylglycerol	Lipid
oleoyl-arachidonoyl-glycerol (18:1/20:4) [2]*	CHEU - CHUU	6 Mo	-0.601369	0.209223	813.374	-2.87429	0.00415494	Group3	LM	FALSE	0.202942	NS	0.548061	54961	HMDB0007228		9543786	Pos Late	Diacylglycerol	Lipid
dihomo-linolenate (20:3n3 or n6)	CHEU - CHUU	15 Mo	-0.81856	0.285165	846.243	-2.87048	0.00420066	Group3	LM	FALSE	0.202942	NS	0.441066	35718	HMDB0002925	C03242	5280581	Neg	Long Chain Polyunsaturated Fatty Acid (n3 and n6)	Lipid
palmitoyl-linolenoyl-glycerol (16:0/18:3) [2]*	CHEU - CHUU	9 Mo	-0.685701	0.239065	831.935	-2.86826	0.00423178	Group3	LM	FALSE	0.202942	NS	0.503737	54965	HMDB0007104,HMDB0007105		348277338,348277337	Pos Late	Diacylglycerol	Lipid
androsterone sulfate	CHEU - CHUU	9 Mo	-0.201363	0.0703238	767.875	-2.86337	0.00430587	Group3	LM	FALSE	0.202942	NS	0.817616	31591	HMDB0002759		159663	Neg	Androgenic Steroids	Lipid
OAHSA (18:1/OH-18:0)	CHEU - CHUU	15 Mo	0.743576	0.259765	849.227	2.86249	0.00430659	Group3	LM	FALSE	0.202942	NS	2.10344	57389				Pos Late	Fatty Acid Hydroxyl Fatty Acid	Lipid
UDP-glucuronate	CHEU - CHUU	15 Mo	-0.890975	0.311418	846.904	-2.86102	0.00432671	Group3	LM	FALSE	0.202942	NS	0.410255	2763	HMDB0000935	C00167	17473	Neg	Nucleotide Sugar	Carbohydrate
nicotinamide	CHEU - CHUU	1 Wk	0.381387	0.133248	703.86	2.86224	0.00433157	Group3	LM	FALSE	0.202942	NS	1.46431	594	HMDB0001406	C00153	936	Pos Early	Nicotinate and Nicotinamide Metabolism	Cofactors and Vitamins
trimethylamine N-oxide	CHEU - CHUU	1 Mo	0.324569	0.113428	612.252	2.86147	0.00436088	Group3	LM	FALSE	0.202942	NS	1.38343	40406	HMDB0000925	C01104	1145	Pos Early	Phospholipid Metabolism	Lipid
2-dihomo-linoleoylglycerol (20:2)*	CHEU - CHUU	12 Mo	-0.604519	0.211636	845.458	-2.85641	0.00438967	Group3	LM	FALSE	0.202942	NS	0.546337	62450				Neg	Monoacylglycerol	Lipid
1-linoleoyl-GPI (18:2)*	CHEU - CHUU	18 Mo	1.14851	0.40229	832.497	2.85493	0.00441158	Group3	LM	FALSE	0.202942	NS	3.15349	36594	HMDB0240597		11124828	Neg	Lysophospholipid	Lipid
linoleoyl-linolenoyl-glycerol (18:2/18:3) [2]*	CHEU - CHUU	9 Mo	-0.856273	0.300053	831.688	-2.85373	0.00442818	Group3	LM	FALSE	0.202942	NS	0.424742	54964	HMDB0007250		9543737	Pos Late	Diacylglycerol	Lipid
N-acetyl-isoputreanine	CHEU - CHUU	4 Mo	0.264246	0.0924909	504.573	2.857	0.0044532	Group3	LM	FALSE	0.202942	NS	1.30245	62309			131802901	Pos Early	Polyamine Metabolism	Amino Acid
N-acetylmethionine	CHEU - CHUU	4 Mo	0.419322	0.146839	541.484	2.85565	0.00445966	Group3	LM	FALSE	0.202942	NS	1.52093	1589	HMDB0011745	C02712	448580	Neg	Methionine, Cysteine, SAM and Taurine Metabolism	Amino Acid
docosapentaenoate (n3 DPA; 22:5n3)	CHEU - CHUU	18 Mo	-1.03306	0.363031	831.098	-2.84566	0.00454102	Group3	LM	FALSE	0.205361	NS	0.355916	32504	HMDB0006528,HMDB0001976	C16513	6441454	Neg	Long Chain Polyunsaturated Fatty Acid (n3 and n6)	Lipid
homocitrulline	CHEU - CHUU	9 Mo	0.720036	0.253289	741.157	2.84274	0.00459577	Group3	LM	FALSE	0.20574	NS	2.05451	22138	HMDB0000679	C02427	65072	Pos Early	Urea cycle; Arginine and Proline Metabolism	Amino Acid
linoleoyl-linoleoyl-glycerol (18:2/18:2) [1]*	CHEU - CHUU	9 Mo	-0.592611	0.208581	824.106	-2.84116	0.00460591	Group3	LM	FALSE	0.20574	NS	0.552882	54968	HMDB0007248		9543729	Pos Late	Diacylglycerol	Lipid
naringenin 7-glucuronide	CHEU - CHUU	18 Mo	0.474148	0.16708	832.831	2.83785	0.00465229	Group3	LM	FALSE	0.206545	NS	1.60664	54924				Neg	Food Component/Plant	Xenobiotics
docosapentaenoate (n3 DPA; 22:5n3)	CHEU - CHUU	9 Mo	-0.61291	0.216255	826.371	-2.83421	0.00470595	Group3	LM	FALSE	0.207661	NS	0.541772	32504	HMDB0006528,HMDB0001976	C16513	6441454	Neg	Long Chain Polyunsaturated Fatty Acid (n3 and n6)	Lipid
heptadecatrienoate (17:3)*	CHEU - CHUU	15 Mo	-0.957769	0.338999	846.851	-2.82529	0.0048349	Group3	LM	FALSE	0.209487	NS	0.383748	62383		C16344	16061034	Neg	Long Chain Polyunsaturated Fatty Acid (n3 and n6)	Lipid
1-stearoyl-2-linoleoyl-GPI (18:0/18:2)	CHEU - CHUU	18 Mo	0.594834	0.210538	830.884	2.82531	0.00483676	Group3	LM	FALSE	0.209487	NS	1.81273	52468	HMDB0009809			Polar	Phosphatidylinositol (PI)	Lipid
myristoyl-linoleoyl-glycerol (14:0/18:2) [2]*	CHEU - CHUU	6 Mo	-0.548201	0.194236	819.206	-2.82234	0.00488294	Group3	LM	FALSE	0.209487	NS	0.577989	57408	HMDB0007016		14275352	Pos Late	Diacylglycerol	Lipid
1-palmitoyl-2-oleoyl-GPI (16:0/18:1)*	CHEU - CHUU	18 Mo	0.8338	0.29554	830.579	2.82128	0.00489736	Group3	LM	FALSE	0.209487	NS	2.30205	52669	HMDB0009783		71296232	Polar	Phosphatidylinositol (PI)	Lipid
linoleoyl-linolenoyl-glycerol (18:2/18:3) [1]*	CHEU - CHUU	9 Mo	-0.86848	0.308246	826.533	-2.81749	0.00495547	Group3	LM	FALSE	0.209487	NS	0.419589	54963	HMDB0007249		14275409	Pos Late	Diacylglycerol	Lipid
5-methyluridine (ribothymidine)	CHEU - CHUU	4.5 Mo	-0.501887	0.178265	746.124	-2.8154	0.00500018	Group3	LM	FALSE	0.209487	NS	0.605388	35136	HMDB0000884		445408	Neg	Pyrimidine Metabolism, Uracil containing	Nucleotide
1-stearoyl-2-oleoyl-GPI (18:0/18:1)*	CHEU - CHUU	18 Mo	0.697647	0.248055	830.848	2.81248	0.00503209	Group3	LM	FALSE	0.209487	NS	2.00902	52726	HMDB0240667			Polar	Phosphatidylinositol (PI)	Lipid
dihydroxyacetone phosphate (DHAP)	CHEU - CHUU	9 Mo	-0.617252	0.219545	824.392	-2.81151	0.00504799	Group3	LM	FALSE	0.209487	NS	0.539424	15522	HMDB0001473	C00111	668	Neg	Glycolysis, Gluconeogenesis, and Pyruvate Metabolism	Carbohydrate
X-12411	CHEU - CHUU	15 Mo	0.725202	0.258158	784.772	2.80914	0.00509091	Group3	LM	FALSE	0.209487	NS	2.06515	46616				Neg
linoleoylcholine*	CHEU - CHUU	15 Mo	-0.609764	0.217112	849.39	-2.80852	0.00509114	Group3	LM	FALSE	0.209487	NS	0.543479	57463	HMDB0013213		53481656	Pos Late	Fatty Acid Metabolism (Acyl Choline)	Lipid
N2,N2-dimethylguanosine	CHEU - CHUU	1 Mo	0.219478	0.0779979	483.321	2.81389	0.00509409	Group3	LM	FALSE	0.209487	NS	1.24543	35137	HMDB0004824		135501639	Pos Early	Purine Metabolism, Guanine containing	Nucleotide
1-oleoyl-GPI (18:1)	CHEU - CHUU	18 Mo	0.89551	0.318929	831.42	2.80786	0.00510392	Group3	LM	FALSE	0.209487	NS	2.44858	36602	HMDB0061693		86289645	Neg	Lysophospholipid	Lipid
dihomo-linolenate (20:3n3 or n6)	CHEU - CHUU	18 Mo	-0.970536	0.345889	831.637	-2.80592	0.00513456	Group3	LM	FALSE	0.209487	NS	0.37888	35718	HMDB0002925	C03242	5280581	Neg	Long Chain Polyunsaturated Fatty Acid (n3 and n6)	Lipid
N,N,N-trimethyl-5-aminovalerate	CHEU - CHUU	1 Wk	0.298771	0.106263	438.637	2.81163	0.00515014	Group3	LM	FALSE	0.209487	NS	1.3482	57687			14274897	Pos Early	Lysine Metabolism	Amino Acid
xanthine	CHEU - CHUU	4 Mo	-0.762709	0.272603	774.777	-2.79788	0.00527166	Group3	LM	FALSE	0.213144	NS	0.466401	3147	HMDB0000292	C00385	1188	Pos Early	Purine Metabolism, (Hypo)Xanthine/Inosine containing	Nucleotide
N2,N2-dimethylguanosine	CHEU - CHUU	4 Mo	0.229207	0.0818686	538.595	2.7997	0.0052986	Group3	LM	FALSE	0.213144	NS	1.2576	35137	HMDB0004824		135501639	Pos Early	Purine Metabolism, Guanine containing	Nucleotide
10-heptadecenoate (17:1n7)	CHEU - CHUU	15 Mo	-0.811704	0.29081	847.354	-2.79118	0.00536969	Group3	LM	FALSE	0.214817	NS	0.444101	33971	HMDB0060038		5312435	Neg	Long Chain Monounsaturated Fatty Acid	Lipid
docosadienoate (22:2n6)	CHEU - CHUU	18 Mo	-0.662001	0.237424	833.76	-2.78826	0.00541986	Group3	LM	FALSE	0.215639	NS	0.515818	32415	HMDB0061714	C16533	5282807	Neg	Long Chain Polyunsaturated Fatty Acid (n3 and n6)	Lipid
N6-methyllysine	CHEU - CHUU	1 Mo	0.591886	0.211852	367.159	2.79386	0.00548134	Group3	LM	FALSE	0.216397	NS	1.80739	62860	HMDB0002038	C02728	164795	Pos Early	Lysine Metabolism	Amino Acid
N6-methyllysine	CHEU - CHUU	4 Mo	0.613306	0.219734	409.211	2.79113	0.00549835	Group3	LM	FALSE	0.216397	NS	1.84653	62860	HMDB0002038	C02728	164795	Pos Early	Lysine Metabolism	Amino Acid
X-25212	CHEU - CHUU	9 Mo	-0.693248	0.249236	826.026	-2.78149	0.00553427	Group3	LM	FALSE	0.21664	NS	0.499949	62393				Pos Late
proline	CHEU - CHUU	4 Mo	0.229938	0.0827149	674.867	2.77988	0.0055894	Group3	LM	FALSE	0.217628	NS	1.25852	1898	HMDB0000162,HMDB0003411	C00148,C000763	8988,145742,614	Pos Early	Urea cycle; Arginine and Proline Metabolism	Amino Acid
1-dihomo-linolenylglycerol (20:3)	CHEU - CHUU	9 Mo	-0.760356	0.274377	827.705	-2.77121	0.0057101	Group3	LM	FALSE	0.220879	NS	0.4675	48341	HMDB0011577			Neg	Monoacylglycerol	Lipid
2,3-dihydroxy-5-methylthio-4-pentenoate (DMTPA)*	CHEU - CHUU	1 Mo	0.17137	0.0617058	411.442	2.7772	0.00573356	Group3	LM	FALSE	0.220879	NS	1.18693	62805	HMDB0240388			Neg	Methionine, Cysteine, SAM and Taurine Metabolism	Amino Acid
cyclo(pro-arg)*	CHEU - CHUU	15 Mo	0.617772	0.223428	849.944	2.76497	0.00581614	Group3	LM	FALSE	0.22288	NS	1.85479	62842				Pos Early	Dipeptide	Peptide
2-aminoadipate	CHEU - CHUU	9 Mo	0.490834	0.177815	719.54	2.76036	0.00592078	Group3	LM	FALSE	0.224423	NS	1.63368	6146	HMDB0000510	C00956	92136	Polar	Lysine Metabolism	Amino Acid
2'-O-methylcytidine	CHEU - CHUU	4 Mo	0.404729	0.146683	731.184	2.75921	0.00593911	Group3	LM	FALSE	0.224423	NS	1.4989	57554			150971	Pos Early	Pyrimidine Metabolism, Cytidine containing	Nucleotide
X-25422	CHEU - CHUU	6 Mo	0.546176	0.197953	692.254	2.75912	0.00594885	Group3	LM	FALSE	0.224423	NS	1.72664	62719				Pos Early
hexanoylglycine	CHEU - CHUU	4 Mo	0.370993	0.134511	509.242	2.75809	0.00602302	Group3	LM	FALSE	0.22466	NS	1.44917	35436	HMDB0000701		99463	Neg	Fatty Acid Metabolism (Acyl Glycine)	Lipid
X-22776	CHEU - CHUU	1 Wk	-0.523145	0.189862	575.241	-2.7554	0.00604772	Group3	LM	FALSE	0.22466	NS	0.592654	48081				Neg
oleoyl-arachidonoyl-glycerol (18:1/20:4) [1]*	CHEU - CHUU	6 Mo	-0.774957	0.281668	802.104	-2.75132	0.00606949	Group3	LM	FALSE	0.22466	NS	0.460724	54960	HMDB0007228		9543786	Pos Late	Diacylglycerol	Lipid
3-phenylpropionate (hydrocinnamate)	CHEU - CHUU	15 Mo	-0.462777	0.168257	849.453	-2.75041	0.00607857	Group3	LM	FALSE	0.22466	NS	0.629533	15749	HMDB0000764	C05629	107	Neg	Benzoate Metabolism	Xenobiotics
2-arachidonoylglycerol (20:4)	CHEU - CHUU	15 Mo	-0.995172	0.362165	846.178	-2.74784	0.00612647	Group3	LM	FALSE	0.225287	NS	0.36966	19266	HMDB0004666	C13856	5282280	Neg	Monoacylglycerol	Lipid
2-piperidinone	CHEU - CHUU	12 Mo	0.484112	0.176258	777.77	2.74662	0.00616055	Group3	LM	FALSE	0.225402	NS	1.62273	43400	HMDB0011749		12665	Pos Early	Food Component/Plant	Xenobiotics
argininate*	CHEU - CHUU	1 Mo	0.475604	0.173174	582.497	2.7464	0.00621159	Group3	LM	FALSE	0.226133	NS	1.60899	57461	HMDB0003148		160437	Pos Early	Urea cycle; Arginine and Proline Metabolism	Amino Acid
stearidonate (18:4n3)	CHEU - CHUU	9 Mo	-0.7147	0.260818	807.446	-2.74022	0.00627532	Group3	LM	FALSE	0.226192	NS	0.489339	33969	HMDB0006547	C16300	5312508	Neg	Long Chain Polyunsaturated Fatty Acid (n3 and n6)	Lipid
X-26266	CHEU - CHUU	1 Wk	-0.663759	0.242294	780.584	-2.73948	0.00629397	Group3	LM	FALSE	0.226192	NS	0.514912	65030				Pos Late
2-piperidinone	CHEU - CHUU	18 Mo	0.76052	0.277838	835.74	2.73728	0.00632663	Group3	LM	FALSE	0.226192	NS	2.13939	43400	HMDB0011749		12665	Pos Early	Food Component/Plant	Xenobiotics
trans-4-hydroxyproline	CHEU - CHUU	12 Mo	0.435915	0.159355	808.596	2.73549	0.0063652	Group3	LM	FALSE	0.226192	NS	1.54638	32306	HMDB0000725	C01157	5810	Pos Early	Urea cycle; Arginine and Proline Metabolism	Amino Acid
oleoyl-oleoyl-glycerol (18:1/18:1) [2]*	CHEU - CHUU	6 Mo	-0.598692	0.218882	819.606	-2.73522	0.00636855	Group3	LM	FALSE	0.226192	NS	0.54953	54946	HMDB0007218		9543716	Pos Late	Diacylglycerol	Lipid
oleoylcholine	CHEU - CHUU	15 Mo	-0.647941	0.237075	846.6	-2.73306	0.00640575	Group3	LM	FALSE	0.226409	NS	0.523122	53260	HMDB0240596		59040790	Pos Late	Fatty Acid Metabolism (Acyl Choline)	Lipid
lactosyl-N-behenoyl-sphingosine (d18:1/22:0)*	CHEU - CHUU	6 Mo	-0.557335	0.204743	767.051	-2.72212	0.0066337	Group3	LM	FALSE	0.228569	NS	0.572734	57422	HMDB0011594		44260143	Pos Late	Lactosylceramides (LCER)	Lipid
2,4-dihydroxybutyrate	CHEU - CHUU	4 Mo	0.354604	0.130277	584.279	2.72192	0.00668403	Group3	LM	FALSE	0.228569	NS	1.42562	62951	HMDB0000360		192742	Polar	Fatty Acid, Dihydroxy	Lipid
imidazole propionate	CHEU - CHUU	15 Mo	0.967423	0.356065	849.916	2.71698	0.00672191	Group3	LM	FALSE	0.228569	NS	2.63115	40730	HMDB0002271		70630	Pos Early	Histidine Metabolism	Amino Acid
X-26266	CHEU - CHUU	6 Mo	-0.769074	0.283049	818.981	-2.7171	0.00672462	Group3	LM	FALSE	0.228569	NS	0.463442	65030				Pos Late
5-hydroxylysine	CHEU - CHUU	4 Mo	0.446289	0.164274	693.675	2.71674	0.00675721	Group3	LM	FALSE	0.228569	NS	1.5625	15685	HMDB0000450	C16741	3032849	Pos Early	Lysine Metabolism	Amino Acid
linolenoyl-linolenoyl-glycerol (18:3/18:3) [2]*	CHEU - CHUU	9 Mo	-1.01254	0.372952	816.011	-2.71493	0.00676895	Group3	LM	FALSE	0.228569	NS	0.363295	54952	HMDB0007278		14275411	Pos Late	Diacylglycerol	Lipid
palmitoyl-linoleoyl-glycerol (16:0/18:2) [2]*	CHEU - CHUU	9 Mo	-0.494392	0.182157	826.381	-2.7141	0.0067841	Group3	LM	FALSE	0.228569	NS	0.609942	52634	HMDB0007103		131801744	Pos Late	Diacylglycerol	Lipid
imidazole lactate	CHEU - CHUU	9 Mo	0.290317	0.106823	494.668	2.71774	0.00680361	Group3	LM	FALSE	0.228569	NS	1.33685	15716	HMDB0002320	C05568	793	Pos Early	Histidine Metabolism	Amino Acid
cytosine	CHEU - CHUU	1 Mo	0.375058	0.138176	653.616	2.71435	0.00681583	Group3	LM	FALSE	0.228569	NS	1.45508	573	HMDB0000630	C00380	597	Pos Early	Pyrimidine Metabolism, Cytidine containing	Nucleotide
linoleoyl-arachidonoyl-glycerol (18:2/20:4) [1]*	CHEU - CHUU	4 Mo	-0.782019	0.288259	782.643	-2.7129	0.00681623	Group3	LM	FALSE	0.228569	NS	0.457481	54955	HMDB0007257		9543796	Pos Late	Diacylglycerol	Lipid
linoleoyl-arachidonoyl-glycerol (18:2/20:4) [1]*	CHEU - CHUU	9 Mo	-0.893365	0.329993	825.683	-2.70723	0.00692495	Group3	LM	FALSE	0.228569	NS	0.409276	54955	HMDB0007257		9543796	Pos Late	Diacylglycerol	Lipid
3-hydroxystachydrine*	CHEU - CHUU	4.5 Mo	-0.871206	0.321901	842.251	-2.70644	0.00693846	Group3	LM	FALSE	0.228569	NS	0.418446	62062		C10151	46173781	Pos Early	Food Component/Plant	Xenobiotics
phenylalanine	CHEU - CHUU	1 Mo	0.213195	0.0788043	643.514	2.70537	0.00700355	Group3	LM	FALSE	0.228569	NS	1.23763	64	HMDB0000159	C00079	6140	Pos Early	Phenylalanine Metabolism	Amino Acid
1-pentadecanoylglycerol (15:0)	CHEU - CHUU	9 Mo	-0.718752	0.266006	805.248	-2.70202	0.00703705	Group3	LM	FALSE	0.228569	NS	0.48736	47898			190750	Neg	Monoacylglycerol	Lipid
mannonate*	CHEU - CHUU	4 Mo	0.174202	0.0644165	520.601	2.70431	0.00706862	Group3	LM	FALSE	0.228569	NS	1.1903	62864			3246006	Polar	Food Component/Plant	Xenobiotics
indolepropionate	CHEU - CHUU	15 Mo	-0.0447835	0.0165885	850	-2.69968	0.00707858	Group3	LM	FALSE	0.228569	NS	0.956204	32405	HMDB0002302		3744	Pos Early	Tryptophan Metabolism	Amino Acid
N6-methyllysine	CHEU - CHUU	12 Mo	0.654586	0.242178	531.785	2.70292	0.00709321	Group3	LM	FALSE	0.228569	NS	1.92435	62860	HMDB0002038	C02728	164795	Pos Early	Lysine Metabolism	Amino Acid
X-12100	CHEU - CHUU	4.5 Mo	0.497825	0.184414	776.735	2.6995	0.00709537	Group3	LM	FALSE	0.228569	NS	1.64514	47687				Pos Early
hexadecadienoate (16:2n6)	CHEU - CHUU	18 Mo	-0.972984	0.360506	830.802	-2.69894	0.0070974	Group3	LM	FALSE	0.228569	NS	0.377954	57652	HMDB0000477		13932172	Neg	Long Chain Polyunsaturated Fatty Acid (n3 and n6)	Lipid
1-(1-enyl-stearoyl)-GPE (P-18:0)*	CHEU - CHUU	18 Mo	0.88956	0.329744	830.515	2.69773	0.00712302	Group3	LM	FALSE	0.228569	NS	2.43406	39271	HMDB0240598			Pos Late	Lysoplasmalogen	Lipid
palmitoyl-arachidonoyl-glycerol (16:0/20:4) [2]*	CHEU - CHUU	6 Mo	-0.584173	0.216542	811.865	-2.69774	0.00712609	Group3	LM	FALSE	0.228569	NS	0.557567	54958	HMDB0007112		9543736	Pos Late	Diacylglycerol	Lipid
glycocholate	CHEU - CHUU	12 Mo	0.333521	0.124141	814.866	2.68664	0.00736456	Group3	LM	FALSE	0.234927	NS	1.39587	18476	HMDB0000138	C01921	10140	Neg	Primary Bile Acid Metabolism	Lipid
arachidonate (20:4n6)	CHEU - CHUU	9 Mo	-0.566845	0.211123	820.408	-2.68491	0.00740144	Group3	LM	FALSE	0.234927	NS	0.567313	1110	HMDB0001043	C00219	444899	Neg	Long Chain Polyunsaturated Fatty Acid (n3 and n6)	Lipid
1-arachidonylglycerol (20:4)	CHEU - CHUU	9 Mo	-0.671883	0.250334	827.987	-2.68395	0.00742113	Group3	LM	FALSE	0.234927	NS	0.510746	34397	HMDB11578	C13857	16019980,5282281	Neg	Monoacylglycerol	Lipid
3-phosphoserine	CHEU - CHUU	4.5 Mo	0.894992	0.33444	745.571	2.67609	0.0076122	Group3	LM	FALSE	0.239371	NS	2.44732	543	HMDB0001721,HMDB0000272	C01005,C02532	68841	Pos Early	Glycine, Serine and Threonine Metabolism	Amino Acid
docosahexaenoate (DHA; 22:6n3)	CHEU - CHUU	18 Mo	-0.870136	0.325328	834.751	-2.67464	0.00762725	Group3	LM	FALSE	0.239371	NS	0.418894	44675	HMDB0002183	C06429	445580	Neg	Long Chain Polyunsaturated Fatty Acid (n3 and n6)	Lipid
myristoyl-linoleoyl-glycerol (14:0/18:2) [1]*	CHEU - CHUU	6 Mo	-0.653005	0.24465	807.686	-2.66914	0.00775721	Group3	LM	FALSE	0.241443	NS	0.52048	57407	HMDB0007016		14275352	Pos Late	Diacylglycerol	Lipid
gamma-glutamylglutamine	CHEU - CHUU	9 Mo	0.875465	0.327957	761.023	2.66945	0.00775961	Group3	LM	FALSE	0.241443	NS	2.39999	2730	HMDB0011738	C05283	150914	Pos Early	Gamma-glutamyl Amino Acid	Peptide
5-methyluridine (ribothymidine)	CHEU - CHUU	4 Mo	-0.413221	0.154903	612.21	-2.66761	0.00784147	Group3	LM	FALSE	0.242215	NS	0.661516	35136	HMDB0000884		445408	Neg	Pyrimidine Metabolism, Uracil containing	Nucleotide
X-25950	CHEU - CHUU	1 Wk	0.281425	0.105516	616.233	2.66714	0.00785093	Group3	LM	FALSE	0.242215	NS	1.32502	63901				Pos Early
stearoyl-linoleoyl-glycerol (18:0/18:2) [2]*	CHEU - CHUU	6 Mo	-0.686639	0.258512	829.322	-2.65612	0.00805646	Group3	LM	FALSE	0.246748	NS	0.503265	54947				Pos Late	Diacylglycerol	Lipid
palmitoyl-oleoyl-glycerol (16:0/18:1) [2]*	CHEU - CHUU	6 Mo	-0.618979	0.233241	808.546	-2.65381	0.00811513	Group3	LM	FALSE	0.246748	NS	0.538494	54942	HMDB0007102	C13861	5282283	Pos Late	Diacylglycerol	Lipid
stearoyl-arachidonoyl-glycerol (18:0/20:4) [2]*	CHEU - CHUU	4 Mo	-0.645831	0.243439	771.185	-2.65295	0.00814331	Group3	LM	FALSE	0.246748	NS	0.524227	57449	HMDB0007170		6438587	Pos Late	Diacylglycerol	Lipid
N6-carbamoylthreonyladenosine	CHEU - CHUU	6 Mo	0.184513	0.0695401	671.573	2.65333	0.0081586	Group3	LM	FALSE	0.246748	NS	1.20263	35157	HMDB0041623		161466	Neg	Purine Metabolism, Adenine containing	Nucleotide
stearoyl-arachidonoyl-glycerol (18:0/20:4) [2]*	CHEU - CHUU	9 Mo	-0.7379	0.278292	820.589	-2.65153	0.00816733	Group3	LM	FALSE	0.246748	NS	0.478117	57449	HMDB0007170		6438587	Pos Late	Diacylglycerol	Lipid
N6,N6,N6-trimethyllysine	CHEU - CHUU	4.5 Mo	0.330232	0.124553	672.364	2.65135	0.00820595	Group3	LM	FALSE	0.246891	NS	1.39129	1498	HMDB0001325	C03793	440120	Pos Early	Lysine Metabolism	Amino Acid
gamma-glutamylglutamate	CHEU - CHUU	4.5 Mo	0.902738	0.341474	792.984	2.64365	0.00836381	Group3	LM	FALSE	0.250146	NS	2.46635	36738	HMDB0011737	C05282	92865	Pos Early	Gamma-glutamyl Amino Acid	Peptide
10-undecenoate (11:1n1)	CHEU - CHUU	18 Mo	-0.960926	0.36364	837.145	-2.64252	0.00838287	Group3	LM	FALSE	0.250146	NS	0.382538	32497	HMDB0033724	C13910	14891	Neg	Medium Chain Fatty Acid	Lipid
palmitoyl-linoleoyl-glycerol (16:0/18:2) [1]*	CHEU - CHUU	9 Mo	-0.656099	0.248615	826.163	-2.63901	0.00847135	Group3	LM	FALSE	0.251362	NS	0.518871	52633	HMDB0007103		9543695	Pos Late	Diacylglycerol	Lipid
N-acetylserine	CHEU - CHUU	15 Mo	0.226133	0.0857002	766.786	2.63865	0.00849266	Group3	LM	FALSE	0.251362	NS	1.25374	37076	HMDB0002931		65249	Polar	Glycine, Serine and Threonine Metabolism	Amino Acid
N,N,N-trimethyl-5-aminovalerate	CHEU - CHUU	12 Mo	0.331436	0.125645	630.163	2.63788	0.00854854	Group3	LM	FALSE	0.251992	NS	1.39297	57687			14274897	Pos Early	Lysine Metabolism	Amino Acid
cis-4-decenoylcarnitine (C10:1)	CHEU - CHUU	18 Mo	1.02302	0.388459	836.952	2.63353	0.00860618	Group3	LM	FALSE	0.252668	NS	2.78158	38178	HMDB0013205		57357170	Pos Late	Fatty Acid Metabolism (Acyl Carnitine, Monounsaturated)	Lipid
glycerol	CHEU - CHUU	18 Mo	-0.765606	0.291367	831.726	-2.62763	0.00875658	Group3	LM	FALSE	0.256051	NS	0.465052	15122	HMDB0000131	C00116	753	Neg	Glycerolipid Metabolism	Lipid
oxalate (ethanedioate)	CHEU - CHUU	6 Mo	0.296486	0.112934	655.483	2.6253	0.00885929	Group3	LM	FALSE	0.258018	NS	1.34512	20694	HMDB0002329	C00209	971	Neg	Ascorbate and Aldarate Metabolism	Cofactors and Vitamins
palmitoyl-oleoyl-glycerol (16:0/18:1) [1]*	CHEU - CHUU	4 Mo	-0.924145	0.35231	719.657	-2.6231	0.00889784	Group3	LM	FALSE	0.258039	NS	0.396871	54943	HMDB0007102	C13861	5282283	Pos Late	Diacylglycerol	Lipid
cis-3,4-methyleneheptanoate	CHEU - CHUU	6 Mo	-0.451661	0.172298	743.208	-2.6214	0.008936	Group3	LM	FALSE	0.258039	NS	0.63657	64390				Neg	Fatty Acid, Branched	Lipid
X-12411	CHEU - CHUU	18 Mo	0.788572	0.30105	844.566	2.61941	0.00896633	Group3	LM	FALSE	0.258039	NS	2.20025	46616				Neg
1-linoleoyl-GPI (18:2)*	CHEU - CHUU	15 Mo	0.866166	0.331397	846.07	2.61368	0.00911633	Group3	LM	FALSE	0.261323	NS	2.37778	36594	HMDB0240597		11124828	Neg	Lysophospholipid	Lipid
betaine	CHEU - CHUU	15 Mo	0.505694	0.193821	845.353	2.60908	0.00923908	Group3	LM	FALSE	0.263256	NS	1.65814	3141	HMDB0000043	C00719	247	Pos Early	Glycine, Serine and Threonine Metabolism	Amino Acid
1-palmitoyl-GPE (16:0)	CHEU - CHUU	18 Mo	0.870267	0.333625	835.219	2.60852	0.00925607	Group3	LM	FALSE	0.263256	NS	2.38755	35631	HMDB0011503		9547069	Pos Late	Lysophospholipid	Lipid
N-acetylglutamate	CHEU - CHUU	1 Mo	0.345771	0.132537	539.936	2.60887	0.00933595	Group3	LM	FALSE	0.263439	NS	1.41308	15720	HMDB0001138	C00624	70914	Pos Early	Glutamate Metabolism	Amino Acid
N6-methyladenosine	CHEU - CHUU	4.5 Mo	0.452108	0.173498	720.702	2.60583	0.00935436	Group3	LM	FALSE	0.263439	NS	1.57162	37114	HMDB0004044		102175	Pos Early	Purine Metabolism, Adenine containing	Nucleotide
pyridoxamine	CHEU - CHUU	6 Mo	-0.78465	0.301208	741.971	-2.60501	0.00937105	Group3	LM	FALSE	0.263439	NS	0.456279	2150	HMDB0001431	C00534	1052	Pos Early	Vitamin B6 Metabolism	Cofactors and Vitamins
1-myristoylglycerol (14:0)	CHEU - CHUU	9 Mo	-0.816198	0.313995	808.9	-2.5994	0.009509	Group3	LM	FALSE	0.264814	NS	0.44211	35625	HMDB0011561	C01885	10957631	Neg	Monoacylglycerol	Lipid
oleoyl-linoleoyl-glycerol (18:1/18:2) [1]	CHEU - CHUU	9 Mo	-0.581564	0.223818	826.857	-2.59838	0.00953317	Group3	LM	FALSE	0.264814	NS	0.559023	46798	HMDB0007219		14275396	Pos Late	Diacylglycerol	Lipid
oleoylcholine	CHEU - CHUU	9 Mo	-0.445181	0.171342	824.583	-2.5982	0.00953875	Group3	LM	FALSE	0.264814	NS	0.640709	53260	HMDB0240596		59040790	Pos Late	Fatty Acid Metabolism (Acyl Choline)	Lipid
1-palmitoyl-2-linoleoyl-GPE (16:0/18:2)	CHEU - CHUU	6 Mo	-0.339802	0.130835	832.405	-2.59717	0.00956546	Group3	LM	FALSE	0.264814	NS	0.711912	42449	HMDB0005322		9546747	Pos Late	Phosphatidylethanolamine (PE)	Lipid
retinol (vitamin A)	CHEU - CHUU	6 Mo	-0.523215	0.201628	805.695	-2.59495	0.00963249	Group3	LM	FALSE	0.26566	NS	0.592612	1806	HMDB0000305	C00473	445354	Pos Late	Vitamin A Metabolism	Cofactors and Vitamins
trigonelline (N'-methylnicotinate)	CHEU - CHUU	6 Mo	0.581788	0.224562	830.713	2.59077	0.00974403	Group3	LM	FALSE	0.267501	NS	1.78923	32401	HMDB0000875	C01004	5570	Pos Early	Nicotinate and Nicotinamide Metabolism	Cofactors and Vitamins
linoleoyl-docosahexaenoyl-glycerol (18:2/22:6) [1]*	CHEU - CHUU	9 Mo	-0.718945	0.277606	822.82	-2.58981	0.00977275	Group3	LM	FALSE	0.267501	NS	0.487266	54949	HMDB0007266		9543899	Pos Late	Diacylglycerol	Lipid
linoleate (18:2n6)	CHEU - CHUU	18 Mo	-0.809401	0.312806	831.237	-2.58755	0.00983472	Group3	LM	FALSE	0.26819	NS	0.445124	1105	HMDB0006270,HMDB0000673	C01595	5280450	Neg	Long Chain Polyunsaturated Fatty Acid (n3 and n6)	Lipid
androsterone sulfate	CHEU - CHUU	12 Mo	-0.186708	0.0721866	782.637	-2.58647	0.00987594	Group3	LM	FALSE	0.268309	NS	0.829686	31591	HMDB0002759		159663	Neg	Androgenic Steroids	Lipid
glycerol	CHEU - CHUU	9 Mo	-0.457214	0.177108	794.841	-2.58155	0.0100136	Group3	LM	FALSE	0.270239	NS	0.633045	15122	HMDB0000131	C00116	753	Neg	Glycerolipid Metabolism	Lipid
mannonate*	CHEU - CHUU	1 Mo	0.158916	0.0614604	466.341	2.58567	0.0100212	Group3	LM	FALSE	0.270239	NS	1.17224	62864			3246006	Polar	Food Component/Plant	Xenobiotics
N6-carbamoylthreonyladenosine	CHEU - CHUU	18 Mo	0.295333	0.114677	842.571	2.57536	0.0101832	Group3	LM	FALSE	0.273592	NS	1.34357	35157	HMDB0041623		161466	Neg	Purine Metabolism, Adenine containing	Nucleotide
gamma-glutamylglutamate	CHEU - CHUU	9 Mo	0.85211	0.331669	773.185	2.56916	0.0103809	Group3	LM	FALSE	0.275331	NS	2.34459	36738	HMDB0011737	C05282	92865	Pos Early	Gamma-glutamyl Amino Acid	Peptide
2-hydroxylaurate	CHEU - CHUU	1 Mo	-0.415297	0.161631	730.005	-2.56941	0.0103845	Group3	LM	FALSE	0.275331	NS	0.660144	52916			97783	Neg	Fatty Acid, Monohydroxy	Lipid
linoleoyl-linoleoyl-glycerol (18:2/18:2) [2]*	CHEU - CHUU	9 Mo	-0.582681	0.22686	828.732	-2.56847	0.010389	Group3	LM	FALSE	0.275331	NS	0.558399	54969	HMDB0007248		9543729	Pos Late	Diacylglycerol	Lipid
2-arachidonoylglycerol (20:4)	CHEU - CHUU	12 Mo	-0.689095	0.268453	835.94	-2.56691	0.0104339	Group3	LM	FALSE	0.275331	NS	0.50203	19266	HMDB0004666	C13856	5282280	Neg	Monoacylglycerol	Lipid
X-24337	CHEU - CHUU	4 Mo	0.468049	0.182258	688.579	2.56805	0.0104369	Group3	LM	FALSE	0.275331	NS	1.59688	52533				Neg
dihomo-linoleate (20:2n6)	CHEU - CHUU	15 Mo	-0.564139	0.220055	846.018	-2.56362	0.0105304	Group3	LM	FALSE	0.276793	NS	0.56885	17805	HMDB0005060	C16525	6439848	Neg	Long Chain Polyunsaturated Fatty Acid (n3 and n6)	Lipid
glycine	CHEU - CHUU	1 Wk	0.274782	0.10719	505.021	2.5635	0.0106508	Group3	LM	FALSE	0.278952	NS	1.31624	58	HMDB0000123	C00037	750	Pos Early	Glycine, Serine and Threonine Metabolism	Amino Acid
1-(1-enyl-palmitoyl)-GPE (P-16:0)*	CHEU - CHUU	18 Mo	0.763701	0.298729	830.857	2.5565	0.0107499	Group3	LM	FALSE	0.279685	NS	2.1462	39270	HMDB0011152			Pos Late	Lysoplasmalogen	Lipid
oleoyl-linoleoyl-glycerol (18:1/18:2) [1]	CHEU - CHUU	4 Mo	-0.499636	0.195447	785.374	-2.55638	0.0107638	Group3	LM	FALSE	0.279685	NS	0.606752	46798	HMDB0007219		14275396	Pos Late	Diacylglycerol	Lipid
3-S-cysteinyl-2-methylpropanoate*	CHEU - CHUU	1 Wk	0.782929	0.306303	708.608	2.55606	0.0107941	Group3	LM	FALSE	0.279685	NS	2.18787	62310	HMDB30411			Pos Early	Chemical	Xenobiotics
ribitol	CHEU - CHUU	15 Mo	-0.259409	0.10175	849.992	-2.54946	0.0109635	Group3	LM	FALSE	0.282542	NS	0.771507	15772	HMDB0002917,HMDB0001851,HMDB0000568,HMDB0000508	C00379,C01904,C00474,C00532	6912	Polar	Pentose Metabolism	Carbohydrate
tyramine O-sulfate	CHEU - CHUU	15 Mo	0.358697	0.140726	846.109	2.5489	0.0109819	Group3	LM	FALSE	0.282542	NS	1.43146	48408	HMDB0006409		153005	Neg	Tyrosine Metabolism	Amino Acid
docosahexaenoate (DHA; 22:6n3)	CHEU - CHUU	15 Mo	-0.681581	0.267625	846.042	-2.54678	0.0110483	Group3	LM	FALSE	0.282953	NS	0.505817	44675	HMDB0002183	C06429	445580	Neg	Long Chain Polyunsaturated Fatty Acid (n3 and n6)	Lipid
UDP-glucose/UDP-galactose	CHEU - CHUU	15 Mo	-0.619792	0.243495	849.749	-2.5454	0.011091	Group3	LM	FALSE	0.282953	NS	0.538056	38670	HMDB0000286,HMDB0000302	C00052,C00029	8629,23724458	Neg	Nucleotide Sugar	Carbohydrate
ceramide (d18:2/24:1, d18:1/24:2)*	CHEU - CHUU	12 Mo	-0.58529	0.230218	845.255	-2.54233	0.011189	Group3	LM	FALSE	0.282953	NS	0.556944	57443	HMDB0240679,HMDB0240680			Pos Late	Ceramides	Lipid
stearoyl-linoleoyl-glycerol (18:0/18:2) [2]*	CHEU - CHUU	12 Mo	-0.713068	0.280614	841.702	-2.5411	0.0112288	Group3	LM	FALSE	0.282953	NS	0.490138	54947				Pos Late	Diacylglycerol	Lipid
palmitoyl-arachidonoyl-glycerol (16:0/20:4) [2]*	CHEU - CHUU	4 Mo	-0.504875	0.199008	785.292	-2.53696	0.0113744	Group3	LM	FALSE	0.282953	NS	0.603581	54958	HMDB0007112		9543736	Pos Late	Diacylglycerol	Lipid
1-pentadecanoylglycerol (15:0)	CHEU - CHUU	15 Mo	-0.924719	0.364632	848.188	-2.53604	0.0113899	Group3	LM	FALSE	0.282953	NS	0.396643	47898			190750	Neg	Monoacylglycerol	Lipid
1-oleyl-2-linoleoyl-GPC (O-18:1/18:2)*	CHEU - CHUU	18 Mo	0.931201	0.367348	830.527	2.53493	0.0114294	Group3	LM	FALSE	0.282953	NS	2.53756	57722	HMDB0013429		24778939	Pos Late	Plasmalogen	Lipid
betaine	CHEU - CHUU	1 Mo	0.316566	0.124797	529.129	2.53665	0.0114781	Group3	LM	FALSE	0.282953	NS	1.37241	3141	HMDB0000043	C00719	247	Pos Early	Glycine, Serine and Threonine Metabolism	Amino Acid
phenol sulfate	CHEU - CHUU	9 Mo	0.338949	0.133869	668.081	2.53194	0.0115713	Group3	LM	FALSE	0.282953	NS	1.40347	32553	HMDB0060015	C02180	74426	Neg	Tyrosine Metabolism	Amino Acid
X-26266	CHEU - CHUU	1 Mo	-0.615834	0.243331	773.352	-2.53085	0.011576	Group3	LM	FALSE	0.282953	NS	0.54019	65030				Pos Late
heptadecatrienoate (17:3)*	CHEU - CHUU	9 Mo	-0.620828	0.245418	821.411	-2.52968	0.0116026	Group3	LM	FALSE	0.282953	NS	0.537499	62383		C16344	16061034	Neg	Long Chain Polyunsaturated Fatty Acid (n3 and n6)	Lipid
caproate (6:0)	CHEU - CHUU	6 Mo	-0.438226	0.17332	795.739	-2.52842	0.0116499	Group3	LM	FALSE	0.282953	NS	0.64518	32489	HMDB0000535	C01585	8892	Neg	Medium Chain Fatty Acid	Lipid
X-12544	CHEU - CHUU	6 Mo	-0.334012	0.132108	769.166	-2.52832	0.0116599	Group3	LM	FALSE	0.282953	NS	0.716045	46510				Neg
cytosine	CHEU - CHUU	4.5 Mo	0.432811	0.171292	802.032	2.52675	0.0117035	Group3	LM	FALSE	0.282953	NS	1.54159	573	HMDB0000630	C00380	597	Pos Early	Pyrimidine Metabolism, Cytidine containing	Nucleotide
trans-4-hydroxyproline	CHEU - CHUU	1 Wk	0.322374	0.127578	691.577	2.52689	0.0117297	Group3	LM	FALSE	0.282953	NS	1.3804	32306	HMDB0000725	C01157	5810	Pos Early	Urea cycle; Arginine and Proline Metabolism	Amino Acid
X-21353	CHEU - CHUU	1 Mo	0.379261	0.150046	617.227	2.52764	0.0117317	Group3	LM	FALSE	0.282953	NS	1.4612	46398				Neg
2-myristoylglycerol (14:0)	CHEU - CHUU	9 Mo	-0.727848	0.28817	816.553	-2.52576	0.011733	Group3	LM	FALSE	0.282953	NS	0.482947	34383	HMDB0011530		137938	Neg	Monoacylglycerol	Lipid
1-dihomo-linoleoylglycerol (20:2)	CHEU - CHUU	12 Mo	-0.706543	0.279808	839.075	-2.5251	0.0117497	Group3	LM	FALSE	0.282953	NS	0.493347	35103				Neg	Monoacylglycerol	Lipid
N,N-dimethylalanine	CHEU - CHUU	4 Mo	0.717065	0.283701	568.785	2.52754	0.0117562	Group3	LM	FALSE	0.282953	NS	2.04841	63151			5488191	Pos Early	Alanine and Aspartate Metabolism	Amino Acid
linolenate [alpha or gamma; (18:3n3 or 6)]	CHEU - CHUU	9 Mo	-0.619169	0.245357	812.082	-2.52354	0.0118076	Group3	LM	FALSE	0.282953	NS	0.538392	34035	HMDB0003073,HMDB0001388	C06426,C06427	5280933,5280934	Neg	Long Chain Polyunsaturated Fatty Acid (n3 and n6)	Lipid
X-25955	CHEU - CHUU	4 Mo	0.518515	0.205421	712.303	2.52415	0.011814	Group3	LM	FALSE	0.282953	NS	1.67953	63906				Pos Early
sphingomyelin (d18:1/20:1, d18:2/20:0)*	CHEU - CHUU	6 Mo	-0.36605	0.145445	815.541	-2.51675	0.0120351	Group3	LM	FALSE	0.285096	NS	0.693468	48491	HMDB0240610,HMDB0240632			Pos Late	Sphingomyelins	Lipid
acisoga	CHEU - CHUU	4.5 Mo	0.336694	0.133815	779.044	2.51612	0.0120654	Group3	LM	FALSE	0.285096	NS	1.40031	43258	HMDB0061384		129397	Pos Early	Polyamine Metabolism	Amino Acid
laurate (12:0)	CHEU - CHUU	18 Mo	-0.85061	0.338121	831.36	-2.5157	0.0120672	Group3	LM	FALSE	0.285096	NS	0.427154	1645	HMDB0000638	C02679	3893	Neg	Medium Chain Fatty Acid	Lipid
2-linoleoyl-GPE (18:2)*	CHEU - CHUU	1 Mo	0.548433	0.217933	664.19	2.51652	0.0120864	Group3	LM	FALSE	0.285096	NS	1.73054	34666	HMDB11477			Pos Late	Lysophospholipid	Lipid
nicotinamide ribonucleotide (NMN)	CHEU - CHUU	18 Mo	-1.15305	0.458575	833.899	-2.51441	0.0121103	Group3	LM	FALSE	0.285096	NS	0.315674	22152	HMDB0000229	C00455	14180	Pos Early	Nicotinate and Nicotinamide Metabolism	Cofactors and Vitamins
pelargonate (9:0)	CHEU - CHUU	6 Mo	-0.258847	0.102967	776.804	-2.51388	0.0121423	Group3	LM	FALSE	0.285096	NS	0.771941	12035	HMDB0000847	C01601	8158	Neg	Medium Chain Fatty Acid	Lipid
linoleoyl-docosahexaenoyl-glycerol (18:2/22:6) [1]*	CHEU - CHUU	18 Mo	-1.16748	0.464794	830.747	-2.51182	0.0121996	Group3	LM	FALSE	0.285096	NS	0.31115	54949	HMDB0007266		9543899	Pos Late	Diacylglycerol	Lipid
stearoyl-linoleoyl-glycerol (18:0/18:2) [1]*	CHEU - CHUU	18 Mo	-1.82281	0.72611	830.512	-2.51038	0.0122493	Group3	LM	FALSE	0.285096	NS	0.161571	54948				Pos Late	Diacylglycerol	Lipid
guaiacol sulfate	CHEU - CHUU	6 Mo	0.600233	0.239075	741.724	2.51065	0.0122625	Group3	LM	FALSE	0.285096	NS	1.82254	46111	HMDB0060013		22473	Neg	Benzoate Metabolism	Xenobiotics
1-stearoyl-2-dihomo-linolenoyl-GPE (18:0/20:3n3 or 6)*	CHEU - CHUU	6 Mo	-0.371618	0.14811	827.706	-2.50907	0.012295	Group3	LM	FALSE	0.285096	NS	0.689617	57336	HMDB0009002		52924903	Pos Late	Phosphatidylethanolamine (PE)	Lipid
nisinate (24:6n3)	CHEU - CHUU	9 Mo	-0.51683	0.206282	818.028	-2.50545	0.0124228	Group3	LM	FALSE	0.287145	NS	0.596408	57810	HMDB0013025		11792612	Neg	Long Chain Polyunsaturated Fatty Acid (n3 and n6)	Lipid
carotene diol (3)	CHEU - CHUU	15 Mo	-0.701586	0.280209	846.104	-2.50379	0.0124742	Group3	LM	FALSE	0.28742	NS	0.495799	57637				Pos Late	Vitamin A Metabolism	Cofactors and Vitamins
arabitol/xylitol	CHEU - CHUU	4 Mo	0.141443	0.0564881	651.91	2.50395	0.0125249	Group3	LM	FALSE	0.287677	NS	1.15193	48885	HMDB0001851,HMDB0000568,HMDB0002917	C00379,C00542,C01904	94154,6912	Polar	Pentose Metabolism	Carbohydrate
threonine	CHEU - CHUU	1 Mo	0.233961	0.0934627	560.015	2.50326	0.0125891	Group3	LM	FALSE	0.288243	NS	1.2636	1284	HMDB0000167	C00188	6288	Pos Early	Glycine, Serine and Threonine Metabolism	Amino Acid
ethyl beta-glucopyranoside	CHEU - CHUU	12 Mo	0.340578	0.136298	810.228	2.49878	0.0126592	Group3	LM	FALSE	0.28894	NS	1.40576	64131	HMDB0029968		121667	Neg	Food Component/Plant	Xenobiotics
X-23277	CHEU - CHUU	9 Mo	-0.736591	0.295202	830.109	-2.49521	0.0127814	Group3	LM	FALSE	0.290817	NS	0.478743	48973				Neg
1-palmitoyl-2-oleoyl-GPI (16:0/18:1)*	CHEU - CHUU	6 Mo	-0.419389	0.168221	801.785	-2.49308	0.0128648	Group3	LM	FALSE	0.291029	NS	0.657448	52669	HMDB0009783		71296232	Polar	Phosphatidylinositol (PI)	Lipid
hexadecadienoate (16:2n6)	CHEU - CHUU	9 Mo	-0.542617	0.217667	806.375	-2.49288	0.0128707	Group3	LM	FALSE	0.291029	NS	0.581225	57652	HMDB0000477		13932172	Neg	Long Chain Polyunsaturated Fatty Acid (n3 and n6)	Lipid
X-12026	CHEU - CHUU	4 Mo	0.358974	0.143968	599.88	2.49343	0.0129197	Group3	LM	FALSE	0.291234	NS	1.43186	47905				Neg
heptadecatrienoate (17:3)*	CHEU - CHUU	4 Mo	-0.533138	0.214634	772.994	-2.48394	0.0132047	Group3	LM	FALSE	0.295086	NS	0.586761	62383		C16344	16061034	Neg	Long Chain Polyunsaturated Fatty Acid (n3 and n6)	Lipid
1-margaroylglycerol (17:0)	CHEU - CHUU	15 Mo	-0.854215	0.34406	848.294	-2.48275	0.0132297	Group3	LM	FALSE	0.295086	NS	0.425617	34391			107036	Neg	Monoacylglycerol	Lipid
glycosyl ceramide (d18:2/24:1, d18:1/24:2)*	CHEU - CHUU	6 Mo	-0.514085	0.207307	814.769	-2.47982	0.0133458	Group3	LM	FALSE	0.295086	NS	0.598047	57453				Pos Late	Hexosylceramides (HCER)	Lipid
2,4-dihydroxybutyrate	CHEU - CHUU	6 Mo	0.346095	0.139523	656.224	2.48057	0.013367	Group3	LM	FALSE	0.295086	NS	1.41354	62951	HMDB0000360		192742	Polar	Fatty Acid, Dihydroxy	Lipid
2'-O-methylcytidine	CHEU - CHUU	1 Wk	0.340074	0.137161	698.187	2.47938	0.0133962	Group3	LM	FALSE	0.295086	NS	1.40505	57554			150971	Pos Early	Pyrimidine Metabolism, Cytidine containing	Nucleotide
linoleoyl-docosahexaenoyl-glycerol (18:2/22:6) [1]*	CHEU - CHUU	6 Mo	-0.653953	0.263899	806.108	-2.47804	0.0134142	Group3	LM	FALSE	0.295086	NS	0.519986	54949	HMDB0007266		9543899	Pos Late	Diacylglycerol	Lipid
N('1)-acetylspermidine	CHEU - CHUU	18 Mo	1.09706	0.44285	835.015	2.47729	0.0134355	Group3	LM	FALSE	0.295086	NS	2.99536	57689	HMDB0001276	C00612	496	Pos Early	Polyamine Metabolism	Amino Acid
linoleoyl-linolenoyl-glycerol (18:2/18:3) [1]*	CHEU - CHUU	4 Mo	-0.66687	0.269197	784.616	-2.47725	0.0134493	Group3	LM	FALSE	0.295086	NS	0.513313	54963	HMDB0007249		14275409	Pos Late	Diacylglycerol	Lipid
glutamine_degradant*	CHEU - CHUU	15 Mo	0.53572	0.216213	703.267	2.47774	0.0134554	Group3	LM	FALSE	0.295086	NS	1.70868	46225				Pos Early	Partially Characterized Molecules	Partially Characterized Molecules
oleoyl-linoleoyl-glycerol (18:1/18:2) [2]	CHEU - CHUU	4 Mo	-0.393006	0.158774	795.835	-2.47526	0.0135211	Group3	LM	FALSE	0.295636	NS	0.675025	46799	HMDB0007219		71433693	Pos Late	Diacylglycerol	Lipid
palmitoyl-oleoyl-glycerol (16:0/18:1) [2]*	CHEU - CHUU	4 Mo	-0.530158	0.214438	779.987	-2.47232	0.0136363	Group3	LM	FALSE	0.29625	NS	0.588512	54942	HMDB0007102	C13861	5282283	Pos Late	Diacylglycerol	Lipid
theobromine	CHEU - CHUU	1 Mo	-0.768249	0.310655	581.905	-2.473	0.013683	Group3	LM	FALSE	0.29625	NS	0.463824	18392	HMDB0002825	C07480	5429	Pos Early	Xanthine Metabolism	Xenobiotics
N-acetylthreonine	CHEU - CHUU	4 Mo	0.162375	0.0656542	505.596	2.47318	0.0137193	Group3	LM	FALSE	0.29625	NS	1.1763	33939	HMDB0062557		152204	Polar	Glycine, Serine and Threonine Metabolism	Amino Acid
anserine	CHEU - CHUU	4 Mo	-0.515589	0.208798	790.541	-2.46932	0.0137474	Group3	LM	FALSE	0.29625	NS	0.597149	15747	HMDB0000194	C01262	112072	Pos Early	Histidine Metabolism	Amino Acid
N1-methyladenosine	CHEU - CHUU	6 Mo	0.12985	0.0525688	664.567	2.4701	0.0137575	Group3	LM	FALSE	0.29625	NS	1.13866	15650	HMDB0003331	C02494	27476	Pos Early	Purine Metabolism, Adenine containing	Nucleotide
cholate	CHEU - CHUU	15 Mo	0.538501	0.218327	849.718	2.46649	0.0138407	Group3	LM	FALSE	0.29625	NS	1.71344	22842	HMDB0000619	C00695	221493	Neg	Primary Bile Acid Metabolism	Lipid
palmitoylcholine	CHEU - CHUU	9 Mo	-0.445308	0.180626	825.724	-2.46536	0.01389	Group3	LM	FALSE	0.29625	NS	0.640627	52944	HMDB0240592		151731	Pos Late	Fatty Acid Metabolism (Acyl Choline)	Lipid
1-palmitoyl-2-linoleoyl-GPC (16:0/18:2)	CHEU - CHUU	6 Mo	-0.380657	0.154681	838.343	-2.46091	0.0140589	Group3	LM	FALSE	0.29625	NS	0.683412	42446	HMDB0007973		5287971	Pos Late	Phosphatidylcholine (PC)	Lipid
lactosyl-N-stearoyl-sphingosine (d18:1/18:0)*	CHEU - CHUU	9 Mo	-0.586033	0.238229	746.259	-2.45996	0.0141211	Group3	LM	FALSE	0.29625	NS	0.556531	54980	HMDB0011591		10260120	Pos Late	Lactosylceramides (LCER)	Lipid
palmitoyl-dihomo-linolenoyl-glycerol (16:0/20:3n3 or 6) [2]*	CHEU - CHUU	15 Mo	-1.21226	0.493226	846.533	-2.45782	0.0141779	Group3	LM	FALSE	0.29625	NS	0.297524	54941				Pos Late	Diacylglycerol	Lipid
stearidonate (18:4n3)	CHEU - CHUU	6 Mo	-0.610099	0.248328	784.961	-2.45682	0.0142325	Group3	LM	FALSE	0.29625	NS	0.543297	33969	HMDB0006547	C16300	5312508	Neg	Long Chain Polyunsaturated Fatty Acid (n3 and n6)	Lipid
myristoylcarnitine (C14)	CHEU - CHUU	18 Mo	0.815652	0.332133	831.091	2.4558	0.0142609	Group3	LM	FALSE	0.29625	NS	2.26065	33952	HMDB0005066		6426854	Pos Late	Fatty Acid Metabolism (Acyl Carnitine, Long Chain Saturated)	Lipid
N-methylleucine	CHEU - CHUU	4 Mo	-0.695522	0.2833	842.846	-2.45507	0.0142868	Group3	LM	FALSE	0.29625	NS	0.498814	35666			2777993	Pos Early	Leucine, Isoleucine and Valine Metabolism	Amino Acid
nicotinamide adenine dinucleotide (NAD+)	CHEU - CHUU	6 Mo	-0.484361	0.19732	805.011	-2.4547	0.0143109	Group3	LM	FALSE	0.29625	NS	0.616091	5278		C00003	5892	Neg	Nicotinate and Nicotinamide Metabolism	Cofactors and Vitamins
docosapentaenoate (n6 DPA; 22:5n6)	CHEU - CHUU	15 Mo	-0.893116	0.364018	849.205	-2.45349	0.0143476	Group3	LM	FALSE	0.29625	NS	0.409378	37478	HMDB0001976	C16513	6441454	Neg	Long Chain Polyunsaturated Fatty Acid (n3 and n6)	Lipid
linoleoyl-docosahexaenoyl-glycerol (18:2/22:6) [2]*	CHEU - CHUU	6 Mo	-0.554767	0.226138	815.999	-2.45322	0.0143666	Group3	LM	FALSE	0.29625	NS	0.574206	54950	HMDB0007266		9543899	Pos Late	Diacylglycerol	Lipid
1-margaroyl-2-linoleoyl-GPC (17:0/18:2)*	CHEU - CHUU	6 Mo	-0.54732	0.223202	825.634	-2.45213	0.0144074	Group3	LM	FALSE	0.29625	NS	0.578498	52500			52922491	Pos Late	Phosphatidylcholine (PC)	Lipid
X-23278	CHEU - CHUU	1 Mo	-0.359524	0.14663	735.248	-2.45191	0.0144415	Group3	LM	FALSE	0.29625	NS	0.698008	48974				Neg
1-stearoyl-2-oleoyl-GPC (18:0/18:1)	CHEU - CHUU	18 Mo	0.663987	0.270909	830.512	2.45096	0.0144526	Group3	LM	FALSE	0.29625	NS	1.94252	52438	HMDB0008038		24778825	Pos Late	Phosphatidylcholine (PC)	Lipid
kynurenine	CHEU - CHUU	1 Mo	0.384833	0.156925	645.856	2.45234	0.0144565	Group3	LM	FALSE	0.29625	NS	1.46937	15140	HMDB0000684	C00328	161166	Pos Early	Tryptophan Metabolism	Amino Acid
1-stearoyl-GPG (18:0)	CHEU - CHUU	1 Wk	0.175561	0.0716198	526.271	2.4513	0.0145584	Group3	LM	FALSE	0.29625	NS	1.19192	34437				Neg	Lysophospholipid	Lipid
palmitate (16:0)	CHEU - CHUU	15 Mo	-0.298794	0.122104	846.687	-2.44704	0.0146057	Group3	LM	FALSE	0.29625	NS	0.741712	1336	HMDB0000220	C00249	985	Neg	Long Chain Saturated Fatty Acid	Lipid
diacylglycerol (14:0/18:1, 16:0/16:1) [2]*	CHEU - CHUU	6 Mo	-0.631961	0.258277	810.573	-2.44683	0.0146232	Group3	LM	FALSE	0.29625	NS	0.531549	54954				Pos Late	Diacylglycerol	Lipid
X-12101	CHEU - CHUU	4.5 Mo	0.457397	0.186938	755.518	2.44679	0.0146403	Group3	LM	FALSE	0.29625	NS	1.57996	47642				Pos Early
oxalate (ethanedioate)	CHEU - CHUU	9 Mo	0.287938	0.117684	697.465	2.44669	0.0146632	Group3	LM	FALSE	0.29625	NS	1.33367	20694	HMDB0002329	C00209	971	Neg	Ascorbate and Aldarate Metabolism	Cofactors and Vitamins
laurylcarnitine (C12)	CHEU - CHUU	18 Mo	0.91363	0.373745	833.775	2.44453	0.0147103	Group3	LM	FALSE	0.29625	NS	2.49336	34534	HMDB000225		168381	Pos Late	Fatty Acid Metabolism (Acyl Carnitine, Medium Chain)	Lipid
diacylglycerol (14:0/18:1, 16:0/16:1) [2]*	CHEU - CHUU	4 Mo	-0.57992	0.2374	783.219	-2.4428	0.0147937	Group3	LM	FALSE	0.29625	NS	0.559943	54954				Pos Late	Diacylglycerol	Lipid
N1-methylinosine	CHEU - CHUU	18 Mo	0.510926	0.209211	842.359	2.44215	0.0148046	Group3	LM	FALSE	0.29625	NS	1.66683	48351	HMDB0002721		650095	Pos Early	Purine Metabolism, (Hypo)Xanthine/Inosine containing	Nucleotide
N6-methyllysine	CHEU - CHUU	4.5 Mo	0.592684	0.242417	534.355	2.44489	0.0148114	Group3	LM	FALSE	0.29625	NS	1.80884	62860	HMDB0002038	C02728	164795	Pos Early	Lysine Metabolism	Amino Acid
X-12544	CHEU - CHUU	4 Mo	-0.297933	0.121982	721.457	-2.44243	0.0148276	Group3	LM	FALSE	0.29625	NS	0.742351	46510				Neg
1-margaroyl-GPE (17:0)*	CHEU - CHUU	18 Mo	0.817644	0.335018	830.719	2.4406	0.0148709	Group3	LM	FALSE	0.29625	NS	2.26516	37419	HMDB0061691		52925149	Neg	Lysophospholipid	Lipid
sphingomyelin (d18:1/22:2, d18:2/22:1, d16:1/24:2)*	CHEU - CHUU	6 Mo	-0.455299	0.186549	802.777	-2.44064	0.0148765	Group3	LM	FALSE	0.29625	NS	0.634258	57477	HMDB0240670,HMDB0240672,HMDB0240669			Pos Late	Sphingomyelins	Lipid
N-acetylglutamine	CHEU - CHUU	1 Mo	0.409275	0.167464	472.083	2.44396	0.0148919	Group3	LM	FALSE	0.29625	NS	1.50573	33943	HMDB0006029	C02716	182230	Pos Early	Glutamate Metabolism	Amino Acid
5-methyluridine (ribothymidine)	CHEU - CHUU	18 Mo	-0.670626	0.275513	841.389	-2.4341	0.0151362	Group3	LM	FALSE	0.30029	NS	0.511388	35136	HMDB0000884		445408	Neg	Pyrimidine Metabolism, Uracil containing	Nucleotide
mannitol/sorbitol	CHEU - CHUU	6 Mo	-0.193506	0.0795288	755.179	-2.43316	0.015199	Group3	LM	FALSE	0.300716	NS	0.824065	46142	HMDB0000247,HMDB0000765	C00392,C00794	5780,6251	Polar	Fructose, Mannose and Galactose Metabolism	Carbohydrate
oleoyl-arachidonoyl-glycerol (18:1/20:4) [2]*	CHEU - CHUU	4 Mo	-0.466807	0.192248	787.727	-2.42815	0.0153992	Group3	LM	FALSE	0.300905	NS	0.627001	54961	HMDB0007228		9543786	Pos Late	Diacylglycerol	Lipid
7-methylguanine	CHEU - CHUU	4.5 Mo	0.239013	0.0984464	684.866	2.42785	0.0154452	Group3	LM	FALSE	0.300905	NS	1.27	35114	HMDB0000897	C02242	135398679	Pos Early	Purine Metabolism, Guanine containing	Nucleotide
retinol (vitamin A)	CHEU - CHUU	1 Wk	-0.41989	0.173032	753.219	-2.42666	0.015472	Group3	LM	FALSE	0.300905	NS	0.657119	1806	HMDB0000305	C00473	445354	Pos Late	Vitamin A Metabolism	Cofactors and Vitamins
linoleoyl-docosahexaenoyl-glycerol (18:2/22:6) [2]*	CHEU - CHUU	18 Mo	-0.972101	0.400687	831.614	-2.42608	0.0154744	Group3	LM	FALSE	0.300905	NS	0.378287	54950	HMDB0007266		9543899	Pos Late	Diacylglycerol	Lipid
2-palmitoyl-GPC (16:0)*	CHEU - CHUU	18 Mo	-0.910742	0.375421	830.511	-2.42592	0.0154817	Group3	LM	FALSE	0.300905	NS	0.402226	35253	HMDB0061702		15061532	Pos Late	Lysophospholipid	Lipid
linolenate [alpha or gamma; (18:3n3 or 6)]	CHEU - CHUU	6 Mo	-0.566471	0.233504	791.198	-2.42596	0.0154905	Group3	LM	FALSE	0.300905	NS	0.567525	34035	HMDB0003073,HMDB0001388	C06426,C06427	5280933,5280934	Neg	Long Chain Polyunsaturated Fatty Acid (n3 and n6)	Lipid
docosapentaenoate (n3 DPA; 22:5n3)	CHEU - CHUU	15 Mo	-0.725961	0.299512	846.467	-2.42381	0.0155672	Group3	LM	FALSE	0.300905	NS	0.48386	32504	HMDB0006528,HMDB0001976	C16513	6441454	Neg	Long Chain Polyunsaturated Fatty Acid (n3 and n6)	Lipid
N1-methylinosine	CHEU - CHUU	4.5 Mo	0.32899	0.135771	739.163	2.42313	0.0156268	Group3	LM	FALSE	0.300905	NS	1.38956	48351	HMDB0002721		650095	Pos Early	Purine Metabolism, (Hypo)Xanthine/Inosine containing	Nucleotide
12,13-DiHOME	CHEU - CHUU	1 Mo	0.440248	0.181774	736.616	2.42196	0.0156775	Group3	LM	FALSE	0.300905	NS	1.55309	38395	HMDB0004705	C14829	10236635	Neg	Fatty Acid, Dihydroxy	Lipid
palmitoyl-docosahexaenoyl-glycerol (16:0/22:6) [2]*	CHEU - CHUU	9 Mo	-0.671787	0.277478	830.443	-2.42105	0.0156892	Group3	LM	FALSE	0.300905	NS	0.510795	57374	HMDB0007121		9543827	Pos Late	Diacylglycerol	Lipid
nicotinamide adenine dinucleotide (NAD+)	CHEU - CHUU	4.5 Mo	-0.518799	0.214375	833.133	-2.42006	0.0157311	Group3	LM	FALSE	0.300905	NS	0.595235	5278		C00003	5892	Neg	Nicotinate and Nicotinamide Metabolism	Cofactors and Vitamins
N2,N2-dimethylguanosine	CHEU - CHUU	12 Mo	0.224303	0.0928181	678.837	2.41659	0.0159294	Group3	LM	FALSE	0.300905	NS	1.25145	35137	HMDB0004824		135501639	Pos Early	Purine Metabolism, Guanine containing	Nucleotide
eicosapentaenoate (EPA; 20:5n3)	CHEU - CHUU	18 Mo	-1.10661	0.458403	830.512	-2.41405	0.0159918	Group3	LM	FALSE	0.300905	NS	0.33068	18467	HMDB0001999	C06428	446284	Neg	Long Chain Polyunsaturated Fatty Acid (n3 and n6)	Lipid
nisinate (24:6n3)	CHEU - CHUU	12 Mo	-0.512153	0.212184	825.566	-2.41372	0.0160075	Group3	LM	FALSE	0.300905	NS	0.599204	57810	HMDB0013025		11792612	Neg	Long Chain Polyunsaturated Fatty Acid (n3 and n6)	Lipid
arabitol/xylitol	CHEU - CHUU	1 Mo	0.128928	0.0533764	598.279	2.41546	0.0160142	Group3	LM	FALSE	0.300905	NS	1.13761	48885	HMDB0001851,HMDB0000568,HMDB0002917	C00379,C00542,C01904	94154,6912	Polar	Pentose Metabolism	Carbohydrate
stearidonate (18:4n3)	CHEU - CHUU	18 Mo	-1.04313	0.432258	830.743	-2.41321	0.0160283	Group3	LM	FALSE	0.300905	NS	0.352351	33969	HMDB0006547	C16300	5312508	Neg	Long Chain Polyunsaturated Fatty Acid (n3 and n6)	Lipid
2-docosahexaenoylglycerol (22:6)*	CHEU - CHUU	15 Mo	-0.75637	0.31345	849.46	-2.41305	0.0160305	Group3	LM	FALSE	0.300905	NS	0.469367	48675	HMDB0011557		46896303	Neg	Monoacylglycerol	Lipid
trimethylamine N-oxide	CHEU - CHUU	4 Mo	0.289995	0.120142	664.682	2.41377	0.0160577	Group3	LM	FALSE	0.300905	NS	1.33642	40406	HMDB0000925	C01104	1145	Pos Early	Phospholipid Metabolism	Lipid
palmitoyl-linolenoyl-glycerol (16:0/18:3) [2]*	CHEU - CHUU	4 Mo	-0.502904	0.208445	797.618	-2.41265	0.0160617	Group3	LM	FALSE	0.300905	NS	0.604772	54965	HMDB0007104,HMDB0007105		348277338,348277337	Pos Late	Diacylglycerol	Lipid
sphingomyelin (d18:1/19:0, d19:1/18:0)*	CHEU - CHUU	6 Mo	-0.359778	0.149185	828.184	-2.41162	0.0160985	Group3	LM	FALSE	0.300905	NS	0.697831	57475				Pos Late	Sphingomyelins	Lipid
sphingosine	CHEU - CHUU	18 Mo	0.623541	0.258562	833.237	2.41158	0.0160991	Group3	LM	FALSE	0.300905	NS	1.86552	17747	HMDB0000252	C00319	5280335	Pos Late	Sphingosines	Lipid
1-dihomo-linolenylglycerol (20:3)	CHEU - CHUU	12 Mo	-0.68061	0.282372	833.392	-2.41033	0.0161538	Group3	LM	FALSE	0.300905	NS	0.506308	48341	HMDB0011577			Neg	Monoacylglycerol	Lipid
laurate (12:0)	CHEU - CHUU	9 Mo	-0.494303	0.205069	798.778	-2.41042	0.016159	Group3	LM	FALSE	0.300905	NS	0.609996	1645	HMDB0000638	C02679	3893	Neg	Medium Chain Fatty Acid	Lipid
trans-3,4-methyleneheptanoate	CHEU - CHUU	6 Mo	-0.464545	0.193057	748.489	-2.40626	0.0163584	Group3	LM	FALSE	0.301942	NS	0.628421	53026				Neg	Food Component/Plant	Xenobiotics
1-stearoyl-2-docosahexaenoyl-GPE (18:0/22:6)*	CHEU - CHUU	6 Mo	-0.423377	0.176037	816.259	-2.40504	0.0163923	Group3	LM	FALSE	0.301942	NS	0.654832	52466	HMDB0009012		9546798	Pos Late	Phosphatidylethanolamine (PE)	Lipid
argininate*	CHEU - CHUU	4 Mo	0.440579	0.183087	637.226	2.40639	0.0163948	Group3	LM	FALSE	0.301942	NS	1.55361	57461	HMDB0003148		160437	Pos Early	Urea cycle; Arginine and Proline Metabolism	Amino Acid
diacylglycerol (14:0/18:1, 16:0/16:1) [2]*	CHEU - CHUU	9 Mo	-0.653622	0.271789	825.932	-2.40489	0.0163964	Group3	LM	FALSE	0.301942	NS	0.520158	54954				Pos Late	Diacylglycerol	Lipid
N-acetylalanine	CHEU - CHUU	9 Mo	0.158595	0.0659596	707.596	2.40442	0.016454	Group3	LM	FALSE	0.301942	NS	1.17186	1585	HMDB0000766	C02847	88064	Polar	Alanine and Aspartate Metabolism	Amino Acid
hydroxyasparagine**	CHEU - CHUU	1 Wk	0.329531	0.136999	590.496	2.40535	0.0164635	Group3	LM	FALSE	0.301942	NS	1.39032	62060	HMDB32332	C20631	15991574	Pos Early	Alanine and Aspartate Metabolism	Amino Acid
eicosenoate (20:1)	CHEU - CHUU	18 Mo	-0.587869	0.244803	831.334	-2.4014	0.0165511	Group3	LM	FALSE	0.302786	NS	0.55551	33587	HMDB0002231,HMDB0062436	C16526	5282768,5282769,94159	Neg	Long Chain Monounsaturated Fatty Acid	Lipid
N1-methylguanosine	CHEU - CHUU	12 Mo	0.303838	0.126595	811.754	2.40007	0.0166164	Group3	LM	FALSE	0.303218	NS	1.35505	31609	HMDB0001563		96373	Pos Early	Purine Metabolism, Guanine containing	Nucleotide
biliverdin	CHEU - CHUU	1 Wk	-0.518892	0.216359	606.724	-2.39829	0.0167728	Group3	LM	FALSE	0.305306	NS	0.595179	2137	HMDB0001008	C00500	5280353	Pos Late	Hemoglobin and Porphyrin Metabolism	Cofactors and Vitamins
N-acetylhistidine	CHEU - CHUU	4 Mo	0.190944	0.0799788	618.064	2.38744	0.0172659	Group3	LM	FALSE	0.311797	NS	1.21039	33946	HMDB0032055	C02997	75619	Pos Early	Histidine Metabolism	Amino Acid
hydroxyasparagine**	CHEU - CHUU	9 Mo	0.390955	0.163912	741.665	2.38515	0.0173225	Group3	LM	FALSE	0.311797	NS	1.47839	62060	HMDB32332	C20631	15991574	Pos Early	Alanine and Aspartate Metabolism	Amino Acid
1-stearoyl-2-linoleoyl-GPC (18:0/18:2)*	CHEU - CHUU	18 Mo	0.678264	0.284508	832.772	2.38399	0.0173492	Group3	LM	FALSE	0.311797	NS	1.97045	52452	HMDB0008039		6441487	Pos Late	Phosphatidylcholine (PC)	Lipid
sphingomyelin (d18:2/24:2)*	CHEU - CHUU	12 Mo	-0.586987	0.246263	818.441	-2.38358	0.0173724	Group3	LM	FALSE	0.311797	NS	0.556	57479	HMDB0240644			Pos Late	Sphingomyelins	Lipid
ethyl alpha-glucopyranoside	CHEU - CHUU	1 Mo	0.480358	0.201294	503.948	2.38635	0.0173848	Group3	LM	FALSE	0.311797	NS	1.61665	63152	HMDB0029968		11127487	Neg	Food Component/Plant	Xenobiotics
asparagine	CHEU - CHUU	4 Mo	0.314339	0.13182	641.74	2.38462	0.0173863	Group3	LM	FALSE	0.311797	NS	1.36935	512	HMDB0000168	C00152	6267	Polar	Alanine and Aspartate Metabolism	Amino Acid
guanosine 5'-monophosphate (5'-GMP)	CHEU - CHUU	6 Mo	-0.587211	0.24679	743.585	-2.37939	0.0175925	Group3	LM	FALSE	0.31472	NS	0.555875	2849	HMDB0001397	C00144	6804	Pos Early	Purine Metabolism, Guanine containing	Nucleotide
2S,3R-dihydroxybutyrate	CHEU - CHUU	9 Mo	0.574312	0.241644	771.677	2.37668	0.0177121	Group3	LM	FALSE	0.316083	NS	1.77591	62950	HMDB0002453		10964471	Polar	Fatty Acid, Dihydroxy	Lipid
oleoyl-oleoyl-glycerol (18:1/18:1) [2]*	CHEU - CHUU	4 Mo	-0.4773	0.200975	797.925	-2.37492	0.0177882	Group3	LM	FALSE	0.316665	NS	0.620456	54946	HMDB0007218		9543716	Pos Late	Diacylglycerol	Lipid
1-myristoyl-GPI (14:0)*	CHEU - CHUU	6 Mo	-0.6236	0.263241	819.374	-2.36894	0.0180703	Group3	LM	FALSE	0.320902	NS	0.536011	61829				Neg	Lysophospholipid	Lipid
2-linoleoylglycerol (18:2)	CHEU - CHUU	9 Mo	-0.531438	0.224471	835.703	-2.36751	0.0181349	Group3	LM	FALSE	0.321266	NS	0.587759	32506	HMDB0011538		5365676	Neg	Monoacylglycerol	Lipid
X-15503	CHEU - CHUU	4 Mo	0.252947	0.106796	577.331	2.36849	0.0181891	Group3	LM	FALSE	0.321351	NS	1.28781	49565				Pos Early
linolenate [alpha or gamma; (18:3n3 or 6)]	CHEU - CHUU	4 Mo	-0.508946	0.215098	753.257	-2.36612	0.018228	Group3	LM	FALSE	0.321351	NS	0.601129	34035	HMDB0003073,HMDB0001388	C06426,C06427	5280933,5280934	Neg	Long Chain Polyunsaturated Fatty Acid (n3 and n6)	Lipid
pyroglutamylvaline	CHEU - CHUU	15 Mo	0.531982	0.225358	849.97	2.3606	0.0184701	Group3	LM	FALSE	0.324103	NS	1.7023	32394			152416	Neg	Modified Peptides	Peptide
X-12104	CHEU - CHUU	4.5 Mo	0.75937	0.321611	750.932	2.36114	0.0184731	Group3	LM	FALSE	0.324103	NS	2.13693	46932				Pos Early
hexadecatrienoate (16:3n3)	CHEU - CHUU	9 Mo	-0.900816	0.38186	824.122	-2.35902	0.0185556	Group3	LM	FALSE	0.324648	NS	0.406238	57651			91820460	Neg	Long Chain Polyunsaturated Fatty Acid (n3 and n6)	Lipid
azelate (C9-DC)	CHEU - CHUU	4.5 Mo	-0.451283	0.191365	829.702	-2.35823	0.0185934	Group3	LM	FALSE	0.324648	NS	0.636811	18362	HMDB0000784	C08261	2266	Polar	Fatty Acid, Dicarboxylate	Lipid
palmitoyl-dihomo-linolenoyl-glycerol (16:0/20:3n3 or 6) [2]*	CHEU - CHUU	18 Mo	-1.40893	0.597716	830.99	-2.35718	0.0186452	Group3	LM	FALSE	0.324774	NS	0.244405	54941				Pos Late	Diacylglycerol	Lipid
1-linolenoylglycerol (18:3)	CHEU - CHUU	9 Mo	-0.843328	0.358026	831.452	-2.3555	0.0187294	Group3	LM	FALSE	0.324972	NS	0.430276	34393	HMDB0011569		53480978	Neg	Monoacylglycerol	Lipid
arachidonate (20:4n6)	CHEU - CHUU	15 Mo	-0.686221	0.291476	846.934	-2.3543	0.0187852	Group3	LM	FALSE	0.324972	NS	0.503475	1110	HMDB0001043	C00219	444899	Neg	Long Chain Polyunsaturated Fatty Acid (n3 and n6)	Lipid
phenylacetylglutamine	CHEU - CHUU	15 Mo	0.662756	0.281523	849.825	2.35418	0.0187904	Group3	LM	FALSE	0.324972	NS	1.94013	35126	HMDB0006344	C04148	92258	Pos Early	Acetylated Peptides	Peptide
creatine	CHEU - CHUU	6 Mo	0.238325	0.101178	502.439	2.35549	0.0188816	Group3	LM	FALSE	0.325775	NS	1.26912	27718	HMDB0000064	C00300	586	Pos Early	Creatine Metabolism	Amino Acid
hexadecadienoate (16:2n6)	CHEU - CHUU	6 Mo	-0.487144	0.207264	783.535	-2.35036	0.0190023	Group3	LM	FALSE	0.325858	NS	0.614379	57652	HMDB0000477		13932172	Neg	Long Chain Polyunsaturated Fatty Acid (n3 and n6)	Lipid
X-12740	CHEU - CHUU	1 Mo	-0.187536	0.0798484	850	-2.34865	0.01907	Group3	LM	FALSE	0.325858	NS	0.829	46627				Neg
1-linolenoylglycerol (18:3)	CHEU - CHUU	6 Mo	-0.798496	0.339996	818.696	-2.34854	0.019084	Group3	LM	FALSE	0.325858	NS	0.450005	34393	HMDB0011569		53480978	Neg	Monoacylglycerol	Lipid
palmitoleoyl-arachidonoyl-glycerol (16:1/20:4) [2]*	CHEU - CHUU	6 Mo	-0.987029	0.420481	832.363	-2.34738	0.0191393	Group3	LM	FALSE	0.325858	NS	0.372682	57406				Pos Late	Diacylglycerol	Lipid
N1-methyladenosine	CHEU - CHUU	12 Mo	0.131815	0.0561441	726.151	2.34779	0.0191525	Group3	LM	FALSE	0.325858	NS	1.1409	15650	HMDB0003331	C02494	27476	Pos Early	Purine Metabolism, Adenine containing	Nucleotide
1-stearoyl-2-dihomo-linolenoyl-GPS (18:0/20:3n3 or 6)*	CHEU - CHUU	9 Mo	-0.558043	0.237737	791.018	-2.34731	0.019155	Group3	LM	FALSE	0.325858	NS	0.572328	55010	HMDB12382			Pos Late	Phosphatidylserine (PS)	Lipid
palmitoyl-linoleoyl-glycerol (16:0/18:2) [1]*	CHEU - CHUU	4 Mo	-0.50924	0.217144	783.756	-2.34517	0.0192669	Group3	LM	FALSE	0.326468	NS	0.600952	52633	HMDB0007103		9543695	Pos Late	Diacylglycerol	Lipid
oleoyl-arachidonoyl-glycerol (18:1/20:4) [2]*	CHEU - CHUU	9 Mo	-0.516336	0.220219	827.857	-2.34465	0.0192805	Group3	LM	FALSE	0.326468	NS	0.596703	54961	HMDB0007228		9543786	Pos Late	Diacylglycerol	Lipid
succinylcarnitine (C4-DC)	CHEU - CHUU	6 Mo	0.28802	0.122866	675.66	2.34419	0.0193574	Group3	LM	FALSE	0.326497	NS	1.33378	37058	HMDB0061717		71464481	Pos Early	TCA Cycle	Energy
butyrate/isobutyrate (4:0)	CHEU - CHUU	6 Mo	-0.458404	0.19564	788.681	-2.3431	0.0193719	Group3	LM	FALSE	0.326497	NS	0.632292	40605	HMDB0000039	C00246	264	Neg	Short Chain Fatty Acid	Lipid
X-25220	CHEU - CHUU	6 Mo	-0.686574	0.293368	838.44	-2.34032	0.0195011	Group3	LM	FALSE	0.327533	NS	0.503298	62406				Pos Early
stearidonate (18:4n3)	CHEU - CHUU	4 Mo	-0.535669	0.228909	744.027	-2.3401	0.0195422	Group3	LM	FALSE	0.327533	NS	0.585278	33969	HMDB0006547	C16300	5312508	Neg	Long Chain Polyunsaturated Fatty Acid (n3 and n6)	Lipid
lactosyl-N-stearoyl-sphingosine (d18:1/18:0)*	CHEU - CHUU	4.5 Mo	-0.57305	0.244953	768.988	-2.33943	0.0195683	Group3	LM	FALSE	0.327533	NS	0.563803	54980	HMDB0011591		10260120	Pos Late	Lactosylceramides (LCER)	Lipid
1-oleoyl-2-linoleoyl-GPC (18:1/18:2)*	CHEU - CHUU	18 Mo	0.728834	0.312268	837.708	2.334	0.0198312	Group3	LM	FALSE	0.330467	NS	2.07266	52453	HMDB0008105		24778939	Pos Late	Phosphatidylcholine (PC)	Lipid
creatine	CHEU - CHUU	4 Mo	0.224363	0.0959608	436.872	2.33806	0.0198344	Group3	LM	FALSE	0.330467	NS	1.25152	27718	HMDB0000064	C00300	586	Pos Early	Creatine Metabolism	Amino Acid
linoleoyl-linoleoyl-glycerol (18:2/18:2) [2]*	CHEU - CHUU	12 Mo	-0.544225	0.233484	834.209	-2.33089	0.0199967	Group3	LM	FALSE	0.330963	NS	0.580291	54969	HMDB0007248		9543729	Pos Late	Diacylglycerol	Lipid
cyclo(pro-arg)*	CHEU - CHUU	4 Mo	0.343653	0.147384	657.386	2.33168	0.0200186	Group3	LM	FALSE	0.330963	NS	1.41009	62842				Pos Early	Dipeptide	Peptide
linoleoyl-linoleoyl-glycerol (18:2/18:2) [1]*	CHEU - CHUU	12 Mo	-0.499698	0.214616	830.506	-2.32833	0.0201336	Group3	LM	FALSE	0.330963	NS	0.606714	54968	HMDB0007248		9543729	Pos Late	Diacylglycerol	Lipid
3-hydroxyoctanoate	CHEU - CHUU	6 Mo	-0.450763	0.193588	799.011	-2.32846	0.0201363	Group3	LM	FALSE	0.330963	NS	0.637142	22001	HMDB0001954	C20793	26613	Neg	Fatty Acid, Monohydroxy	Lipid
diacylglycerol (12:0/18:1, 14:0/16:1, 16:0/14:1) [1]*	CHEU - CHUU	6 Mo	-1.06433	0.457365	750.466	-2.32709	0.0202255	Group3	LM	FALSE	0.330963	NS	0.344959	55002				Pos Late	Diacylglycerol	Lipid
linolenoyl-linolenoyl-glycerol (18:3/18:3) [2]*	CHEU - CHUU	12 Mo	-0.892279	0.383585	823.91	-2.32616	0.020252	Group3	LM	FALSE	0.330963	NS	0.409721	54952	HMDB0007278		14275411	Pos Late	Diacylglycerol	Lipid
5-hydroxylysine	CHEU - CHUU	1 Mo	0.360231	0.1548	644.876	2.32707	0.0202704	Group3	LM	FALSE	0.330963	NS	1.43366	15685	HMDB0000450	C16741	3032849	Pos Early	Lysine Metabolism	Amino Acid
taurocholate	CHEU - CHUU	12 Mo	0.148358	0.0638046	816.44	2.32519	0.0203063	Group3	LM	FALSE	0.330963	NS	1.15993	18497	HMDB0000036	C05122	6675,46783527	Neg	Primary Bile Acid Metabolism	Lipid
N2,N2-dimethylguanosine	CHEU - CHUU	15 Mo	0.275006	0.118287	836.188	2.32491	0.0203152	Group3	LM	FALSE	0.330963	NS	1.31654	35137	HMDB0004824		135501639	Pos Early	Purine Metabolism, Guanine containing	Nucleotide
1-palmitoyl-2-oleoyl-GPC (16:0/18:1)	CHEU - CHUU	18 Mo	0.657826	0.282953	834.065	2.32486	0.0203187	Group3	LM	FALSE	0.330963	NS	1.93059	52461	HMDB0007972	C13875	6436017	Pos Late	Phosphatidylcholine (PC)	Lipid
carotene diol (2)	CHEU - CHUU	18 Mo	1.08068	0.46508	830.757	2.32365	0.0203847	Group3	LM	FALSE	0.331073	NS	2.94669	57636				Pos Late	Vitamin A Metabolism	Cofactors and Vitamins
oleoyl-linoleoyl-glycerol (18:1/18:2) [2]	CHEU - CHUU	9 Mo	-0.422751	0.182057	831.214	-2.32208	0.0204696	Group3	LM	FALSE	0.331073	NS	0.655242	46799	HMDB0007219		71433693	Pos Late	Diacylglycerol	Lipid
palmitoyl-linoleoyl-glycerol (16:0/18:2) [2]*	CHEU - CHUU	4 Mo	-0.369238	0.159088	784.263	-2.32096	0.0205446	Group3	LM	FALSE	0.331073	NS	0.691261	52634	HMDB0007103		131801744	Pos Late	Diacylglycerol	Lipid
palmitoleate (16:1n7)	CHEU - CHUU	18 Mo	-0.872372	0.375928	830.75	-2.32058	0.0205507	Group3	LM	FALSE	0.331073	NS	0.417959	33447	HMDB0003229	C08362	445638	Neg	Long Chain Monounsaturated Fatty Acid	Lipid
1-oleoyl-GPE (18:1)	CHEU - CHUU	18 Mo	1.01267	0.436617	835.845	2.31935	0.0206162	Group3	LM	FALSE	0.331073	NS	2.75294	35628	HMDB0011506		9547071	Pos Late	Lysophospholipid	Lipid
arachidonate (20:4n6)	CHEU - CHUU	18 Mo	-0.818059	0.352875	830.606	-2.31827	0.0206767	Group3	LM	FALSE	0.331073	NS	0.441288	1110	HMDB0001043	C00219	444899	Neg	Long Chain Polyunsaturated Fatty Acid (n3 and n6)	Lipid
ceramide (d18:2/24:1, d18:1/24:2)*	CHEU - CHUU	6 Mo	-0.491079	0.211838	837.082	-2.31818	0.0206798	Group3	LM	FALSE	0.331073	NS	0.611966	57443	HMDB0240679,HMDB0240680			Pos Late	Ceramides	Lipid
dopamine 3-O-sulfate	CHEU - CHUU	1 Mo	0.144158	0.0621944	789.257	2.31786	0.0207118	Group3	LM	FALSE	0.331073	NS	1.15507	48407	HMDB0006275	C13690	122136	Neg	Tyrosine Metabolism	Amino Acid
adrenate (22:4n6)	CHEU - CHUU	9 Mo	-0.420255	0.181368	842.457	-2.31715	0.0207347	Group3	LM	FALSE	0.331073	NS	0.656879	32980	HMDB0002226	C16527	5282844,5497181	Neg	Long Chain Polyunsaturated Fatty Acid (n3 and n6)	Lipid
1-linoleoyl-GPS (18:2)*	CHEU - CHUU	18 Mo	0.999938	0.431705	832.141	2.31625	0.0207867	Group3	LM	FALSE	0.331177	NS	2.71811	43676				Neg	Lysophospholipid	Lipid
adrenate (22:4n6)	CHEU - CHUU	12 Mo	-0.432385	0.186837	844.773	-2.31424	0.0208939	Group3	LM	FALSE	0.332158	NS	0.64896	32980	HMDB0002226	C16527	5282844,5497181	Neg	Long Chain Polyunsaturated Fatty Acid (n3 and n6)	Lipid
1-methyl-4-imidazoleacetate	CHEU - CHUU	1 Mo	0.221885	0.0958572	595.898	2.31475	0.0209656	Group3	LM	FALSE	0.332173	NS	1.24843	32350	HMDB0002820	C05828	75810	Pos Early	Histidine Metabolism	Amino Acid
hesperidin (hesperetin 7-rutinoside)	CHEU - CHUU	15 Mo	-0.0913109	0.0394851	850	-2.31254	0.0209861	Group3	LM	FALSE	0.332173	NS	0.912734	21300	HMDB0003265	G00283,D01038	10621	Neg	Food Component/Plant	Xenobiotics
cis-urocanate	CHEU - CHUU	4 Mo	0.555184	0.240703	735.376	2.30651	0.0213591	Group3	LM	FALSE	0.335986	NS	1.74226	40410	HMDB0034174		1549103	Pos Early	Histidine Metabolism	Amino Acid
N1-methyladenosine	CHEU - CHUU	9 Mo	0.12641	0.0548082	705.879	2.30641	0.0213766	Group3	LM	FALSE	0.335986	NS	1.13475	15650	HMDB0003331	C02494	27476	Pos Early	Purine Metabolism, Adenine containing	Nucleotide
1-palmitoyl-2-stearoyl-GPC (16:0/18:0)	CHEU - CHUU	18 Mo	0.604576	0.262276	830.829	2.30511	0.0214058	Group3	LM	FALSE	0.335986	NS	1.83048	52616	HMDB0007970	C03889	24778686	Pos Late	Phosphatidylcholine (PC)	Lipid
N2,N2-dimethylguanosine	CHEU - CHUU	4.5 Mo	0.214354	0.0929747	683.586	2.30551	0.0214365	Group3	LM	FALSE	0.335986	NS	1.23906	35137	HMDB0004824		135501639	Pos Early	Purine Metabolism, Guanine containing	Nucleotide
tyramine O-sulfate	CHEU - CHUU	1 Mo	0.190419	0.0826293	775.809	2.3045	0.0214577	Group3	LM	FALSE	0.335986	NS	1.20976	48408	HMDB0006409		153005	Neg	Tyrosine Metabolism	Amino Acid
kynurenate	CHEU - CHUU	6 Mo	0.426866	0.185372	762.914	2.30275	0.021561	Group3	LM	FALSE	0.336879	NS	1.53245	1417	HMDB0000715	C01717	3845	Neg	Tryptophan Metabolism	Amino Acid
methionine sulfone	CHEU - CHUU	4 Mo	0.467803	0.203347	615.738	2.30051	0.0217525	Group3	LM	FALSE	0.339143	NS	1.59648	44878	HMDB0062174		69961	Pos Early	Methionine, Cysteine, SAM and Taurine Metabolism	Amino Acid
N-(2-furoyl)glycine	CHEU - CHUU	1 Mo	0.355593	0.154653	627.945	2.2993	0.0218154	Group3	LM	FALSE	0.339397	NS	1.42703	31536	HMDB0000439		21863	Neg	Food Component/Plant	Xenobiotics
1-palmitoylglycerol (16:0)	CHEU - CHUU	4 Mo	-0.523323	0.227823	753.585	-2.29706	0.0218885	Group3	LM	FALSE	0.339808	NS	0.592548	21127	HMDB0011564		14900	Neg	Monoacylglycerol	Lipid
X-21607	CHEU - CHUU	6 Mo	-0.479409	0.208851	731.867	-2.29546	0.0219886	Group3	LM	FALSE	0.340635	NS	0.619149	46674				Neg
1,2-dilinoleoyl-GPC (18:2/18:2)	CHEU - CHUU	6 Mo	-0.431369	0.18809	834.34	-2.29342	0.0220714	Group3	LM	FALSE	0.341193	NS	0.649619	52603	HMDB0008138		5288075	Pos Late	Phosphatidylcholine (PC)	Lipid
myristoyl-linoleoyl-glycerol (14:0/18:2) [2]*	CHEU - CHUU	12 Mo	-0.482198	0.210556	836.626	-2.29012	0.0222626	Group3	LM	FALSE	0.34342	NS	0.617425	57408	HMDB0007016		14275352	Pos Late	Diacylglycerol	Lipid
1-(1-enyl-palmitoyl)-2-arachidonoyl-GPC (P-16:0/20:4)*	CHEU - CHUU	18 Mo	0.862557	0.377272	830.703	2.2863	0.0224876	Group3	LM	FALSE	0.343455	NS	2.36921	52689	HMDB0011220			Pos Late	Plasmalogen	Lipid
5-hydroxylysine	CHEU - CHUU	4.5 Mo	0.438035	0.191578	798.065	2.28646	0.0224887	Group3	LM	FALSE	0.343455	NS	1.54966	15685	HMDB0000450	C16741	3032849	Pos Early	Lysine Metabolism	Amino Acid
caprylate (8:0)	CHEU - CHUU	6 Mo	-0.307641	0.134557	801.508	-2.28633	0.0224951	Group3	LM	FALSE	0.343455	NS	0.735179	32492	HMDB0000482	C06423	379	Neg	Medium Chain Fatty Acid	Lipid
lactosyl-N-behenoyl-sphingosine (d18:1/22:0)*	CHEU - CHUU	1 Wk	-0.404353	0.176928	682.866	-2.28541	0.0225944	Group3	LM	FALSE	0.343455	NS	0.667408	57422	HMDB0011594		44260143	Pos Late	Lactosylceramides (LCER)	Lipid
inositol 1-phosphate (I1P)	CHEU - CHUU	6 Mo	-0.482756	0.211274	741.407	-2.28498	0.0225957	Group3	LM	FALSE	0.343455	NS	0.617081	43849	HMDB0000213	C01177	440194	Polar	Inositol Metabolism	Lipid
succinylcarnitine (C4-DC)	CHEU - CHUU	15 Mo	0.388766	0.170197	847.542	2.28422	0.0226054	Group3	LM	FALSE	0.343455	NS	1.47516	37058	HMDB0061717		71464481	Pos Early	TCA Cycle	Energy
2-linoleoylglycerol (18:2)	CHEU - CHUU	12 Mo	-0.527753	0.231125	839.67	-2.28341	0.0226554	Group3	LM	FALSE	0.343455	NS	0.589929	32506	HMDB0011538		5365676	Neg	Monoacylglycerol	Lipid
3-(3-amino-3-carboxypropyl)uridine*	CHEU - CHUU	9 Mo	0.218116	0.0955128	724.017	2.28363	0.022682	Group3	LM	FALSE	0.343455	NS	1.24373	62924			171198	Neg	Pyrimidine Metabolism, Uracil containing	Nucleotide
N-acetylmethionine	CHEU - CHUU	9 Mo	0.371906	0.162841	658.892	2.28386	0.0226969	Group3	LM	FALSE	0.343455	NS	1.4505	1589	HMDB0011745	C02712	448580	Neg	Methionine, Cysteine, SAM and Taurine Metabolism	Amino Acid
X-11407	CHEU - CHUU	6 Mo	-0.39388	0.172653	841.151	-2.28133	0.0227779	Group3	LM	FALSE	0.343455	NS	0.674435	46596				Neg
1-stearoyl-2-dihomo-linolenoyl-GPS (18:0/20:3n3 or 6)*	CHEU - CHUU	6 Mo	-0.517016	0.226678	763.617	-2.28084	0.0228328	Group3	LM	FALSE	0.343455	NS	0.596297	55010	HMDB12382			Pos Late	Phosphatidylserine (PS)	Lipid
sebacate (C10-DC)	CHEU - CHUU	9 Mo	-0.102277	0.0448535	817.544	-2.28025	0.0228498	Group3	LM	FALSE	0.343455	NS	0.902779	32398	HMDB0000792	C08277	5192	Neg	Fatty Acid, Dicarboxylate	Lipid
2-palmitoleoylglycerol (16:1)*	CHEU - CHUU	6 Mo	-0.713094	0.313029	817.952	-2.27804	0.0229813	Group3	LM	FALSE	0.343455	NS	0.490126	52432	HMDB0011534		53480960	Neg	Monoacylglycerol	Lipid
argininate*	CHEU - CHUU	6 Mo	0.448832	0.196979	703.3	2.27858	0.0229909	Group3	LM	FALSE	0.343455	NS	1.56648	57461	HMDB0003148		160437	Pos Early	Urea cycle; Arginine and Proline Metabolism	Amino Acid
succinylcarnitine (C4-DC)	CHEU - CHUU	12 Mo	0.299006	0.131347	735.6	2.27645	0.0231054	Group3	LM	FALSE	0.343455	NS	1.34852	37058	HMDB0061717		71464481	Pos Early	TCA Cycle	Energy
glycosyl ceramide (d18:1/20:0, d16:1/22:0)*	CHEU - CHUU	6 Mo	-0.354016	0.155608	819.256	-2.27505	0.0231603	Group3	LM	FALSE	0.343455	NS	0.701864	57595				Pos Late	Hexosylceramides (HCER)	Lipid
p-cresol glucuronide*	CHEU - CHUU	9 Mo	0.197961	0.0869811	631.661	2.27591	0.0231854	Group3	LM	FALSE	0.343455	NS	1.21891	48841	HMDB0011686		154035	Neg	Tyrosine Metabolism	Amino Acid
N1-methyl-2-pyridone-5-carboxamide	CHEU - CHUU	4.5 Mo	0.410564	0.180533	811.4	2.27418	0.0232155	Group3	LM	FALSE	0.343455	NS	1.50767	40469	HMDB0004193	C05842	69698	Neg	Nicotinate and Nicotinamide Metabolism	Cofactors and Vitamins
3-hydroxylaurate	CHEU - CHUU	6 Mo	-0.449239	0.197571	779.589	-2.2738	0.0232489	Group3	LM	FALSE	0.343455	NS	0.638114	32457	HMDB0000387		94216	Neg	Fatty Acid, Monohydroxy	Lipid
palmitoyl-arachidonoyl-glycerol (16:0/20:4) [2]*	CHEU - CHUU	9 Mo	-0.517839	0.227894	826.822	-2.27228	0.0233256	Group3	LM	FALSE	0.343455	NS	0.595807	54958	HMDB0007112		9543736	Pos Late	Diacylglycerol	Lipid
carotene diol (1)	CHEU - CHUU	18 Mo	0.976943	0.429954	830.604	2.2722	0.0233291	Group3	LM	FALSE	0.343455	NS	2.65632	57635				Pos Late	Vitamin A Metabolism	Cofactors and Vitamins
caprate (10:0)	CHEU - CHUU	9 Mo	-0.475551	0.209291	797.543	-2.2722	0.0233398	Group3	LM	FALSE	0.343455	NS	0.621542	1642	HMDB0000511	C01571	2969	Neg	Medium Chain Fatty Acid	Lipid
cystine	CHEU - CHUU	1 Mo	0.270221	0.118934	707.695	2.27202	0.0233843	Group3	LM	FALSE	0.343455	NS	1.31025	56	HMDB0000192	C00491	67678	Pos Early	Methionine, Cysteine, SAM and Taurine Metabolism	Amino Acid
3-methylhistidine	CHEU - CHUU	1 Mo	0.599459	0.263879	628.243	2.27172	0.0234409	Group3	LM	FALSE	0.343455	NS	1.82113	15677	HMDB0000479	C01152	64969	Pos Early	Histidine Metabolism	Amino Acid
cytosine	CHEU - CHUU	12 Mo	0.387762	0.170783	796.473	2.27049	0.0234442	Group3	LM	FALSE	0.343455	NS	1.47368	573	HMDB0000630	C00380	597	Pos Early	Pyrimidine Metabolism, Cytidine containing	Nucleotide
galactonate	CHEU - CHUU	4 Mo	0.174763	0.0769298	524.738	2.27172	0.0235074	Group3	LM	FALSE	0.343689	NS	1.19096	27719	HMDB0000565	C00880,C15930	12310779,128869	Polar	Fructose, Mannose and Galactose Metabolism	Carbohydrate
aspartate	CHEU - CHUU	18 Mo	-0.807299	0.356402	835.782	-2.26514	0.0237595	Group3	LM	FALSE	0.346116	NS	0.446061	443	HMDB0000191	C00049	5960	Pos Early	Alanine and Aspartate Metabolism	Amino Acid
stachydrine	CHEU - CHUU	9 Mo	0.709046	0.31311	805.825	2.26453	0.0238064	Group3	LM	FALSE	0.346116	NS	2.03205	34384	HMDB0004827	C10172	115244	Pos Early	Food Component/Plant	Xenobiotics
2-hydroxyglutarate	CHEU - CHUU	4 Mo	0.311095	0.137314	592.874	2.26558	0.0238372	Group3	LM	FALSE	0.346116	NS	1.36492	37253	HMDB0059655	C02630	43	Polar	Fatty Acid, Dicarboxylate	Lipid
1-arachidonylglycerol (20:4)	CHEU - CHUU	12 Mo	-0.583018	0.257632	833.617	-2.26299	0.0238931	Group3	LM	FALSE	0.346116	NS	0.558211	34397	HMDB11578	C13857	16019980,5282281	Neg	Monoacylglycerol	Lipid
glycerol	CHEU - CHUU	4 Mo	-0.352826	0.155887	720.516	-2.26335	0.023911	Group3	LM	FALSE	0.346116	NS	0.7027	15122	HMDB0000131	C00116	753	Neg	Glycerolipid Metabolism	Lipid
3-(3-amino-3-carboxypropyl)uridine*	CHEU - CHUU	1 Mo	0.182669	0.0807159	559.65	2.26311	0.0240113	Group3	LM	FALSE	0.346345	NS	1.20042	62924			171198	Neg	Pyrimidine Metabolism, Uracil containing	Nucleotide
X-25950	CHEU - CHUU	4.5 Mo	0.294945	0.130441	779.599	2.26113	0.0240259	Group3	LM	FALSE	0.346345	NS	1.34305	63901				Pos Early
LAHSA (18:2/OH-18:0)*	CHEU - CHUU	4 Mo	-0.573145	0.253448	640.712	-2.26139	0.0240696	Group3	LM	FALSE	0.346345	NS	0.563749	57390				Pos Late	Fatty Acid Hydroxyl Fatty Acid	Lipid
ribonate	CHEU - CHUU	1 Mo	0.133037	0.0588366	457.948	2.26113	0.0242199	Group3	LM	FALSE	0.34782	NS	1.14229	27731	HMDB0000867	C01685	5460677	Polar	Pentose Metabolism	Carbohydrate
tetradecadienoate (14:2)*	CHEU - CHUU	6 Mo	-0.50716	0.224727	750.802	-2.25678	0.0243083	Group3	LM	FALSE	0.348403	NS	0.602204	62850	HMDB0000560		5312409	Neg	Long Chain Polyunsaturated Fatty Acid (n3 and n6)	Lipid
sphingomyelin (d18:1/14:0, d16:1/16:0)*	CHEU - CHUU	6 Mo	-0.306691	0.136075	782.658	-2.25384	0.0244819	Group3	LM	FALSE	0.350202	NS	0.735878	42463	HMDB0012097		11433862	Pos Late	Sphingomyelins	Lipid
succinylcarnitine (C4-DC)	CHEU - CHUU	4 Mo	0.25804	0.114508	605.544	2.25346	0.024587	Group3	LM	FALSE	0.350998	NS	1.29439	37058	HMDB0061717		71464481	Pos Early	TCA Cycle	Energy
1-stearoyl-2-linoleoyl-GPE (18:0/18:2)*	CHEU - CHUU	6 Mo	-0.276292	0.12273	826.849	-2.25121	0.024634	Group3	LM	FALSE	0.350998	NS	0.758592	52446	HMDB0008994		9546749	Pos Late	Phosphatidylethanolamine (PE)	Lipid
methionine sulfone	CHEU - CHUU	4.5 Mo	0.526856	0.234155	748.737	2.25003	0.0247365	Group3	LM	FALSE	0.351771	NS	1.6936	44878	HMDB0062174		69961	Pos Early	Methionine, Cysteine, SAM and Taurine Metabolism	Amino Acid
glutamate, gamma-methyl ester	CHEU - CHUU	1 Mo	0.451872	0.200998	808.378	2.24814	0.0248359	Group3	LM	FALSE	0.351836	NS	1.57125	33487	HMDB0061715		68662	Pos Early	Glutamate Metabolism	Amino Acid
stearoyl-docosahexaenoyl-glycerol (18:0/22:6) [1]*	CHEU - CHUU	4 Mo	-0.485454	0.215908	751.998	-2.24843	0.0248377	Group3	LM	FALSE	0.351836	NS	0.615418	57387	HMDB0056061			Pos Late	Diacylglycerol	Lipid
1-palmitoyl-2-stearoyl-GPE (16:0/18:0)*	CHEU - CHUU	18 Mo	0.810832	0.360961	831.803	2.24632	0.0249454	Group3	LM	FALSE	0.352674	NS	2.24978	57388	HMDB08925		5326793	Pos Late	Phosphatidylethanolamine (PE)	Lipid
kynurenine	CHEU - CHUU	1 Wk	0.350068	0.156018	654.37	2.24376	0.0251813	Group3	LM	FALSE	0.35532	NS	1.41916	15140	HMDB0000684	C00328	161166	Pos Early	Tryptophan Metabolism	Amino Acid
1-methylhistidine	CHEU - CHUU	9 Mo	0.73287	0.326879	798.316	2.24202	0.0252337	Group3	LM	FALSE	0.355371	NS	2.08104	30460	HMDB0000001	C01152	92105	Pos Early	Histidine Metabolism	Amino Acid
stearoyl-linoleoyl-glycerol (18:0/18:2) [1]*	CHEU - CHUU	6 Mo	-0.929669	0.41496	794.666	-2.24038	0.0253417	Group3	LM	FALSE	0.355953	NS	0.394685	54948				Pos Late	Diacylglycerol	Lipid
diacylglycerol (14:0/18:1, 16:0/16:1) [1]*	CHEU - CHUU	6 Mo	-0.842547	0.376228	760.756	-2.23946	0.0254145	Group3	LM	FALSE	0.355953	NS	0.430613	54953				Pos Late	Diacylglycerol	Lipid
1-stearoyl-2-dihomo-linolenoyl-GPC (18:0/20:3n3 or 6)*	CHEU - CHUU	6 Mo	-0.398624	0.178039	830.536	-2.23897	0.0254217	Group3	LM	FALSE	0.355953	NS	0.671243	52629	HMDB0008047			Pos Late	Phosphatidylcholine (PC)	Lipid
4-guanidinobutanoate	CHEU - CHUU	6 Mo	0.441726	0.197279	667.985	2.2391	0.025478	Group3	LM	FALSE	0.356057	NS	1.55539	15681	HMDB0003464	C01035	500	Pos Early	Guanidino and Acetamido Metabolism	Amino Acid
docosadienoate (22:2n6)	CHEU - CHUU	12 Mo	-0.322673	0.144353	840.564	-2.2353	0.0256593	Group3	LM	FALSE	0.356726	NS	0.724211	32415	HMDB0061714	C16533	5282807	Neg	Long Chain Polyunsaturated Fatty Acid (n3 and n6)	Lipid
tryptophan betaine	CHEU - CHUU	15 Mo	0.654771	0.292941	847.514	2.23516	0.0256664	Group3	LM	FALSE	0.356726	NS	1.9247	37097	HMDB0061115	C09213	442106	Pos Early	Tryptophan Metabolism	Amino Acid
linolenate [alpha or gamma; (18:3n3 or 6)]	CHEU - CHUU	18 Mo	-0.911264	0.407817	830.557	-2.23449	0.0257159	Group3	LM	FALSE	0.356726	NS	0.402016	34035	HMDB0003073,HMDB0001388	C06426,C06427	5280933,5280934	Neg	Long Chain Polyunsaturated Fatty Acid (n3 and n6)	Lipid
pyridoxal	CHEU - CHUU	15 Mo	-0.606526	0.271459	848.4	-2.23432	0.0257219	Group3	LM	FALSE	0.356726	NS	0.545242	1651	HMDB0001545	C00250	1050	Pos Early	Vitamin B6 Metabolism	Cofactors and Vitamins
imidazole lactate	CHEU - CHUU	1 Mo	0.213372	0.0954852	357.7	2.23461	0.0260599	Group3	LM	FALSE	0.360375	NS	1.23785	15716	HMDB0002320	C05568	793	Pos Early	Histidine Metabolism	Amino Acid
N-methylleucine	CHEU - CHUU	6 Mo	0.689748	0.309542	845.566	2.22829	0.0261234	Group3	LM	FALSE	0.360375	NS	1.99321	35666			2777993	Pos Early	Leucine, Isoleucine and Valine Metabolism	Amino Acid
palmitoyl-myristoyl-glycerol (16:0/14:0) [2]	CHEU - CHUU	9 Mo	-0.84617	0.379669	739.099	-2.22871	0.0261335	Group3	LM	FALSE	0.360375	NS	0.429055	57364				Pos Late	Diacylglycerol	Lipid
5-dodecenoate (12:1n7)	CHEU - CHUU	6 Mo	-0.448641	0.201697	770.214	-2.22434	0.0264149	Group3	LM	FALSE	0.363152	NS	0.638495	33968	HMDB0000529		5312378	Neg	Medium Chain Fatty Acid	Lipid
lactate	CHEU - CHUU	6 Mo	0.319348	0.14364	776.705	2.22325	0.0264863	Group3	LM	FALSE	0.363152	NS	1.37623	527	HMDB0000190	C00186	612	Polar	Glycolysis, Gluconeogenesis, and Pyruvate Metabolism	Carbohydrate
androstenediol (3beta,17beta) disulfate (1)	CHEU - CHUU	9 Mo	0.260554	0.11716	613.128	2.22391	0.0265177	Group3	LM	FALSE	0.363152	NS	1.29765	37202	HMDB0240313	C04295	87120982	Neg	Androgenic Steroids	Lipid
1-palmitoylglycerol (16:0)	CHEU - CHUU	9 Mo	-0.57755	0.259883	812.243	-2.22235	0.0265344	Group3	LM	FALSE	0.363152	NS	0.561272	21127	HMDB0011564		14900	Neg	Monoacylglycerol	Lipid
X-24035	CHEU - CHUU	1 Mo	-0.424341	0.191072	729.721	-2.22085	0.0266675	Group3	LM	FALSE	0.364277	NS	0.654201	52064				Pos Late
octanoylcarnitine (C8)	CHEU - CHUU	1 Wk	-0.193696	0.0872211	611.231	-2.22075	0.026734	Group3	LM	FALSE	0.364277	NS	0.823908	33936	HMDB0000791	C02838	123701,11953814	Pos Late	Fatty Acid Metabolism (Acyl Carnitine, Medium Chain)	Lipid
1-palmitoyl-GPC (16:0)	CHEU - CHUU	18 Mo	0.739995	0.333825	837.964	2.21672	0.0269104	Group3	LM	FALSE	0.364277	NS	2.09592	33955	HMDB0010382	C04102	86554	Pos Late	Lysophospholipid	Lipid
2-methylcitrate/homocitrate	CHEU - CHUU	4 Mo	0.265525	0.119738	665.898	2.21756	0.026922	Group3	LM	FALSE	0.364277	NS	1.30412	52282	HMDB0003518,HMDB0000379	C01251	439459515	Neg	TCA Cycle	Energy
proline	CHEU - CHUU	15 Mo	0.279612	0.126193	849.977	2.21574	0.0269733	Group3	LM	FALSE	0.364277	NS	1.32262	1898	HMDB0000162,HMDB0003411	C00148,C000763	8988,145742,614	Pos Early	Urea cycle; Arginine and Proline Metabolism	Amino Acid
1-stearoyl-2-arachidonoyl-GPI (18:0/20:4)	CHEU - CHUU	18 Mo	0.589995	0.266287	830.55	2.21564	0.0269868	Group3	LM	FALSE	0.364277	NS	1.80398	52449	HMDB0009815			Polar	Phosphatidylinositol (PI)	Lipid
1-oleoyl-GPC (18:1)	CHEU - CHUU	18 Mo	1.00249	0.452612	835.41	2.2149	0.0270358	Group3	LM	FALSE	0.364277	NS	2.72506	48258	HMDB0002815	C03916	16081932	Pos Late	Lysophospholipid	Lipid
3'-sialyllactose	CHEU - CHUU	4 Mo	0.157512	0.0710171	459.904	2.21795	0.0270464	Group3	LM	FALSE	0.364277	NS	1.17059	40424	HMDB0000825		123914	Polar	Disaccharides and Oligosaccharides	Carbohydrate
palmitoleoyl-arachidonoyl-glycerol (16:1/20:4) [2]*	CHEU - CHUU	15 Mo	-1.3719	0.619534	846.11	-2.2144	0.0270669	Group3	LM	FALSE	0.364277	NS	0.253625	57406				Pos Late	Diacylglycerol	Lipid
X-12100	CHEU - CHUU	1 Mo	0.332706	0.150252	603.678	2.21432	0.0271795	Group3	LM	FALSE	0.365118	NS	1.39474	47687				Pos Early
pyridoxamine	CHEU - CHUU	9 Mo	-0.697323	0.315469	773.569	-2.21043	0.0273673	Group3	LM	FALSE	0.366912	NS	0.497916	2150	HMDB0001431	C00534	1052	Pos Early	Vitamin B6 Metabolism	Cofactors and Vitamins
N-stearoyl-sphinganine (d18:0/18:0)*	CHEU - CHUU	18 Mo	0.784173	0.355042	831.704	2.20867	0.0274693	Group3	LM	FALSE	0.366912	NS	2.19059	1759	HMDB0011761		5283573	Pos Late	Dihydroceramides	Lipid
palmitoleoyl-linoleoyl-glycerol (16:1/18:2) [1]*	CHEU - CHUU	4 Mo	-0.508909	0.230574	802.27	-2.20714	0.0275864	Group3	LM	FALSE	0.366912	NS	0.601151	54967	HMDB0007132		9543699	Pos Late	Diacylglycerol	Lipid
dimethylarginine (SDMA + ADMA)	CHEU - CHUU	12 Mo	0.221199	0.100209	755.379	2.20738	0.0275876	Group3	LM	FALSE	0.366912	NS	1.24757	36808	HMDB0003334,HMDB0001539	C21189,C03626	123831,169148	Pos Early	Urea cycle; Arginine and Proline Metabolism	Amino Acid
X-24811	CHEU - CHUU	4.5 Mo	0.585794	0.265372	725.419	2.20744	0.0275953	Group3	LM	FALSE	0.366912	NS	1.79642	54839				Pos Early
stearoyl-docosahexaenoyl-glycerol (18:0/22:6) [1]*	CHEU - CHUU	9 Mo	-0.543372	0.246244	811.459	-2.20664	0.0276185	Group3	LM	FALSE	0.366912	NS	0.580787	57387	HMDB0056061			Pos Late	Diacylglycerol	Lipid
1-linolenoylglycerol (18:3)	CHEU - CHUU	4 Mo	-0.688759	0.312215	796.422	-2.20604	0.0276658	Group3	LM	FALSE	0.366912	NS	0.502199	34393	HMDB0011569		53480978	Neg	Monoacylglycerol	Lipid
3-indoxyl sulfate	CHEU - CHUU	9 Mo	0.363602	0.164859	724.306	2.20553	0.0277304	Group3	LM	FALSE	0.3671	NS	1.4385	27672	HMDB0000682		10258	Neg	Tryptophan Metabolism	Amino Acid
1-stearoyl-2-oleoyl-GPS (18:0/18:1)	CHEU - CHUU	18 Mo	0.646667	0.293529	831.642	2.20308	0.0278626	Group3	LM	FALSE	0.368059	NS	1.90917	19265	HMDB0010163		9547087	Pos Late	Phosphatidylserine (PS)	Lipid
linoleoyl-docosahexaenoyl-glycerol (18:2/22:6) [2]*	CHEU - CHUU	9 Mo	-0.524146	0.238075	829.64	-2.2016	0.0279681	Group3	LM	FALSE	0.368059	NS	0.592061	54950	HMDB0007266		9543899	Pos Late	Diacylglycerol	Lipid
methionine sulfone	CHEU - CHUU	9 Mo	0.501837	0.227946	724.221	2.20156	0.0280108	Group3	LM	FALSE	0.368059	NS	1.65175	44878	HMDB0062174		69961	Pos Early	Methionine, Cysteine, SAM and Taurine Metabolism	Amino Acid
cyclo(his-pro)	CHEU - CHUU	4 Mo	0.503445	0.228714	670.215	2.2012	0.0280621	Group3	LM	FALSE	0.368059	NS	1.65441	52353	HMDB0002053		449094,65137	Pos Early	Dipeptide	Peptide
1-stearoyl-GPI (18:0)	CHEU - CHUU	18 Mo	0.671842	0.305389	830.871	2.19996	0.0280845	Group3	LM	FALSE	0.368059	NS	1.95784	19324	HMDB0240261		71581135,42607495	Neg	Lysophospholipid	Lipid
caffeine	CHEU - CHUU	9 Mo	-0.905865	0.411775	758.158	-2.1999	0.0281148	Group3	LM	FALSE	0.368059	NS	0.404192	569	HMDB0001847	C07481	2519	Pos Early	Xanthine Metabolism	Xenobiotics
X-11787	CHEU - CHUU	1 Wk	0.306534	0.139346	679.81	2.1998	0.0281567	Group3	LM	FALSE	0.368059	NS	1.35871	33132				Pos Early
nicotinamide ribonucleotide (NMN)	CHEU - CHUU	6 Mo	-0.590529	0.268759	745.084	-2.19725	0.0283098	Group3	LM	FALSE	0.369226	NS	0.554034	22152	HMDB0000229	C00455	14180	Pos Early	Nicotinate and Nicotinamide Metabolism	Cofactors and Vitamins
salicyluric glucuronide*	CHEU - CHUU	18 Mo	0.152154	0.0692552	700.153	2.197	0.0283474	Group3	LM	FALSE	0.369226	NS	1.16434	33384	HMDB0240252		121596205	Neg	Drug - Analgesics, Anesthetics	Xenobiotics
cis-4-decenoylcarnitine (C10:1)	CHEU - CHUU	15 Mo	0.710646	0.324127	849.917	2.19249	0.0286143	Group3	LM	FALSE	0.371462	NS	2.0353	38178	HMDB0013205		57357170	Pos Late	Fatty Acid Metabolism (Acyl Carnitine, Monounsaturated)	Lipid
cis-urocanate	CHEU - CHUU	4.5 Mo	0.619525	0.28256	818.164	2.19255	0.0286211	Group3	LM	FALSE	0.371462	NS	1.85805	40410	HMDB0034174		1549103	Pos Early	Histidine Metabolism	Amino Acid
fumarate	CHEU - CHUU	1 Wk	0.224084	0.102195	629.907	2.19271	0.0286932	Group3	LM	FALSE	0.371502	NS	1.25118	1643	HMDB0000134	C00122	444972	Polar	TCA Cycle	Energy
oleoylcholine	CHEU - CHUU	18 Mo	-0.62928	0.287249	830.898	-2.19071	0.0287496	Group3	LM	FALSE	0.371502	NS	0.532975	53260	HMDB0240596		59040790	Pos Late	Fatty Acid Metabolism (Acyl Choline)	Lipid
phenylalanine	CHEU - CHUU	9 Mo	0.20738	0.0946755	778.302	2.19043	0.0287894	Group3	LM	FALSE	0.371502	NS	1.23045	64	HMDB0000159	C00079	6140	Pos Early	Phenylalanine Metabolism	Amino Acid
2-palmitoylglycerol (16:0)	CHEU - CHUU	4 Mo	-0.49205	0.224683	763.451	-2.18997	0.0288283	Group3	LM	FALSE	0.371502	NS	0.611372	33419	HMDB0011533		123409	Neg	Monoacylglycerol	Lipid
palmitoleate (16:1n7)	CHEU - CHUU	15 Mo	-0.680835	0.31124	848.025	-2.1875	0.0289788	Group3	LM	FALSE	0.372782	NS	0.506194	33447	HMDB0003229	C08362	445638	Neg	Long Chain Monounsaturated Fatty Acid	Lipid
3-aminoisobutyrate	CHEU - CHUU	9 Mo	0.445381	0.203642	653.452	2.18708	0.0290905	Group3	LM	FALSE	0.373559	NS	1.56108	1566	HMDB0002166	C05145	64956	Pos Early	Pyrimidine Metabolism, Thymine containing	Nucleotide
N6-methyllysine	CHEU - CHUU	1 Wk	0.46051	0.210433	364.503	2.18839	0.0292751	Group3	LM	FALSE	0.374451	NS	1.58488	62860	HMDB0002038	C02728	164795	Pos Early	Lysine Metabolism	Amino Acid
stearoyl-arachidonoyl-glycerol (18:0/20:4) [2]*	CHEU - CHUU	6 Mo	-0.57778	0.264616	802.949	-2.18347	0.0292904	Group3	LM	FALSE	0.374451	NS	0.561143	57449	HMDB0007170		6438587	Pos Late	Diacylglycerol	Lipid
X-26266	CHEU - CHUU	9 Mo	-0.650413	0.298066	831.642	-2.18211	0.0293808	Group3	LM	FALSE	0.374451	NS	0.52183	65030				Pos Late
diacylglycerol (16:1/18:2 [2], 16:0/18:3 [1])*	CHEU - CHUU	4 Mo	-0.408523	0.187272	806.069	-2.18144	0.0294393	Group3	LM	FALSE	0.374451	NS	0.664631	54966				Pos Late	Diacylglycerol	Lipid
2-aminoadipate	CHEU - CHUU	4 Mo	0.346416	0.158754	609.876	2.18209	0.0294834	Group3	LM	FALSE	0.374451	NS	1.41399	6146	HMDB0000510	C00956	92136	Polar	Lysine Metabolism	Amino Acid
imidazole lactate	CHEU - CHUU	4 Mo	0.216028	0.0989167	398.056	2.18394	0.0295499	Group3	LM	FALSE	0.374451	NS	1.24114	15716	HMDB0002320	C05568	793	Pos Early	Histidine Metabolism	Amino Acid
10-heptadecenoate (17:1n7)	CHEU - CHUU	18 Mo	-0.766679	0.351745	830.507	-2.17965	0.0295639	Group3	LM	FALSE	0.374451	NS	0.464553	33971	HMDB0060038		5312435	Neg	Long Chain Monounsaturated Fatty Acid	Lipid
oleate/vaccenate (18:1)	CHEU - CHUU	18 Mo	-0.58557	0.26867	831.219	-2.17951	0.0295737	Group3	LM	FALSE	0.374451	NS	0.556789	52285	HMDB0003231,HMDB0000573,HMDB0240219,HMDB0000207	C21944,C08367,C01712,C00712	5282761,637517,5281127,445639	Neg	Long Chain Monounsaturated Fatty Acid	Lipid
X-11850	CHEU - CHUU	15 Mo	0.584029	0.268052	817.662	2.17879	0.0296324	Group3	LM	FALSE	0.374451	NS	1.79325	46507				Neg
cytidine 5'-monophosphate (5'-CMP)	CHEU - CHUU	4.5 Mo	0.807247	0.37058	795.221	2.17833	0.0296743	Group3	LM	FALSE	0.374451	NS	2.24173	2372	HMDB0000095	C00055	6131	Pos Early	Pyrimidine Metabolism, Cytidine containing	Nucleotide
betaine	CHEU - CHUU	18 Mo	0.502088	0.230686	844.173	2.1765	0.0297946	Group3	LM	FALSE	0.374581	NS	1.65217	3141	HMDB0000043	C00719	247	Pos Early	Glycine, Serine and Threonine Metabolism	Amino Acid
aconitate [cis or trans]	CHEU - CHUU	9 Mo	-0.199338	0.0915546	691.822	-2.17726	0.0297984	Group3	LM	FALSE	0.374581	NS	0.819273	46173	HMDB0000958,HMDB000072	C004174,C02341	444212,643757	Neg	TCA Cycle	Energy
X-12101	CHEU - CHUU	12 Mo	0.40572	0.186511	749.898	2.17531	0.0299188	Group3	LM	FALSE	0.374581	NS	1.50038	47642				Pos Early
glycerol	CHEU - CHUU	6 Mo	-0.367158	0.168816	768.49	-2.17491	0.0299415	Group3	LM	FALSE	0.374581	NS	0.6927	15122	HMDB0000131	C00116	753	Neg	Glycerolipid Metabolism	Lipid
N-acetylarginine	CHEU - CHUU	18 Mo	0.467448	0.215099	848.839	2.17318	0.0300426	Group3	LM	FALSE	0.374581	NS	1.59592	33953	HMDB0004620	C02562	67427	Pos Early	Urea cycle; Arginine and Proline Metabolism	Amino Acid
aconitate [cis or trans]	CHEU - CHUU	1 Mo	-0.169688	0.078006	520.673	-2.17531	0.0300558	Group3	LM	FALSE	0.374581	NS	0.843928	46173	HMDB0000958,HMDB000072	C004174,C02341	444212,643757	Neg	TCA Cycle	Energy
docosadienoate (22:2n6)	CHEU - CHUU	15 Mo	-0.424571	0.195416	846.005	-2.17265	0.0300839	Group3	LM	FALSE	0.374581	NS	0.65405	32415	HMDB0061714	C16533	5282807	Neg	Long Chain Polyunsaturated Fatty Acid (n3 and n6)	Lipid
1-pentadecanoylglycerol (15:0)	CHEU - CHUU	4 Mo	-0.507511	0.233583	739.769	-2.17272	0.0301178	Group3	LM	FALSE	0.374581	NS	0.601992	47898			190750	Neg	Monoacylglycerol	Lipid
O-sulfo-tyrosine	CHEU - CHUU	1 Wk	-0.173849	0.079914	388.728	-2.17545	0.0301986	Group3	LM	FALSE	0.374581	NS	0.840424	45413	HMDB0155722		514186	Neg	Chemical	Xenobiotics
myristate (14:0)	CHEU - CHUU	9 Mo	-0.380366	0.175173	793.336	-2.17137	0.030199	Group3	LM	FALSE	0.374581	NS	0.683611	1365	HMDB0000806	C06424	11005	Neg	Long Chain Saturated Fatty Acid	Lipid
heneicosapentaenoate (21:5n3)	CHEU - CHUU	18 Mo	-1.077	0.496621	831.38	-2.16865	0.030392	Group3	LM	FALSE	0.375557	NS	0.340616	57658			11998573	Neg	Long Chain Polyunsaturated Fatty Acid (n3 and n6)	Lipid
1-palmitoyl-2-palmitoleoyl-GPC (16:0/16:1)*	CHEU - CHUU	6 Mo	-0.376161	0.173525	832.213	-2.16776	0.0304601	Group3	LM	FALSE	0.375557	NS	0.686492	52470	HMDB0007969		6443788	Pos Late	Phosphatidylcholine (PC)	Lipid
1-docosahexaenoyl-GPC (22:6)*	CHEU - CHUU	6 Mo	-0.354492	0.163706	835.143	-2.16542	0.0306383	Group3	LM	FALSE	0.375557	NS	0.701529	33822	HMDB0010404		10415542	Pos Late	Lysophospholipid	Lipid
arachidonate (20:4n6)	CHEU - CHUU	4 Mo	-0.399951	0.184691	770.788	-2.16552	0.030654	Group3	LM	FALSE	0.375557	NS	0.670353	1110	HMDB0001043	C00219	444899	Neg	Long Chain Polyunsaturated Fatty Acid (n3 and n6)	Lipid
1-(1-enyl-linoleoyl)-GPE (P-18:2)*	CHEU - CHUU	18 Mo	0.705177	0.325789	830.795	2.16452	0.0307088	Group3	LM	FALSE	0.375557	NS	2.0242	64898				Pos Late	Lysoplasmalogen	Lipid
1-palmitoyl-2-arachidonoyl-GPC (16:0/20:4n6)	CHEU - CHUU	6 Mo	-0.33941	0.156875	831.769	-2.16357	0.0307812	Group3	LM	FALSE	0.375557	NS	0.71219	52462	HMDB0007982	C05208	10747814	Pos Late	Phosphatidylcholine (PC)	Lipid
pyridoxamine	CHEU - CHUU	15 Mo	-0.923878	0.427039	849.867	-2.16345	0.0307847	Group3	LM	FALSE	0.375557	NS	0.396977	2150	HMDB0001431	C00534	1052	Pos Early	Vitamin B6 Metabolism	Cofactors and Vitamins
5-aminovalerate	CHEU - CHUU	15 Mo	0.486586	0.22494	846.336	2.16318	0.0308064	Group3	LM	FALSE	0.375557	NS	1.62675	18319	HMDB0003355	C00431	138	Pos Early	Lysine Metabolism	Amino Acid
X-12127	CHEU - CHUU	1 Wk	0.513226	0.236911	452.477	2.16632	0.0308079	Group3	LM	FALSE	0.375557	NS	1.67067	47702				Pos Early
1-heptadecenoylglycerol (17:1)*	CHEU - CHUU	15 Mo	-0.895445	0.413994	846.01	-2.16294	0.0308249	Group3	LM	FALSE	0.375557	NS	0.408426	62449				Neg	Monoacylglycerol	Lipid
sphingomyelin (d18:1/19:0, d19:1/18:0)*	CHEU - CHUU	9 Mo	-0.339952	0.157232	837.636	-2.16211	0.0308922	Group3	LM	FALSE	0.375557	NS	0.711805	57475				Pos Late	Sphingomyelins	Lipid
N-acetylserine	CHEU - CHUU	6 Mo	0.144016	0.0665279	482.386	2.16475	0.0308967	Group3	LM	FALSE	0.375557	NS	1.1549	37076	HMDB0002931		65249	Polar	Glycine, Serine and Threonine Metabolism	Amino Acid
2,4-dihydroxybutyrate	CHEU - CHUU	1 Mo	0.267374	0.123685	527.885	2.16173	0.0310878	Group3	LM	FALSE	0.37725	NS	1.30653	62951	HMDB0000360		192742	Polar	Fatty Acid, Dihydroxy	Lipid
N6,N6,N6-trimethyllysine	CHEU - CHUU	9 Mo	0.262694	0.121622	644.661	2.15992	0.0311468	Group3	LM	FALSE	0.377338	NS	1.30043	1498	HMDB0001325	C03793	440120	Pos Early	Lysine Metabolism	Amino Acid
sphingomyelin (d18:2/14:0, d18:1/14:1)*	CHEU - CHUU	6 Mo	-0.32346	0.149852	755.913	-2.15853	0.0312005	Group3	LM	FALSE	0.37736	NS	0.723641	47154	HMDB0240637,HMDB0240612			Pos Late	Sphingomyelins	Lipid
prolylproline	CHEU - CHUU	4 Mo	0.45395	0.210346	650.773	2.15812	0.031284	Group3	LM	FALSE	0.377742	NS	1.57452	40731	HMDB0011180		263469	Pos Early	Dipeptide	Peptide
stearoyl-docosahexaenoyl-glycerol (18:0/22:6) [2]*	CHEU - CHUU	9 Mo	-0.592815	0.274918	816.54	-2.15633	0.0313491	Group3	LM	FALSE	0.377902	NS	0.552769	57368				Pos Late	Diacylglycerol	Lipid
2'-O-methylcytidine	CHEU - CHUU	4.5 Mo	0.370791	0.172077	816.336	2.1548	0.0314693	Group3	LM	FALSE	0.378724	NS	1.44888	57554			150971	Pos Early	Pyrimidine Metabolism, Cytidine containing	Nucleotide
3-hydroxydecanoate	CHEU - CHUU	6 Mo	-0.4136	0.192007	783.873	-2.15409	0.031537	Group3	LM	FALSE	0.378859	NS	0.661265	22053	HMDB0002203		26612	Neg	Fatty Acid, Monohydroxy	Lipid
oleate/vaccenate (18:1)	CHEU - CHUU	4 Mo	-0.300544	0.139644	786.344	-2.15221	0.0316844	Group3	LM	FALSE	0.378859	NS	0.740416	52285	HMDB0003231,HMDB0000573,HMDB0240219,HMDB0000207	C21944,C08367,C01712,C00712	5282761,637517,5281127,445639	Neg	Long Chain Monounsaturated Fatty Acid	Lipid
10-heptadecenoate (17:1n7)	CHEU - CHUU	9 Mo	-0.454168	0.211164	815.41	-2.15078	0.0317868	Group3	LM	FALSE	0.378859	NS	0.634976	33971	HMDB0060038		5312435	Neg	Long Chain Monounsaturated Fatty Acid	Lipid
4-methylcatechol sulfate	CHEU - CHUU	12 Mo	-0.531078	0.247014	787.331	-2.14999	0.0318598	Group3	LM	FALSE	0.378859	NS	0.587971	46146	HMDB0240459		54104170	Neg	Benzoate Metabolism	Xenobiotics
gamma-tocotrienol	CHEU - CHUU	18 Mo	0.917223	0.426682	830.756	2.14966	0.0318701	Group3	LM	FALSE	0.378859	NS	2.50233	37501	HMDB0012958	C14155	5282349	Pos Late	Tocopherol Metabolism	Cofactors and Vitamins
linolenoyl-linolenoyl-glycerol (18:3/18:3) [2]*	CHEU - CHUU	4 Mo	-0.701989	0.326634	761.367	-2.14916	0.0319363	Group3	LM	FALSE	0.378859	NS	0.495598	54952	HMDB0007278		14275411	Pos Late	Diacylglycerol	Lipid
sedoheptulose-7-phosphate	CHEU - CHUU	6 Mo	-0.512769	0.238646	702.805	-2.14866	0.0320023	Group3	LM	FALSE	0.378859	NS	0.598835	35649	HMDB0001068	C05382	616	Polar	Pentose Phosphate Pathway	Carbohydrate
1,2-dilinoleoyl-GPE (18:2/18:2)*	CHEU - CHUU	6 Mo	-0.384755	0.179133	827.765	-2.14787	0.0320139	Group3	LM	FALSE	0.378859	NS	0.680617	53174	HMDB0009093		9546812	Pos Late	Phosphatidylethanolamine (PE)	Lipid
3-indoxyl sulfate	CHEU - CHUU	18 Mo	0.562692	0.262042	841.005	2.14733	0.0320521	Group3	LM	FALSE	0.378859	NS	1.75539	27672	HMDB0000682		10258	Neg	Tryptophan Metabolism	Amino Acid
octanoylcarnitine (C8)	CHEU - CHUU	15 Mo	0.302391	0.140831	849.94	2.14718	0.032061	Group3	LM	FALSE	0.378859	NS	1.35309	33936	HMDB0000791	C02838	123701,11953814	Pos Late	Fatty Acid Metabolism (Acyl Carnitine, Medium Chain)	Lipid
nobiletin	CHEU - CHUU	18 Mo	0.407677	0.189873	849.828	2.14711	0.0320671	Group3	LM	FALSE	0.378859	NS	1.50332	48362	HMDB0029540	C10112	72344	Pos Late	Food Component/Plant	Xenobiotics
diacylglycerol (14:0/18:1, 16:0/16:1) [1]*	CHEU - CHUU	4 Mo	-0.745898	0.347694	709.87	-2.14527	0.0322696	Group3	LM	FALSE	0.378859	NS	0.474308	54953				Pos Late	Diacylglycerol	Lipid
1-palmitoyl-2-docosahexaenoyl-GPC (16:0/22:6)	CHEU - CHUU	6 Mo	-0.466627	0.217599	808.287	-2.14443	0.0322959	Group3	LM	FALSE	0.378859	NS	0.627114	52610	HMDB0007991		6441886	Pos Late	Phosphatidylcholine (PC)	Lipid
hexadecatrienoate (16:3n3)	CHEU - CHUU	4 Mo	-0.715355	0.333714	779.067	-2.14362	0.0323723	Group3	LM	FALSE	0.378859	NS	0.489018	57651			91820460	Neg	Long Chain Polyunsaturated Fatty Acid (n3 and n6)	Lipid
N-acetylneuraminate	CHEU - CHUU	1 Mo	0.145097	0.0676451	573.046	2.14498	0.0323744	Group3	LM	FALSE	0.378859	NS	1.15615	32377	HMDB0000230	C00270	439197	Polar	Aminosugar Metabolism	Carbohydrate
1-myristoyl-GPI (14:0)*	CHEU - CHUU	4 Mo	-0.518104	0.241711	797.541	-2.14349	0.032376	Group3	LM	FALSE	0.378859	NS	0.595649	61829				Neg	Lysophospholipid	Lipid
stearoyl sphingomyelin (d18:1/18:0)	CHEU - CHUU	6 Mo	-0.285837	0.133391	834.911	-2.14286	0.0324129	Group3	LM	FALSE	0.378859	NS	0.751385	19503	HMDB0001348	C00550	6453725	Pos Late	Sphingomyelins	Lipid
creatine	CHEU - CHUU	15 Mo	0.281668	0.131464	782.999	2.14254	0.0324574	Group3	LM	FALSE	0.378859	NS	1.32534	27718	HMDB0000064	C00300	586	Pos Early	Creatine Metabolism	Amino Acid
X-24337	CHEU - CHUU	6 Mo	0.421865	0.196894	744.764	2.14259	0.0324692	Group3	LM	FALSE	0.378859	NS	1.5248	52533				Neg
N6-carbamoylthreonyladenosine	CHEU - CHUU	15 Mo	0.205796	0.0961931	847.12	2.13941	0.0326878	Group3	LM	FALSE	0.380634	NS	1.2285	35157	HMDB0041623		161466	Neg	Purine Metabolism, Adenine containing	Nucleotide
acetylcarnitine (C2)	CHEU - CHUU	1 Mo	0.180453	0.0843111	608.376	2.14032	0.0327258	Group3	LM	FALSE	0.380634	NS	1.19776	32198	HMDB0000201	C02571	7045767	Pos Early	Fatty Acid Metabolism (Acyl Carnitine, Short Chain)	Lipid
1-docosahexaenoylglycerol (22:6)	CHEU - CHUU	9 Mo	-0.593131	0.277475	832.137	-2.1376	0.0328397	Group3	LM	FALSE	0.38135	NS	0.552594	35153	HMDB0011587		53480995	Neg	Monoacylglycerol	Lipid
X-12411	CHEU - CHUU	1 Mo	0.387283	0.180894	392.754	2.14094	0.032894	Group3	LM	FALSE	0.381372	NS	1.47297	46616				Neg
4-hydroxyglutamate	CHEU - CHUU	1 Mo	0.581562	0.27184	368.188	2.13936	0.0330639	Group3	LM	FALSE	0.382696	NS	1.78883	40499	HMDB0001344	C03079	439902	Pos Early	Glutamate Metabolism	Amino Acid
ornithine	CHEU - CHUU	15 Mo	0.30778	0.144253	848.631	2.13361	0.0331609	Group3	LM	FALSE	0.382696	NS	1.3604	1493	HMDB0000214	C00077	6262	Pos Early	Urea cycle; Arginine and Proline Metabolism	Amino Acid
1-linoleoylglycerol (18:2)	CHEU - CHUU	9 Mo	-0.619404	0.290304	827.991	-2.13364	0.0331659	Group3	LM	FALSE	0.382696	NS	0.538265	27447	HMDB0011568		5283469	Neg	Monoacylglycerol	Lipid
1-myristoylglycerol (14:0)	CHEU - CHUU	4 Mo	-0.587498	0.275484	746.886	-2.1326	0.0332831	Group3	LM	FALSE	0.38344	NS	0.555716	35625	HMDB0011561	C01885	10957631	Neg	Monoacylglycerol	Lipid
beta-hydroxyisovalerate	CHEU - CHUU	4 Mo	0.224057	0.10512	700.153	2.13145	0.0334001	Group3	LM	FALSE	0.383865	NS	1.25114	12129	HMDB0000754		69362	Polar	Leucine, Isoleucine and Valine Metabolism	Amino Acid
N,N,N-trimethyl-5-aminovalerate	CHEU - CHUU	4 Mo	0.238613	0.11187	490.569	2.13294	0.0334254	Group3	LM	FALSE	0.383865	NS	1.26949	57687			14274897	Pos Early	Lysine Metabolism	Amino Acid
theobromine	CHEU - CHUU	1 Wk	-0.657596	0.308684	588.435	-2.13032	0.0335595	Group3	LM	FALSE	0.384798	NS	0.518096	18392	HMDB0002825	C07480	5429	Pos Early	Xanthine Metabolism	Xenobiotics
10-nonadecenoate (19:1n9)	CHEU - CHUU	18 Mo	-0.625482	0.294033	831.322	-2.12725	0.033693	Group3	LM	FALSE	0.385721	NS	0.535003	33972	HMDB0013622		5312513	Neg	Long Chain Monounsaturated Fatty Acid	Lipid
X-22162	CHEU - CHUU	1 Mo	0.239885	0.112734	512.892	2.12788	0.0338233	Group3	LM	FALSE	0.385911	NS	1.2711	47417				Pos Early
2S,3R-dihydroxybutyrate	CHEU - CHUU	6 Mo	0.490359	0.230753	739.677	2.12504	0.033914	Group3	LM	FALSE	0.385911	NS	1.6329	62950	HMDB0002453		10964471	Polar	Fatty Acid, Dihydroxy	Lipid
dihomo-linoleate (20:2n6)	CHEU - CHUU	9 Mo	-0.335742	0.158031	835.28	-2.12454	0.0339185	Group3	LM	FALSE	0.385911	NS	0.714807	17805	HMDB0005060	C16525	6439848	Neg	Long Chain Polyunsaturated Fatty Acid (n3 and n6)	Lipid
asparagine	CHEU - CHUU	4.5 Mo	0.323854	0.152451	766.957	2.12432	0.0339627	Group3	LM	FALSE	0.385911	NS	1.38245	512	HMDB0000168	C00152	6267	Polar	Alanine and Aspartate Metabolism	Amino Acid
pipecolate	CHEU - CHUU	9 Mo	0.625393	0.294468	825.957	2.12381	0.0339826	Group3	LM	FALSE	0.385911	NS	1.86898	1444	HMDB0000070			Pos Early	Lysine Metabolism	Amino Acid
1-oleoyl-2-linoleoyl-GPC (18:1/18:2)*	CHEU - CHUU	6 Mo	-0.368711	0.173656	836.993	-2.12323	0.0340276	Group3	LM	FALSE	0.385911	NS	0.691625	52453	HMDB0008105		24778939	Pos Late	Phosphatidylcholine (PC)	Lipid
5-oxoproline	CHEU - CHUU	1 Wk	0.273461	0.128791	507.225	2.1233	0.0342125	Group3	LM	FALSE	0.386121	NS	1.31451	1494	HMDB0000267	C02237,C01879	439685,7405	Polar	Glutathione Metabolism	Amino Acid
lactosyl-N-nervonoyl-sphingosine (d18:1/24:1)*	CHEU - CHUU	12 Mo	-0.579837	0.273396	769.079	-2.12087	0.0342525	Group3	LM	FALSE	0.386121	NS	0.55999	57370	HMDB0004872			Pos Late	Lactosylceramides (LCER)	Lipid
10-nonadecenoate (19:1n9)	CHEU - CHUU	9 Mo	-0.370857	0.174938	827.957	-2.11993	0.0343093	Group3	LM	FALSE	0.386121	NS	0.690143	33972	HMDB0013622		5312513	Neg	Long Chain Monounsaturated Fatty Acid	Lipid
1-margaroyl-2-linoleoyl-GPC (17:0/18:2)*	CHEU - CHUU	18 Mo	0.843633	0.397996	833.405	2.1197	0.0343263	Group3	LM	FALSE	0.386121	NS	2.3248	52500			52922491	Pos Late	Phosphatidylcholine (PC)	Lipid
N1-methyladenosine	CHEU - CHUU	1 Mo	0.0987142	0.0465333	536.963	2.12137	0.0343486	Group3	LM	FALSE	0.386121	NS	1.10375	15650	HMDB0003331	C02494	27476	Pos Early	Purine Metabolism, Adenine containing	Nucleotide
dimethylglycine	CHEU - CHUU	6 Mo	0.56944	0.268221	400.798	2.12302	0.0343643	Group3	LM	FALSE	0.386121	NS	1.76728	5086	HMDB0000092	C03626	673	Pos Early	Glycine, Serine and Threonine Metabolism	Amino Acid
linoleoyl-arachidonoyl-glycerol (18:2/20:4) [2]*	CHEU - CHUU	9 Mo	-0.537341	0.253713	817.764	-2.11791	0.0344838	Group3	LM	FALSE	0.386866	NS	0.5843	54956	HMDB0007257		9543796	Pos Late	Diacylglycerol	Lipid
linoleate (18:2n6)	CHEU - CHUU	9 Mo	-0.393906	0.18619	827.393	-2.11562	0.0346755	Group3	LM	FALSE	0.388419	NS	0.674417	1105	HMDB0006270,HMDB0000673	C01595	5280450	Neg	Long Chain Polyunsaturated Fatty Acid (n3 and n6)	Lipid
palmitoyl-oleoyl-glycerol (16:0/18:1) [2]*	CHEU - CHUU	9 Mo	-0.518886	0.245403	824.526	-2.11442	0.0347788	Group3	LM	FALSE	0.388529	NS	0.595183	54942	HMDB0007102	C13861	5282283	Pos Late	Diacylglycerol	Lipid
phenylacetylglutamine	CHEU - CHUU	1 Mo	0.372069	0.176002	595.878	2.114	0.0349299	Group3	LM	FALSE	0.388529	NS	1.45073	35126	HMDB0006344	C04148	92258	Pos Early	Acetylated Peptides	Peptide
X-15503	CHEU - CHUU	1 Mo	0.214409	0.101445	520.965	2.11355	0.0350281	Group3	LM	FALSE	0.388529	NS	1.23913	49565				Pos Early
aconitate [cis or trans]	CHEU - CHUU	4.5 Mo	-0.198372	0.0939263	718.182	-2.11199	0.0350316	Group3	LM	FALSE	0.388529	NS	0.820065	46173	HMDB0000958,HMDB000072	C004174,C02341	444212,643757	Neg	TCA Cycle	Energy
nicotinate	CHEU - CHUU	9 Mo	0.357996	0.169547	821.564	2.11148	0.0350321	Group3	LM	FALSE	0.388529	NS	1.43046	1504	HMDB0001488	C00253	938	Pos Early	Nicotinate and Nicotinamide Metabolism	Cofactors and Vitamins
3-indoxyl sulfate	CHEU - CHUU	6 Mo	0.333466	0.15794	684.82	2.11134	0.0351048	Group3	LM	FALSE	0.388529	NS	1.3958	27672	HMDB0000682		10258	Neg	Tryptophan Metabolism	Amino Acid
2,3-dihydroxy-5-methylthio-4-pentenoate (DMTPA)*	CHEU - CHUU	18 Mo	0.220724	0.104584	848.098	2.1105	0.035108	Group3	LM	FALSE	0.388529	NS	1.24698	62805	HMDB0240388			Neg	Methionine, Cysteine, SAM and Taurine Metabolism	Amino Acid
2-hydroxyglutarate	CHEU - CHUU	1 Wk	0.273348	0.129416	541.099	2.11216	0.0351303	Group3	LM	FALSE	0.388529	NS	1.31436	37253	HMDB0059655	C02630	43	Polar	Fatty Acid, Dicarboxylate	Lipid
histidine betaine (hercynine)*	CHEU - CHUU	12 Mo	-0.920396	0.436118	710.814	-2.11043	0.0351702	Group3	LM	FALSE	0.388529	NS	0.398361	62278	HMDB0029422		3083620	Pos Early	Food Component/Plant	Xenobiotics
1-stearoyl-2-linoleoyl-GPC (18:0/18:2)*	CHEU - CHUU	6 Mo	-0.337092	0.159853	822.898	-2.10877	0.0352661	Group3	LM	FALSE	0.388529	NS	0.713843	52452	HMDB0008039		6441487	Pos Late	Phosphatidylcholine (PC)	Lipid
linoleoyl-linolenoyl-glycerol (18:2/18:3) [2]*	CHEU - CHUU	12 Mo	-0.651294	0.308869	836.545	-2.10864	0.0352723	Group3	LM	FALSE	0.388529	NS	0.521371	54964	HMDB0007250		9543737	Pos Late	Diacylglycerol	Lipid
N1-methyladenosine	CHEU - CHUU	4.5 Mo	0.118615	0.056259	731.543	2.10837	0.0353382	Group3	LM	FALSE	0.388667	NS	1.12594	15650	HMDB0003331	C02494	27476	Pos Early	Purine Metabolism, Adenine containing	Nucleotide
eicosapentaenoate (EPA; 20:5n3)	CHEU - CHUU	9 Mo	-0.579835	0.275339	814.616	-2.1059	0.0355187	Group3	LM	FALSE	0.389581	NS	0.559991	18467	HMDB0001999	C06428	446284	Neg	Long Chain Polyunsaturated Fatty Acid (n3 and n6)	Lipid
methionine sulfoxide	CHEU - CHUU	1 Mo	0.243707	0.115694	680.297	2.10648	0.0355283	Group3	LM	FALSE	0.389581	NS	1.27597	18374	HMDB0002005	C02989	158980	Pos Early	Methionine, Cysteine, SAM and Taurine Metabolism	Amino Acid
X-12127	CHEU - CHUU	15 Mo	0.747369	0.355127	824.901	2.10451	0.0356359	Group3	LM	FALSE	0.390172	NS	2.11144	47702				Pos Early
phenol sulfate	CHEU - CHUU	4.5 Mo	0.288642	0.137213	695.295	2.1036	0.0357719	Group3	LM	FALSE	0.391074	NS	1.33461	32553	HMDB0060015	C02180	74426	Neg	Tyrosine Metabolism	Amino Acid
hydroxypalmitoyl sphingomyelin (d18:1/16:0(OH))**	CHEU - CHUU	15 Mo	0.603828	0.287386	845.96	2.1011	0.0359275	Group3	LM	FALSE	0.391859	NS	1.82911	62851				Pos Late	Sphingomyelins	Lipid
ethyl beta-glucopyranoside	CHEU - CHUU	9 Mo	0.278632	0.132617	799.659	2.10102	0.0359514	Group3	LM	FALSE	0.391859	NS	1.32132	64131	HMDB0029968		121667	Neg	Food Component/Plant	Xenobiotics
X-12104	CHEU - CHUU	4 Mo	0.586433	0.279154	618.737	2.10075	0.0360672	Group3	LM	FALSE	0.392534	NS	1.79756	46932				Pos Early
daidzein sulfate (2)	CHEU - CHUU	12 Mo	0.0735263	0.0351141	849.396	2.09392	0.0365628	Group3	LM	FALSE	0.397009	NS	1.0763	48728			12114465	Neg	Food Component/Plant	Xenobiotics
lactosyl-N-arachidoyl-sphingosine (d18:1/20:0)*	CHEU - CHUU	12 Mo	-0.485027	0.231629	770.204	-2.09399	0.0365874	Group3	LM	FALSE	0.397009	NS	0.61568	57425	HMDB0011593	C01290	53481000	Pos Late	Lactosylceramides (LCER)	Lipid
2-hydroxydecanoate	CHEU - CHUU	1 Mo	-0.308125	0.147207	714.042	-2.09315	0.0366884	Group3	LM	FALSE	0.397253	NS	0.734823	42489	HMDB0094656		21488	Neg	Fatty Acid, Monohydroxy	Lipid
piperidine	CHEU - CHUU	4 Mo	-0.417754	0.199621	726.194	-2.09274	0.036719	Group3	LM	FALSE	0.397253	NS	0.658524	38183	HMDB0034301	C01746	8082	Pos Early	Food Component/Plant	Xenobiotics
mannonate*	CHEU - CHUU	1 Wk	0.127783	0.061033	467.59	2.09367	0.0368278	Group3	LM	FALSE	0.397478	NS	1.13631	62864			3246006	Polar	Food Component/Plant	Xenobiotics
nonadecanoate (19:0)	CHEU - CHUU	15 Mo	-0.310924	0.148715	846.515	-2.09074	0.036849	Group3	LM	FALSE	0.397478	NS	0.73277	1356	HMDB0000772	C16535	12591	Neg	Long Chain Saturated Fatty Acid	Lipid
1-arachidonylglycerol (20:4)	CHEU - CHUU	15 Mo	-0.725224	0.347028	846.355	-2.08982	0.0369324	Group3	LM	FALSE	0.397514	NS	0.484216	34397	HMDB11578	C13857	16019980,5282281	Neg	Monoacylglycerol	Lipid
butyrate/isobutyrate (4:0)	CHEU - CHUU	4 Mo	-0.376746	0.180268	749.511	-2.08992	0.0369615	Group3	LM	FALSE	0.397514	NS	0.68609	40605	HMDB0000039	C00246	264	Neg	Short Chain Fatty Acid	Lipid
ceramide (d18:1/14:0, d16:1/16:0)*	CHEU - CHUU	9 Mo	-0.52799	0.252885	824.389	-2.08786	0.0371166	Group3	LM	FALSE	0.398211	NS	0.589789	57432	HMDB0240681,HMDB0011773			Pos Late	Ceramides	Lipid
UDP-glucuronate	CHEU - CHUU	18 Mo	-0.774697	0.371174	842.797	-2.08715	0.0371744	Group3	LM	FALSE	0.398211	NS	0.460843	2763	HMDB0000935	C00167	17473	Neg	Nucleotide Sugar	Carbohydrate
3-methylxanthine	CHEU - CHUU	1 Mo	-0.170306	0.0816106	765.528	-2.08681	0.0372359	Group3	LM	FALSE	0.398211	NS	0.843407	32445	HMDB0001886	C16357	70639	Neg	Xanthine Metabolism	Xenobiotics
X-12026	CHEU - CHUU	18 Mo	0.530914	0.254496	842.689	2.08614	0.0372659	Group3	LM	FALSE	0.398211	NS	1.70049	47905				Neg
sphingomyelin (d18:1/20:0, d16:1/22:0)*	CHEU - CHUU	6 Mo	-0.256054	0.122761	837.214	-2.08579	0.0372998	Group3	LM	FALSE	0.398211	NS	0.7741	48490	HMDB0012102		44260124	Pos Late	Sphingomyelins	Lipid
sphingomyelin (d18:1/22:2, d18:2/22:1, d16:1/24:2)*	CHEU - CHUU	12 Mo	-0.420787	0.201826	827.558	-2.0849	0.0373843	Group3	LM	FALSE	0.398529	NS	0.65653	57477	HMDB0240670,HMDB0240672,HMDB0240669			Pos Late	Sphingomyelins	Lipid
linoleoyl-docosahexaenoyl-glycerol (18:2/22:6) [2]*	CHEU - CHUU	15 Mo	-0.688176	0.330351	846.25	-2.08317	0.0375358	Group3	LM	FALSE	0.399306	NS	0.502492	54950	HMDB0007266		9543899	Pos Late	Diacylglycerol	Lipid
theobromine	CHEU - CHUU	9 Mo	-0.769138	0.369193	740.285	-2.0833	0.0375669	Group3	LM	FALSE	0.399306	NS	0.463412	18392	HMDB0002825	C07480	5429	Pos Early	Xanthine Metabolism	Xenobiotics
succinate	CHEU - CHUU	1 Wk	0.173709	0.0832824	398.152	2.08578	0.0376344	Group3	LM	FALSE	0.39944	NS	1.18971	1437	HMDB0000254	C00042	1110	Polar	TCA Cycle	Energy
N,N,N-trimethyl-alanylproline betaine (TMAP)	CHEU - CHUU	4 Mo	0.581135	0.279027	613.591	2.08272	0.0376903	Group3	LM	FALSE	0.399451	NS	1.78807	62947	HMDB0240365			Pos Early	Urea cycle; Arginine and Proline Metabolism	Amino Acid
linoleoyl-linolenoyl-glycerol (18:2/18:3) [2]*	CHEU - CHUU	4 Mo	-0.544387	0.261641	797.007	-2.08066	0.0377835	Group3	LM	FALSE	0.399857	NS	0.580197	54964	HMDB0007250		9543737	Pos Late	Diacylglycerol	Lipid
S-adenosylmethionine (SAM)	CHEU - CHUU	18 Mo	-0.521133	0.250711	833.17	-2.07862	0.0379576	Group3	LM	FALSE	0.400485	NS	0.593848	15915	HMDB0001185	C00019	34755	Pos Early	Methionine, Cysteine, SAM and Taurine Metabolism	Amino Acid
1,5-anhydroglucitol (1,5-AG)	CHEU - CHUU	15 Mo	-0.181088	0.0871317	839.293	-2.07832	0.0379831	Group3	LM	FALSE	0.400485	NS	0.834362	20675	HMDB0002712	C07326	64960	Neg	Glycolysis, Gluconeogenesis, and Pyruvate Metabolism	Carbohydrate
beta-citrylglutamate	CHEU - CHUU	18 Mo	0.668708	0.321816	840.553	2.07792	0.0380197	Group3	LM	FALSE	0.400485	NS	1.95171	54923		C20775	189741	Neg	Glutamate Metabolism	Amino Acid
palmitoyl-linolenoyl-glycerol (16:0/18:3) [2]*	CHEU - CHUU	12 Mo	-0.51125	0.246093	836.738	-2.07747	0.0380629	Group3	LM	FALSE	0.400485	NS	0.599745	54965	HMDB0007104,HMDB0007105		348277338,348277337	Pos Late	Diacylglycerol	Lipid
glycerophosphoserine*	CHEU - CHUU	1 Mo	0.302475	0.145619	587.058	2.07717	0.0382198	Group3	LM	FALSE	0.401556	NS	1.3532	57404			3081457	Pos Early	Phospholipid Metabolism	Lipid
1-docosahexaenoylglycerol (22:6)	CHEU - CHUU	18 Mo	-0.969717	0.467962	832.169	-2.07221	0.038553	Group3	LM	FALSE	0.404339	NS	0.37919	35153	HMDB0011587		53480995	Neg	Monoacylglycerol	Lipid
taurine	CHEU - CHUU	1 Mo	0.203042	0.097909	514.696	2.07379	0.0385958	Group3	LM	FALSE	0.404339	NS	1.22512	2125	HMDB0000251	C00245	1123	Neg	Methionine, Cysteine, SAM and Taurine Metabolism	Amino Acid
quinolinate	CHEU - CHUU	1 Wk	0.422218	0.203751	529.952	2.07223	0.0387275	Group3	LM	FALSE	0.405136	NS	1.52534	1899	HMDB0000232	C03722	1066	Polar	Nicotinate and Nicotinamide Metabolism	Cofactors and Vitamins
vanillactate	CHEU - CHUU	1 Wk	0.154375	0.0745748	442.865	2.07006	0.0390257	Group3	LM	FALSE	0.40689	NS	1.16693	54910	HMDB0000913		160637	Neg	Tyrosine Metabolism	Amino Acid
(16 or 17)-methylstearate (a19:0 or i19:0)	CHEU - CHUU	15 Mo	-0.400103	0.193568	847.787	-2.06698	0.0390386	Group3	LM	FALSE	0.40689	NS	0.670251	38296	HMDB0037397		3083779	Neg	Fatty Acid, Branched	Lipid
kynurenine	CHEU - CHUU	12 Mo	0.40033	0.193681	792.913	2.06695	0.0390628	Group3	LM	FALSE	0.40689	NS	1.49232	15140	HMDB0000684	C00328	161166	Pos Early	Tryptophan Metabolism	Amino Acid
myristoyl-linoleoyl-glycerol (14:0/18:2) [1]*	CHEU - CHUU	4 Mo	-0.464663	0.224949	778.623	-2.06564	0.039193	Group3	LM	FALSE	0.407663	NS	0.628347	57407	HMDB0007016		14275352	Pos Late	Diacylglycerol	Lipid
2'-O-methylcytidine	CHEU - CHUU	9 Mo	0.344444	0.166869	800.702	2.06416	0.0393241	Group3	LM	FALSE	0.408323	NS	1.41121	57554			150971	Pos Early	Pyrimidine Metabolism, Cytidine containing	Nucleotide
oleoyl-arachidonoyl-glycerol (18:1/20:4) [1]*	CHEU - CHUU	9 Mo	-0.611039	0.296206	819.987	-2.06289	0.0394375	Group3	LM	FALSE	0.408323	NS	0.542786	54960	HMDB0007228		9543786	Pos Late	Diacylglycerol	Lipid
dihomo-linolenate (20:3n3 or n6)	CHEU - CHUU	12 Mo	-0.436246	0.211509	835.025	-2.06254	0.0394653	Group3	LM	FALSE	0.408323	NS	0.646459	35718	HMDB0002925	C03242	5280581	Neg	Long Chain Polyunsaturated Fatty Acid (n3 and n6)	Lipid
taurochenodeoxycholate	CHEU - CHUU	18 Mo	0.226646	0.109895	831.545	2.06239	0.0394808	Group3	LM	FALSE	0.408323	NS	1.25439	18494	HMDB0000951	C05465	387316	Neg	Primary Bile Acid Metabolism	Lipid
X-23277	CHEU - CHUU	1 Mo	-0.496913	0.241164	768.261	-2.06048	0.0396889	Group3	LM	FALSE	0.409292	NS	0.608406	48973				Neg
N6,N6,N6-trimethyllysine	CHEU - CHUU	12 Mo	0.256208	0.124351	667.782	2.06035	0.0397517	Group3	LM	FALSE	0.409292	NS	1.29202	1498	HMDB0001325	C03793	440120	Pos Early	Lysine Metabolism	Amino Acid
mannose 6-phosphate	CHEU - CHUU	4.5 Mo	0.451777	0.219342	741.431	2.05969	0.0397763	Group3	LM	FALSE	0.409292	NS	1.5711	1469	HMDB0001078	C00275	439198	Polar	Fructose, Mannose and Galactose Metabolism	Carbohydrate
beta-alanine	CHEU - CHUU	4 Mo	0.206286	0.100147	670.383	2.05984	0.0397993	Group3	LM	FALSE	0.409292	NS	1.22911	55	HMDB0000056	C00099	239	Pos Early	Pyrimidine Metabolism, Uracil containing	Nucleotide
3-methyl-2-oxovalerate	CHEU - CHUU	12 Mo	-0.276594	0.13441	805.323	-2.05784	0.0399264	Group3	LM	FALSE	0.409319	NS	0.758362	15676	HMDB0000491	C03465,C06008,C00671	439286,440877	Neg	Leucine, Isoleucine and Valine Metabolism	Amino Acid
carnitine	CHEU - CHUU	6 Mo	0.198891	0.0966357	697.985	2.05815	0.0399466	Group3	LM	FALSE	0.409319	NS	1.22005	15500	HMDB0000062	C00487,C00308	288	Pos Early	Carnitine Metabolism	Lipid
dehydroepiandrosterone sulfate (DHEA-S)	CHEU - CHUU	18 Mo	0.588091	0.28585	816.213	2.05734	0.0399706	Group3	LM	FALSE	0.409319	NS	1.80055	32425	HMDB0001032	C04555	12594	Neg	Androgenic Steroids	Lipid
alpha-tocopherol	CHEU - CHUU	6 Mo	-0.38519	0.18734	815.573	-2.05611	0.0400899	Group3	LM	FALSE	0.409964	NS	0.680321	1561	HMDB0001893	C02477	86472	Pos Late	Tocopherol Metabolism	Cofactors and Vitamins
N-acetylglutamate	CHEU - CHUU	9 Mo	0.320661	0.156203	708.349	2.05285	0.040454	Group3	LM	FALSE	0.412787	NS	1.37804	15720	HMDB0001138	C00624	70914	Pos Early	Glutamate Metabolism	Amino Acid
N,N,N-trimethyl-5-aminovalerate	CHEU - CHUU	9 Mo	0.252611	0.123031	606.329	2.05322	0.0404793	Group3	LM	FALSE	0.412787	NS	1.28738	57687			14274897	Pos Early	Lysine Metabolism	Amino Acid
sphingomyelin (d18:1/22:1, d18:2/22:0, d16:1/24:1)*	CHEU - CHUU	6 Mo	-0.269938	0.1318	820.13	-2.04808	0.0408697	Group3	LM	FALSE	0.415371	NS	0.763427	48493	HMDB0012104			Pos Late	Sphingomyelins	Lipid
2-oleoyl-GPE (18:1)*	CHEU - CHUU	18 Mo	0.754	0.368164	830.894	2.048	0.0408739	Group3	LM	FALSE	0.415371	NS	2.12548	45455	HMDB11476			Neg	Lysophospholipid	Lipid
N(1)-acetylspermine	CHEU - CHUU	18 Mo	0.233088	0.113832	843.908	2.04765	0.0409038	Group3	LM	FALSE	0.415371	NS	1.26249	32360	HMDB0001186	C02567	496916	Pos Late	Polyamine Metabolism	Amino Acid
cytidine 5'-monophosphate (5'-CMP)	CHEU - CHUU	18 Mo	-1.1988	0.586086	833.947	-2.04544	0.0411252	Group3	LM	FALSE	0.416158	NS	0.301556	2372	HMDB0000095	C00055	6131	Pos Early	Pyrimidine Metabolism, Cytidine containing	Nucleotide
1-palmitoyl-2-arachidonoyl-GPE (16:0/20:4)*	CHEU - CHUU	6 Mo	-0.330083	0.161374	821.873	-2.04545	0.0411285	Group3	LM	FALSE	0.416158	NS	0.718864	52464	HMDB0005323	C05210	9546800	Pos Late	Phosphatidylethanolamine (PE)	Lipid
N-formylkynurenine	CHEU - CHUU	4 Mo	0.316623	0.154772	704.496	2.04574	0.0411528	Group3	LM	FALSE	0.416158	NS	1.37249	64334	HMDB01200	C15605,C02406,C02700	910	Pos Early	Tryptophan Metabolism	Amino Acid
stearoyl-arachidonoyl-glycerol (18:0/20:4) [2]*	CHEU - CHUU	12 Mo	-0.58487	0.286292	827.657	-2.04292	0.0413769	Group3	LM	FALSE	0.416262	NS	0.557178	57449	HMDB0007170		6438587	Pos Late	Diacylglycerol	Lipid
1-(1-enyl-palmitoyl)-2-palmitoyl-GPC (P-16:0/16:0)*	CHEU - CHUU	18 Mo	0.68236	0.33403	830.971	2.04281	0.0413866	Group3	LM	FALSE	0.416262	NS	1.97854	52716	HMDB0011206		11146967	Pos Late	Plasmalogen	Lipid
1-oleoylglycerol (18:1)	CHEU - CHUU	6 Mo	-0.467291	0.228754	835.609	-2.04276	0.0413891	Group3	LM	FALSE	0.416262	NS	0.626698	21184	HMDB0011567		5283468	Neg	Monoacylglycerol	Lipid
5-methyluridine (ribothymidine)	CHEU - CHUU	12 Mo	-0.363426	0.177876	740.582	-2.04314	0.0413918	Group3	LM	FALSE	0.416262	NS	0.69529	35136	HMDB0000884		445408	Neg	Pyrimidine Metabolism, Uracil containing	Nucleotide
lactosyl-N-stearoyl-sphingosine (d18:1/18:0)*	CHEU - CHUU	4 Mo	-0.432063	0.211697	644.807	-2.04095	0.0416624	Group3	LM	FALSE	0.418116	NS	0.649169	54980	HMDB0011591		10260120	Pos Late	Lactosylceramides (LCER)	Lipid
linoleoyl-docosahexaenoyl-glycerol (18:2/22:6) [2]*	CHEU - CHUU	12 Mo	-0.499816	0.24504	834.93	-2.03974	0.041691	Group3	LM	FALSE	0.418116	NS	0.606642	54950	HMDB0007266		9543899	Pos Late	Diacylglycerol	Lipid
cis-4-decenoate (10:1n6)*	CHEU - CHUU	6 Mo	-0.43199	0.211982	720.38	-2.03786	0.0419285	Group3	LM	FALSE	0.419866	NS	0.649216	62873	HMDB0004980		5282726	Neg	Medium Chain Fatty Acid	Lipid
hexadecatrienoate (16:3n3)	CHEU - CHUU	6 Mo	-0.739314	0.362952	807.967	-2.03695	0.0419808	Group3	LM	FALSE	0.419866	NS	0.477441	57651			91820460	Neg	Long Chain Polyunsaturated Fatty Acid (n3 and n6)	Lipid
3-indoxyl sulfate	CHEU - CHUU	4 Mo	0.2995	0.147066	615.846	2.0365	0.0421277	Group3	LM	FALSE	0.419916	NS	1.34918	27672	HMDB0000682		10258	Neg	Tryptophan Metabolism	Amino Acid
N2,N2-dimethylguanosine	CHEU - CHUU	18 Mo	0.284992	0.140025	848.344	2.0353	0.042131	Group3	LM	FALSE	0.419916	NS	1.32975	35137	HMDB0004824		135501639	Pos Early	Purine Metabolism, Guanine containing	Nucleotide
succinylcarnitine (C4-DC)	CHEU - CHUU	9 Mo	0.260924	0.128181	716.03	2.03559	0.0421589	Group3	LM	FALSE	0.419916	NS	1.29813	37058	HMDB0061717		71464481	Pos Early	TCA Cycle	Energy
cystine	CHEU - CHUU	6 Mo	-0.279552	0.137399	786.508	-2.0346	0.0422265	Group3	LM	FALSE	0.420015	NS	0.756122	56	HMDB0000192	C00491	67678	Pos Early	Methionine, Cysteine, SAM and Taurine Metabolism	Amino Acid
phosphatidylcholine (18:0/20:2, 20:0/18:2)*	CHEU - CHUU	18 Mo	0.997268	0.490509	831.62	2.03313	0.0423568	Group3	LM	FALSE	0.420267	NS	2.71087	53192	HMDB0008143,HMDB0008045			Pos Late	Phosphatidylcholine (PC)	Lipid
1-linoleoyl-GPS (18:2)*	CHEU - CHUU	1 Wk	0.423032	0.208065	781.819	2.03317	0.0423722	Group3	LM	FALSE	0.420267	NS	1.52658	43676				Neg	Lysophospholipid	Lipid
6'-sialyllactose	CHEU - CHUU	4 Mo	0.261118	0.128365	502.608	2.03418	0.0424584	Group3	LM	FALSE	0.420267	NS	1.29838	39795	HMDB0006569	G00265	643987	Polar	Disaccharides and Oligosaccharides	Carbohydrate
1-stearoyl-2-oleoyl-GPE (18:0/18:1)	CHEU - CHUU	18 Mo	0.44153	0.217384	831.22	2.03111	0.0425618	Group3	LM	FALSE	0.420267	NS	1.55509	42448	HMDB0008993		9546742	Pos Late	Phosphatidylethanolamine (PE)	Lipid
tryptophan	CHEU - CHUU	9 Mo	-0.321415	0.158227	740.023	-2.03135	0.0425761	Group3	LM	FALSE	0.420267	NS	0.725123	54	HMDB0000929	C00078	6305	Pos Early	Tryptophan Metabolism	Amino Acid
cystathionine	CHEU - CHUU	1 Mo	0.428062	0.210564	462.442	2.03293	0.0426305	Group3	LM	FALSE	0.420267	NS	1.53428	15705	HMDB0000099	C02291	439258	Pos Early	Methionine, Cysteine, SAM and Taurine Metabolism	Amino Acid
N1-methylguanosine	CHEU - CHUU	1 Wk	0.205526	0.101216	699.903	2.03057	0.042676	Group3	LM	FALSE	0.420267	NS	1.22817	31609	HMDB0001563		96373	Pos Early	Purine Metabolism, Guanine containing	Nucleotide
pyruvate	CHEU - CHUU	18 Mo	-0.602455	0.296838	842.682	-2.02957	0.0427136	Group3	LM	FALSE	0.420267	NS	0.547466	48990	HMDB0000243	C00022	1060	Polar	Glycolysis, Gluconeogenesis, and Pyruvate Metabolism	Carbohydrate
palmitoyl-myristoyl-glycerol (16:0/14:0) [1]*	CHEU - CHUU	9 Mo	-0.603695	0.297575	730.185	-2.02872	0.0428494	Group3	LM	FALSE	0.421035	NS	0.546787	61709	HMDB0007011		13734178	Pos Late	Diacylglycerol	Lipid
methyl-4-hydroxybenzoate	CHEU - CHUU	15 Mo	0.370367	0.182774	846.038	2.02636	0.043041	Group3	LM	FALSE	0.422069	NS	1.44827	34386	HMDB0032572	D01400	7456	Neg	Benzoate Metabolism	Xenobiotics
1-oleoyl-2-linoleoyl-GPE (18:1/18:2)*	CHEU - CHUU	6 Mo	-0.279227	0.137817	833.182	-2.02607	0.0430757	Group3	LM	FALSE	0.422069	NS	0.756368	52687	HMDB0005349		9546753	Pos Late	Phosphatidylethanolamine (PE)	Lipid
X-25212	CHEU - CHUU	18 Mo	-0.847239	0.418288	831.055	-2.02549	0.0431361	Group3	LM	FALSE	0.422069	NS	0.428596	62393				Pos Late
1-palmityl-GPE (O-16:0)*	CHEU - CHUU	18 Mo	0.153368	0.0757436	830.877	2.02484	0.0432035	Group3	LM	FALSE	0.422069	NS	1.16575	55007				Pos Late	Lysoplasmalogen	Lipid
stearidonate (18:4n3)	CHEU - CHUU	15 Mo	-0.724432	0.357869	848.014	-2.0243	0.0432526	Group3	LM	FALSE	0.422069	NS	0.4846	33969	HMDB0006547	C16300	5312508	Neg	Long Chain Polyunsaturated Fatty Acid (n3 and n6)	Lipid
spermidine	CHEU - CHUU	1 Mo	0.250788	0.123881	651.664	2.02443	0.0433337	Group3	LM	FALSE	0.422069	NS	1.28504	485	HMDB0001257	C00315	1102	Pos Early	Polyamine Metabolism	Amino Acid
1,5-anhydroglucitol (1,5-AG)	CHEU - CHUU	18 Mo	-0.208775	0.103301	847.384	-2.02103	0.0435906	Group3	LM	FALSE	0.422069	NS	0.811578	20675	HMDB0002712	C07326	64960	Neg	Glycolysis, Gluconeogenesis, and Pyruvate Metabolism	Carbohydrate
1,2-dipalmitoyl-GPE (16:0/16:0)*	CHEU - CHUU	12 Mo	-0.409061	0.202396	819.097	-2.0211	0.0435944	Group3	LM	FALSE	0.422069	NS	0.664273	57341	HMDB0008923		445468	Pos Late	Phosphatidylethanolamine (PE)	Lipid
1-stearoyl-2-arachidonoyl-GPE (18:0/20:4)	CHEU - CHUU	6 Mo	-0.271791	0.134492	818.543	-2.02087	0.0436186	Group3	LM	FALSE	0.422069	NS	0.762013	52447	HMDB0009003	C05210	5289133	Pos Late	Phosphatidylethanolamine (PE)	Lipid
aconitate [cis or trans]	CHEU - CHUU	12 Mo	-0.189408	0.0937449	712.952	-2.02046	0.0437095	Group3	LM	FALSE	0.422069	NS	0.827449	46173	HMDB0000958,HMDB000072	C004174,C02341	444212,643757	Neg	TCA Cycle	Energy
2'-O-methylcytidine	CHEU - CHUU	6 Mo	0.321046	0.158975	776.067	2.01947	0.0437813	Group3	LM	FALSE	0.422069	NS	1.37857	57554			150971	Pos Early	Pyrimidine Metabolism, Cytidine containing	Nucleotide
hexadecadienoate (16:2n6)	CHEU - CHUU	4 Mo	-0.385829	0.191085	741.944	-2.01915	0.0438309	Group3	LM	FALSE	0.422069	NS	0.679887	57652	HMDB0000477		13932172	Neg	Long Chain Polyunsaturated Fatty Acid (n3 and n6)	Lipid
oleoyl-arachidonoyl-glycerol (18:1/20:4) [1]*	CHEU - CHUU	4 Mo	-0.523122	0.25915	769.87	-2.0186	0.0438746	Group3	LM	FALSE	0.422069	NS	0.592667	54960	HMDB0007228		9543786	Pos Late	Diacylglycerol	Lipid
1-stearoyl-2-arachidonoyl-GPC (18:0/20:4)	CHEU - CHUU	6 Mo	-0.328702	0.162858	824.03	-2.01834	0.0438792	Group3	LM	FALSE	0.422069	NS	0.719857	42450	HMDB0008048		16219824	Pos Late	Phosphatidylcholine (PC)	Lipid
linoleoyl-arachidonoyl-glycerol (18:2/20:4) [2]*	CHEU - CHUU	6 Mo	-0.486899	0.241317	798.999	-2.01767	0.0439594	Group3	LM	FALSE	0.422069	NS	0.614529	54956	HMDB0007257		9543796	Pos Late	Diacylglycerol	Lipid
anserine	CHEU - CHUU	6 Mo	-0.458452	0.227281	815.108	-2.01712	0.0440108	Group3	LM	FALSE	0.422069	NS	0.632262	15747	HMDB0000194	C01262	112072	Pos Early	Histidine Metabolism	Amino Acid
N1-methyl-2-pyridone-5-carboxamide	CHEU - CHUU	9 Mo	0.353206	0.175136	794.734	2.01676	0.0440569	Group3	LM	FALSE	0.422069	NS	1.42362	40469	HMDB0004193	C05842	69698	Neg	Nicotinate and Nicotinamide Metabolism	Cofactors and Vitamins
1-dihomo-linolenylglycerol (20:3)	CHEU - CHUU	4 Mo	-0.483069	0.239538	787.369	-2.01667	0.0440689	Group3	LM	FALSE	0.422069	NS	0.616888	48341	HMDB0011577			Neg	Monoacylglycerol	Lipid
X-25790	CHEU - CHUU	12 Mo	0.41523	0.205938	819.35	2.01628	0.0440962	Group3	LM	FALSE	0.422069	NS	1.51472	63560				Pos Early
X-12411	CHEU - CHUU	9 Mo	0.413637	0.205007	546.535	2.01767	0.044114	Group3	LM	FALSE	0.422069	NS	1.51231	46616				Neg
3-methylcytidine	CHEU - CHUU	6 Mo	0.312189	0.154966	772.432	2.01456	0.0442972	Group3	LM	FALSE	0.423057	NS	1.36641	35132	HMDB0240577		14237477	Pos Early	Pyrimidine Metabolism, Cytidine containing	Nucleotide
guaiacol sulfate	CHEU - CHUU	15 Mo	0.682194	0.338919	849.871	2.01285	0.0444454	Group3	LM	FALSE	0.423057	NS	1.97821	46111	HMDB0060013		22473	Neg	Benzoate Metabolism	Xenobiotics
lactulose	CHEU - CHUU	15 Mo	0.289496	0.14384	647.55	2.01262	0.0445677	Group3	LM	FALSE	0.423057	NS	1.33575	20677	HMDB0000740	D00352,C07064	11333	Polar	Disaccharides and Oligosaccharides	Carbohydrate
X-12100	CHEU - CHUU	15 Mo	0.484981	0.241089	849.938	2.01163	0.0445743	Group3	LM	FALSE	0.423057	NS	1.62414	47687				Pos Early
tetradecadienoate (14:2)*	CHEU - CHUU	9 Mo	-0.473787	0.235497	780.777	-2.01186	0.0445776	Group3	LM	FALSE	0.423057	NS	0.62264	62850	HMDB0000560		5312409	Neg	Long Chain Polyunsaturated Fatty Acid (n3 and n6)	Lipid
phenylpropionylglycine	CHEU - CHUU	15 Mo	-0.443089	0.220304	821.97	-2.01126	0.0446236	Group3	LM	FALSE	0.423057	NS	0.64205	35434	HMDB0000860		152323	Pos Early	Benzoate Metabolism	Xenobiotics
linoleoyl-linolenoyl-glycerol (18:2/18:3) [1]*	CHEU - CHUU	12 Mo	-0.637878	0.317207	832.456	-2.01092	0.0446557	Group3	LM	FALSE	0.423057	NS	0.528412	54963	HMDB0007249		14275409	Pos Late	Diacylglycerol	Lipid
1-stearoyl-2-dihomo-linolenoyl-GPE (18:0/20:3n3 or 6)*	CHEU - CHUU	9 Mo	-0.313846	0.156091	837.332	-2.01065	0.0446821	Group3	LM	FALSE	0.423057	NS	0.730632	57336	HMDB0009002		52924903	Pos Late	Phosphatidylethanolamine (PE)	Lipid
linoleoylcarnitine (C18:2)*	CHEU - CHUU	18 Mo	0.481529	0.239564	830.558	2.01002	0.0447519	Group3	LM	FALSE	0.423073	NS	1.61855	46223	HMDB0006469		6450015	Pos Late	Fatty Acid Metabolism (Acyl Carnitine, Polyunsaturated)	Lipid
mannitol/sorbitol	CHEU - CHUU	18 Mo	-0.274014	0.136361	832.881	-2.00947	0.0448095	Group3	LM	FALSE	0.423073	NS	0.760322	46142	HMDB0000247,HMDB0000765	C00392,C00794	5780,6251	Polar	Fructose, Mannose and Galactose Metabolism	Carbohydrate
1,2-dipalmitoyl-GPE (16:0/16:0)*	CHEU - CHUU	18 Mo	0.656336	0.326783	830.617	2.00848	0.0449159	Group3	LM	FALSE	0.423073	NS	1.92772	57341	HMDB0008923		445468	Pos Late	Phosphatidylethanolamine (PE)	Lipid
N-lactoyl phenylalanine	CHEU - CHUU	15 Mo	0.0334369	0.0166485	850	2.0084	0.0449162	Group3	LM	FALSE	0.423073	NS	1.034	64881				Neg	Lactoyl Amino Acid	Amino Acid
adenine	CHEU - CHUU	9 Mo	0.318814	0.158782	803.23	2.00787	0.0449917	Group3	LM	FALSE	0.423236	NS	1.3755	554	HMDB0000034	C00147	190	Pos Early	Purine Metabolism, Adenine containing	Nucleotide
1-myristoylglycerol (14:0)	CHEU - CHUU	18 Mo	-1.04539	0.520857	830.671	-2.00707	0.0450662	Group3	LM	FALSE	0.42339	NS	0.351553	35625	HMDB0011561	C01885	10957631	Neg	Monoacylglycerol	Lipid
alpha-tocotrienol	CHEU - CHUU	4 Mo	-0.505944	0.252267	752.386	-2.00559	0.0452574	Group3	LM	FALSE	0.424449	NS	0.602936	37502	HMDB0006327	C14153	5282347	Pos Late	Tocopherol Metabolism	Cofactors and Vitamins
1-stearoyl-2-arachidonoyl-GPC (18:0/20:4)	CHEU - CHUU	18 Mo	0.581579	0.290077	833.02	2.00491	0.0452955	Group3	LM	FALSE	0.424449	NS	1.78886	42450	HMDB0008048		16219824	Pos Late	Phosphatidylcholine (PC)	Lipid
sphingomyelin (d18:1/17:0, d17:1/18:0, d19:1/16:0)	CHEU - CHUU	9 Mo	-0.356907	0.178153	832.048	-2.00338	0.0454606	Group3	LM	FALSE	0.425448	NS	0.699837	52615	HMDB0240620,HMDB0240609,HMDB0240622		46891763	Pos Late	Sphingomyelins	Lipid
erythronate*	CHEU - CHUU	4 Mo	0.123551	0.0616953	597.342	2.0026	0.0456722	Group3	LM	FALSE	0.426323	NS	1.13151	42420	HMDB0000613		2781043	Polar	Aminosugar Metabolism	Carbohydrate
UDP-N-acetylglucosamine/galactosamine	CHEU - CHUU	15 Mo	-0.722421	0.361006	849.134	-2.00113	0.0456961	Group3	LM	FALSE	0.426323	NS	0.485575	46148	HMDB0000304,HMDB0000290	C00203,C00043	44576,1167	Neg	Nucleotide Sugar	Carbohydrate
sphingomyelin (d18:1/17:0, d17:1/18:0, d19:1/16:0)	CHEU - CHUU	6 Mo	-0.338493	0.169168	819.591	-2.00093	0.0457297	Group3	LM	FALSE	0.426323	NS	0.712844	52615	HMDB0240620,HMDB0240609,HMDB0240622		46891763	Pos Late	Sphingomyelins	Lipid
3-hydroxy-4-methylpyridine sulfate	CHEU - CHUU	15 Mo	0.273157	0.13661	846.04	1.99954	0.0458693	Group3	LM	FALSE	0.426724	NS	1.31411	63231				Neg	Chemical	Xenobiotics
LAHSA (18:2/OH-18:0)*	CHEU - CHUU	18 Mo	0.913282	0.457012	838.405	1.99837	0.0459986	Group3	LM	FALSE	0.426724	NS	2.49249	57390				Pos Late	Fatty Acid Hydroxyl Fatty Acid	Lipid
X-25955	CHEU - CHUU	1 Wk	-0.384299	0.192269	675.419	-1.99876	0.0460347	Group3	LM	FALSE	0.426724	NS	0.680928	63906				Pos Early
phenylalanine	CHEU - CHUU	4 Mo	0.167118	0.0836205	692.488	1.99853	0.04605	Group3	LM	FALSE	0.426724	NS	1.18189	64	HMDB0000159	C00079	6140	Pos Early	Phenylalanine Metabolism	Amino Acid
stachydrine	CHEU - CHUU	18 Mo	1.03557	0.518409	830.834	1.99759	0.0460866	Group3	LM	FALSE	0.426724	NS	2.81671	34384	HMDB0004827	C10172	115244	Pos Early	Food Component/Plant	Xenobiotics
3-hydroxydecanoate	CHEU - CHUU	4 Mo	-0.3536	0.177012	742.437	-1.9976	0.0461244	Group3	LM	FALSE	0.426724	NS	0.702156	22053	HMDB0002203		26612	Neg	Fatty Acid, Monohydroxy	Lipid
sphingomyelin (d18:1/14:0, d16:1/16:0)*	CHEU - CHUU	12 Mo	-0.293235	0.1469	815.343	-1.99616	0.0462492	Group3	LM	FALSE	0.426913	NS	0.745847	42463	HMDB0012097		11433862	Pos Late	Sphingomyelins	Lipid
2S,3R-dihydroxybutyrate	CHEU - CHUU	4 Mo	0.426557	0.213709	681.993	1.99597	0.0463346	Group3	LM	FALSE	0.426913	NS	1.53197	62950	HMDB0002453		10964471	Polar	Fatty Acid, Dihydroxy	Lipid
pyridoxamine	CHEU - CHUU	1 Mo	0.524848	0.262961	634.923	1.99592	0.0463695	Group3	LM	FALSE	0.426913	NS	1.6902	2150	HMDB0001431	C00534	1052	Pos Early	Vitamin B6 Metabolism	Cofactors and Vitamins
1-stearoyl-2-docosapentaenoyl-GPE (18:0/22:5n3)*	CHEU - CHUU	6 Mo	-0.389782	0.195369	777.92	-1.99511	0.0463794	Group3	LM	FALSE	0.426913	NS	0.677204	57337	HMDB0009011		53479612	Pos Late	Phosphatidylethanolamine (PE)	Lipid
palmitoylcarnitine (C16)	CHEU - CHUU	18 Mo	0.70395	0.353205	832.923	1.99304	0.0465832	Group3	LM	FALSE	0.427329	NS	2.02172	44681	HMDB0000222	C02990	461	Pos Late	Fatty Acid Metabolism (Acyl Carnitine, Long Chain Saturated)	Lipid
glutamine conjugate of C6H10O2 (2)*	CHEU - CHUU	15 Mo	-0.102307	0.0513437	848.9	-1.99259	0.0466256	Group3	LM	FALSE	0.427329	NS	0.902752	63660				Neg	Partially Characterized Molecules	Partially Characterized Molecules
1-palmityl-2-arachidonoyl-GPC (O-16:0/20:4)*	CHEU - CHUU	18 Mo	0.746959	0.375057	831.891	1.99159	0.0467427	Group3	LM	FALSE	0.427329	NS	2.11057	52718	HMDB0007982		10747814	Pos Late	Plasmalogen	Lipid
X-12216	CHEU - CHUU	4 Mo	0.412381	0.206884	496.205	1.99329	0.0467763	Group3	LM	FALSE	0.427329	NS	1.51041	46613				Neg
3-methylxanthine	CHEU - CHUU	4.5 Mo	-0.205505	0.103214	838.376	-1.99105	0.0467994	Group3	LM	FALSE	0.427329	NS	0.814236	32445	HMDB0001886	C16357	70639	Neg	Xanthine Metabolism	Xenobiotics
N,N,N-trimethyl-5-aminovalerate	CHEU - CHUU	1 Mo	0.21333	0.10701	438.651	1.99356	0.0468194	Group3	LM	FALSE	0.427329	NS	1.23779	57687			14274897	Pos Early	Lysine Metabolism	Amino Acid
5-hydroxydecanoate	CHEU - CHUU	15 Mo	-0.346049	0.173834	848.633	-1.99069	0.0468354	Group3	LM	FALSE	0.427329	NS	0.707478	43011	HMDB0040329		1825	Neg	Fatty Acid, Monohydroxy	Lipid
2,6-dihydroxybenzoic acid	CHEU - CHUU	6 Mo	0.269953	0.135645	601.216	1.99014	0.0470275	Group3	LM	FALSE	0.428427	NS	1.3099	63042	HMDB0013676		9338	Polar	Drug - Topical Agents	Xenobiotics
carotene diol (3)	CHEU - CHUU	12 Mo	-0.412576	0.207527	837.153	-1.98806	0.0471301	Group3	LM	FALSE	0.428427	NS	0.661943	57637				Pos Late	Vitamin A Metabolism	Cofactors and Vitamins
1-linoleoyl-GPC (18:2)	CHEU - CHUU	4 Mo	-0.500187	0.251578	795.017	-1.9882	0.0471322	Group3	LM	FALSE	0.428427	NS	0.606417	34419	HMDB0010386	C04100	11988421	Pos Late	Lysophospholipid	Lipid
beta-alanine	CHEU - CHUU	15 Mo	0.30287	0.15254	849.997	1.98551	0.0474088	Group3	LM	FALSE	0.430404	NS	1.35374	55	HMDB0000056	C00099	239	Pos Early	Pyrimidine Metabolism, Uracil containing	Nucleotide
pyridoxamine	CHEU - CHUU	4 Mo	-0.553649	0.278896	684.952	-1.98514	0.047527	Group3	LM	FALSE	0.430785	NS	0.574848	2150	HMDB0001431	C00534	1052	Pos Early	Vitamin B6 Metabolism	Cofactors and Vitamins
1-stearoyl-2-linoleoyl-GPS (18:0/18:2)	CHEU - CHUU	6 Mo	-0.245221	0.123625	826.286	-1.98359	0.0476324	Group3	LM	FALSE	0.430785	NS	0.782532	53009			9547091	Pos Late	Phosphatidylserine (PS)	Lipid
2-aminoadipate	CHEU - CHUU	1 Mo	0.298629	0.150443	553.858	1.985	0.0476377	Group3	LM	FALSE	0.430785	NS	1.34801	6146	HMDB0000510	C00956	92136	Polar	Lysine Metabolism	Amino Acid
threonine	CHEU - CHUU	6 Mo	-0.210133	0.105962	684.809	-1.98308	0.0477571	Group3	LM	FALSE	0.430785	NS	0.810477	1284	HMDB0000167	C00188	6288	Pos Early	Glycine, Serine and Threonine Metabolism	Amino Acid
N1-methylinosine	CHEU - CHUU	1 Wk	0.220767	0.111293	551.88	1.98365	0.0477897	Group3	LM	FALSE	0.430785	NS	1.24703	48351	HMDB0002721		650095	Pos Early	Purine Metabolism, (Hypo)Xanthine/Inosine containing	Nucleotide
glucuronate	CHEU - CHUU	18 Mo	-0.337018	0.170045	846.061	-1.98193	0.0478098	Group3	LM	FALSE	0.430785	NS	0.713896	15443	HMDB0000127	C16245	441478,23677976,94715,65041,444791	Polar	Aminosugar Metabolism	Carbohydrate
2-dihomo-linoleoylglycerol (20:2)*	CHEU - CHUU	15 Mo	-0.57026	0.287801	846.467	-1.98144	0.0478651	Group3	LM	FALSE	0.430785	NS	0.565379	62450				Neg	Monoacylglycerol	Lipid
lignoceroyl sphingomyelin (d18:1/24:0)	CHEU - CHUU	18 Mo	0.434575	0.219469	831.146	1.98011	0.0480201	Group3	LM	FALSE	0.431647	NS	1.54431	57330	HMDB0011697			Pos Late	Sphingomyelins	Lipid
retinol (vitamin A)	CHEU - CHUU	4 Mo	-0.367061	0.185434	775.481	-1.97947	0.0481158	Group3	LM	FALSE	0.431789	NS	0.692767	1806	HMDB0000305	C00473	445354	Pos Late	Vitamin A Metabolism	Cofactors and Vitamins
3-(4-hydroxyphenyl)lactate	CHEU - CHUU	6 Mo	0.234498	0.118471	720.289	1.97937	0.0481544	Group3	LM	FALSE	0.431789	NS	1.26427	32197	HMDB0000755	C03672	9378	Neg	Tyrosine Metabolism	Amino Acid
sarcosine	CHEU - CHUU	1 Wk	0.394908	0.1996	599.43	1.9785	0.0483293	Group3	LM	FALSE	0.432305	NS	1.48425	1516	HMDB0000271	C00213	1088	Pos Early	Glycine, Serine and Threonine Metabolism	Amino Acid
glucuronate	CHEU - CHUU	15 Mo	-0.283046	0.143177	842.35	-1.9769	0.0483789	Group3	LM	FALSE	0.432305	NS	0.753485	15443	HMDB0000127	C16245	441478,23677976,94715,65041,444791	Polar	Aminosugar Metabolism	Carbohydrate
3-phosphoserine	CHEU - CHUU	1 Wk	0.540874	0.273601	560.932	1.97687	0.0485452	Group3	LM	FALSE	0.432305	NS	1.71751	543	HMDB0001721,HMDB0000272	C01005,C02532	68841	Pos Early	Glycine, Serine and Threonine Metabolism	Amino Acid
4-vinylphenol sulfate	CHEU - CHUU	15 Mo	0.497015	0.251616	845.869	1.97529	0.0485595	Group3	LM	FALSE	0.432305	NS	1.64381	36098	HMDB0062775	C05627	6426766	Neg	Benzoate Metabolism	Xenobiotics
1-linoleoyl-GPC (18:2)	CHEU - CHUU	9 Mo	-0.569565	0.288441	830.882	-1.97463	0.0486409	Group3	LM	FALSE	0.432305	NS	0.565772	34419	HMDB0010386	C04100	11988421	Pos Late	Lysophospholipid	Lipid
nicotinamide adenine dinucleotide (NAD+)	CHEU - CHUU	15 Mo	-0.566253	0.286788	846.8	-1.97447	0.0486534	Group3	LM	FALSE	0.432305	NS	0.567649	5278		C00003	5892	Neg	Nicotinate and Nicotinamide Metabolism	Cofactors and Vitamins
lactosyl-N-behenoyl-sphingosine (d18:1/22:0)*	CHEU - CHUU	4.5 Mo	-0.437063	0.221385	810.55	-1.97422	0.0486956	Group3	LM	FALSE	0.432305	NS	0.645931	57422	HMDB0011594		44260143	Pos Late	Lactosylceramides (LCER)	Lipid
docosapentaenoate (n6 DPA; 22:5n6)	CHEU - CHUU	6 Mo	0.503019	0.254817	762.511	1.97404	0.0487379	Group3	LM	FALSE	0.432305	NS	1.65371	37478	HMDB0001976	C16513	6441454	Neg	Long Chain Polyunsaturated Fatty Acid (n3 and n6)	Lipid
ribonate	CHEU - CHUU	4 Mo	0.1217	0.0616202	511.587	1.975	0.0488049	Group3	LM	FALSE	0.432305	NS	1.12942	27731	HMDB0000867	C01685	5460677	Polar	Pentose Metabolism	Carbohydrate
ribitol	CHEU - CHUU	4.5 Mo	-0.153005	0.077591	785.943	-1.97194	0.0489668	Group3	LM	FALSE	0.432305	NS	0.858126	15772	HMDB0002917,HMDB0001851,HMDB0000568,HMDB0000508	C00379,C01904,C00474,C00532	6912	Polar	Pentose Metabolism	Carbohydrate
1-oleoylglycerol (18:1)	CHEU - CHUU	4 Mo	-0.413276	0.209625	825.234	-1.9715	0.0490004	Group3	LM	FALSE	0.432305	NS	0.66148	21184	HMDB0011567		5283468	Neg	Monoacylglycerol	Lipid
X-21351	CHEU - CHUU	4 Mo	-0.315209	0.159798	542.864	-1.97255	0.0490543	Group3	LM	FALSE	0.432305	NS	0.729637	46396				Neg
palmitoyl-docosahexaenoyl-glycerol (16:0/22:6) [1]*	CHEU - CHUU	15 Mo	-0.710289	0.360535	846.51	-1.97009	0.0491531	Group3	LM	FALSE	0.432305	NS	0.491502	57373	HMDB0007121		9543827	Pos Late	Diacylglycerol	Lipid
phenylacetylglutamine	CHEU - CHUU	4 Mo	0.367022	0.186235	649.694	1.97075	0.0491768	Group3	LM	FALSE	0.432305	NS	1.44343	35126	HMDB0006344	C04148	92258	Pos Early	Acetylated Peptides	Peptide
hexadecatrienoate (16:3n3)	CHEU - CHUU	12 Mo	-0.773992	0.392909	830.519	-1.9699	0.0491817	Group3	LM	FALSE	0.432305	NS	0.461168	57651			91820460	Neg	Long Chain Polyunsaturated Fatty Acid (n3 and n6)	Lipid
1-stearoyl-2-dihomo-linolenoyl-GPC (18:0/20:3n3 or 6)*	CHEU - CHUU	18 Mo	0.627393	0.318569	834.871	1.96941	0.0492366	Group3	LM	FALSE	0.432305	NS	1.87272	52629	HMDB0008047			Pos Late	Phosphatidylcholine (PC)	Lipid
3-hydroxylaurate	CHEU - CHUU	4 Mo	-0.358877	0.182226	736.227	-1.9694	0.0492813	Group3	LM	FALSE	0.432305	NS	0.69846	32457	HMDB0000387		94216	Neg	Fatty Acid, Monohydroxy	Lipid
2-O-methylascorbic acid	CHEU - CHUU	6 Mo	0.196021	0.0995851	730.929	1.96837	0.0494025	Group3	LM	FALSE	0.432305	NS	1.21655	63990	HMDB0240294		54726398	Polar	Ascorbate and Aldarate Metabolism	Cofactors and Vitamins
1-stearoyl-2-docosapentaenoyl-GPE (18:0/22:5n6)*	CHEU - CHUU	6 Mo	-0.376021	0.191122	768.195	-1.96744	0.049492	Group3	LM	FALSE	0.432305	NS	0.686588	57338	HMDB0009010		53479611	Pos Late	Phosphatidylethanolamine (PE)	Lipid
cis-urocanate	CHEU - CHUU	15 Mo	0.738005	0.375169	848.364	1.96713	0.0494939	Group3	LM	FALSE	0.432305	NS	2.09176	40410	HMDB0034174		1549103	Pos Early	Histidine Metabolism	Amino Acid
glutamine_degradant*	CHEU - CHUU	6 Mo	0.340068	0.172627	423.339	1.96996	0.0494945	Group3	LM	FALSE	0.432305	NS	1.40504	46225				Pos Early	Partially Characterized Molecules	Partially Characterized Molecules
heptadecatrienoate (17:3)*	CHEU - CHUU	6 Mo	-0.458901	0.233337	804.109	-1.96669	0.0495623	Group3	LM	FALSE	0.432305	NS	0.631978	62383		C16344	16061034	Neg	Long Chain Polyunsaturated Fatty Acid (n3 and n6)	Lipid
palmitoyl-oleoyl-glycerol (16:0/18:1) [1]*	CHEU - CHUU	6 Mo	-0.750306	0.381505	767.873	-1.9667	0.0495776	Group3	LM	FALSE	0.432305	NS	0.472222	54943	HMDB0007102	C13861	5282283	Pos Late	Diacylglycerol	Lipid
10-nonadecenoate (19:1n9)	CHEU - CHUU	15 Mo	-0.476353	0.242506	846.357	-1.96429	0.049823	Group3	LM	FALSE	0.433751	NS	0.621044	33972	HMDB0013622		5312513	Neg	Long Chain Monounsaturated Fatty Acid	Lipid
xanthine	CHEU - CHUU	6 Mo	-0.582147	0.296395	805.247	-1.9641	0.0498627	Group3	LM	FALSE	0.433751	NS	0.558697	3147	HMDB0000292	C00385	1188	Pos Early	Purine Metabolism, (Hypo)Xanthine/Inosine containing	Nucleotide
phosphate	CHEU - CHUU	9 Mo	-0.120018	0.0611328	774.189	-1.96323	0.0499769	Group3	LM	FALSE	0.434197	NS	0.886905	42109	HMDB0001429	C00009	1061	Neg	Oxidative Phosphorylation	Energy
hexanoylcarnitine (C6)	CHEU - CHUU	15 Mo	0.256207	0.130553	849.967	1.96247	0.0500331	Group3	LM	FALSE	0.434197	NS	1.29202	32328	HMDB0000756		6426853	Pos Early	Fatty Acid Metabolism (Acyl Carnitine, Medium Chain)	Lipid
X-25420	CHEU - CHUU	15 Mo	-0.71138	0.362678	847.012	-1.96147	0.0501518	Group3	LM	FALSE	0.434455	NS	0.490966	62717				Pos Early
dihomo-linolenate (20:3n3 or n6)	CHEU - CHUU	4 Mo	-0.351602	0.179294	792.286	-1.96104	0.0502245	Group3	LM	FALSE	0.434455	NS	0.70356	35718	HMDB0002925	C03242	5280581	Neg	Long Chain Polyunsaturated Fatty Acid (n3 and n6)	Lipid
sphingomyelin (d18:1/21:0, d17:1/22:0, d16:1/23:0)*	CHEU - CHUU	6 Mo	-0.272524	0.138999	826.014	-1.96061	0.0502599	Group3	LM	FALSE	0.434455	NS	0.761455	52495	HMDB0240619,HMDB0240611,HMDB0240621			Pos Late	Sphingomyelins	Lipid
4-methyl-2-oxopentanoate	CHEU - CHUU	4.5 Mo	-0.358542	0.182899	769.849	-1.96033	0.0503178	Group3	LM	FALSE	0.434455	NS	0.698694	22116	HMDB0000695	C00233	70	Neg	Leucine, Isoleucine and Valine Metabolism	Amino Acid
1-heptadecenoylglycerol (17:1)*	CHEU - CHUU	6 Mo	-0.552747	0.282075	825.281	-1.95958	0.0503813	Group3	LM	FALSE	0.434455	NS	0.575367	62449				Neg	Monoacylglycerol	Lipid
stearate (18:0)	CHEU - CHUU	15 Mo	-0.20306	0.103646	846.6	-1.95917	0.0504208	Group3	LM	FALSE	0.434455	NS	0.816229	1358	HMDB0000827	C01530	5281	Neg	Long Chain Saturated Fatty Acid	Lipid
glutamine_degradant*	CHEU - CHUU	4 Mo	0.324134	0.165253	370.582	1.96144	0.0505762	Group3	LM	FALSE	0.435278	NS	1.38283	46225				Pos Early	Partially Characterized Molecules	Partially Characterized Molecules
phosphoethanolamine	CHEU - CHUU	4.5 Mo	0.243949	0.124698	804.819	1.95631	0.0507736	Group3	LM	FALSE	0.436461	NS	1.27628	1600	HMDB0000224	C00346	1015	Neg	Phospholipid Metabolism	Lipid
N6-acetyllysine	CHEU - CHUU	4.5 Mo	0.25402	0.12993	672.076	1.95505	0.0509916	Group3	LM	FALSE	0.436772	NS	1.2892	36752	HMDB0000206	C02727	92832	Neg	Lysine Metabolism	Amino Acid
13-HODE + 9-HODE	CHEU - CHUU	9 Mo	-0.405155	0.207323	818.354	-1.95423	0.0510148	Group3	LM	FALSE	0.436772	NS	0.666873	37752	HMDB0004670,HMDB0004667	C14767,C14762	5312830,5282945,1424,5282947,5282944	Neg	Fatty Acid, Monohydroxy	Lipid
retinol (vitamin A)	CHEU - CHUU	15 Mo	-0.572781	0.293139	846.761	-1.95396	0.0510353	Group3	LM	FALSE	0.436772	NS	0.563955	1806	HMDB0000305	C00473	445354	Pos Late	Vitamin A Metabolism	Cofactors and Vitamins
1,2-dipalmitoyl-GPE (16:0/16:0)*	CHEU - CHUU	6 Mo	-0.366116	0.187364	788.654	-1.95404	0.0510497	Group3	LM	FALSE	0.436772	NS	0.693422	57341	HMDB0008923		445468	Pos Late	Phosphatidylethanolamine (PE)	Lipid
palmitoleate (16:1n7)	CHEU - CHUU	6 Mo	-0.421864	0.215988	784.778	-1.95318	0.051153	Group3	LM	FALSE	0.437142	NS	0.655823	33447	HMDB0003229	C08362	445638	Neg	Long Chain Monounsaturated Fatty Acid	Lipid
hydroxyasparagine**	CHEU - CHUU	4 Mo	0.284624	0.145777	638.532	1.95246	0.0513205	Group3	LM	FALSE	0.437285	NS	1.32926	62060	HMDB32332	C20631	15991574	Pos Early	Alanine and Aspartate Metabolism	Amino Acid
X-25212	CHEU - CHUU	1 Mo	-0.398122	0.203982	755.313	-1.95175	0.0513372	Group3	LM	FALSE	0.437285	NS	0.67158	62393				Pos Late
N-acetylglutamine	CHEU - CHUU	4 Mo	0.342957	0.175606	526.722	1.95299	0.0513499	Group3	LM	FALSE	0.437285	NS	1.40911	33943	HMDB0006029	C02716	182230	Pos Early	Glutamate Metabolism	Amino Acid
cholate	CHEU - CHUU	9 Mo	0.313918	0.160979	778.729	1.95005	0.0515288	Group3	LM	FALSE	0.438296	NS	1.36878	22842	HMDB0000619	C00695	221493	Neg	Primary Bile Acid Metabolism	Lipid
caprate (10:0)	CHEU - CHUU	6 Mo	-0.388755	0.199446	771.966	-1.94917	0.0516364	Group3	LM	FALSE	0.438699	NS	0.677901	1642	HMDB0000511	C01571	2969	Neg	Medium Chain Fatty Acid	Lipid
diacylglycerol (14:0/18:1, 16:0/16:1) [1]*	CHEU - CHUU	9 Mo	-0.768735	0.39451	788.755	-1.94858	0.0516995	Group3	LM	FALSE	0.438723	NS	0.463599	54953				Pos Late	Diacylglycerol	Lipid
2-myristoylglycerol (14:0)	CHEU - CHUU	4 Mo	-0.491363	0.252346	762.506	-1.94718	0.0518805	Group3	LM	FALSE	0.438916	NS	0.611792	34383	HMDB0011530		137938	Neg	Monoacylglycerol	Lipid
1-palmityl-2-palmitoyl-GPC (O-16:0/16:0)*	CHEU - CHUU	18 Mo	0.708921	0.364135	830.749	1.94686	0.0518877	Group3	LM	FALSE	0.438916	NS	2.0318	57332			145911	Pos Late	Plasmalogen	Lipid
3-(3-amino-3-carboxypropyl)uridine*	CHEU - CHUU	4.5 Mo	0.191032	0.0981138	748.548	1.94704	0.0519032	Group3	LM	FALSE	0.438916	NS	1.2105	62924			171198	Neg	Pyrimidine Metabolism, Uracil containing	Nucleotide
1,2-dipalmitoyl-GPC (16:0/16:0)	CHEU - CHUU	18 Mo	0.512985	0.263592	836.874	1.94613	0.0519732	Group3	LM	FALSE	0.438928	NS	1.67027	19130	HMDB0000564	D03585	452110	Pos Late	Phosphatidylcholine (PC)	Lipid
trans-4-hydroxyproline	CHEU - CHUU	1 Mo	0.249655	0.12827	682.552	1.94633	0.0520251	Group3	LM	FALSE	0.438928	NS	1.28358	32306	HMDB0000725	C01157	5810	Pos Early	Urea cycle; Arginine and Proline Metabolism	Amino Acid
1-stearoyl-2-arachidonoyl-GPS (18:0/20:4)	CHEU - CHUU	1 Wk	-0.471789	0.242501	675.981	-1.94551	0.0521274	Group3	LM	FALSE	0.439154	NS	0.623885	52235	HMDB0012383		24779545	Pos Late	Phosphatidylserine (PS)	Lipid
1-arachidonoyl-GPI (20:4)*	CHEU - CHUU	1 Wk	0.140982	0.0725023	823.675	1.94452	0.0521725	Group3	LM	FALSE	0.439154	NS	1.1514	34214	HMDB0061690		121596217	Neg	Lysophospholipid	Lipid
X-11850	CHEU - CHUU	9 Mo	0.406135	0.208928	604.618	1.9439	0.0523715	Group3	LM	FALSE	0.439887	NS	1.501	46507				Neg
1-linoleoylglycerol (18:2)	CHEU - CHUU	6 Mo	-0.535756	0.275805	813.571	-1.94252	0.0524191	Group3	LM	FALSE	0.439887	NS	0.585227	27447	HMDB0011568		5283469	Neg	Monoacylglycerol	Lipid
N-acetyl-isoputreanine	CHEU - CHUU	18 Mo	0.300984	0.154969	849.927	1.94222	0.0524408	Group3	LM	FALSE	0.439887	NS	1.35119	62309			131802901	Pos Early	Polyamine Metabolism	Amino Acid
heptadecatrienoate (17:3)*	CHEU - CHUU	18 Mo	-0.796315	0.410487	830.656	-1.93993	0.0527265	Group3	LM	FALSE	0.441562	NS	0.450988	62383		C16344	16061034	Neg	Long Chain Polyunsaturated Fatty Acid (n3 and n6)	Lipid
trans-4-hydroxyproline	CHEU - CHUU	18 Mo	0.495403	0.255521	831.452	1.93879	0.0528645	Group3	LM	FALSE	0.441562	NS	1.64116	32306	HMDB0000725	C01157	5810	Pos Early	Urea cycle; Arginine and Proline Metabolism	Amino Acid
lactosyl-N-nervonoyl-sphingosine (d18:1/24:1)*	CHEU - CHUU	1 Wk	-0.430804	0.222086	607.53	-1.93981	0.0528655	Group3	LM	FALSE	0.441562	NS	0.649986	57370	HMDB0004872			Pos Late	Lactosylceramides (LCER)	Lipid
lactobionate	CHEU - CHUU	15 Mo	-0.296722	0.153052	813.538	-1.9387	0.0528832	Group3	LM	FALSE	0.441562	NS	0.743251	20685			7314	Polar	Disaccharides and Oligosaccharides	Carbohydrate
1-palmitoyl-2-linoleoyl-GPC (16:0/18:2)	CHEU - CHUU	18 Mo	0.539321	0.278454	838.482	1.93684	0.0531006	Group3	LM	FALSE	0.44251	NS	1.71484	42446	HMDB0007973		5287971	Pos Late	Phosphatidylcholine (PC)	Lipid
3-hydroxyindolin-2-one	CHEU - CHUU	15 Mo	0.395702	0.204319	841.134	1.93669	0.0531182	Group3	LM	FALSE	0.44251	NS	1.48543	42561		C11130	6097	Pos Early	Food Component/Plant	Xenobiotics
sphingomyelin (d18:2/23:0, d18:1/23:1, d17:1/24:1)*	CHEU - CHUU	6 Mo	-0.324534	0.16762	818.999	-1.93613	0.0531961	Group3	LM	FALSE	0.442653	NS	0.722864	52435	HMDB0240634,HMDB0011696,HMDB0240614		134757653	Pos Late	Sphingomyelins	Lipid
1,2-dipalmitoyl-GPC (16:0/16:0)	CHEU - CHUU	6 Mo	-0.284056	0.146775	835.375	-1.93531	0.0532892	Group3	LM	FALSE	0.442921	NS	0.752724	19130	HMDB0000564	D03585	452110	Pos Late	Phosphatidylcholine (PC)	Lipid
X-22162	CHEU - CHUU	4.5 Mo	0.262149	0.13547	711.442	1.93512	0.053372	Group3	LM	FALSE	0.443104	NS	1.29972	47417				Pos Early
5-hydroxylysine	CHEU - CHUU	1 Wk	0.297603	0.153905	653.369	1.93369	0.0535832	Group3	LM	FALSE	0.443925	NS	1.34663	15685	HMDB0000450	C16741	3032849	Pos Early	Lysine Metabolism	Amino Acid
2'-deoxycytidine	CHEU - CHUU	12 Mo	0.390284	0.201994	798.525	1.93216	0.0536935	Group3	LM	FALSE	0.443925	NS	1.4774	15949	HMDB0000014	C00881	13711	Pos Early	Pyrimidine Metabolism, Cytidine containing	Nucleotide
linoleoyl-linoleoyl-glycerol (18:2/18:2) [2]*	CHEU - CHUU	4 Mo	-0.382525	0.197994	789.809	-1.932	0.0537171	Group3	LM	FALSE	0.443925	NS	0.682137	54969	HMDB0007248		9543729	Pos Late	Diacylglycerol	Lipid
palmitoyl-arachidonoyl-glycerol (16:0/20:4) [2]*	CHEU - CHUU	15 Mo	-0.609741	0.315712	846.435	-1.93132	0.053777	Group3	LM	FALSE	0.443925	NS	0.543492	54958	HMDB0007112		9543736	Pos Late	Diacylglycerol	Lipid
linoleoylcholine*	CHEU - CHUU	9 Mo	-0.308199	0.159605	786.609	-1.93101	0.0538404	Group3	LM	FALSE	0.443925	NS	0.734769	57463	HMDB0013213		53481656	Pos Late	Fatty Acid Metabolism (Acyl Choline)	Lipid
ceramide (d18:1/14:0, d16:1/16:0)*	CHEU - CHUU	6 Mo	-0.464044	0.240356	808.35	-1.93065	0.0538757	Group3	LM	FALSE	0.443925	NS	0.628736	57432	HMDB0240681,HMDB0011773			Pos Late	Ceramides	Lipid
1-dihomo-linoleoylglycerol (20:2)	CHEU - CHUU	1 Wk	-0.425612	0.220601	791.354	-1.92932	0.0540478	Group3	LM	FALSE	0.443925	NS	0.65337	35103				Neg	Monoacylglycerol	Lipid
N-acetylglutamate	CHEU - CHUU	4.5 Mo	0.309346	0.160354	733.874	1.92915	0.0540976	Group3	LM	FALSE	0.443925	NS	1.36253	15720	HMDB0001138	C00624	70914	Pos Early	Glutamate Metabolism	Amino Acid
ceramide (d18:1/14:0, d16:1/16:0)*	CHEU - CHUU	12 Mo	-0.501744	0.260206	830.735	-1.92825	0.0541642	Group3	LM	FALSE	0.443925	NS	0.605474	57432	HMDB0240681,HMDB0011773			Pos Late	Ceramides	Lipid
lactosyl-N-stearoyl-sphingosine (d18:1/18:0)*	CHEU - CHUU	12 Mo	-0.471109	0.244356	763.293	-1.92797	0.0542301	Group3	LM	FALSE	0.443925	NS	0.624309	54980	HMDB0011591		10260120	Pos Late	Lactosylceramides (LCER)	Lipid
X-21607	CHEU - CHUU	1 Mo	0.352285	0.182669	620.421	1.92854	0.0542436	Group3	LM	FALSE	0.443925	NS	1.42231	46674				Neg
X-15245	CHEU - CHUU	9 Mo	0.146095	0.0758019	826.275	1.92732	0.054282	Group3	LM	FALSE	0.443925	NS	1.15731	46661				Neg
N-acetylthreonine	CHEU - CHUU	9 Mo	0.139561	0.0723892	622.508	1.92793	0.0543189	Group3	LM	FALSE	0.443925	NS	1.14977	33939	HMDB0062557		152204	Polar	Glycine, Serine and Threonine Metabolism	Amino Acid
1-stearoyl-2-docosahexaenoyl-GPC (18:0/22:6)	CHEU - CHUU	18 Mo	0.649872	0.337252	831.271	1.92696	0.0543246	Group3	LM	FALSE	0.443925	NS	1.9153	52611	HMDB0008057		24778876	Pos Late	Phosphatidylcholine (PC)	Lipid
malate	CHEU - CHUU	18 Mo	-0.376084	0.195281	832.339	-1.92585	0.0544628	Group3	LM	FALSE	0.444	NS	0.686545	1303	HMDB0031518,HMDB0000156,HMDB0000744	C00149,C00711,C00497	525	Neg	TCA Cycle	Energy
linoleoyl-linoleoyl-glycerol (18:2/18:2) [2]*	CHEU - CHUU	1 Wk	-0.355537	0.184632	771.479	-1.92566	0.0545146	Group3	LM	FALSE	0.444	NS	0.700797	54969	HMDB0007248		9543729	Pos Late	Diacylglycerol	Lipid
1-stearoyl-2-linoleoyl-GPI (18:0/18:2)	CHEU - CHUU	6 Mo	-0.229747	0.119374	808.432	-1.9246	0.0546305	Group3	LM	FALSE	0.444	NS	0.794735	52468	HMDB0009809			Polar	Phosphatidylinositol (PI)	Lipid
alpha-hydroxyisovalerate	CHEU - CHUU	9 Mo	0.210365	0.109253	603.689	1.92549	0.054638	Group3	LM	FALSE	0.444	NS	1.23413	46537	HMDB0000407		99823	Polar	Leucine, Isoleucine and Valine Metabolism	Amino Acid
hypotaurine	CHEU - CHUU	1 Mo	0.343236	0.178192	488.054	1.92621	0.054658	Group3	LM	FALSE	0.444	NS	1.4095	590	HMDB0000965	C00519	107812	Pos Early	Methionine, Cysteine, SAM and Taurine Metabolism	Amino Acid
cis-4-decenoylcarnitine (C10:1)	CHEU - CHUU	1 Wk	-0.386727	0.200901	609.115	-1.92496	0.0546996	Group3	LM	FALSE	0.444	NS	0.679276	38178	HMDB0013205		57357170	Pos Late	Fatty Acid Metabolism (Acyl Carnitine, Monounsaturated)	Lipid
palmitoyl-docosahexaenoyl-glycerol (16:0/22:6) [1]*	CHEU - CHUU	9 Mo	-0.500696	0.2604	825.78	-1.92279	0.0548497	Group3	LM	FALSE	0.444722	NS	0.606109	57373	HMDB0007121		9543827	Pos Late	Diacylglycerol	Lipid
N-acetylneuraminate	CHEU - CHUU	4 Mo	0.137363	0.0714739	628.301	1.92187	0.0550741	Group3	LM	FALSE	0.445842	NS	1.14725	32377	HMDB0000230	C00270	439197	Polar	Aminosugar Metabolism	Carbohydrate
1-myristoyl-2-palmitoyl-GPC (14:0/16:0)	CHEU - CHUU	9 Mo	-0.348964	0.181723	834.115	-1.92031	0.0551598	Group3	LM	FALSE	0.445842	NS	0.705419	19258	HMDB0007869		129657	Pos Late	Phosphatidylcholine (PC)	Lipid
palmitoylcholine	CHEU - CHUU	18 Mo	-0.581947	0.303071	831.02	-1.92016	0.0551793	Group3	LM	FALSE	0.445842	NS	0.558809	52944	HMDB0240592		151731	Pos Late	Fatty Acid Metabolism (Acyl Choline)	Lipid
adrenate (22:4n6)	CHEU - CHUU	1 Wk	-0.281594	0.146695	818.308	-1.91959	0.0552571	Group3	LM	FALSE	0.445842	NS	0.75458	32980	HMDB0002226	C16527	5282844,5497181	Neg	Long Chain Polyunsaturated Fatty Acid (n3 and n6)	Lipid
4-guanidinobutanoate	CHEU - CHUU	4.5 Mo	0.405413	0.211195	734.509	1.91961	0.055294	Group3	LM	FALSE	0.445842	NS	1.49992	15681	HMDB0003464	C01035	500	Pos Early	Guanidino and Acetamido Metabolism	Amino Acid
heneicosapentaenoate (21:5n3)	CHEU - CHUU	15 Mo	-0.785488	0.409561	846.333	-1.91788	0.055463	Group3	LM	FALSE	0.446407	NS	0.455897	57658			11998573	Neg	Long Chain Polyunsaturated Fatty Acid (n3 and n6)	Lipid
X-25212	CHEU - CHUU	6 Mo	-0.45422	0.236843	810.71	-1.91781	0.0554867	Group3	LM	FALSE	0.446407	NS	0.634943	62393				Pos Late
lactosyl-N-arachidoyl-sphingosine (d18:1/20:0)*	CHEU - CHUU	9 Mo	-0.432829	0.225762	753.929	-1.91719	0.0555911	Group3	LM	FALSE	0.446753	NS	0.648671	57425	HMDB0011593	C01290	53481000	Pos Late	Lactosylceramides (LCER)	Lipid
X-18913	CHEU - CHUU	12 Mo	-0.366337	0.191326	828.139	-1.91472	0.0558719	Group3	LM	FALSE	0.448141	NS	0.693269	46695				Neg
beta-alanine	CHEU - CHUU	9 Mo	0.216512	0.113071	764.069	1.91483	0.0558869	Group3	LM	FALSE	0.448141	NS	1.24174	55	HMDB0000056	C00099	239	Pos Early	Pyrimidine Metabolism, Uracil containing	Nucleotide
cytosine	CHEU - CHUU	9 Mo	0.317961	0.166279	783.65	1.91222	0.0562125	Group3	LM	FALSE	0.449443	NS	1.37432	573	HMDB0000630	C00380	597	Pos Early	Pyrimidine Metabolism, Cytidine containing	Nucleotide
X-23278	CHEU - CHUU	1 Wk	-0.279049	0.14593	743.866	-1.91221	0.0562328	Group3	LM	FALSE	0.449443	NS	0.756503	48974				Neg
thioproline	CHEU - CHUU	4.5 Mo	-0.241603	0.126386	849.969	-1.91163	0.0562597	Group3	LM	FALSE	0.449443	NS	0.785368	53231	HMDB0062164		93176	Pos Early	Chemical	Xenobiotics
1-palmitoylglycerol (16:0)	CHEU - CHUU	18 Mo	-0.825682	0.432005	830.552	-1.91128	0.0563126	Group3	LM	FALSE	0.449443	NS	0.437936	21127	HMDB0011564		14900	Neg	Monoacylglycerol	Lipid
N1-methylinosine	CHEU - CHUU	15 Mo	0.335241	0.175454	847.313	1.91071	0.0563791	Group3	LM	FALSE	0.449443	NS	1.39828	48351	HMDB0002721		650095	Pos Early	Purine Metabolism, (Hypo)Xanthine/Inosine containing	Nucleotide
lactosyl-N-stearoyl-sphingosine (d18:1/18:0)*	CHEU - CHUU	1 Mo	-0.382557	0.200131	590.608	-1.91153	0.0564196	Group3	LM	FALSE	0.449443	NS	0.682115	54980	HMDB0011591		10260120	Pos Late	Lactosylceramides (LCER)	Lipid
1-(1-enyl-oleoyl)-GPE (P-18:1)*	CHEU - CHUU	15 Mo	0.460686	0.24146	846.859	1.90792	0.0567401	Group3	LM	FALSE	0.45081	NS	1.58516	44621				Pos Late	Lysoplasmalogen	Lipid
tiglylcarnitine (C5:1-DC)	CHEU - CHUU	18 Mo	0.702704	0.368416	830.931	1.90736	0.0568179	Group3	LM	FALSE	0.45081	NS	2.01921	35428	HMDB0002366		22833596	Pos Early	Leucine, Isoleucine and Valine Metabolism	Amino Acid
sphingomyelin (d18:2/23:0, d18:1/23:1, d17:1/24:1)*	CHEU - CHUU	9 Mo	-0.336669	0.176513	831.654	-1.90733	0.0568223	Group3	LM	FALSE	0.45081	NS	0.714145	52435	HMDB0240634,HMDB0011696,HMDB0240614		134757653	Pos Late	Sphingomyelins	Lipid
stearoyl-docosahexaenoyl-glycerol (18:0/22:6) [2]*	CHEU - CHUU	6 Mo	-0.498801	0.26152	797.303	-1.90731	0.0568389	Group3	LM	FALSE	0.45081	NS	0.607259	57368				Pos Late	Diacylglycerol	Lipid
tyrosine	CHEU - CHUU	4 Mo	0.178356	0.0935223	671.038	1.90709	0.0569354	Group3	LM	FALSE	0.451085	NS	1.19525	1299	HMDB0000158	C00082	6057	Pos Early	Tyrosine Metabolism	Amino Acid
N6-acetyllysine	CHEU - CHUU	6 Mo	0.232756	0.122138	600.138	1.90568	0.0571699	Group3	LM	FALSE	0.45245	NS	1.26207	36752	HMDB0000206	C02727	92832	Neg	Lysine Metabolism	Amino Acid
beta-hydroxyisovalerate	CHEU - CHUU	9 Mo	0.226781	0.11913	782.991	1.90364	0.057324	Group3	LM	FALSE	0.453177	NS	1.25455	12129	HMDB0000754		69362	Polar	Leucine, Isoleucine and Valine Metabolism	Amino Acid
umbelliferone sulfate	CHEU - CHUU	1 Wk	-0.147158	0.0773461	806.831	-1.90259	0.0574497	Group3	LM	FALSE	0.453198	NS	0.863158	48674	HMDB0240565		129659	Neg	Food Component/Plant	Xenobiotics
glycine	CHEU - CHUU	4.5 Mo	0.2461	0.129323	701.667	1.90299	0.0574511	Group3	LM	FALSE	0.453198	NS	1.27903	58	HMDB0000123	C00037	750	Pos Early	Glycine, Serine and Threonine Metabolism	Amino Acid
7-methylguanine	CHEU - CHUU	12 Mo	0.186938	0.0982798	680.098	1.9021	0.0575802	Group3	LM	FALSE	0.45326	NS	1.20555	35114	HMDB0000897	C02242	135398679	Pos Early	Purine Metabolism, Guanine containing	Nucleotide
ethyl beta-glucopyranoside	CHEU - CHUU	1 Mo	0.208518	0.10963	686.793	1.90202	0.0575872	Group3	LM	FALSE	0.45326	NS	1.23185	64131	HMDB0029968		121667	Neg	Food Component/Plant	Xenobiotics
cyclo(pro-val)	CHEU - CHUU	4 Mo	0.334602	0.175904	575.058	1.90219	0.0576458	Group3	LM	FALSE	0.45326	NS	1.39738	49795			98951	Pos Early	Dipeptide	Peptide
1-stearoyl-GPS (18:0)*	CHEU - CHUU	4 Mo	0.375272	0.197593	790.38	1.89921	0.0579006	Group3	LM	FALSE	0.453728	NS	1.45539	45966	HMDB0061698		74819135	Neg	Lysophospholipid	Lipid
5-methylthioadenosine (MTA)	CHEU - CHUU	9 Mo	0.339681	0.178859	786.252	1.89916	0.0579093	Group3	LM	FALSE	0.453728	NS	1.4045	1419	HMDB0001173	C00170	439176	Pos Early	Polyamine Metabolism	Amino Acid
4-acetaminophen sulfate	CHEU - CHUU	1 Wk	0.436033	0.229611	826.758	1.89901	0.0579117	Group3	LM	FALSE	0.453728	NS	1.54656	37475	HMDB0059911	C06804	83939	Neg	Drug - Analgesics, Anesthetics	Xenobiotics
1-palmitoyl-2-oleoyl-GPE (16:0/18:1)	CHEU - CHUU	6 Mo	-0.243778	0.128392	820.889	-1.8987	0.0579546	Group3	LM	FALSE	0.453728	NS	0.783662	19263	HMDB0005320		5283496	Pos Late	Phosphatidylethanolamine (PE)	Lipid
theanine	CHEU - CHUU	9 Mo	-0.729482	0.384351	799.833	-1.89796	0.0580614	Group3	LM	FALSE	0.454076	NS	0.482159	22206	HMDB0034365	C01047	439378	Pos Early	Food Component/Plant	Xenobiotics
cholesterol	CHEU - CHUU	18 Mo	0.431604	0.22757	833.522	1.89657	0.0582297	Group3	LM	FALSE	0.454904	NS	1.53972	63	HMDB0000067	C00187	5997,6432564,11025495	Pos Late	Sterol	Lipid
urate	CHEU - CHUU	9 Mo	0.164281	0.0866372	743.996	1.89619	0.0583222	Group3	LM	FALSE	0.455057	NS	1.17854	1604	HMDB0000289	C00366	1175	Neg	Purine Metabolism, (Hypo)Xanthine/Inosine containing	Nucleotide
imidazole lactate	CHEU - CHUU	15 Mo	0.250452	0.132109	742.327	1.8958	0.0583742	Group3	LM	FALSE	0.455057	NS	1.28461	15716	HMDB0002320	C05568	793	Pos Early	Histidine Metabolism	Amino Acid
caproate (6:0)	CHEU - CHUU	4 Mo	-0.302341	0.159578	760.099	-1.89463	0.0585209	Group3	LM	FALSE	0.455434	NS	0.739086	32489	HMDB0000535	C01585	8892	Neg	Medium Chain Fatty Acid	Lipid
1-arachidonylglycerol (20:4)	CHEU - CHUU	4 Mo	-0.413899	0.218529	788.036	-1.89402	0.0585886	Group3	LM	FALSE	0.455434	NS	0.661068	34397	HMDB11578	C13857	16019980,5282281	Neg	Monoacylglycerol	Lipid
fructose	CHEU - CHUU	1 Mo	-0.136039	0.0718295	732.871	-1.89391	0.0586308	Group3	LM	FALSE	0.455434	NS	0.872809	577	HMDB0000660	C00095	2723872	Polar	Fructose, Mannose and Galactose Metabolism	Carbohydrate
X-25853	CHEU - CHUU	18 Mo	0.340785	0.179988	790.709	1.89337	0.0586729	Group3	LM	FALSE	0.455434	NS	1.40605	63719				Pos Early
X-18921	CHEU - CHUU	9 Mo	-0.147402	0.0779915	826.47	-1.88997	0.0591118	Group3	LM	FALSE	0.458353	NS	0.862947	47671				Neg
9,10-DiHOME	CHEU - CHUU	4.5 Mo	0.558162	0.295416	844.106	1.88941	0.0591794	Group3	LM	FALSE	0.458389	NS	1.74746	38399	HMDB0004704	C14828	9966640	Neg	Fatty Acid, Dihydroxy	Lipid
X-24035	CHEU - CHUU	4 Mo	-0.384709	0.203664	763.771	-1.88894	0.0592782	Group3	LM	FALSE	0.458666	NS	0.680649	52064				Pos Late
X-23654	CHEU - CHUU	15 Mo	-0.493991	0.261733	849.701	-1.88739	0.0594491	Group3	LM	FALSE	0.45891	NS	0.610186	49531				Pos Early
pseudouridine	CHEU - CHUU	9 Mo	0.265885	0.140865	769.693	1.88752	0.0594667	Group3	LM	FALSE	0.45891	NS	1.30458	33442	HMDB0000767	C02067	15047	Neg	Pyrimidine Metabolism, Uracil containing	Nucleotide
1-palmityl-GPE (O-16:0)*	CHEU - CHUU	1 Mo	0.069801	0.0370093	750.283	1.88604	0.0596755	Group3	LM	FALSE	0.45891	NS	1.07229	55007				Pos Late	Lysoplasmalogen	Lipid
3-hydroxymyristate	CHEU - CHUU	6 Mo	-0.281907	0.149512	782.21	-1.88551	0.0597307	Group3	LM	FALSE	0.45891	NS	0.754344	21158	HMDB0061656		16064	Neg	Fatty Acid, Monohydroxy	Lipid
methyl-4-hydroxybenzoate sulfate	CHEU - CHUU	4 Mo	0.446261	0.23672	701.733	1.88519	0.0598178	Group3	LM	FALSE	0.45891	NS	1.56246	48429	HMDB0041646		10657183	Neg	Benzoate Metabolism	Xenobiotics
N6-carbamoylthreonyladenosine	CHEU - CHUU	1 Mo	0.115903	0.0614803	544.772	1.88521	0.0599339	Group3	LM	FALSE	0.45891	NS	1.12289	35157	HMDB0041623		161466	Neg	Purine Metabolism, Adenine containing	Nucleotide
linoleoyl-arachidonoyl-glycerol (18:2/20:4) [1]*	CHEU - CHUU	12 Mo	-0.639663	0.33957	831.775	-1.88374	0.0599482	Group3	LM	FALSE	0.45891	NS	0.52747	54955	HMDB0007257		9543796	Pos Late	Diacylglycerol	Lipid
palmitoleoyl-linoleoyl-glycerol (16:1/18:2) [1]*	CHEU - CHUU	9 Mo	-0.498367	0.2646	833.783	-1.88348	0.0599836	Group3	LM	FALSE	0.45891	NS	0.607522	54967	HMDB0007132		9543699	Pos Late	Diacylglycerol	Lipid
10-nonadecenoate (19:1n9)	CHEU - CHUU	6 Mo	-0.312963	0.166202	813.521	-1.88303	0.0600529	Group3	LM	FALSE	0.45891	NS	0.731277	33972	HMDB0013622		5312513	Neg	Long Chain Monounsaturated Fatty Acid	Lipid
3-hydroxymyristate	CHEU - CHUU	18 Mo	-0.489187	0.259874	830.862	-1.8824	0.0601306	Group3	LM	FALSE	0.45891	NS	0.613124	21158	HMDB0061656		16064	Neg	Fatty Acid, Monohydroxy	Lipid
glycine	CHEU - CHUU	4 Mo	0.213699	0.113457	558.086	1.88352	0.0601501	Group3	LM	FALSE	0.45891	NS	1.23825	58	HMDB0000123	C00037	750	Pos Early	Glycine, Serine and Threonine Metabolism	Amino Acid
docosahexaenoate (DHA; 22:6n3)	CHEU - CHUU	9 Mo	-0.360775	0.191708	838.901	-1.8819	0.0601957	Group3	LM	FALSE	0.45891	NS	0.697136	44675	HMDB0002183	C06429	445580	Neg	Long Chain Polyunsaturated Fatty Acid (n3 and n6)	Lipid
1-linolenoylglycerol (18:3)	CHEU - CHUU	12 Mo	-0.693528	0.36854	836.359	-1.88183	0.0602064	Group3	LM	FALSE	0.45891	NS	0.49981	34393	HMDB0011569		53480978	Neg	Monoacylglycerol	Lipid
trans-urocanate	CHEU - CHUU	4 Mo	0.39418	0.20944	729.993	1.88207	0.0602243	Group3	LM	FALSE	0.45891	NS	1.48317	607	HMDB0000301	C00785	736715	Pos Early	Histidine Metabolism	Amino Acid
carboxyethyl-GABA	CHEU - CHUU	18 Mo	0.385696	0.20506	813.472	1.88089	0.0603442	Group3	LM	FALSE	0.45891	NS	1.47064	40007	HMDB0002201		2572	Pos Early	Glutamate Metabolism	Amino Acid
palmitoleate (16:1n7)	CHEU - CHUU	4 Mo	-0.374522	0.199102	743.76	-1.88106	0.0603546	Group3	LM	FALSE	0.45891	NS	0.687618	33447	HMDB0003229	C08362	445638	Neg	Long Chain Monounsaturated Fatty Acid	Lipid
palmitoleoyl-arachidonoyl-glycerol (16:1/20:4) [2]*	CHEU - CHUU	18 Mo	-1.41645	0.753395	835.551	-1.88009	0.0604442	Group3	LM	FALSE	0.45891	NS	0.242574	57406				Pos Late	Diacylglycerol	Lipid
linoleoylcholine*	CHEU - CHUU	6 Mo	-0.286255	0.152235	758.058	-1.88034	0.0604443	Group3	LM	FALSE	0.45891	NS	0.751071	57463	HMDB0013213		53481656	Pos Late	Fatty Acid Metabolism (Acyl Choline)	Lipid
stearoyl-docosahexaenoyl-glycerol (18:0/22:6) [2]*	CHEU - CHUU	18 Mo	-0.861064	0.458287	830.51	-1.87888	0.0606115	Group3	LM	FALSE	0.459479	NS	0.422712	57368				Pos Late	Diacylglycerol	Lipid
linoleoyl-linoleoyl-glycerol (18:2/18:2) [1]*	CHEU - CHUU	4 Mo	-0.342425	0.182283	779.031	-1.87853	0.0606817	Group3	LM	FALSE	0.459479	NS	0.710047	54968	HMDB0007248		9543729	Pos Late	Diacylglycerol	Lipid
X-23782	CHEU - CHUU	9 Mo	-0.278689	0.148409	809.851	-1.87785	0.0607615	Group3	LM	FALSE	0.459479	NS	0.756775	49681				Pos Late
1-stearoyl-2-arachidonoyl-GPS (18:0/20:4)	CHEU - CHUU	6 Mo	-0.526521	0.280421	762.882	-1.87761	0.0608163	Group3	LM	FALSE	0.459479	NS	0.590656	52235	HMDB0012383		24779545	Pos Late	Phosphatidylserine (PS)	Lipid
stearoyl-linoleoyl-glycerol (18:0/18:2) [2]*	CHEU - CHUU	18 Mo	-0.867575	0.462156	834.463	-1.87723	0.0608347	Group3	LM	FALSE	0.459479	NS	0.419969	54947				Pos Late	Diacylglycerol	Lipid
ribose	CHEU - CHUU	4.5 Mo	-0.31147	0.166018	566.978	-1.87612	0.0611529	Group3	LM	FALSE	0.460901	NS	0.73237	1471	HMDB0000283	C00121	5779	Polar	Pentose Metabolism	Carbohydrate
X-24729	CHEU - CHUU	1 Mo	-0.43206	0.230181	418.566	-1.87704	0.0612074	Group3	LM	FALSE	0.460901	NS	0.64917	53158				Pos Early
X-21351	CHEU - CHUU	1 Wk	-0.283583	0.151142	489.644	-1.87627	0.0612129	Group3	LM	FALSE	0.460901	NS	0.753081	46396				Neg
stearoyl-linoleoyl-glycerol (18:0/18:2) [1]*	CHEU - CHUU	12 Mo	-0.840281	0.448539	822.767	-1.87337	0.061371	Group3	LM	FALSE	0.461164	NS	0.431589	54948				Pos Late	Diacylglycerol	Lipid
N-palmitoyl-sphinganine (d18:0/16:0)	CHEU - CHUU	1 Mo	0.301017	0.160644	697.15	1.87381	0.0613745	Group3	LM	FALSE	0.461164	NS	1.35123	52604	HMDB11760		5283572	Pos Late	Dihydroceramides	Lipid
p-cresol glucuronide*	CHEU - CHUU	1 Mo	0.14094	0.0751985	460.499	1.87423	0.0615311	Group3	LM	FALSE	0.461864	NS	1.15136	48841	HMDB0011686		154035	Neg	Tyrosine Metabolism	Amino Acid
5-HETE	CHEU - CHUU	1 Mo	-0.180976	0.0966961	845.657	-1.8716	0.0616072	Group3	LM	FALSE	0.461959	NS	0.834455	37372	HMDB0011134	C04805	5280733	Neg	Eicosanoid	Lipid
N('1)-acetylspermidine	CHEU - CHUU	15 Mo	0.689814	0.368814	849.97	1.87036	0.061778	Group3	LM	FALSE	0.462249	NS	1.99334	57689	HMDB0001276	C00612	496	Pos Early	Polyamine Metabolism	Amino Acid
4-ethylphenylsulfate	CHEU - CHUU	15 Mo	0.356262	0.190488	846.209	1.87026	0.0617931	Group3	LM	FALSE	0.462249	NS	1.42798	36099	HMDB0062551	C13637	20822574	Neg	Benzoate Metabolism	Xenobiotics
6-sialyl-N-acetyllactosamine	CHEU - CHUU	4 Mo	0.520779	0.278269	521.117	1.8715	0.0618364	Group3	LM	FALSE	0.462249	NS	1.68334	40428	HMDB0006584		16212424	Pos Early	Aminosugar Metabolism	Carbohydrate
phenol sulfate	CHEU - CHUU	6 Mo	0.240623	0.128693	624.465	1.86975	0.0619866	Group3	LM	FALSE	0.462728	NS	1.27204	32553	HMDB0060015	C02180	74426	Neg	Tyrosine Metabolism	Amino Acid
3-(4-hydroxyphenyl)lactate	CHEU - CHUU	4.5 Mo	0.238213	0.127469	777.227	1.86879	0.0620275	Group3	LM	FALSE	0.462728	NS	1.26898	32197	HMDB0000755	C03672	9378	Neg	Tyrosine Metabolism	Amino Acid
tyramine O-sulfate	CHEU - CHUU	18 Mo	0.318857	0.170793	832.229	1.86692	0.0622641	Group3	LM	FALSE	0.463842	NS	1.37555	48408	HMDB0006409		153005	Neg	Tyrosine Metabolism	Amino Acid
6'-sialyllactose	CHEU - CHUU	6 Mo	0.254725	0.13638	575.041	1.86776	0.0623042	Group3	LM	FALSE	0.463842	NS	1.29011	39795	HMDB0006569	G00265	643987	Polar	Disaccharides and Oligosaccharides	Carbohydrate
1,7-dimethylurate	CHEU - CHUU	9 Mo	-0.872488	0.467721	742.003	-1.8654	0.0625195	Group3	LM	FALSE	0.464969	NS	0.417911	34400	HMDB0011103	C16356	91611	Neg	Xanthine Metabolism	Xenobiotics
hexadecadienoate (16:2n6)	CHEU - CHUU	15 Mo	-0.556237	0.298518	848.099	-1.86333	0.0627617	Group3	LM	FALSE	0.466294	NS	0.573363	57652	HMDB0000477		13932172	Neg	Long Chain Polyunsaturated Fatty Acid (n3 and n6)	Lipid
N-acetylarginine	CHEU - CHUU	4 Mo	0.235367	0.126316	531.064	1.86332	0.0629692	Group3	LM	FALSE	0.467247	NS	1.26537	33953	HMDB0004620	C02562	67427	Pos Early	Urea cycle; Arginine and Proline Metabolism	Amino Acid
nicotinamide ribonucleotide (NMN)	CHEU - CHUU	1 Mo	-0.436705	0.234497	639.521	-1.86231	0.0630183	Group3	LM	FALSE	0.467247	NS	0.646162	22152	HMDB0000229	C00455	14180	Pos Early	Nicotinate and Nicotinamide Metabolism	Cofactors and Vitamins
N-acetylalanine	CHEU - CHUU	6 Mo	0.117763	0.0632579	666.433	1.86164	0.0630941	Group3	LM	FALSE	0.467332	NS	1.12498	1585	HMDB0000766	C02847	88064	Polar	Alanine and Aspartate Metabolism	Amino Acid
1-dihomo-linoleoylglycerol (20:2)	CHEU - CHUU	4 Mo	-0.440243	0.23673	805.224	-1.85968	0.0632951	Group3	LM	FALSE	0.468161	NS	0.64388	35103				Neg	Monoacylglycerol	Lipid
lactulose	CHEU - CHUU	9 Mo	0.223635	0.120116	414.897	1.86183	0.0633345	Group3	LM	FALSE	0.468161	NS	1.25061	20677	HMDB0000740	D00352,C07064	11333	Polar	Disaccharides and Oligosaccharides	Carbohydrate
1-methyl-4-imidazoleacetate	CHEU - CHUU	6 Mo	0.202969	0.109238	713.761	1.85804	0.0635749	Group3	LM	FALSE	0.469462	NS	1.22503	32350	HMDB0002820	C05828	75810	Pos Early	Histidine Metabolism	Amino Acid
linoleoyl-arachidonoyl-glycerol (18:2/20:4) [1]*	CHEU - CHUU	18 Mo	-1.02806	0.553676	831.015	-1.85679	0.0636949	Group3	LM	FALSE	0.469675	NS	0.357701	54955	HMDB0007257		9543796	Pos Late	Diacylglycerol	Lipid
pentadecanoate (15:0)	CHEU - CHUU	18 Mo	-0.366551	0.197447	832.379	-1.85646	0.0637418	Group3	LM	FALSE	0.469675	NS	0.693121	1361	HMDB0000826	C16537	13849	Neg	Long Chain Saturated Fatty Acid	Lipid
dimethylglycine	CHEU - CHUU	4 Mo	0.478837	0.257516	352.438	1.85944	0.0637973	Group3	LM	FALSE	0.469675	NS	1.6142	5086	HMDB0000092	C03626	673	Pos Early	Glycine, Serine and Threonine Metabolism	Amino Acid
3-hydroxyhexanoate	CHEU - CHUU	6 Mo	-0.346039	0.186665	812.274	-1.8538	0.0641303	Group3	LM	FALSE	0.47154	NS	0.707485	53230	HMDB0061652,HMDB0010718		151492	Polar	Fatty Acid, Monohydroxy	Lipid
1-(1-enyl-palmitoyl)-2-linoleoyl-GPC (P-16:0/18:2)*	CHEU - CHUU	6 Mo	-0.298194	0.160899	817.152	-1.8533	0.064199	Group3	LM	FALSE	0.47154	NS	0.742157	52682	HMDB0011211		24779386	Pos Late	Plasmalogen	Lipid
linolenate [alpha or gamma; (18:3n3 or 6)]	CHEU - CHUU	15 Mo	-0.625088	0.337367	847.634	-1.85284	0.0642523	Group3	LM	FALSE	0.47154	NS	0.535214	34035	HMDB0003073,HMDB0001388	C06426,C06427	5280933,5280934	Neg	Long Chain Polyunsaturated Fatty Acid (n3 and n6)	Lipid
1-heptadecenoylglycerol (17:1)*	CHEU - CHUU	9 Mo	-0.550361	0.297207	835.778	-1.85178	0.0644104	Group3	LM	FALSE	0.47154	NS	0.576741	62449				Neg	Monoacylglycerol	Lipid
5-hydroxylysine	CHEU - CHUU	9 Mo	0.344491	0.186019	779.036	1.85192	0.0644161	Group3	LM	FALSE	0.47154	NS	1.41127	15685	HMDB0000450	C16741	3032849	Pos Early	Lysine Metabolism	Amino Acid
X-26263	CHEU - CHUU	4 Mo	0.42274	0.228178	546.47	1.85268	0.0644678	Group3	LM	FALSE	0.47154	NS	1.52614	65027				Pos Early
imidazole lactate	CHEU - CHUU	4.5 Mo	0.201564	0.108799	519.12	1.85262	0.064504	Group3	LM	FALSE	0.47154	NS	1.22331	15716	HMDB0002320	C05568	793	Pos Early	Histidine Metabolism	Amino Acid
X-25212	CHEU - CHUU	1 Wk	-0.375723	0.203061	763.334	-1.85029	0.0646581	Group3	LM	FALSE	0.472192	NS	0.686793	62393				Pos Late
sphinganine	CHEU - CHUU	18 Mo	0.49205	0.266066	833.846	1.84935	0.0647605	Group3	LM	FALSE	0.472466	NS	1.63567	17769	HMDB0000269	C00836	3126	Pos Late	Sphingolipid Synthesis	Lipid
N-acetylglutamate	CHEU - CHUU	15 Mo	0.38251	0.206903	846.632	1.84874	0.0648442	Group3	LM	FALSE	0.472603	NS	1.46596	15720	HMDB0001138	C00624	70914	Pos Early	Glutamate Metabolism	Amino Acid
lactosyl-N-palmitoyl-sphingosine (d18:1/16:0)	CHEU - CHUU	12 Mo	-0.420485	0.227487	795.727	-1.84839	0.0649171	Group3	LM	FALSE	0.472662	NS	0.656728	53010	HMDB0006750		53477895	Pos Late	Lactosylceramides (LCER)	Lipid
1-palmitoyl-2-docosahexaenoyl-GPC (16:0/22:6)	CHEU - CHUU	18 Mo	0.70907	0.383743	830.875	1.84777	0.0649902	Group3	LM	FALSE	0.472721	NS	2.0321	52610	HMDB0007991		6441886	Pos Late	Phosphatidylcholine (PC)	Lipid
palmitoyl-dihomo-linolenoyl-glycerol (16:0/20:3n3 or 6) [2]*	CHEU - CHUU	12 Mo	-0.676937	0.366636	831.602	-1.84635	0.0651969	Group3	LM	FALSE	0.473751	NS	0.508171	54941				Pos Late	Diacylglycerol	Lipid
glycerophosphoinositol*	CHEU - CHUU	1 Mo	0.139307	0.075328	316.803	1.84933	0.0653411	Group3	LM	FALSE	0.474326	NS	1.14948	47155			167572	Polar	Phospholipid Metabolism	Lipid
dihomo-linoleate (20:2n6)	CHEU - CHUU	12 Mo	-0.300153	0.162711	839.344	-1.8447	0.0654335	Group3	LM	FALSE	0.474341	NS	0.740705	17805	HMDB0005060	C16525	6439848	Neg	Long Chain Polyunsaturated Fatty Acid (n3 and n6)	Lipid
mannonate*	CHEU - CHUU	4.5 Mo	0.134472	0.0728984	665.888	1.84465	0.0655323	Group3	LM	FALSE	0.474341	NS	1.14393	62864			3246006	Polar	Food Component/Plant	Xenobiotics
3-methylxanthine	CHEU - CHUU	12 Mo	-0.189522	0.102778	834.636	-1.84399	0.0655387	Group3	LM	FALSE	0.474341	NS	0.827354	32445	HMDB0001886	C16357	70639	Neg	Xanthine Metabolism	Xenobiotics
X-26264	CHEU - CHUU	6 Mo	-0.405105	0.219772	823.899	-1.84329	0.065645	Group3	LM	FALSE	0.474639	NS	0.666907	65028				Neg
palmitoyl-linoleoyl-glycerol (16:0/18:2) [2]*	CHEU - CHUU	15 Mo	-0.464198	0.252288	846.466	-1.83995	0.0661254	Group3	LM	FALSE	0.477638	NS	0.628639	52634	HMDB0007103		131801744	Pos Late	Diacylglycerol	Lipid
dihydroxyacetone phosphate (DHAP)	CHEU - CHUU	4 Mo	-0.352666	0.191849	779.682	-1.83825	0.0664064	Group3	LM	FALSE	0.478753	NS	0.702812	15522	HMDB0001473	C00111	668	Neg	Glycolysis, Gluconeogenesis, and Pyruvate Metabolism	Carbohydrate
stearate (18:0)	CHEU - CHUU	6 Mo	-0.130851	0.0711957	808.62	-1.83791	0.0664423	Group3	LM	FALSE	0.478753	NS	0.877348	1358	HMDB0000827	C01530	5281	Neg	Long Chain Saturated Fatty Acid	Lipid
X-12101	CHEU - CHUU	9 Mo	0.334365	0.181924	731.543	1.83794	0.066477	Group3	LM	FALSE	0.478753	NS	1.39705	47642				Pos Early
octanoylcarnitine (C8)	CHEU - CHUU	4.5 Mo	-0.19788	0.107721	776.858	-1.83697	0.0665962	Group3	LM	FALSE	0.479137	NS	0.820469	33936	HMDB0000791	C02838	123701,11953814	Pos Late	Fatty Acid Metabolism (Acyl Carnitine, Medium Chain)	Lipid
13-HODE + 9-HODE	CHEU - CHUU	6 Mo	-0.36204	0.197181	799.82	-1.83608	0.0667171	Group3	LM	FALSE	0.479533	NS	0.696254	37752	HMDB0004670,HMDB0004667	C14767,C14762	5312830,5282945,1424,5282947,5282944	Neg	Fatty Acid, Monohydroxy	Lipid
1-dihomo-linolenoyl-GPE (20:3n3 or 6)*	CHEU - CHUU	4.5 Mo	-0.455696	0.248344	826.459	-1.83494	0.066874	Group3	LM	FALSE	0.479623	NS	0.634006	44630	HMDB0011514,HMDB0011516			Neg	Lysophospholipid	Lipid
eicosapentaenoate (EPA; 20:5n3)	CHEU - CHUU	4 Mo	-0.442636	0.241229	758.456	-1.83492	0.0669091	Group3	LM	FALSE	0.479623	NS	0.642341	18467	HMDB0001999	C06428	446284	Neg	Long Chain Polyunsaturated Fatty Acid (n3 and n6)	Lipid
cytidine	CHEU - CHUU	12 Mo	0.312427	0.170324	822.113	1.83431	0.0669697	Group3	LM	FALSE	0.479623	NS	1.36674	514	HMDB0000089	C00475	6175	Pos Early	Pyrimidine Metabolism, Cytidine containing	Nucleotide
2-dihomo-linoleoylglycerol (20:2)*	CHEU - CHUU	6 Mo	-0.357146	0.194725	837.552	-1.8341	0.0669931	Group3	LM	FALSE	0.479623	NS	0.69967	62450				Neg	Monoacylglycerol	Lipid
1-palmitoleoylglycerol (16:1)*	CHEU - CHUU	6 Mo	-0.571998	0.312032	812.441	-1.83314	0.0671481	Group3	LM	FALSE	0.480261	NS	0.564397	52431	HMDB0011565			Neg	Monoacylglycerol	Lipid
linoleoylcholine*	CHEU - CHUU	4.5 Mo	0.301168	0.164444	804.556	1.83143	0.0674064	Group3	LM	FALSE	0.480414	NS	1.35144	57463	HMDB0013213		53481656	Pos Late	Fatty Acid Metabolism (Acyl Choline)	Lipid
indolepropionate	CHEU - CHUU	9 Mo	0.0215175	0.0117501	850	1.83126	0.0674118	Group3	LM	FALSE	0.480414	NS	1.02175	32405	HMDB0002302		3744	Pos Early	Tryptophan Metabolism	Amino Acid
margarate (17:0)	CHEU - CHUU	9 Mo	-0.237711	0.129802	816.513	-1.83133	0.0674151	Group3	LM	FALSE	0.480414	NS	0.788431	1121	HMDB0002259		10465	Neg	Long Chain Saturated Fatty Acid	Lipid
pseudouridine	CHEU - CHUU	4.5 Mo	0.26548	0.145003	789.926	1.83085	0.0674991	Group3	LM	FALSE	0.480414	NS	1.30406	33442	HMDB0000767	C02067	15047	Neg	Pyrimidine Metabolism, Uracil containing	Nucleotide
ceramide (d18:1/14:0, d16:1/16:0)*	CHEU - CHUU	4.5 Mo	-0.478285	0.261256	834.865	-1.83071	0.0674995	Group3	LM	FALSE	0.480414	NS	0.619846	57432	HMDB0240681,HMDB0011773			Pos Late	Ceramides	Lipid
myristoyl-linoleoyl-glycerol (14:0/18:2) [2]*	CHEU - CHUU	4 Mo	-0.326424	0.178354	797.265	-1.83021	0.0675923	Group3	LM	FALSE	0.480605	NS	0.721499	57408	HMDB0007016		14275352	Pos Late	Diacylglycerol	Lipid
diacylglycerol (12:0/18:1, 14:0/16:1, 16:0/14:1) [2]*	CHEU - CHUU	18 Mo	0.864242	0.472461	834.883	1.82924	0.0677209	Group3	LM	FALSE	0.480638	NS	2.37321	55001	HMDB0007012,HMDB0007096		53478025,53477950	Pos Late	Diacylglycerol	Lipid
stearoyl-linoleoyl-glycerol (18:0/18:2) [2]*	CHEU - CHUU	4 Mo	-0.433679	0.237082	814.315	-1.82924	0.067729	Group3	LM	FALSE	0.480638	NS	0.64812	54947				Pos Late	Diacylglycerol	Lipid
X-24035	CHEU - CHUU	9 Mo	-0.425067	0.232612	817.151	-1.82736	0.0680096	Group3	LM	FALSE	0.4817	NS	0.653726	52064				Pos Late
linoleoyl-docosahexaenoyl-glycerol (18:2/22:6) [1]*	CHEU - CHUU	12 Mo	-0.521823	0.285619	829.468	-1.82699	0.0680603	Group3	LM	FALSE	0.4817	NS	0.593438	54949	HMDB0007266		9543899	Pos Late	Diacylglycerol	Lipid
2-myristoylglycerol (14:0)	CHEU - CHUU	18 Mo	-0.877488	0.480382	830.51	-1.82665	0.0681117	Group3	LM	FALSE	0.4817	NS	0.415826	34383	HMDB0011530		137938	Neg	Monoacylglycerol	Lipid
eicosapentaenoate (EPA; 20:5n3)	CHEU - CHUU	15 Mo	-0.691976	0.379045	847.421	-1.82558	0.068266	Group3	LM	FALSE	0.4817	NS	0.500586	18467	HMDB0001999	C06428	446284	Neg	Long Chain Polyunsaturated Fatty Acid (n3 and n6)	Lipid
X-23171	CHEU - CHUU	1 Mo	0.261251	0.143153	819.118	1.82498	0.0683686	Group3	LM	FALSE	0.4817	NS	1.29855	48851				Pos Early
desmosterol	CHEU - CHUU	15 Mo	-0.770096	0.421994	845.073	-1.8249	0.0683692	Group3	LM	FALSE	0.4817	NS	0.462969	6065	HMDB0002719	C01802	439577	Pos Late	Sterol	Lipid
N6-carboxymethyllysine	CHEU - CHUU	4 Mo	0.235606	0.12904	588.533	1.82584	0.0683805	Group3	LM	FALSE	0.4817	NS	1.26568	36713	HMDB0240347		123800	Pos Early	Advanced Glycation End-product	Carbohydrate
theophylline	CHEU - CHUU	1 Mo	-0.379468	0.207856	558.312	-1.82563	0.0684408	Group3	LM	FALSE	0.4817	NS	0.684226	18394	HMDB0001889	C07130	2153	Pos Early	Xanthine Metabolism	Xenobiotics
1-palmityl-2-linoleoyl-GPC (O-16:0/18:2)*	CHEU - CHUU	18 Mo	0.491923	0.269665	831.735	1.8242	0.06848	Group3	LM	FALSE	0.4817	NS	1.63546	53175	HMDB0011151		6443157	Pos Late	Plasmalogen	Lipid
1-linoleoylglycerol (18:2)	CHEU - CHUU	12 Mo	-0.544894	0.298769	833.62	-1.8238	0.0685402	Group3	LM	FALSE	0.4817	NS	0.579903	27447	HMDB0011568		5283469	Neg	Monoacylglycerol	Lipid
1-(1-enyl-stearoyl)-GPE (P-18:0)*	CHEU - CHUU	4 Mo	0.316203	0.173578	757.748	1.82168	0.0688981	Group3	LM	FALSE	0.483235	NS	1.37191	39271	HMDB0240598			Pos Late	Lysoplasmalogen	Lipid
N-delta-acetylornithine	CHEU - CHUU	9 Mo	0.528925	0.290329	660.747	1.82181	0.068936	Group3	LM	FALSE	0.483235	NS	1.69711	43249	HMDB0003357	C00437	9920500	Pos Early	Urea cycle; Arginine and Proline Metabolism	Amino Acid
X-25948	CHEU - CHUU	18 Mo	0.641738	0.352398	830.732	1.82106	0.0689577	Group3	LM	FALSE	0.483235	NS	1.89978	63899				Pos Early
linoleoyl-docosahexaenoyl-glycerol (18:2/22:6) [1]*	CHEU - CHUU	15 Mo	-0.698326	0.383743	846.737	-1.81977	0.0691465	Group3	LM	FALSE	0.483735	NS	0.497417	54949	HMDB0007266		9543899	Pos Late	Diacylglycerol	Lipid
1-methyl-4-imidazoleacetate	CHEU - CHUU	9 Mo	0.207866	0.114216	749.788	1.81994	0.069167	Group3	LM	FALSE	0.483735	NS	1.23105	32350	HMDB0002820	C05828	75810	Pos Early	Histidine Metabolism	Amino Acid
palmitoyl-linoleoyl-glycerol (16:0/18:2) [1]*	CHEU - CHUU	18 Mo	-0.759114	0.417289	831.072	-1.81915	0.0692475	Group3	LM	FALSE	0.483735	NS	0.468081	52633	HMDB0007103		9543695	Pos Late	Diacylglycerol	Lipid
X-12544	CHEU - CHUU	4.5 Mo	-0.259884	0.142881	811.928	-1.81888	0.0692972	Group3	LM	FALSE	0.483735	NS	0.771141	46510				Neg
1-dihomo-linolenoyl-GPE (20:3n3 or 6)*	CHEU - CHUU	6 Mo	-0.416317	0.228961	792.887	-1.81829	0.0693967	Group3	LM	FALSE	0.483735	NS	0.659471	44630	HMDB0011514,HMDB0011516			Neg	Lysophospholipid	Lipid
aconitate [cis or trans]	CHEU - CHUU	15 Mo	-0.219335	0.12065	844.152	-1.81794	0.0694277	Group3	LM	FALSE	0.483735	NS	0.803053	46173	HMDB0000958,HMDB000072	C004174,C02341	444212,643757	Neg	TCA Cycle	Energy
N-stearoyl-sphinganine (d18:0/18:0)*	CHEU - CHUU	1 Mo	0.324761	0.178658	676.779	1.81778	0.0695397	Group3	LM	FALSE	0.484052	NS	1.3837	1759	HMDB0011761		5283573	Pos Late	Dihydroceramides	Lipid
glycerophosphoglycerol	CHEU - CHUU	1 Mo	0.162313	0.0893233	521.795	1.81714	0.0697696	Group3	LM	FALSE	0.484603	NS	1.17623	48857	HMDB0240316	C03274	54575349	Polar	Glycerolipid Metabolism	Lipid
N2,N2-dimethylguanosine	CHEU - CHUU	6 Mo	0.158562	0.0873017	612.081	1.81625	0.0698215	Group3	LM	FALSE	0.484603	NS	1.17182	35137	HMDB0004824		135501639	Pos Early	Purine Metabolism, Guanine containing	Nucleotide
nicotinamide	CHEU - CHUU	1 Mo	0.243137	0.133952	694.798	1.8151	0.0699399	Group3	LM	FALSE	0.484603	NS	1.27524	594	HMDB0001406	C00153	936	Pos Early	Nicotinate and Nicotinamide Metabolism	Cofactors and Vitamins
2-arachidonoylglycerol (20:4)	CHEU - CHUU	6 Mo	-0.449414	0.247687	817.901	-1.81445	0.0699751	Group3	LM	FALSE	0.484603	NS	0.638002	19266	HMDB0004666	C13856	5282280	Neg	Monoacylglycerol	Lipid
fructosyllysine	CHEU - CHUU	15 Mo	0.541306	0.298331	799.279	1.81444	0.069984	Group3	LM	FALSE	0.484603	NS	1.71825	46227	HMDB0034879		9839580	Pos Early	Lysine Metabolism	Amino Acid
X-23782	CHEU - CHUU	15 Mo	-0.369807	0.203853	847.819	-1.81408	0.0700181	Group3	LM	FALSE	0.484603	NS	0.690868	49681				Pos Late
N,N,N-trimethyl-alanylproline betaine (TMAP)	CHEU - CHUU	1 Wk	0.476489	0.262626	563.219	1.81432	0.0701598	Group3	LM	FALSE	0.484725	NS	1.61041	62947	HMDB0240365			Pos Early	Urea cycle; Arginine and Proline Metabolism	Amino Acid
orotidine	CHEU - CHUU	15 Mo	0.448794	0.247587	848.327	1.81267	0.0702354	Group3	LM	FALSE	0.484725	NS	1.56642	35172	HMDB0000788		92751	Polar	Pyrimidine Metabolism, Orotate containing	Nucleotide
X-13729	CHEU - CHUU	9 Mo	0.185992	0.102535	545.983	1.81393	0.0702368	Group3	LM	FALSE	0.484725	NS	1.20441	47971				Neg
2-methoxyresorcinol sulfate	CHEU - CHUU	9 Mo	0.129404	0.0714297	847.413	1.81163	0.0703966	Group3	LM	FALSE	0.484725	NS	1.13815	48445				Neg	Chemical	Xenobiotics
glutarate (C5-DC)	CHEU - CHUU	1 Mo	0.246281	0.135875	592.952	1.81256	0.070405	Group3	LM	FALSE	0.484725	NS	1.27926	396	HMDB0000661	C00489	743,4418048	Polar	Fatty Acid, Dicarboxylate	Lipid
1-palmitoleoylglycerol (16:1)*	CHEU - CHUU	4 Mo	-0.51946	0.286747	786.221	-1.81156	0.0704353	Group3	LM	FALSE	0.484725	NS	0.594841	52431	HMDB0011565			Neg	Monoacylglycerol	Lipid
3-aminoisobutyrate	CHEU - CHUU	15 Mo	0.480042	0.265224	835.453	1.80995	0.0706627	Group3	LM	FALSE	0.485831	NS	1.61614	1566	HMDB0002166	C05145	64956	Pos Early	Pyrimidine Metabolism, Thymine containing	Nucleotide
1-(1-enyl-palmitoyl)-2-linoleoyl-GPC (P-16:0/18:2)*	CHEU - CHUU	18 Mo	0.515738	0.285299	831.77	1.80771	0.0710125	Group3	LM	FALSE	0.487776	NS	1.67487	52682	HMDB0011211		24779386	Pos Late	Plasmalogen	Lipid
1-pentadecanoylglycerol (15:0)	CHEU - CHUU	6 Mo	-0.457618	0.253319	782.04	-1.80649	0.0712261	Group3	LM	FALSE	0.488781	NS	0.632789	47898			190750	Neg	Monoacylglycerol	Lipid
N-acetylarginine	CHEU - CHUU	9 Mo	0.252635	0.139853	648.654	1.80644	0.0713136	Group3	LM	FALSE	0.488921	NS	1.28741	33953	HMDB0004620	C02562	67427	Pos Early	Urea cycle; Arginine and Proline Metabolism	Amino Acid
methyl-4-hydroxybenzoate sulfate	CHEU - CHUU	4.5 Mo	0.498628	0.276417	802.281	1.8039	0.0716224	Group3	LM	FALSE	0.490576	NS	1.64646	48429	HMDB0041646		10657183	Neg	Benzoate Metabolism	Xenobiotics
delta-tocopherol	CHEU - CHUU	15 Mo	-0.666226	0.369569	847.393	-1.80271	0.0717888	Group3	LM	FALSE	0.491194	NS	0.513643	33418	HMDB0002902	C14151	92094	Pos Late	Tocopherol Metabolism	Cofactors and Vitamins
creatine phosphate	CHEU - CHUU	4 Mo	0.457117	0.253464	527.921	1.80348	0.0718825	Group3	LM	FALSE	0.491194	NS	1.57951	33951	HMDB0001511	C02305	9548602587	Neg	Creatine Metabolism	Amino Acid
margarate (17:0)	CHEU - CHUU	18 Mo	-0.389879	0.216376	830.509	-1.80186	0.0719297	Group3	LM	FALSE	0.491194	NS	0.677139	1121	HMDB0002259		10465	Neg	Long Chain Saturated Fatty Acid	Lipid
3-(3-amino-3-carboxypropyl)uridine*	CHEU - CHUU	15 Mo	0.229045	0.127143	848.331	1.80148	0.0719824	Group3	LM	FALSE	0.491194	NS	1.2574	62924			171198	Neg	Pyrimidine Metabolism, Uracil containing	Nucleotide
1-palmitoyl-2-oleoyl-GPC (16:0/18:1)	CHEU - CHUU	6 Mo	-0.285318	0.158418	828.038	-1.80104	0.0720603	Group3	LM	FALSE	0.491265	NS	0.751776	52461	HMDB0007972	C13875	6436017	Pos Late	Phosphatidylcholine (PC)	Lipid
linoleate (18:2n6)	CHEU - CHUU	4 Mo	-0.292505	0.162563	786.631	-1.79933	0.0723491	Group3	LM	FALSE	0.492161	NS	0.746392	1105	HMDB0006270,HMDB0000673	C01595	5280450	Neg	Long Chain Polyunsaturated Fatty Acid (n3 and n6)	Lipid
behenoyl dihydrosphingomyelin (d18:0/22:0)*	CHEU - CHUU	18 Mo	0.467952	0.260119	831.734	1.79899	0.0723824	Group3	LM	FALSE	0.492161	NS	1.59672	57331	HMDB0012091		44260132	Pos Late	Dihydrosphingomyelins	Lipid
X-12026	CHEU - CHUU	6 Mo	0.277763	0.154399	670.553	1.79899	0.0724694	Group3	LM	FALSE	0.492161	NS	1.32017	47905				Neg
6-sialyl-N-acetyllactosamine	CHEU - CHUU	12 Mo	-0.565684	0.314444	661.917	-1.799	0.0724746	Group3	LM	FALSE	0.492161	NS	0.567971	40428	HMDB0006584		16212424	Pos Early	Aminosugar Metabolism	Carbohydrate
creatine	CHEU - CHUU	9 Mo	0.18796	0.104486	543.992	1.7989	0.0725892	Group3	LM	FALSE	0.492161	NS	1.20679	27718	HMDB0000064	C00300	586	Pos Early	Creatine Metabolism	Amino Acid
1-linoleoylglycerol (18:2)	CHEU - CHUU	4 Mo	-0.455382	0.253422	788.045	-1.79693	0.0727291	Group3	LM	FALSE	0.492161	NS	0.634206	27447	HMDB0011568		5283469	Neg	Monoacylglycerol	Lipid
3-aminoisobutyrate	CHEU - CHUU	6 Mo	0.352212	0.195936	609.389	1.79759	0.0727376	Group3	LM	FALSE	0.492161	NS	1.42221	1566	HMDB0002166	C05145	64956	Pos Early	Pyrimidine Metabolism, Thymine containing	Nucleotide
androsterone sulfate	CHEU - CHUU	15 Mo	-0.170639	0.0949994	849.968	-1.79621	0.0728158	Group3	LM	FALSE	0.492161	NS	0.843126	31591	HMDB0002759		159663	Neg	Androgenic Steroids	Lipid
3-hydroxyoctanoylcarnitine (2)	CHEU - CHUU	1 Mo	-0.161924	0.0901636	771.685	-1.7959	0.0729023	Group3	LM	FALSE	0.492161	NS	0.850505	64394				Pos Early	Fatty Acid Metabolism (Acyl Carnitine, Hydroxy)	Lipid
caprate (10:0)	CHEU - CHUU	18 Mo	-0.619126	0.344839	831.47	-1.79541	0.0729518	Group3	LM	FALSE	0.492161	NS	0.538415	1642	HMDB0000511	C01571	2969	Neg	Medium Chain Fatty Acid	Lipid
3-hydroxyoctanoate	CHEU - CHUU	9 Mo	-0.365298	0.203532	817.773	-1.79479	0.0730562	Group3	LM	FALSE	0.492161	NS	0.69399	22001	HMDB0001954	C20793	26613	Neg	Fatty Acid, Monohydroxy	Lipid
linoleoyl-docosahexaenoyl-glycerol (18:2/22:6) [1]*	CHEU - CHUU	4 Mo	-0.435578	0.242692	776.13	-1.79478	0.0730779	Group3	LM	FALSE	0.492161	NS	0.646891	54949	HMDB0007266		9543899	Pos Late	Diacylglycerol	Lipid
X-25212	CHEU - CHUU	4 Mo	-0.390517	0.217695	783.438	-1.79387	0.0732193	Group3	LM	FALSE	0.492161	NS	0.676707	62393				Pos Late
(14 or 15)-methylpalmitate (a17:0 or i17:0)	CHEU - CHUU	9 Mo	-0.333765	0.186139	809.955	-1.79309	0.0733312	Group3	LM	FALSE	0.492161	NS	0.716222	38768	HMDB0061859	C16995	8181,17903417	Neg	Fatty Acid, Branched	Lipid
5-dodecenoate (12:1n7)	CHEU - CHUU	18 Mo	-0.624614	0.348421	831.596	-1.7927	0.0733843	Group3	LM	FALSE	0.492161	NS	0.535468	33968	HMDB0000529		5312378	Neg	Medium Chain Fatty Acid	Lipid
ceramide (d18:1/14:0, d16:1/16:0)*	CHEU - CHUU	4 Mo	-0.39617	0.220984	779.676	-1.79275	0.0734001	Group3	LM	FALSE	0.492161	NS	0.672892	57432	HMDB0240681,HMDB0011773			Pos Late	Ceramides	Lipid
oleoyl-oleoyl-glycerol (18:1/18:1) [1]*	CHEU - CHUU	9 Mo	-0.887027	0.494855	809.735	-1.7925	0.0734262	Group3	LM	FALSE	0.492161	NS	0.411878	54945	HMDB0007218		9543716	Pos Late	Diacylglycerol	Lipid
lactosyl-N-arachidoyl-sphingosine (d18:1/20:0)*	CHEU - CHUU	4.5 Mo	-0.416229	0.232216	775.916	-1.79242	0.073455	Group3	LM	FALSE	0.492161	NS	0.659529	57425	HMDB0011593	C01290	53481000	Pos Late	Lactosylceramides (LCER)	Lipid
eicosenoate (20:1)	CHEU - CHUU	4 Mo	-0.227857	0.127134	788.151	-1.79225	0.073476	Group3	LM	FALSE	0.492161	NS	0.796238	33587	HMDB0002231,HMDB0062436	C16526	5282768,5282769,94159	Neg	Long Chain Monounsaturated Fatty Acid	Lipid
N,N,N-trimethyl-5-aminovalerate	CHEU - CHUU	15 Mo	0.282782	0.157932	818.426	1.79054	0.0737373	Group3	LM	FALSE	0.492323	NS	1.32682	57687			14274897	Pos Early	Lysine Metabolism	Amino Acid
pipecolate	CHEU - CHUU	1 Wk	0.429569	0.239919	763.13	1.79047	0.0737744	Group3	LM	FALSE	0.492323	NS	1.53659	1444	HMDB0000070			Pos Early	Lysine Metabolism	Amino Acid
dehydroepiandrosterone sulfate (DHEA-S)	CHEU - CHUU	4.5 Mo	-0.369877	0.206424	491.051	-1.79183	0.0737756	Group3	LM	FALSE	0.492323	NS	0.690819	32425	HMDB0001032	C04555	12594	Neg	Androgenic Steroids	Lipid
lactosyl-N-stearoyl-sphingosine (d18:1/18:0)*	CHEU - CHUU	1 Wk	-0.356148	0.198875	597.471	-1.79081	0.0738301	Group3	LM	FALSE	0.492323	NS	0.700369	54980	HMDB0011591		10260120	Pos Late	Lactosylceramides (LCER)	Lipid
1-(1-enyl-palmitoyl)-2-arachidonoyl-GPC (P-16:0/20:4)*	CHEU - CHUU	1 Mo	0.335506	0.187525	706.788	1.78912	0.0740228	Group3	LM	FALSE	0.492323	NS	1.39865	52689	HMDB0011220			Pos Late	Plasmalogen	Lipid
gulonate*	CHEU - CHUU	1 Mo	0.299718	0.16754	653.098	1.78894	0.0740881	Group3	LM	FALSE	0.492323	NS	1.34948	46957	HMDB0003290	C00800	152304	Polar	Ascorbate and Aldarate Metabolism	Cofactors and Vitamins
sphingomyelin (d18:1/24:1, d18:2/24:0)*	CHEU - CHUU	18 Mo	0.407981	0.228172	834.776	1.78804	0.0741319	Group3	LM	FALSE	0.492323	NS	1.50378	47153	HMDB0012107		44260126	Pos Late	Sphingomyelins	Lipid
glutamine conjugate of C7H12O2*	CHEU - CHUU	15 Mo	-0.0343664	0.0192215	846.025	-1.78791	0.0741486	Group3	LM	FALSE	0.492323	NS	0.966217	63658				Neg	Partially Characterized Molecules	Partially Characterized Molecules
cholate	CHEU - CHUU	1 Mo	0.239595	0.133976	644.304	1.78835	0.0741894	Group3	LM	FALSE	0.492323	NS	1.27074	22842	HMDB0000619	C00695	221493	Neg	Primary Bile Acid Metabolism	Lipid
1-(1-enyl-stearoyl)-2-oleoyl-GPE (P-18:0/18:1)	CHEU - CHUU	18 Mo	0.426694	0.238718	831.537	1.78744	0.0742309	Group3	LM	FALSE	0.492323	NS	1.53218	52614	HMDB0011375		42607457	Pos Late	Plasmalogen	Lipid
sphingomyelin (d18:0/18:0, d19:0/17:0)*	CHEU - CHUU	6 Mo	-0.255677	0.143042	805.25	-1.78743	0.074244	Group3	LM	FALSE	0.492323	NS	0.774392	57473	HMDB0012087		44260130	Pos Late	Dihydrosphingomyelins	Lipid
N-stearoyl-sphingosine (d18:1/18:0)*	CHEU - CHUU	18 Mo	0.755036	0.423141	843.546	1.78436	0.0747246	Group3	LM	FALSE	0.494828	NS	2.12769	54979	HMDB0004950		5283565	Pos Late	Ceramides	Lipid
pyroglutamylalanine*	CHEU - CHUU	15 Mo	0.29765	0.1669	849.15	1.7834	0.0748775	Group3	LM	FALSE	0.494828	NS	1.34669	62087			159907	Neg	Modified Peptides	Peptide
nonadecanoate (19:0)	CHEU - CHUU	6 Mo	-0.182033	0.102078	810.247	-1.78328	0.0749149	Group3	LM	FALSE	0.494828	NS	0.833574	1356	HMDB0000772	C16535	12591	Neg	Long Chain Saturated Fatty Acid	Lipid
spermidine	CHEU - CHUU	18 Mo	0.434253	0.24356	833.082	1.78294	0.0749603	Group3	LM	FALSE	0.494828	NS	1.54381	485	HMDB0001257	C00315	1102	Pos Early	Polyamine Metabolism	Amino Acid
ethyl alpha-glucopyranoside	CHEU - CHUU	4.5 Mo	0.430316	0.241318	703.399	1.78319	0.0749863	Group3	LM	FALSE	0.494828	NS	1.53774	63152	HMDB0029968		11127487	Neg	Food Component/Plant	Xenobiotics
undecanoate (11:0)	CHEU - CHUU	4 Mo	-0.329991	0.185075	680.222	-1.78302	0.0750295	Group3	LM	FALSE	0.494828	NS	0.71893	12067	HMDB0000947	C17715	8180	Neg	Medium Chain Fatty Acid	Lipid
inosine	CHEU - CHUU	18 Mo	0.570744	0.320625	831.804	1.7801	0.0754246	Group3	LM	FALSE	0.496984	NS	1.76958	1123	HMDB0000195	C00294	6021	Neg	Purine Metabolism, (Hypo)Xanthine/Inosine containing	Nucleotide
ceramide (d18:2/24:1, d18:1/24:2)*	CHEU - CHUU	9 Mo	-0.397642	0.223467	843.114	-1.77942	0.0755304	Group3	LM	FALSE	0.49705	NS	0.671903	57443	HMDB0240679,HMDB0240680			Pos Late	Ceramides	Lipid
2-O-methylascorbic acid	CHEU - CHUU	4 Mo	0.164278	0.0923105	670.87	1.77962	0.0755908	Group3	LM	FALSE	0.49705	NS	1.17854	63990	HMDB0240294		54726398	Polar	Ascorbate and Aldarate Metabolism	Cofactors and Vitamins
2-hydroxyglutarate	CHEU - CHUU	9 Mo	0.272932	0.153438	705.509	1.77878	0.0757058	Group3	LM	FALSE	0.49705	NS	1.31381	37253	HMDB0059655	C02630	43	Polar	Fatty Acid, Dicarboxylate	Lipid
heptadecatrienoate (17:3)*	CHEU - CHUU	12 Mo	-0.448913	0.252483	828.326	-1.77799	0.075772	Group3	LM	FALSE	0.49705	NS	0.638322	62383		C16344	16061034	Neg	Long Chain Polyunsaturated Fatty Acid (n3 and n6)	Lipid
linoleoyl-arachidonoyl-glycerol (18:2/20:4) [1]*	CHEU - CHUU	1 Wk	-0.478133	0.268892	762.32	-1.77816	0.0757761	Group3	LM	FALSE	0.49705	NS	0.619939	54955	HMDB0007257		9543796	Pos Late	Diacylglycerol	Lipid
ergothioneine	CHEU - CHUU	4 Mo	0.453024	0.25526	597.203	1.77476	0.0764476	Group3	LM	FALSE	0.50078	NS	1.57306	37459	HMDB0003045	C05570	5351619	Pos Early	Food Component/Plant	Xenobiotics
sphingomyelin (d18:1/25:0, d19:0/24:1, d20:1/23:0, d19:1/24:0)*	CHEU - CHUU	1 Wk	0.398871	0.224745	557.105	1.77477	0.0764823	Group3	LM	FALSE	0.50078	NS	1.49014	57478	HMDB0240675,HMDB0240674,HMDB0240673,HMDB0240671			Pos Late	Sphingomyelins	Lipid
5-dodecenoate (12:1n7)	CHEU - CHUU	9 Mo	-0.374949	0.211628	796.184	-1.77174	0.0768207	Group3	LM	FALSE	0.502544	NS	0.687324	33968	HMDB0000529		5312378	Neg	Medium Chain Fatty Acid	Lipid
trans-3,4-methyleneheptanoate	CHEU - CHUU	9 Mo	-0.358113	0.20228	778.901	-1.77038	0.0770551	Group3	LM	FALSE	0.502848	NS	0.698994	53026				Neg	Food Component/Plant	Xenobiotics
2-heptadecenoylglycerol (17:1)*	CHEU - CHUU	15 Mo	-0.573893	0.324368	848.388	-1.76926	0.077209	Group3	LM	FALSE	0.502848	NS	0.563328	62448				Neg	Monoacylglycerol	Lipid
3-(4-hydroxyphenyl)lactate	CHEU - CHUU	18 Mo	0.353465	0.199796	836.711	1.76913	0.0772361	Group3	LM	FALSE	0.502848	NS	1.42399	32197	HMDB0000755	C03672	9378	Neg	Tyrosine Metabolism	Amino Acid
quinate	CHEU - CHUU	1 Mo	0.290927	0.164486	804.456	1.7687	0.0773225	Group3	LM	FALSE	0.502848	NS	1.33767	18335	HMDB0003072	C00296	6508	Polar	Food Component/Plant	Xenobiotics
1-(1-enyl-stearoyl)-GPE (P-18:0)*	CHEU - CHUU	15 Mo	0.482143	0.272676	847.45	1.76819	0.0773893	Group3	LM	FALSE	0.502848	NS	1.61954	39271	HMDB0240598			Pos Late	Lysoplasmalogen	Lipid
cytosine	CHEU - CHUU	15 Mo	0.399415	0.225933	849.527	1.76784	0.077446	Group3	LM	FALSE	0.502848	NS	1.49095	573	HMDB0000630	C00380	597	Pos Early	Pyrimidine Metabolism, Cytidine containing	Nucleotide
3-phosphoserine	CHEU - CHUU	15 Mo	0.765473	0.433007	848.034	1.76781	0.0774529	Group3	LM	FALSE	0.502848	NS	2.15001	543	HMDB0001721,HMDB0000272	C01005,C02532	68841	Pos Early	Glycine, Serine and Threonine Metabolism	Amino Acid
bilirubin (Z,Z)	CHEU - CHUU	6 Mo	-0.393213	0.222415	797.882	-1.76793	0.0774548	Group3	LM	FALSE	0.502848	NS	0.674885	43807	HMDB0000054	C00486	5280352	Pos Late	Hemoglobin and Porphyrin Metabolism	Cofactors and Vitamins
glycosyl-N-stearoyl-sphingosine (d18:1/18:0)	CHEU - CHUU	6 Mo	-0.253197	0.143325	810.403	-1.76659	0.0776732	Group3	LM	FALSE	0.502848	NS	0.776315	52234				Pos Late	Hexosylceramides (HCER)	Lipid
X-17367	CHEU - CHUU	12 Mo	-0.607779	0.344077	832.962	-1.76641	0.0776941	Group3	LM	FALSE	0.502848	NS	0.544559	40187				Pos Early
1-oleoyl-GPE (18:1)	CHEU - CHUU	6 Mo	-0.429996	0.243549	833.089	-1.76554	0.0778397	Group3	LM	FALSE	0.502848	NS	0.650512	35628	HMDB0011506		9547071	Pos Late	Lysophospholipid	Lipid
myo-inositol	CHEU - CHUU	6 Mo	-0.108861	0.0616589	827.166	-1.76553	0.0778429	Group3	LM	FALSE	0.502848	NS	0.896855	1124	HMDB0000211	C00137	892	Polar	Inositol Metabolism	Lipid
lactulose	CHEU - CHUU	4 Mo	0.199576	0.112849	340.008	1.76852	0.0778698	Group3	LM	FALSE	0.502848	NS	1.22088	20677	HMDB0000740	D00352,C07064	11333	Polar	Disaccharides and Oligosaccharides	Carbohydrate
5-methyluridine (ribothymidine)	CHEU - CHUU	15 Mo	-0.407396	0.230842	848.091	-1.76483	0.0779523	Group3	LM	FALSE	0.502848	NS	0.665381	35136	HMDB0000884		445408	Neg	Pyrimidine Metabolism, Uracil containing	Nucleotide
1-palmitoyl-2-palmitoleoyl-GPE (16:0/16:1)*	CHEU - CHUU	9 Mo	-0.382118	0.216578	742.789	-1.76435	0.0780849	Group3	LM	FALSE	0.502848	NS	0.682414	52471	HMDB0008924		52924925	Pos Late	Phosphatidylethanolamine (PE)	Lipid
phenol sulfate	CHEU - CHUU	4 Mo	0.21277	0.120537	551.078	1.76518	0.0780868	Group3	LM	FALSE	0.502848	NS	1.2371	32553	HMDB0060015	C02180	74426	Neg	Tyrosine Metabolism	Amino Acid
N6-succinyladenosine	CHEU - CHUU	15 Mo	-0.449856	0.255019	849.478	-1.76401	0.0780904	Group3	LM	FALSE	0.502848	NS	0.63772	48130	HMDB0000912		165243	Pos Early	Purine Metabolism, Adenine containing	Nucleotide
sphingomyelin (d18:2/14:0, d18:1/14:1)*	CHEU - CHUU	9 Mo	-0.277106	0.157084	784.893	-1.76406	0.0781103	Group3	LM	FALSE	0.502848	NS	0.757974	47154	HMDB0240637,HMDB0240612			Pos Late	Sphingomyelins	Lipid
docosadienoate (22:2n6)	CHEU - CHUU	9 Mo	-0.247176	0.140186	836.865	-1.7632	0.0782319	Group3	LM	FALSE	0.503186	NS	0.781003	32415	HMDB0061714	C16533	5282807	Neg	Long Chain Polyunsaturated Fatty Acid (n3 and n6)	Lipid
3-hydroxystachydrine*	CHEU - CHUU	9 Mo	0.5486	0.311234	834.955	1.76266	0.0783235	Group3	LM	FALSE	0.503331	NS	1.73083	62062		C10151	46173781	Pos Early	Food Component/Plant	Xenobiotics
beta-hydroxyisovaleroylcarnitine	CHEU - CHUU	4 Mo	0.312677	0.17726	453.125	1.76395	0.0784144	Group3	LM	FALSE	0.50347	NS	1.36708	35433				Pos Early	Leucine, Isoleucine and Valine Metabolism	Amino Acid
1-myristoyl-2-palmitoyl-GPC (14:0/16:0)	CHEU - CHUU	12 Mo	-0.329277	0.18709	838.441	-1.75999	0.0787739	Group3	LM	FALSE	0.504325	NS	0.719444	19258	HMDB0007869		129657	Pos Late	Phosphatidylcholine (PC)	Lipid
guaiacol sulfate	CHEU - CHUU	9 Mo	0.440564	0.250391	773.366	1.75951	0.0788869	Group3	LM	FALSE	0.504325	NS	1.55358	46111	HMDB0060013		22473	Neg	Benzoate Metabolism	Xenobiotics
2,6-dihydroxybenzoic acid	CHEU - CHUU	4 Mo	0.224177	0.12734	527.837	1.76047	0.078908	Group3	LM	FALSE	0.504325	NS	1.25129	63042	HMDB0013676		9338	Polar	Drug - Topical Agents	Xenobiotics
glycerophosphoethanolamine	CHEU - CHUU	15 Mo	-0.315442	0.179313	849.422	-1.75917	0.0789082	Group3	LM	FALSE	0.504325	NS	0.729466	37455	HMDB0000114	C01233	123874	Polar	Phospholipid Metabolism	Lipid
N-acetylglucosamine 6-phosphate	CHEU - CHUU	6 Mo	-0.359669	0.204496	782.682	-1.75881	0.0790002	Group3	LM	FALSE	0.504325	NS	0.697907	15107	HMDB0002817	C00357	439219	Polar	Aminosugar Metabolism	Carbohydrate
1-methylhistidine	CHEU - CHUU	1 Mo	0.47557	0.270342	683.816	1.75914	0.0790008	Group3	LM	FALSE	0.504325	NS	1.60893	30460	HMDB0000001	C01152	92105	Pos Early	Histidine Metabolism	Amino Acid
1,2-dilinoleoyl-GPC (18:2/18:2)	CHEU - CHUU	18 Mo	0.593482	0.337515	836.388	1.75838	0.0790477	Group3	LM	FALSE	0.504325	NS	1.81028	52603	HMDB0008138		5288075	Pos Late	Phosphatidylcholine (PC)	Lipid
1-arachidonoyl-GPI (20:4)*	CHEU - CHUU	9 Mo	0.15769	0.0897047	843.835	1.75788	0.0791312	Group3	LM	FALSE	0.504325	NS	1.1708	34214	HMDB0061690		121596217	Neg	Lysophospholipid	Lipid
tyrosine	CHEU - CHUU	15 Mo	0.250434	0.142484	849.995	1.75763	0.0791709	Group3	LM	FALSE	0.504325	NS	1.28458	1299	HMDB0000158	C00082	6057	Pos Early	Tyrosine Metabolism	Amino Acid
pyrraline	CHEU - CHUU	15 Mo	0.601924	0.342589	846.379	1.75699	0.0792814	Group3	LM	FALSE	0.504333	NS	1.82563	48428	HMDB0033143	C21013	14274616	Pos Early	Food Component/Plant	Xenobiotics
palmitoyl sphingomyelin (d18:1/16:0)	CHEU - CHUU	18 Mo	0.407404	0.231894	831.853	1.75685	0.0793108	Group3	LM	FALSE	0.504333	NS	1.50291	37506	HMDB0010169		9939941	Pos Late	Sphingomyelins	Lipid
caprate (10:0)	CHEU - CHUU	4 Mo	-0.323222	0.184104	725.379	-1.75565	0.0795703	Group3	LM	FALSE	0.505175	NS	0.723813	1642	HMDB0000511	C01571	2969	Neg	Medium Chain Fatty Acid	Lipid
palmitoyl-oleoyl-glycerol (16:0/18:1) [1]*	CHEU - CHUU	9 Mo	-0.702486	0.400229	794.359	-1.75521	0.0796088	Group3	LM	FALSE	0.505175	NS	0.495352	54943	HMDB0007102	C13861	5282283	Pos Late	Diacylglycerol	Lipid
ethyl alpha-glucopyranoside	CHEU - CHUU	4 Mo	0.37153	0.211637	560.018	1.7555	0.0797205	Group3	LM	FALSE	0.505175	NS	1.44995	63152	HMDB0029968		11127487	Neg	Food Component/Plant	Xenobiotics
linoleate (18:2n6)	CHEU - CHUU	6 Mo	-0.310377	0.176903	812.696	-1.75451	0.0797207	Group3	LM	FALSE	0.505175	NS	0.73317	1105	HMDB0006270,HMDB0000673	C01595	5280450	Neg	Long Chain Polyunsaturated Fatty Acid (n3 and n6)	Lipid
ceramide (d18:1/20:0, d16:1/22:0, d20:1/18:0)*	CHEU - CHUU	9 Mo	-0.574374	0.327499	750.978	-1.75382	0.0798692	Group3	LM	FALSE	0.505532	NS	0.563057	57440	HMDB0240684,HMDB0240682,HMDB0004951			Pos Late	Ceramides	Lipid
S-methylcysteine sulfoxide	CHEU - CHUU	6 Mo	-0.48359	0.275822	799.093	-1.75327	0.0799388	Group3	LM	FALSE	0.505532	NS	0.616566	43378	HMDB0029432		82142	Pos Early	Methionine, Cysteine, SAM and Taurine Metabolism	Amino Acid
1-oleoyl-GPI (18:1)	CHEU - CHUU	15 Mo	0.461016	0.263006	846.317	1.75288	0.0799853	Group3	LM	FALSE	0.505532	NS	1.58568	36602	HMDB0061693		86289645	Neg	Lysophospholipid	Lipid
1-palmitoyl-2-docosahexaenoyl-GPE (16:0/22:6)*	CHEU - CHUU	15 Mo	-0.554026	0.316216	848.578	-1.75205	0.0801263	Group3	LM	FALSE	0.505984	NS	0.574631	52465	HMDB0008946		9546799	Pos Late	Phosphatidylethanolamine (PE)	Lipid
lyxonate	CHEU - CHUU	12 Mo	-0.230251	0.131562	761.497	-1.75013	0.0804993	Group3	LM	FALSE	0.507899	NS	0.794334	61858	HMDB0060255			Polar	Pentose Metabolism	Carbohydrate
oleoyl-linoleoyl-glycerol (18:1/18:2) [2]	CHEU - CHUU	12 Mo	-0.327804	0.187401	836.172	-1.74922	0.0806207	Group3	LM	FALSE	0.508225	NS	0.720504	46799	HMDB0007219		71433693	Pos Late	Diacylglycerol	Lipid
piperidine	CHEU - CHUU	18 Mo	-0.653995	0.374036	831.43	-1.74848	0.0807495	Group3	LM	FALSE	0.508596	NS	0.519964	38183	HMDB0034301	C01746	8082	Pos Early	Food Component/Plant	Xenobiotics
lacto-N-fucopentaose I	CHEU - CHUU	18 Mo	-0.957114	0.546612	329.086	-1.751	0.0808784	Group3	LM	FALSE	0.508968	NS	0.383999	48264	HMDB0006705		53477883	Polar	Disaccharides and Oligosaccharides	Carbohydrate
3-hydroxyoctanoylcarnitine (1)	CHEU - CHUU	1 Wk	-0.180972	0.1036	773.943	-1.74684	0.0810621	Group3	LM	FALSE	0.50966	NS	0.834459	64393				Pos Early	Fatty Acid Metabolism (Acyl Carnitine, Hydroxy)	Lipid
4-vinylphenol sulfate	CHEU - CHUU	6 Mo	0.318893	0.182553	661.148	1.74685	0.0811284	Group3	LM	FALSE	0.50966	NS	1.3756	36098	HMDB0062775	C05627	6426766	Neg	Benzoate Metabolism	Xenobiotics
diacylglycerol (16:1/18:2 [2], 16:0/18:3 [1])*	CHEU - CHUU	15 Mo	-0.522398	0.299395	846.018	-1.74484	0.0813752	Group3	LM	FALSE	0.510769	NS	0.593097	54966				Pos Late	Diacylglycerol	Lipid
propionylcarnitine (C3)	CHEU - CHUU	9 Mo	0.257713	0.14787	785.301	1.74284	0.0817534	Group3	LM	FALSE	0.512215	NS	1.29397	32452	HMDB0000824	C03017	107738	Pos Early	Fatty Acid Metabolism (also BCAA Metabolism)	Lipid
sphingomyelin (d18:1/14:0, d16:1/16:0)*	CHEU - CHUU	9 Mo	-0.248925	0.142896	805.714	-1.742	0.0818894	Group3	LM	FALSE	0.512215	NS	0.779638	42463	HMDB0012097		11433862	Pos Late	Sphingomyelins	Lipid
X-25790	CHEU - CHUU	9 Mo	0.348886	0.200282	810.504	1.74197	0.0818926	Group3	LM	FALSE	0.512215	NS	1.41749	63560				Pos Early
diacylglycerol (16:1/18:2 [2], 16:0/18:3 [1])*	CHEU - CHUU	9 Mo	-0.374398	0.215011	835.258	-1.74129	0.0820002	Group3	LM	FALSE	0.512215	NS	0.687703	54966				Pos Late	Diacylglycerol	Lipid
tiglylcarnitine (C5:1-DC)	CHEU - CHUU	4 Mo	0.340636	0.195616	737.971	1.74135	0.0820382	Group3	LM	FALSE	0.512215	NS	1.40584	35428	HMDB0002366		22833596	Pos Early	Leucine, Isoleucine and Valine Metabolism	Amino Acid
myristoyl-linoleoyl-glycerol (14:0/18:2) [2]*	CHEU - CHUU	15 Mo	-0.494764	0.284193	846.135	-1.74095	0.0820567	Group3	LM	FALSE	0.512215	NS	0.609715	57408	HMDB0007016		14275352	Pos Late	Diacylglycerol	Lipid
2,3-dihydroxy-5-methylthio-4-pentenoate (DMTPA)*	CHEU - CHUU	12 Mo	0.125013	0.0717813	595.841	1.74158	0.0820979	Group3	LM	FALSE	0.512215	NS	1.13316	62805	HMDB0240388			Neg	Methionine, Cysteine, SAM and Taurine Metabolism	Amino Acid
N-oleoyltaurine	CHEU - CHUU	9 Mo	0.085621	0.0492013	804.992	1.74022	0.0822027	Group3	LM	FALSE	0.512429	NS	1.08939	39732			6437033	Neg	Endocannabinoid	Lipid
lactosialyltetraose a	CHEU - CHUU	1 Wk	-0.302743	0.173809	377.825	-1.74181	0.0823552	Group3	LM	FALSE	0.512941	NS	0.738789	63741	HMDB0006589		53477859	Polar	Disaccharides and Oligosaccharides	Carbohydrate
palmitoyl-docosahexaenoyl-glycerol (16:0/22:6) [2]*	CHEU - CHUU	4 Mo	-0.420776	0.242048	793.944	-1.7384	0.0825278	Group3	LM	FALSE	0.51335	NS	0.656537	57374	HMDB0007121		9543827	Pos Late	Diacylglycerol	Lipid
4-acetamidophenol	CHEU - CHUU	12 Mo	-0.445056	0.256062	844.725	-1.73808	0.0825619	Group3	LM	FALSE	0.51335	NS	0.640789	12032	HMDB0001859	C06804	1983	Pos Early	Drug - Analgesics, Anesthetics	Xenobiotics
3-hydroxyoctanoylcarnitine (1)	CHEU - CHUU	18 Mo	0.372319	0.21429	831.593	1.73745	0.0826777	Group3	LM	FALSE	0.513632	NS	1.4511	64393				Pos Early	Fatty Acid Metabolism (Acyl Carnitine, Hydroxy)	Lipid
1-palmitoyl-2-linoleoyl-GPE (16:0/18:2)	CHEU - CHUU	9 Mo	-0.239584	0.137949	840.28	-1.73676	0.0827964	Group3	LM	FALSE	0.513683	NS	0.786955	42449	HMDB0005322		9546747	Pos Late	Phosphatidylethanolamine (PE)	Lipid
N-octanoylglycine	CHEU - CHUU	4 Mo	0.342977	0.197351	513.486	1.7379	0.0828271	Group3	LM	FALSE	0.513683	NS	1.40914	43502	HMDB0000832		84290	Neg	Fatty Acid Metabolism (Acyl Glycine)	Lipid
N6-methyllysine	CHEU - CHUU	9 Mo	0.413327	0.237883	509.195	1.73753	0.0828991	Group3	LM	FALSE	0.513692	NS	1.51184	62860	HMDB0002038	C02728	164795	Pos Early	Lysine Metabolism	Amino Acid
linoleoyl-arachidonoyl-glycerol (18:2/20:4) [2]*	CHEU - CHUU	12 Mo	-0.452894	0.260969	825.35	-1.73544	0.083037	Group3	LM	FALSE	0.513776	NS	0.635785	54956	HMDB0007257		9543796	Pos Late	Diacylglycerol	Lipid
1-oleoyl-2-docosahexaenoyl-GPE (18:1/22:6)*	CHEU - CHUU	4 Mo	0.392384	0.226144	692.223	1.7351	0.0831675	Group3	LM	FALSE	0.513776	NS	1.48051	53209	HMDB0009078		52922113	Pos Late	Phosphatidylethanolamine (PE)	Lipid
myristate (14:0)	CHEU - CHUU	15 Mo	-0.414356	0.238924	849.02	-1.73426	0.0832349	Group3	LM	FALSE	0.513776	NS	0.660766	1365	HMDB0000806	C06424	11005	Neg	Long Chain Saturated Fatty Acid	Lipid
gamma-tocopherol/beta-tocopherol	CHEU - CHUU	18 Mo	0.502263	0.289623	830.508	1.7342	0.0832545	Group3	LM	FALSE	0.513776	NS	1.65246	52473	HMDB0006335,HMDB0001492	C14152,C02483		Pos Late	Tocopherol Metabolism	Cofactors and Vitamins
carotene diol (1)	CHEU - CHUU	6 Mo	-0.424203	0.244609	802.643	-1.73421	0.0832655	Group3	LM	FALSE	0.513776	NS	0.654291	57635				Pos Late	Vitamin A Metabolism	Cofactors and Vitamins
1-palmitoyl-2-pentadecanoyl-GPC (16:0/15:0)*	CHEU - CHUU	12 Mo	-0.363059	0.209598	830.288	-1.73216	0.0836157	Group3	LM	FALSE	0.514753	NS	0.695546	57757	HMDB0007967		24778680	Pos Late	Phosphatidylcholine (PC)	Lipid
1-dihomo-linolenylglycerol (20:3)	CHEU - CHUU	6 Mo	-0.451486	0.260682	813.153	-1.73194	0.0836627	Group3	LM	FALSE	0.514753	NS	0.636681	48341	HMDB0011577			Neg	Monoacylglycerol	Lipid
2'-O-methylcytidine	CHEU - CHUU	12 Mo	0.297012	0.171507	811.113	1.73177	0.0836943	Group3	LM	FALSE	0.514753	NS	1.34583	57554			150971	Pos Early	Pyrimidine Metabolism, Cytidine containing	Nucleotide
fumarate	CHEU - CHUU	18 Mo	-0.345242	0.199461	835.23	-1.73087	0.0838434	Group3	LM	FALSE	0.514753	NS	0.708049	1643	HMDB0000134	C00122	444972	Polar	TCA Cycle	Energy
palmitoyl-linoleoyl-glycerol (16:0/18:2) [2]*	CHEU - CHUU	12 Mo	-0.324393	0.187451	832.335	-1.73055	0.0839027	Group3	LM	FALSE	0.514753	NS	0.722966	52634	HMDB0007103		131801744	Pos Late	Diacylglycerol	Lipid
1-stearoyl-GPG (18:0)	CHEU - CHUU	18 Mo	0.229658	0.132749	844.855	1.73003	0.083991	Group3	LM	FALSE	0.514753	NS	1.25817	34437				Neg	Lysophospholipid	Lipid
sphingomyelin (d18:1/19:0, d19:1/18:0)*	CHEU - CHUU	15 Mo	-0.379374	0.219296	846.011	-1.72996	0.0840016	Group3	LM	FALSE	0.514753	NS	0.68429	57475				Pos Late	Sphingomyelins	Lipid
3-hydroxyindolin-2-one	CHEU - CHUU	12 Mo	0.275894	0.159441	698.176	1.73039	0.0840034	Group3	LM	FALSE	0.514753	NS	1.31771	42561		C11130	6097	Pos Early	Food Component/Plant	Xenobiotics
16alpha-hydroxy DHEA 3-sulfate	CHEU - CHUU	6 Mo	0.02766	0.0159918	846.726	1.72963	0.0840601	Group3	LM	FALSE	0.514753	NS	1.02805	38168	HMDB0062544		20848950	Neg	Androgenic Steroids	Lipid
sphingomyelin (d18:1/20:1, d18:2/20:0)*	CHEU - CHUU	9 Mo	-0.264697	0.153117	829.331	-1.72873	0.0842299	Group3	LM	FALSE	0.51536	NS	0.767438	48491	HMDB0240610,HMDB0240632			Pos Late	Sphingomyelins	Lipid
1-linoleoyl-GPC (18:2)	CHEU - CHUU	6 Mo	-0.473379	0.273936	817.843	-1.72806	0.0843545	Group3	LM	FALSE	0.515494	NS	0.622894	34419	HMDB0010386	C04100	11988421	Pos Late	Lysophospholipid	Lipid
N-octanoylglycine	CHEU - CHUU	12 Mo	0.384867	0.222676	654.246	1.72837	0.0843935	Group3	LM	FALSE	0.515494	NS	1.46942	43502	HMDB0000832		84290	Neg	Fatty Acid Metabolism (Acyl Glycine)	Lipid
phosphatidylcholine (18:0/20:2, 20:0/18:2)*	CHEU - CHUU	6 Mo	-0.478024	0.276824	816.044	-1.72682	0.0845791	Group3	LM	FALSE	0.516195	NS	0.620007	53192	HMDB0008143,HMDB0008045			Pos Late	Phosphatidylcholine (PC)	Lipid
oleoyl-linoleoyl-glycerol (18:1/18:2) [1]	CHEU - CHUU	12 Mo	-0.397444	0.230329	832.715	-1.72555	0.0847993	Group3	LM	FALSE	0.517051	NS	0.672035	46798	HMDB0007219		14275396	Pos Late	Diacylglycerol	Lipid
X-12407	CHEU - CHUU	1 Wk	-0.464749	0.269331	708.553	-1.72557	0.0848614	Group3	LM	FALSE	0.517051	NS	0.628293	46615				Neg
butyrate/isobutyrate (4:0)	CHEU - CHUU	1 Wk	-0.290216	0.168416	720.685	-1.7232	0.0852805	Group3	LM	FALSE	0.518866	NS	0.748102	40605	HMDB0000039	C00246	264	Neg	Short Chain Fatty Acid	Lipid
trigonelline (N'-methylnicotinate)	CHEU - CHUU	1 Wk	0.330411	0.191783	806.297	1.72283	0.0853019	Group3	LM	FALSE	0.518866	NS	1.39154	32401	HMDB0000875	C01004	5570	Pos Early	Nicotinate and Nicotinamide Metabolism	Cofactors and Vitamins
10-undecenoate (11:1n1)	CHEU - CHUU	6 Mo	-0.372	0.215987	716.663	-1.72232	0.0854422	Group3	LM	FALSE	0.519286	NS	0.689354	32497	HMDB0033724	C13910	14891	Neg	Medium Chain Fatty Acid	Lipid
5-oxoproline	CHEU - CHUU	1 Mo	0.223384	0.129677	504.172	1.72262	0.0855698	Group3	LM	FALSE	0.519628	NS	1.2503	1494	HMDB0000267	C02237,C01879	439685,7405	Polar	Glutathione Metabolism	Amino Acid
4-cholesten-3-one	CHEU - CHUU	6 Mo	-0.304812	0.177208	805.072	-1.72008	0.0858028	Group3	LM	FALSE	0.520609	NS	0.737262	38125	HMDB0000921	C00599	91477	Pos Late	Sterol	Lipid
palmitoyl-arachidonoyl-glycerol (16:0/20:4) [2]*	CHEU - CHUU	12 Mo	-0.40281	0.234523	832.687	-1.71757	0.0862468	Group3	LM	FALSE	0.521766	NS	0.668439	54958	HMDB0007112		9543736	Pos Late	Diacylglycerol	Lipid
nicotinamide adenine dinucleotide (NAD+)	CHEU - CHUU	4 Mo	-0.311719	0.181486	774.406	-1.7176	0.0862703	Group3	LM	FALSE	0.521766	NS	0.732187	5278		C00003	5892	Neg	Nicotinate and Nicotinamide Metabolism	Cofactors and Vitamins
N-formylmethionine	CHEU - CHUU	4 Mo	0.295911	0.172136	421.733	1.71906	0.0863381	Group3	LM	FALSE	0.521766	NS	1.34435	2829	HMDB0001015	C03145	439750	Neg	Methionine, Cysteine, SAM and Taurine Metabolism	Amino Acid
4-acetamidophenylglucuronide	CHEU - CHUU	15 Mo	0.455226	0.265138	846.514	1.71694	0.0863567	Group3	LM	FALSE	0.521766	NS	1.57653	15736	HMDB0010316		4022661,83944	Neg	Drug - Analgesics, Anesthetics	Xenobiotics
sphingomyelin (d18:0/18:0, d19:0/17:0)*	CHEU - CHUU	18 Mo	0.432345	0.251807	830.705	1.71697	0.0863574	Group3	LM	FALSE	0.521766	NS	1.54087	57473	HMDB0012087		44260130	Pos Late	Dihydrosphingomyelins	Lipid
ethyl alpha-glucopyranoside	CHEU - CHUU	18 Mo	0.628893	0.366366	846.623	1.71657	0.0864235	Group3	LM	FALSE	0.521766	NS	1.87553	63152	HMDB0029968		11127487	Neg	Food Component/Plant	Xenobiotics
vanilloylglycine	CHEU - CHUU	1 Wk	-0.136528	0.07953	534.423	-1.71669	0.0866161	Group3	LM	FALSE	0.522495	NS	0.872382	63853	HMDB0060026		3083688	Neg	Food Component/Plant	Xenobiotics
5-HETE	CHEU - CHUU	4 Mo	-0.177733	0.103649	847.213	-1.71476	0.0867558	Group3	LM	FALSE	0.52254	NS	0.837166	37372	HMDB0011134	C04805	5280733	Neg	Eicosanoid	Lipid
linoleate (18:2n6)	CHEU - CHUU	15 Mo	-0.442255	0.25802	846.395	-1.71403	0.0868885	Group3	LM	FALSE	0.52254	NS	0.642586	1105	HMDB0006270,HMDB0000673	C01595	5280450	Neg	Long Chain Polyunsaturated Fatty Acid (n3 and n6)	Lipid
N6-methyllysine	CHEU - CHUU	15 Mo	0.506877	0.295736	755.601	1.71395	0.0869475	Group3	LM	FALSE	0.52254	NS	1.6601	62860	HMDB0002038	C02728	164795	Pos Early	Lysine Metabolism	Amino Acid
trans-urocanate	CHEU - CHUU	15 Mo	0.558216	0.325826	848.575	1.71323	0.0870349	Group3	LM	FALSE	0.52254	NS	1.74755	607	HMDB0000301	C00785	736715	Pos Early	Histidine Metabolism	Amino Acid
N6,N6,N6-trimethyllysine	CHEU - CHUU	6 Mo	0.200513	0.11708	600.435	1.71261	0.0872999	Group3	LM	FALSE	0.52254	NS	1.22203	1498	HMDB0001325	C03793	440120	Pos Early	Lysine Metabolism	Amino Acid
trimethylamine N-oxide	CHEU - CHUU	12 Mo	0.238127	0.139101	775.839	1.71191	0.0873135	Group3	LM	FALSE	0.52254	NS	1.26887	40406	HMDB0000925	C01104	1145	Pos Early	Phospholipid Metabolism	Lipid
linoleoyl-linoleoyl-glycerol (18:2/18:2) [1]*	CHEU - CHUU	18 Mo	-0.598321	0.349554	830.852	-1.71167	0.0873311	Group3	LM	FALSE	0.52254	NS	0.549734	54968	HMDB0007248		9543729	Pos Late	Diacylglycerol	Lipid
2-hydroxyglutarate	CHEU - CHUU	18 Mo	0.413904	0.241872	843.419	1.71125	0.0874018	Group3	LM	FALSE	0.52254	NS	1.51271	37253	HMDB0059655	C02630	43	Polar	Fatty Acid, Dicarboxylate	Lipid
1-dihomo-linolenylglycerol (20:3)	CHEU - CHUU	15 Mo	-0.650715	0.380297	846.374	-1.71107	0.0874343	Group3	LM	FALSE	0.52254	NS	0.521673	48341	HMDB0011577			Neg	Monoacylglycerol	Lipid
palmitoyl dihydrosphingomyelin (d18:0/16:0)*	CHEU - CHUU	18 Mo	0.40472	0.236568	830.52	1.71079	0.0874924	Group3	LM	FALSE	0.52254	NS	1.49888	52434	HMDB0010168		9939965	Pos Late	Dihydrosphingomyelins	Lipid
glycerophosphoglycerol	CHEU - CHUU	15 Mo	-0.236454	0.138231	844.322	-1.71057	0.0875276	Group3	LM	FALSE	0.52254	NS	0.789422	48857	HMDB0240316	C03274	54575349	Polar	Glycerolipid Metabolism	Lipid
palmitoyl-linoleoyl-glycerol (16:0/18:2) [1]*	CHEU - CHUU	15 Mo	-0.588928	0.344292	846.482	-1.71055	0.0875307	Group3	LM	FALSE	0.52254	NS	0.554922	52633	HMDB0007103		9543695	Pos Late	Diacylglycerol	Lipid
3beta-hydroxy-5-cholestenoate	CHEU - CHUU	4.5 Mo	0.0564674	0.0330135	838.012	1.71043	0.0875566	Group3	LM	FALSE	0.52254	NS	1.05809	54805	HMDB0012453	C17333	165511	Neg	Sterol	Lipid
8-methoxykynurenate	CHEU - CHUU	15 Mo	0.219335	0.128305	846.176	1.70949	0.0877269	Group3	LM	FALSE	0.522888	NS	1.24525	62955	HMDB0060426	C05830	76230	Neg	Tryptophan Metabolism	Amino Acid
2-dihomo-linoleoylglycerol (20:2)*	CHEU - CHUU	4 Mo	-0.304821	0.178397	828.651	-1.70867	0.0878874	Group3	LM	FALSE	0.522888	NS	0.737255	62450				Neg	Monoacylglycerol	Lipid
glycerophosphoserine*	CHEU - CHUU	4.5 Mo	0.304327	0.178095	766.796	1.70879	0.0878952	Group3	LM	FALSE	0.522888	NS	1.35571	57404			3081457	Pos Early	Phospholipid Metabolism	Lipid
3-hydroxyoctanoylcarnitine (2)	CHEU - CHUU	18 Mo	0.317902	0.186068	831.929	1.70853	0.0879118	Group3	LM	FALSE	0.522888	NS	1.37424	64394				Pos Early	Fatty Acid Metabolism (Acyl Carnitine, Hydroxy)	Lipid
glycochenodeoxycholate	CHEU - CHUU	6 Mo	0.195955	0.114725	765.935	1.70804	0.0880347	Group3	LM	FALSE	0.522888	NS	1.21647	32346	HMDB0000637	C05466	12544	Neg	Primary Bile Acid Metabolism	Lipid
behenoyl sphingomyelin (d18:1/22:0)*	CHEU - CHUU	6 Mo	-0.206208	0.120744	827.662	-1.70781	0.0880457	Group3	LM	FALSE	0.522888	NS	0.813664	48492	HMDB0012103		44260125	Pos Late	Sphingomyelins	Lipid
2-hydroxyhippurate (salicylurate)	CHEU - CHUU	4.5 Mo	0.594529	0.348229	845.401	1.70729	0.0881348	Group3	LM	FALSE	0.522991	NS	1.81218	18281	HMDB0000840	C07588	10253	Neg	Benzoate Metabolism	Xenobiotics
p-cresol sulfate	CHEU - CHUU	15 Mo	0.409655	0.240003	826.668	1.70687	0.0882218	Group3	LM	FALSE	0.523081	NS	1.5063	36103	HMDB0011635		4615423	Neg	Benzoate Metabolism	Xenobiotics
3-aminoisobutyrate	CHEU - CHUU	12 Mo	0.354362	0.208268	676.299	1.70147	0.0893139	Group3	LM	FALSE	0.528379	NS	1.42527	1566	HMDB0002166	C05145	64956	Pos Early	Pyrimidine Metabolism, Thymine containing	Nucleotide
cytosine	CHEU - CHUU	4 Mo	0.249594	0.146703	701.247	1.70135	0.0893204	Group3	LM	FALSE	0.528379	NS	1.2835	573	HMDB0000630	C00380	597	Pos Early	Pyrimidine Metabolism, Cytidine containing	Nucleotide
N6-acetyllysine	CHEU - CHUU	12 Mo	0.220705	0.129721	667.498	1.70138	0.0893367	Group3	LM	FALSE	0.528379	NS	1.24696	36752	HMDB0000206	C02727	92832	Neg	Lysine Metabolism	Amino Acid
cis-3,4-methyleneheptanoylcarnitine	CHEU - CHUU	18 Mo	0.84158	0.494943	838.442	1.70036	0.0894347	Group3	LM	FALSE	0.528379	NS	2.32003	64389				Pos Late	Fatty Acid Metabolism (Acyl Carnitine, Medium Chain)	Lipid
palmitoyl-linoleoyl-glycerol (16:0/18:2) [1]*	CHEU - CHUU	12 Mo	-0.43496	0.255838	832.16	-1.70014	0.0894783	Group3	LM	FALSE	0.528379	NS	0.647291	52633	HMDB0007103		9543695	Pos Late	Diacylglycerol	Lipid
citrulline	CHEU - CHUU	6 Mo	-0.193782	0.114025	730.11	-1.69947	0.0896562	Group3	LM	FALSE	0.528943	NS	0.823838	2132	HMDB0000904	C00327	9750	Pos Early	Urea cycle; Arginine and Proline Metabolism	Amino Acid
N-acetylmethionine	CHEU - CHUU	12 Mo	0.283047	0.166568	681.548	1.69929	0.089721	Group3	LM	FALSE	0.528943	NS	1.32717	1589	HMDB0011745	C02712	448580	Neg	Methionine, Cysteine, SAM and Taurine Metabolism	Amino Acid
caprylate (8:0)	CHEU - CHUU	9 Mo	-0.240331	0.141495	819.562	-1.69851	0.0897917	Group3	LM	FALSE	0.528943	NS	0.786368	32492	HMDB0000482	C06423	379	Neg	Medium Chain Fatty Acid	Lipid
threonine	CHEU - CHUU	1 Wk	0.157745	0.0928546	565.642	1.69884	0.0898997	Group3	LM	FALSE	0.528979	NS	1.17087	1284	HMDB0000167	C00188	6288	Pos Early	Glycine, Serine and Threonine Metabolism	Amino Acid
1-pentadecanoylglycerol (15:0)	CHEU - CHUU	18 Mo	-0.747431	0.440267	830.87	-1.69768	0.0899431	Group3	LM	FALSE	0.528979	NS	0.473582	47898			190750	Neg	Monoacylglycerol	Lipid
N-lactoyl valine	CHEU - CHUU	9 Mo	0.0549747	0.032397	850	1.69691	0.0900802	Group3	LM	FALSE	0.529358	NS	1.05651	64883				Neg	Lactoyl Amino Acid	Amino Acid
X-15245	CHEU - CHUU	6 Mo	0.122192	0.0720306	811.07	1.69639	0.0901967	Group3	LM	FALSE	0.529614	NS	1.12997	46661				Neg
thioproline	CHEU - CHUU	12 Mo	0.212995	0.125599	849.873	1.69583	0.0902837	Group3	LM	FALSE	0.529657	NS	1.23738	53231	HMDB0062164		93176	Pos Early	Chemical	Xenobiotics
eicosenoate (20:1)	CHEU - CHUU	15 Mo	-0.34232	0.2019	846.351	-1.6955	0.0903493	Group3	LM	FALSE	0.529657	NS	0.710121	33587	HMDB0002231,HMDB0062436	C16526	5282768,5282769,94159	Neg	Long Chain Monounsaturated Fatty Acid	Lipid
tryptophan betaine	CHEU - CHUU	18 Mo	0.592131	0.349381	842.127	1.6948	0.0904835	Group3	LM	FALSE	0.529839	NS	1.80784	37097	HMDB0061115	C09213	442106	Pos Early	Tryptophan Metabolism	Amino Acid
homoarginine	CHEU - CHUU	18 Mo	-0.52819	0.31169	830.804	-1.6946	0.0905259	Group3	LM	FALSE	0.529839	NS	0.589671	22137	HMDB0000670	C01924	9085	Pos Early	Urea cycle; Arginine and Proline Metabolism	Amino Acid
X-23277	CHEU - CHUU	18 Mo	-0.841975	0.497022	831.706	-1.69404	0.0906321	Group3	LM	FALSE	0.530034	NS	0.430859	48973				Neg
N1-methylguanosine	CHEU - CHUU	18 Mo	0.344376	0.203397	831.139	1.69313	0.0908063	Group3	LM	FALSE	0.530627	NS	1.41111	31609	HMDB0001563		96373	Pos Early	Purine Metabolism, Guanine containing	Nucleotide
propionylcarnitine (C3)	CHEU - CHUU	4 Mo	0.220805	0.130417	704.007	1.69307	0.0908839	Group3	LM	FALSE	0.530654	NS	1.24708	32452	HMDB0000824	C03017	107738	Pos Early	Fatty Acid Metabolism (also BCAA Metabolism)	Lipid
N-octanoylglycine	CHEU - CHUU	4.5 Mo	0.377379	0.223018	658.621	1.69214	0.0910918	Group3	LM	FALSE	0.531154	NS	1.45846	43502	HMDB0000832		84290	Neg	Fatty Acid Metabolism (Acyl Glycine)	Lipid
3-hydroxymyristate	CHEU - CHUU	4 Mo	-0.233226	0.137861	740.016	-1.69175	0.0911155	Group3	LM	FALSE	0.531154	NS	0.791975	21158	HMDB0061656		16064	Neg	Fatty Acid, Monohydroxy	Lipid
pentadecanoate (15:0)	CHEU - CHUU	15 Mo	-0.274919	0.162667	846.086	-1.69007	0.0913828	Group3	LM	FALSE	0.532146	NS	0.759633	1361	HMDB0000826	C16537	13849	Neg	Long Chain Saturated Fatty Acid	Lipid
1-stearoyl-2-docosahexaenoyl-GPS (18:0/22:6)*	CHEU - CHUU	6 Mo	-0.312486	0.184894	743.775	-1.69008	0.0914318	Group3	LM	FALSE	0.532146	NS	0.731626	52696	HMDB0010167		24779546	Pos Late	Phosphatidylserine (PS)	Lipid
1-palmitoyl-2-stearoyl-GPC (16:0/18:0)	CHEU - CHUU	6 Mo	-0.251295	0.148786	807.567	-1.68898	0.0916101	Group3	LM	FALSE	0.532758	NS	0.777793	52616	HMDB0007970	C03889	24778686	Pos Late	Phosphatidylcholine (PC)	Lipid
1-palmitoleoylglycerol (16:1)*	CHEU - CHUU	9 Mo	-0.554328	0.328406	827.218	-1.68794	0.0918005	Group3	LM	FALSE	0.533439	NS	0.574458	52431	HMDB0011565			Neg	Monoacylglycerol	Lipid
3-methoxytyrosine	CHEU - CHUU	1 Wk	0.289262	0.171315	473.004	1.68848	0.0919784	Group3	LM	FALSE	0.533795	NS	1.33544	12017	HMDB0001434		9307	Pos Early	Tyrosine Metabolism	Amino Acid
glutarate (C5-DC)	CHEU - CHUU	1 Wk	0.227867	0.135025	599.902	1.6876	0.0920083	Group3	LM	FALSE	0.533795	NS	1.25592	396	HMDB0000661	C00489	743,4418048	Polar	Fatty Acid, Dicarboxylate	Lipid
lactosialyltetraose b	CHEU - CHUU	1 Wk	-0.323059	0.191449	479.575	-1.68745	0.0921676	Group3	LM	FALSE	0.534029	NS	0.723931	63742	HMDB0006600		53477864	Polar	Disaccharides and Oligosaccharides	Carbohydrate
nicotinurate (nicotinoylglycine)	CHEU - CHUU	4 Mo	0.221723	0.13144	499.498	1.68688	0.0922505	Group3	LM	FALSE	0.534029	NS	1.24823	35121	HMDB0003269	C05380	68499	Pos Early	Nicotinate and Nicotinamide Metabolism	Cofactors and Vitamins
3-methoxytyrosine	CHEU - CHUU	4 Mo	0.305097	0.180892	526.114	1.68662	0.0922686	Group3	LM	FALSE	0.534029	NS	1.35676	12017	HMDB0001434		9307	Pos Early	Tyrosine Metabolism	Amino Acid
stachydrine	CHEU - CHUU	1 Mo	0.435295	0.258281	700.991	1.68536	0.092365	Group3	LM	FALSE	0.534161	NS	1.54542	34384	HMDB0004827	C10172	115244	Pos Early	Food Component/Plant	Xenobiotics
guanidinoacetate	CHEU - CHUU	4 Mo	0.307527	0.182515	689.963	1.68494	0.0924531	Group3	LM	FALSE	0.534247	NS	1.36006	43802	HMDB0000128	C00581	763	Pos Early	Creatine Metabolism	Amino Acid
1-palmitoyl-2-palmitoleoyl-GPE (16:0/16:1)*	CHEU - CHUU	6 Mo	-0.348929	0.207237	705.691	-1.68372	0.0926782	Group3	LM	FALSE	0.535123	NS	0.705443	52471	HMDB0008924		52924925	Pos Late	Phosphatidylethanolamine (PE)	Lipid
10-heptadecenoate (17:1n7)	CHEU - CHUU	4 Mo	-0.311245	0.184967	760.108	-1.6827	0.092844	Group3	LM	FALSE	0.535656	NS	0.732535	33971	HMDB0060038		5312435	Neg	Long Chain Monounsaturated Fatty Acid	Lipid
3-hydroxybutyrate (BHBA)	CHEU - CHUU	9 Mo	0.43801	0.260518	807.262	1.6813	0.0930908	Group3	LM	FALSE	0.536442	NS	1.54962	542	HMDB0000442,HMDB0000357,HMDB0000011	C03197,C01089	94318,441,92135	Polar	Ketone Bodies	Lipid
palmitoyl-docosahexaenoyl-glycerol (16:0/22:6) [2]*	CHEU - CHUU	6 Mo	-0.443032	0.263539	817.19	-1.68109	0.0931278	Group3	LM	FALSE	0.536442	NS	0.642087	57374	HMDB0007121		9543827	Pos Late	Diacylglycerol	Lipid
caffeine	CHEU - CHUU	1 Mo	-0.579635	0.344779	608.923	-1.68118	0.093241	Group3	LM	FALSE	0.536598	NS	0.560103	569	HMDB0001847	C07481	2519	Pos Early	Xanthine Metabolism	Xenobiotics
LAHSA (18:2/OH-18:0)*	CHEU - CHUU	15 Mo	0.641544	0.381845	849.595	1.68012	0.0933021	Group3	LM	FALSE	0.536598	NS	1.89941	57390				Pos Late	Fatty Acid Hydroxyl Fatty Acid	Lipid
1-arachidonylglycerol (20:4)	CHEU - CHUU	6 Mo	-0.399208	0.23783	813.565	-1.67854	0.0936259	Group3	LM	FALSE	0.537686	NS	0.670851	34397	HMDB11578	C13857	16019980,5282281	Neg	Monoacylglycerol	Lipid
betaine	CHEU - CHUU	1 Wk	0.208192	0.12396	533.365	1.67951	0.0936391	Group3	LM	FALSE	0.537686	NS	1.23145	3141	HMDB0000043	C00719	247	Pos Early	Glycine, Serine and Threonine Metabolism	Amino Acid
linoleoyl-linoleoyl-glycerol (18:2/18:2) [1]*	CHEU - CHUU	1 Wk	-0.285263	0.170064	757.723	-1.67739	0.0938794	Group3	LM	FALSE	0.53786	NS	0.751816	54968	HMDB0007248		9543729	Pos Late	Diacylglycerol	Lipid
4-acetylphenol sulfate	CHEU - CHUU	15 Mo	0.212991	0.127005	847.817	1.67703	0.0939054	Group3	LM	FALSE	0.53786	NS	1.23737	44620			4684006	Neg	Benzoate Metabolism	Xenobiotics
cis-4-decenoate (10:1n6)*	CHEU - CHUU	9 Mo	-0.371726	0.221729	755.467	-1.67649	0.0940557	Group3	LM	FALSE	0.53786	NS	0.689543	62873	HMDB0004980		5282726	Neg	Medium Chain Fatty Acid	Lipid
laurate (12:0)	CHEU - CHUU	4 Mo	-0.302341	0.18034	727.633	-1.6765	0.0940693	Group3	LM	FALSE	0.53786	NS	0.739086	1645	HMDB0000638	C02679	3893	Neg	Medium Chain Fatty Acid	Lipid
sphingomyelin (d18:2/24:1, d18:1/24:2)*	CHEU - CHUU	6 Mo	-0.226875	0.135377	821.449	-1.67587	0.094144	Group3	LM	FALSE	0.53786	NS	0.79702	52437	HMDB0240636,HMDB0240615		85336023	Pos Late	Sphingomyelins	Lipid
gamma-tocotrienol	CHEU - CHUU	12 Mo	0.439291	0.262177	829.568	1.67555	0.094203	Group3	LM	FALSE	0.53786	NS	1.55161	37501	HMDB0012958	C14155	5282349	Pos Late	Tocopherol Metabolism	Cofactors and Vitamins
10-heptadecenoate (17:1n7)	CHEU - CHUU	6 Mo	-0.336552	0.200896	795.745	-1.67526	0.0942767	Group3	LM	FALSE	0.53786	NS	0.714228	33971	HMDB0060038		5312435	Neg	Long Chain Monounsaturated Fatty Acid	Lipid
2,3-dihydroxy-5-methylthio-4-pentenoate (DMTPA)*	CHEU - CHUU	4 Mo	0.107843	0.0643309	460.24	1.67637	0.0943442	Group3	LM	FALSE	0.53786	NS	1.11387	62805	HMDB0240388			Neg	Methionine, Cysteine, SAM and Taurine Metabolism	Amino Acid
eicosapentaenoate (EPA; 20:5n3)	CHEU - CHUU	6 Mo	-0.438707	0.261971	794.655	-1.67464	0.0943989	Group3	LM	FALSE	0.53786	NS	0.64487	18467	HMDB0001999	C06428	446284	Neg	Long Chain Polyunsaturated Fatty Acid (n3 and n6)	Lipid
dihomo-linolenate (20:3n3 or n6)	CHEU - CHUU	6 Mo	-0.326808	0.19519	816.178	-1.67431	0.0944526	Group3	LM	FALSE	0.53786	NS	0.721222	35718	HMDB0002925	C03242	5280581	Neg	Long Chain Polyunsaturated Fatty Acid (n3 and n6)	Lipid
N6-acetyllysine	CHEU - CHUU	1 Wk	0.181908	0.108596	473.66	1.67509	0.0945762	Group3	LM	FALSE	0.53786	NS	1.1995	36752	HMDB0000206	C02727	92832	Neg	Lysine Metabolism	Amino Acid
1-myristoyl-GPC (14:0)	CHEU - CHUU	9 Mo	-0.373725	0.22343	820.141	-1.67267	0.0947729	Group3	LM	FALSE	0.53786	NS	0.688166	45453	HMDB0010379	C04230	460604	Pos Late	Lysophospholipid	Lipid
N-acetylalanine	CHEU - CHUU	18 Mo	0.174062	0.104071	843.162	1.67253	0.0947901	Group3	LM	FALSE	0.53786	NS	1.19013	1585	HMDB0000766	C02847	88064	Polar	Alanine and Aspartate Metabolism	Amino Acid
mannose	CHEU - CHUU	15 Mo	-0.238649	0.142706	847.089	-1.67232	0.0948307	Group3	LM	FALSE	0.53786	NS	0.787691	48153	HMDB0000169	C00159,C02209,C00936	82308,439680,185698,18950	Polar	Fructose, Mannose and Galactose Metabolism	Carbohydrate
pyridoxal	CHEU - CHUU	18 Mo	-0.5478	0.327619	831.062	-1.67206	0.0948884	Group3	LM	FALSE	0.53786	NS	0.578221	1651	HMDB0001545	C00250	1050	Pos Early	Vitamin B6 Metabolism	Cofactors and Vitamins
cytidine	CHEU - CHUU	18 Mo	-0.460809	0.275594	830.521	-1.67206	0.0948901	Group3	LM	FALSE	0.53786	NS	0.630773	514	HMDB0000089	C00475	6175	Pos Early	Pyrimidine Metabolism, Cytidine containing	Nucleotide
N-delta-acetylornithine	CHEU - CHUU	4.5 Mo	0.497503	0.297501	688.15	1.67227	0.0949251	Group3	LM	FALSE	0.53786	NS	1.64461	43249	HMDB0003357	C00437	9920500	Pos Early	Urea cycle; Arginine and Proline Metabolism	Amino Acid
palmitoyl-oleoyl-glycerol (16:0/18:1) [1]*	CHEU - CHUU	15 Mo	-0.912606	0.54611	848.957	-1.6711	0.0950699	Group3	LM	FALSE	0.538261	NS	0.401477	54943	HMDB0007102	C13861	5282283	Pos Late	Diacylglycerol	Lipid
cytidine 5'-monophospho-N-acetylneuraminic acid	CHEU - CHUU	18 Mo	-0.761508	0.455853	836.223	-1.67051	0.0951927	Group3	LM	FALSE	0.538538	NS	0.466962	36831	HMDB0001176	C00128	448209	Polar	Nucleotide Sugar	Carbohydrate
3-hydroxystachydrine*	CHEU - CHUU	18 Mo	0.878747	0.526189	833.015	1.67002	0.095291	Group3	LM	FALSE	0.538676	NS	2.40788	62062		C10151	46173781	Pos Early	Food Component/Plant	Xenobiotics
beta-alanine	CHEU - CHUU	1 Mo	0.157652	0.0945144	618.565	1.66802	0.0958179	Group3	LM	FALSE	0.54051	NS	1.17076	55	HMDB0000056	C00099	239	Pos Early	Pyrimidine Metabolism, Uracil containing	Nucleotide
adenosine 5'-monophosphate (AMP)	CHEU - CHUU	6 Mo	-0.463487	0.277951	725.892	-1.66751	0.0958436	Group3	LM	FALSE	0.54051	NS	0.629086	32342	HMDB0000045	C00020	6083	Neg	Purine Metabolism, Adenine containing	Nucleotide
pyroglutamylalanine*	CHEU - CHUU	18 Mo	0.335142	0.201075	832.107	1.66675	0.0959401	Group3	LM	FALSE	0.54051	NS	1.39814	62087			159907	Neg	Modified Peptides	Peptide
X-25220	CHEU - CHUU	15 Mo	0.722661	0.433837	846.564	1.66574	0.0961348	Group3	LM	FALSE	0.54051	NS	2.05991	62406				Pos Early
threonate	CHEU - CHUU	9 Mo	0.190697	0.1145	772.796	1.66547	0.0962237	Group3	LM	FALSE	0.54051	NS	1.21009	27738	HMDB0062620,HMDB0000943	C01620	151152,5460407	Polar	Ascorbate and Aldarate Metabolism	Cofactors and Vitamins
1-stearoyl-2-docosahexaenoyl-GPC (18:0/22:6)	CHEU - CHUU	6 Mo	-0.317553	0.190689	813.03	-1.6653	0.0962388	Group3	LM	FALSE	0.54051	NS	0.727928	52611	HMDB0008057		24778876	Pos Late	Phosphatidylcholine (PC)	Lipid
2R,3R-dihydroxybutyrate	CHEU - CHUU	4.5 Mo	0.26773	0.160818	772.304	1.6648	0.0963576	Group3	LM	FALSE	0.54051	NS	1.30699	63109	HMDB0000498		13120901	Polar	Fatty Acid, Dihydroxy	Lipid
pelargonate (9:0)	CHEU - CHUU	9 Mo	-0.179929	0.108085	801.266	-1.6647	0.0963643	Group3	LM	FALSE	0.54051	NS	0.835329	12035	HMDB0000847	C01601	8158	Neg	Medium Chain Fatty Acid	Lipid
1-(1-enyl-palmitoyl)-2-oleoyl-GPC (P-16:0/18:1)*	CHEU - CHUU	18 Mo	0.516539	0.31031	830.62	1.66459	0.0963722	Group3	LM	FALSE	0.54051	NS	1.67622	52478	HMDB0007996		34779384	Pos Late	Plasmalogen	Lipid
succinate	CHEU - CHUU	18 Mo	0.233949	0.14055	846.162	1.66453	0.0963771	Group3	LM	FALSE	0.54051	NS	1.26358	1437	HMDB0000254	C00042	1110	Polar	TCA Cycle	Energy
creatine phosphate	CHEU - CHUU	4.5 Mo	0.47815	0.287253	673.206	1.66456	0.0964654	Group3	LM	FALSE	0.54051	NS	1.61309	33951	HMDB0001511	C02305	9548602587	Neg	Creatine Metabolism	Amino Acid
caproate (6:0)	CHEU - CHUU	9 Mo	-0.303136	0.182179	815.406	-1.66395	0.0965063	Group3	LM	FALSE	0.54051	NS	0.738498	32489	HMDB0000535	C01585	8892	Neg	Medium Chain Fatty Acid	Lipid
N1-methyl-2-pyridone-5-carboxamide	CHEU - CHUU	6 Mo	0.277627	0.166937	768.353	1.66306	0.0967075	Group3	LM	FALSE	0.54122	NS	1.31999	40469	HMDB0004193	C05842	69698	Neg	Nicotinate and Nicotinamide Metabolism	Cofactors and Vitamins
1-palmitoyl-2-oleoyl-GPI (16:0/18:1)*	CHEU - CHUU	4 Mo	-0.257113	0.154779	769.375	-1.66117	0.0970876	Group3	LM	FALSE	0.54287	NS	0.773281	52669	HMDB0009783		71296232	Polar	Phosphatidylinositol (PI)	Lipid
2-hydroxybutyrate/2-hydroxyisobutyrate	CHEU - CHUU	9 Mo	0.185285	0.111569	761.964	1.66073	0.0971795	Group3	LM	FALSE	0.54287	NS	1.20356	52281	HMDB0000729,HMDB00008	C21297,C05984	440864,4277439	Polar	Glutathione Metabolism	Amino Acid
imidazole lactate	CHEU - CHUU	6 Mo	0.172425	0.103754	456.777	1.66186	0.0972259	Group3	LM	FALSE	0.54287	NS	1.18818	15716	HMDB0002320	C05568	793	Pos Early	Histidine Metabolism	Amino Acid
1-methyl-4-imidazoleacetate	CHEU - CHUU	15 Mo	0.25437	0.153329	849.826	1.65898	0.0974885	Group3	LM	FALSE	0.543919	NS	1.28965	32350	HMDB0002820	C05828	75810	Pos Early	Histidine Metabolism	Amino Acid
linoleoyl-docosahexaenoyl-glycerol (18:2/22:6) [2]*	CHEU - CHUU	4 Mo	-0.344543	0.207726	791.993	-1.65864	0.0975851	Group3	LM	FALSE	0.544041	NS	0.708544	54950	HMDB0007266		9543899	Pos Late	Diacylglycerol	Lipid
lactosyl-N-behenoyl-sphingosine (d18:1/22:0)*	CHEU - CHUU	9 Mo	-0.355995	0.21478	793.717	-1.65749	0.0978162	Group3	LM	FALSE	0.544845	NS	0.700476	57422	HMDB0011594		44260143	Pos Late	Lactosylceramides (LCER)	Lipid
X-23278	CHEU - CHUU	9 Mo	-0.296045	0.178651	819.161	-1.65712	0.097879	Group3	LM	FALSE	0.544845	NS	0.743754	48974				Neg
2-docosahexaenoylglycerol (22:6)*	CHEU - CHUU	12 Mo	-0.397694	0.240203	757.941	-1.65566	0.0982046	Group3	LM	FALSE	0.546008	NS	0.671868	48675	HMDB0011557		46896303	Neg	Monoacylglycerol	Lipid
margarate (17:0)	CHEU - CHUU	6 Mo	-0.204402	0.123476	797.265	-1.6554	0.0982379	Group3	LM	FALSE	0.546008	NS	0.815134	1121	HMDB0002259		10465	Neg	Long Chain Saturated Fatty Acid	Lipid
palmitoleoyl-linoleoyl-glycerol (16:1/18:2) [1]*	CHEU - CHUU	15 Mo	-0.608399	0.368091	846.055	-1.65285	0.0987322	Group3	LM	FALSE	0.548336	NS	0.544221	54967	HMDB0007132		9543699	Pos Late	Diacylglycerol	Lipid
gamma-glutamylglutamate	CHEU - CHUU	4 Mo	0.484672	0.29324	684.349	1.65282	0.0988261	Group3	LM	FALSE	0.548347	NS	1.62364	36738	HMDB0011737	C05282	92865	Pos Early	Gamma-glutamyl Amino Acid	Peptide
N-acetylserine	CHEU - CHUU	18 Mo	0.164479	0.0995638	839.084	1.652	0.0989088	Group3	LM	FALSE	0.548347	NS	1.17878	37076	HMDB0002931		65249	Polar	Glycine, Serine and Threonine Metabolism	Amino Acid
N1-methylguanosine	CHEU - CHUU	6 Mo	0.193813	0.117333	777.055	1.65182	0.0989761	Group3	LM	FALSE	0.548347	NS	1.21387	31609	HMDB0001563		96373	Pos Early	Purine Metabolism, Guanine containing	Nucleotide
hydroxyasparagine**	CHEU - CHUU	4.5 Mo	0.278279	0.168504	764.808	1.65147	0.0990536	Group3	LM	FALSE	0.548347	NS	1.32085	62060	HMDB32332	C20631	15991574	Pos Early	Alanine and Aspartate Metabolism	Amino Acid
2-methylserine	CHEU - CHUU	1 Wk	0.329802	0.199741	779.908	1.65115	0.0991106	Group3	LM	FALSE	0.548347	NS	1.39069	53229		C02115	94309	Pos Early	Glycine, Serine and Threonine Metabolism	Amino Acid
N-acetylglutamate	CHEU - CHUU	1 Wk	0.217339	0.131657	544.67	1.6508	0.0993554	Group3	LM	FALSE	0.549088	NS	1.24277	15720	HMDB0001138	C00624	70914	Pos Early	Glutamate Metabolism	Amino Acid
cysteine	CHEU - CHUU	18 Mo	0.519776	0.315091	845.91	1.6496	0.0993954	Group3	LM	FALSE	0.549088	NS	1.68165	1868	HMDB0000574	C00097	5862	Pos Early	Methionine, Cysteine, SAM and Taurine Metabolism	Amino Acid
sphingomyelin (d18:1/21:0, d17:1/22:0, d16:1/23:0)*	CHEU - CHUU	9 Mo	-0.241548	0.146466	836.25	-1.64917	0.0994878	Group3	LM	FALSE	0.549182	NS	0.785411	52495	HMDB0240619,HMDB0240611,HMDB0240621			Pos Late	Sphingomyelins	Lipid
N-formylmethionine	CHEU - CHUU	6 Mo	0.298402	0.18114	484.862	1.64736	0.100133	Group3	LM	FALSE	0.551736	NS	1.3477	2829	HMDB0001015	C03145	439750	Neg	Methionine, Cysteine, SAM and Taurine Metabolism	Amino Acid
X-25790	CHEU - CHUU	6 Mo	0.313781	0.190635	789.063	1.64597	0.100167	Group3	LM	FALSE	0.551736	NS	1.36859	63560				Pos Early
glucose 6-phosphate	CHEU - CHUU	4.5 Mo	0.318222	0.193335	774.055	1.64596	0.100178	Group3	LM	FALSE	0.551736	NS	1.37468	31260	HMDB0001401	C00092	5958	Polar	Glycolysis, Gluconeogenesis, and Pyruvate Metabolism	Carbohydrate
catechol sulfate	CHEU - CHUU	6 Mo	0.257155	0.156317	809.34	1.64508	0.100341	Group3	LM	FALSE	0.552215	NS	1.29324	35320	HMDB0059724		3083879	Neg	Benzoate Metabolism	Xenobiotics
laurate (12:0)	CHEU - CHUU	6 Mo	-0.321396	0.195402	773.565	-1.6448	0.100418	Group3	LM	FALSE	0.552222	NS	0.725136	1645	HMDB0000638	C02679	3893	Neg	Medium Chain Fatty Acid	Lipid
1-margaroylglycerol (17:0)	CHEU - CHUU	4 Mo	-0.36275	0.220609	737.13	-1.64431	0.100538	Group3	LM	FALSE	0.552306	NS	0.695761	34391			107036	Neg	Monoacylglycerol	Lipid
uridine	CHEU - CHUU	18 Mo	-0.242452	0.147501	832.785	-1.64373	0.10061	Group3	LM	FALSE	0.552306	NS	0.784702	606	HMDB0000296	C00299	6029	Neg	Pyrimidine Metabolism, Uracil containing	Nucleotide
6-sialyl-N-acetyllactosamine	CHEU - CHUU	15 Mo	0.655436	0.398808	830.901	1.64349	0.100661	Group3	LM	FALSE	0.552306	NS	1.92598	40428	HMDB0006584		16212424	Pos Early	Aminosugar Metabolism	Carbohydrate
X-25855	CHEU - CHUU	4 Mo	0.151976	0.0924869	587.852	1.64322	0.100873	Group3	LM	FALSE	0.552515	NS	1.16413	63721				Pos Early
1-myristoyl-GPC (14:0)	CHEU - CHUU	6 Mo	-0.348811	0.21246	802.319	-1.64177	0.101029	Group3	LM	FALSE	0.552515	NS	0.705526	45453	HMDB0010379	C04230	460604	Pos Late	Lysophospholipid	Lipid
phenol sulfate	CHEU - CHUU	18 Mo	0.340848	0.207631	847.39	1.64161	0.101042	Group3	LM	FALSE	0.552515	NS	1.40614	32553	HMDB0060015	C02180	74426	Neg	Tyrosine Metabolism	Amino Acid
X-13844	CHEU - CHUU	9 Mo	0.28035	0.170764	766.176	1.64173	0.101056	Group3	LM	FALSE	0.552515	NS	1.32359	47977				Neg
alanine	CHEU - CHUU	18 Mo	-0.273413	0.166569	833.878	-1.64144	0.101082	Group3	LM	FALSE	0.552515	NS	0.760779	1126	HMDB0000161	C00041	5950	Pos Early	Alanine and Aspartate Metabolism	Amino Acid
3-methylcytidine	CHEU - CHUU	12 Mo	0.274252	0.167122	808.735	1.64103	0.10118	Group3	LM	FALSE	0.552515	NS	1.31555	35132	HMDB0240577		14237477	Pos Early	Pyrimidine Metabolism, Cytidine containing	Nucleotide
1-stearoyl-2-oleoyl-GPI (18:0/18:1)*	CHEU - CHUU	6 Mo	-0.2341	0.14269	782.508	-1.64063	0.101277	Group3	LM	FALSE	0.552515	NS	0.791283	52726	HMDB0240667			Polar	Phosphatidylinositol (PI)	Lipid
androstenediol (3beta,17beta) disulfate (1)	CHEU - CHUU	6 Mo	0.185444	0.112992	568.902	1.64121	0.101306	Group3	LM	FALSE	0.552515	NS	1.20375	37202	HMDB0240313	C04295	87120982	Neg	Androgenic Steroids	Lipid
1-myristoyl-GPI (14:0)*	CHEU - CHUU	4.5 Mo	-0.469682	0.286613	840.204	-1.63873	0.101644	Group3	LM	FALSE	0.553943	NS	0.625201	61829				Neg	Lysophospholipid	Lipid
1-stearyl-2-linoleoyl-GPC (O-18:0/18:2)*	CHEU - CHUU	1 Mo	0.289755	0.176826	724.991	1.63864	0.101721	Group3	LM	FALSE	0.553951	NS	1.3361	57721	HMDB13418		6443070	Pos Late	Plasmalogen	Lipid
serine	CHEU - CHUU	1 Wk	0.17464	0.106594	608.747	1.63836	0.101863	Group3	LM	FALSE	0.554078	NS	1.19082	1648	HMDB0000187	C00065	5951	Neg	Glycine, Serine and Threonine Metabolism	Amino Acid
1-margaroyl-2-linoleoyl-GPC (17:0/18:2)*	CHEU - CHUU	9 Mo	-0.385104	0.235184	836.006	-1.63746	0.10191	Group3	LM	FALSE	0.554078	NS	0.68038	52500			52922491	Pos Late	Phosphatidylcholine (PC)	Lipid
palmitoyl-myristoyl-glycerol (16:0/14:0) [1]*	CHEU - CHUU	4 Mo	-0.434203	0.265188	623.357	-1.63734	0.102064	Group3	LM	FALSE	0.554078	NS	0.647781	61709	HMDB0007011		13734178	Pos Late	Diacylglycerol	Lipid
trigonelline (N'-methylnicotinate)	CHEU - CHUU	12 Mo	-0.398995	0.243809	842.363	-1.63651	0.102107	Group3	LM	FALSE	0.554078	NS	0.670994	32401	HMDB0000875	C01004	5570	Pos Early	Nicotinate and Nicotinamide Metabolism	Cofactors and Vitamins
2R,3R-dihydroxybutyrate	CHEU - CHUU	4 Mo	0.227315	0.138869	649.899	1.63691	0.102134	Group3	LM	FALSE	0.554078	NS	1.25523	63109	HMDB0000498		13120901	Polar	Fatty Acid, Dihydroxy	Lipid
5-aminovalerate	CHEU - CHUU	4.5 Mo	0.274322	0.167672	837.667	1.63607	0.102201	Group3	LM	FALSE	0.554078	NS	1.31564	18319	HMDB0003355	C00431	138	Pos Early	Lysine Metabolism	Amino Acid
lactosyl-N-palmitoyl-sphingosine (d18:1/16:0)	CHEU - CHUU	6 Mo	-0.345422	0.211331	753.297	-1.6345	0.102571	Group3	LM	FALSE	0.555572	NS	0.707922	53010	HMDB0006750		53477895	Pos Late	Lactosylceramides (LCER)	Lipid
alpha-hydroxyisovalerate	CHEU - CHUU	4 Mo	0.162521	0.0993836	488.165	1.63529	0.102632	Group3	LM	FALSE	0.555572	NS	1.17647	46537	HMDB0000407		99823	Polar	Leucine, Isoleucine and Valine Metabolism	Amino Acid
androstenediol (3beta,17beta) disulfate (1)	CHEU - CHUU	18 Mo	0.289838	0.177419	850	1.63364	0.102706	Group3	LM	FALSE	0.555572	NS	1.33621	37202	HMDB0240313	C04295	87120982	Neg	Androgenic Steroids	Lipid
2-linoleoylglycerol (18:2)	CHEU - CHUU	6 Mo	-0.347964	0.213044	825.165	-1.6333	0.102788	Group3	LM	FALSE	0.555606	NS	0.706124	32506	HMDB0011538		5365676	Neg	Monoacylglycerol	Lipid
X-23277	CHEU - CHUU	6 Mo	-0.457688	0.280384	816.694	-1.63236	0.102989	Group3	LM	FALSE	0.556281	NS	0.632745	48973				Neg
palmitoyl-palmitoyl-glycerol (16:0/16:0) [2]*	CHEU - CHUU	15 Mo	-0.746779	0.457764	849.159	-1.63136	0.103185	Group3	LM	FALSE	0.556757	NS	0.47389	54990	HMDB0007098		644078	Pos Late	Diacylglycerol	Lipid
1-(1-enyl-oleoyl)-GPE (P-18:1)*	CHEU - CHUU	4 Mo	0.249371	0.15289	772.778	1.63105	0.103288	Group3	LM	FALSE	0.556757	NS	1.28322	44621				Pos Late	Lysoplasmalogen	Lipid
3-hydroxy-2-methylpyridine sulfate	CHEU - CHUU	15 Mo	0.260117	0.159522	850	1.6306	0.103345	Group3	LM	FALSE	0.556757	NS	1.29708	63227				Neg	Chemical	Xenobiotics
sphingomyelin (d18:0/18:0, d19:0/17:0)*	CHEU - CHUU	1 Mo	0.201111	0.12334	743.939	1.63054	0.103411	Group3	LM	FALSE	0.556757	NS	1.22276	57473	HMDB0012087		44260130	Pos Late	Dihydrosphingomyelins	Lipid
lactodifucotetraose	CHEU - CHUU	18 Mo	-0.94945	0.58137	308.153	-1.63313	0.103464	Group3	LM	FALSE	0.556757	NS	0.386954	63733		G00335	3082169	Polar	Disaccharides and Oligosaccharides	Carbohydrate
carotene diol (3)	CHEU - CHUU	4 Mo	0.286413	0.175744	798.94	1.62972	0.103555	Group3	LM	FALSE	0.556757	NS	1.33164	57637				Pos Late	Vitamin A Metabolism	Cofactors and Vitamins
cholate	CHEU - CHUU	4 Mo	0.231699	0.14217	693.177	1.62973	0.103613	Group3	LM	FALSE	0.556757	NS	1.26074	22842	HMDB0000619	C00695	221493	Neg	Primary Bile Acid Metabolism	Lipid
glycerophosphoethanolamine	CHEU - CHUU	12 Mo	0.220502	0.135436	798.464	1.6281	0.103899	Group3	LM	FALSE	0.55749	NS	1.2467	37455	HMDB0000114	C01233	123874	Polar	Phospholipid Metabolism	Lipid
1-docosahexaenoylglycerol (22:6)	CHEU - CHUU	15 Mo	-0.627621	0.385602	846.119	-1.62764	0.103974	Group3	LM	FALSE	0.55749	NS	0.533861	35153	HMDB0011587		53480995	Neg	Monoacylglycerol	Lipid
16-hydroxypalmitate	CHEU - CHUU	1 Mo	0.198864	0.122179	758.543	1.62764	0.104016	Group3	LM	FALSE	0.55749	NS	1.22002	39609	HMDB0006294	C18218	10466	Neg	Fatty Acid, Monohydroxy	Lipid
histidine	CHEU - CHUU	4 Mo	0.152439	0.0936577	696.163	1.62762	0.104059	Group3	LM	FALSE	0.55749	NS	1.16467	59	HMDB0000177	C00135	6274	Pos Early	Histidine Metabolism	Amino Acid
pro-hydroxy-pro	CHEU - CHUU	6 Mo	0.65095	0.400121	770.814	1.62688	0.104171	Group3	LM	FALSE	0.55749	NS	1.91736	35127	HMDB0006695		11902893	Pos Early	Urea cycle; Arginine and Proline Metabolism	Amino Acid
X-13729	CHEU - CHUU	6 Mo	0.161595	0.0992772	504.31	1.62772	0.104209	Group3	LM	FALSE	0.55749	NS	1.17538	47971				Neg
uridine	CHEU - CHUU	1 Wk	-0.121014	0.0744422	665.181	-1.62561	0.104506	Group3	LM	FALSE	0.558667	NS	0.886021	606	HMDB0000296	C00299	6029	Neg	Pyrimidine Metabolism, Uracil containing	Nucleotide
N2,N2-dimethylguanosine	CHEU - CHUU	1 Wk	0.125896	0.077459	485.375	1.62533	0.104742	Group3	LM	FALSE	0.559129	NS	1.13416	35137	HMDB0004824		135501639	Pos Early	Purine Metabolism, Guanine containing	Nucleotide
tyrosine	CHEU - CHUU	1 Mo	0.143383	0.0882587	619.294	1.62458	0.104761	Group3	LM	FALSE	0.559129	NS	1.15417	1299	HMDB0000158	C00082	6057	Pos Early	Tyrosine Metabolism	Amino Acid
phenylpropionylglycine	CHEU - CHUU	4.5 Mo	0.284395	0.175114	642.472	1.62405	0.104855	Group3	LM	FALSE	0.559129	NS	1.32896	35434	HMDB0000860		152323	Pos Early	Benzoate Metabolism	Xenobiotics
2,8-quinolinediol sulfate	CHEU - CHUU	15 Mo	0.609254	0.375308	822.281	1.62334	0.104899	Group3	LM	FALSE	0.559129	NS	1.83906	48691	HMDB0240658			Neg	Food Component/Plant	Xenobiotics
beta-citrylglutamate	CHEU - CHUU	6 Mo	0.314299	0.193634	688.571	1.62316	0.105013	Group3	LM	FALSE	0.559273	NS	1.3693	54923		C20775	189741	Neg	Glutamate Metabolism	Amino Acid
X-12193	CHEU - CHUU	6 Mo	-0.137556	0.0848019	812.702	-1.62208	0.105174	Group3	LM	FALSE	0.559273	NS	0.871486	46985				Neg
salicylate	CHEU - CHUU	12 Mo	-0.716803	0.441957	848.268	-1.62188	0.1052	Group3	LM	FALSE	0.559273	NS	0.488311	1515	HMDB0001895	C00805	338	Polar	Drug - Topical Agents	Xenobiotics
glutamate	CHEU - CHUU	1 Wk	0.123533	0.076162	742.982	1.62197	0.105233	Group3	LM	FALSE	0.559273	NS	1.13149	57	HMDB0000148	C00025,C00217	33032	Pos Early	Glutamate Metabolism	Amino Acid
X-17367	CHEU - CHUU	4 Mo	0.473063	0.291937	786.097	1.62043	0.105541	Group3	LM	FALSE	0.559877	NS	1.6049	40187				Pos Early
theobromine	CHEU - CHUU	15 Mo	-0.800282	0.494055	849.457	-1.61982	0.105642	Group3	LM	FALSE	0.559877	NS	0.449202	18392	HMDB0002825	C07480	5429	Pos Early	Xanthine Metabolism	Xenobiotics
oleoyl-linoleoyl-glycerol (18:1/18:2) [1]	CHEU - CHUU	1 Wk	-0.295295	0.182293	765.805	-1.6199	0.105666	Group3	LM	FALSE	0.559877	NS	0.744312	46798	HMDB0007219		14275396	Pos Late	Diacylglycerol	Lipid
glutamine conjugate of C6H10O2 (1)*	CHEU - CHUU	1 Wk	-0.0562642	0.0347173	537.748	-1.62064	0.105681	Group3	LM	FALSE	0.559877	NS	0.945289	63657				Neg	Partially Characterized Molecules	Partially Characterized Molecules
dodecadienoate (12:2)*	CHEU - CHUU	6 Mo	-0.375339	0.231766	768.978	-1.61948	0.105755	Group3	LM	FALSE	0.559877	NS	0.687056	62276			25480	Neg	Fatty Acid, Dicarboxylate	Lipid
3-S-cysteinyl-2-methylpropanoate*	CHEU - CHUU	18 Mo	1.00004	0.617654	830.872	1.61909	0.105808	Group3	LM	FALSE	0.559877	NS	2.71838	62310	HMDB30411			Pos Early	Chemical	Xenobiotics
linoleoyl-linolenoyl-glycerol (18:2/18:3) [1]*	CHEU - CHUU	15 Mo	-0.690805	0.426958	846.455	-1.61797	0.106042	Group3	LM	FALSE	0.560703	NS	0.501173	54963	HMDB0007249		14275409	Pos Late	Diacylglycerol	Lipid
(3'-5')-adenylyluridine	CHEU - CHUU	18 Mo	0.240116	0.148527	830.573	1.61665	0.106334	Group3	LM	FALSE	0.56184	NS	1.2714	52740			145459093	Neg	Dinucleotide	Nucleotide
X-12026	CHEU - CHUU	9 Mo	0.260284	0.161031	711.373	1.61636	0.106461	Group3	LM	FALSE	0.562075	NS	1.2973	47905				Neg
AICA ribonucleotide	CHEU - CHUU	18 Mo	-0.689694	0.42687	844.44	-1.6157	0.106533	Group3	LM	FALSE	0.562075	NS	0.501729	38325	HMDB0001517	C04677	65110	Neg	Purine Metabolism, (Hypo)Xanthine/Inosine containing	Nucleotide
1-palmitoyl-2-arachidonoyl-GPC (16:0/20:4n6)	CHEU - CHUU	18 Mo	0.453608	0.280955	835.321	1.61452	0.106792	Group3	LM	FALSE	0.563037	NS	1.57398	52462	HMDB0007982	C05208	10747814	Pos Late	Phosphatidylcholine (PC)	Lipid
isoxanthopterin	CHEU - CHUU	1 Wk	-0.167323	0.103649	599.352	-1.61432	0.106984	Group3	LM	FALSE	0.563102	NS	0.845926	27732	HMDB0000704	C03975	135398700	Polar	Pterin Metabolism	Cofactors and Vitamins
UDP-glucuronate	CHEU - CHUU	4 Mo	-0.339061	0.210082	598.851	-1.61395	0.107066	Group3	LM	FALSE	0.563102	NS	0.712439	2763	HMDB0000935	C00167	17473	Neg	Nucleotide Sugar	Carbohydrate
1-myristoylglycerol (14:0)	CHEU - CHUU	6 Mo	-0.482112	0.298918	786.906	-1.61286	0.107176	Group3	LM	FALSE	0.563102	NS	0.617478	35625	HMDB0011561	C01885	10957631	Neg	Monoacylglycerol	Lipid
2-methoxyacetaminophen sulfate*	CHEU - CHUU	15 Mo	0.386202	0.23973	847.281	1.61099	0.107555	Group3	LM	FALSE	0.563102	NS	1.47138	47031	HMDB0062550		86290014	Neg	Drug - Analgesics, Anesthetics	Xenobiotics
docosadienoate (22:2n6)	CHEU - CHUU	1 Wk	-0.183129	0.113695	797.943	-1.61071	0.107639	Group3	LM	FALSE	0.563102	NS	0.832661	32415	HMDB0061714	C16533	5282807	Neg	Long Chain Polyunsaturated Fatty Acid (n3 and n6)	Lipid
urate	CHEU - CHUU	4 Mo	0.124077	0.0770196	641.7	1.61098	0.107676	Group3	LM	FALSE	0.563102	NS	1.1321	1604	HMDB0000289	C00366	1175	Neg	Purine Metabolism, (Hypo)Xanthine/Inosine containing	Nucleotide
alpha-tocopherol	CHEU - CHUU	18 Mo	0.534388	0.331852	831.56	1.61032	0.107708	Group3	LM	FALSE	0.563102	NS	1.7064	1561	HMDB0001893	C02477	86472	Pos Late	Tocopherol Metabolism	Cofactors and Vitamins
N1-methylinosine	CHEU - CHUU	6 Mo	0.204165	0.12676	673.397	1.61064	0.107726	Group3	LM	FALSE	0.563102	NS	1.2265	48351	HMDB0002721		650095	Pos Early	Purine Metabolism, (Hypo)Xanthine/Inosine containing	Nucleotide
3-phenylpropionate (hydrocinnamate)	CHEU - CHUU	9 Mo	-0.199239	0.123753	785.302	-1.60997	0.107806	Group3	LM	FALSE	0.563102	NS	0.819354	15749	HMDB0000764	C05629	107	Neg	Benzoate Metabolism	Xenobiotics
2-palmitoylglycerol (16:0)	CHEU - CHUU	9 Mo	-0.413046	0.256609	817	-1.60963	0.107865	Group3	LM	FALSE	0.563102	NS	0.661632	33419	HMDB0011533		123409	Neg	Monoacylglycerol	Lipid
2-heptadecenoylglycerol (17:1)*	CHEU - CHUU	18 Mo	0.629918	0.391485	831.05	1.60905	0.107985	Group3	LM	FALSE	0.563102	NS	1.87746	62448				Neg	Monoacylglycerol	Lipid
isocitrate	CHEU - CHUU	4.5 Mo	-0.247593	0.153826	638.237	-1.60956	0.107988	Group3	LM	FALSE	0.563102	NS	0.780678	12110	HMDB0001874	C00451	5318532	Polar	TCA Cycle	Energy
arachidonate (20:4n6)	CHEU - CHUU	6 Mo	-0.322966	0.200752	802.694	-1.60878	0.108057	Group3	LM	FALSE	0.563102	NS	0.723998	1110	HMDB0001043	C00219	444899	Neg	Long Chain Polyunsaturated Fatty Acid (n3 and n6)	Lipid
cotinine	CHEU - CHUU	4 Mo	0.168975	0.104854	314.041	1.61152	0.108071	Group3	LM	FALSE	0.563102	NS	1.18409	553	HMDB0001046		408	Pos Early	Tobacco Metabolite	Xenobiotics
threonate	CHEU - CHUU	4 Mo	0.162884	0.101241	683.74	1.60887	0.108106	Group3	LM	FALSE	0.563102	NS	1.1769	27738	HMDB0062620,HMDB0000943	C01620	151152,5460407	Polar	Ascorbate and Aldarate Metabolism	Cofactors and Vitamins
phenylacetylglutamine	CHEU - CHUU	6 Mo	0.322665	0.20057	713.745	1.60874	0.108116	Group3	LM	FALSE	0.563102	NS	1.3808	35126	HMDB0006344	C04148	92258	Pos Early	Acetylated Peptides	Peptide
adenosine 3'-monophosphate (3'-AMP)	CHEU - CHUU	1 Wk	0.201269	0.125149	679.021	1.60823	0.108249	Group3	LM	FALSE	0.563102	NS	1.22295	35142	HMDB0003540	C01267	41211	Neg	Purine Metabolism, Adenine containing	Nucleotide
vanillactate	CHEU - CHUU	4 Mo	0.126363	0.0785409	495.013	1.60889	0.108279	Group3	LM	FALSE	0.563102	NS	1.13469	54910	HMDB0000913		160637	Neg	Tyrosine Metabolism	Amino Acid
X-12261	CHEU - CHUU	15 Mo	0.29508	0.183572	826.262	1.60743	0.108342	Group3	LM	FALSE	0.563102	NS	1.34323	47657				Neg
kynurenine	CHEU - CHUU	9 Mo	0.303176	0.188602	779.562	1.60749	0.108351	Group3	LM	FALSE	0.563102	NS	1.35415	15140	HMDB0000684	C00328	161166	Pos Early	Tryptophan Metabolism	Amino Acid
guanosine 5'-monophosphate (5'-GMP)	CHEU - CHUU	15 Mo	-0.562328	0.350093	849.834	-1.60622	0.108597	Group3	LM	FALSE	0.563513	NS	0.569881	2849	HMDB0001397	C00144	6804	Pos Early	Purine Metabolism, Guanine containing	Nucleotide
1-palmitoyl-2-oleoyl-GPE (16:0/18:1)	CHEU - CHUU	18 Mo	0.366545	0.22821	832.375	1.60617	0.108615	Group3	LM	FALSE	0.563513	NS	1.44274	19263	HMDB0005320		5283496	Pos Late	Phosphatidylethanolamine (PE)	Lipid
phenylalanine	CHEU - CHUU	1 Wk	0.125814	0.0783472	651.978	1.60585	0.108791	Group3	LM	FALSE	0.563513	NS	1.13407	64	HMDB0000159	C00079	6140	Pos Early	Phenylalanine Metabolism	Amino Acid
X-25422	CHEU - CHUU	9 Mo	0.331895	0.206714	730.95	1.60558	0.108798	Group3	LM	FALSE	0.563513	NS	1.39361	62719				Pos Early
threonate	CHEU - CHUU	6 Mo	0.175491	0.10933	741.033	1.60515	0.108887	Group3	LM	FALSE	0.563513	NS	1.19183	27738	HMDB0062620,HMDB0000943	C01620	151152,5460407	Polar	Ascorbate and Aldarate Metabolism	Cofactors and Vitamins
glycerol 2-phosphate	CHEU - CHUU	4 Mo	0.307562	0.191604	711.375	1.60519	0.108895	Group3	LM	FALSE	0.563513	NS	1.3601	27728	HMDB0002520	C02979	3611397,2526	Polar	Chemical	Xenobiotics
methionine sulfone	CHEU - CHUU	12 Mo	0.374908	0.233638	743.171	1.60465	0.108995	Group3	LM	FALSE	0.563632	NS	1.45486	44878	HMDB0062174		69961	Pos Early	Methionine, Cysteine, SAM and Taurine Metabolism	Amino Acid
myristoyl dihydrosphingomyelin (d18:0/14:0)*	CHEU - CHUU	9 Mo	-0.273552	0.170582	801.441	-1.60364	0.109188	Group3	LM	FALSE	0.56371	NS	0.760673	57365	HMDB0012085		44260138	Pos Late	Dihydrosphingomyelins	Lipid
sarcosine	CHEU - CHUU	1 Mo	0.322203	0.200857	592.497	1.60414	0.109216	Group3	LM	FALSE	0.56371	NS	1.38016	1516	HMDB0000271	C00213	1088	Pos Early	Glycine, Serine and Threonine Metabolism	Amino Acid
3-hydroxyisobutyrate	CHEU - CHUU	4 Mo	0.251023	0.15653	691.851	1.60367	0.109242	Group3	LM	FALSE	0.56371	NS	1.28534	1549	HMDB0000023,HMDB0000336	C01188,C06001	11966314	Polar	Leucine, Isoleucine and Valine Metabolism	Amino Acid
3-methoxytyrosine	CHEU - CHUU	4.5 Mo	0.328562	0.204934	671.414	1.60326	0.109348	Group3	LM	FALSE	0.563796	NS	1.38897	12017	HMDB0001434		9307	Pos Early	Tyrosine Metabolism	Amino Acid
serine	CHEU - CHUU	1 Mo	0.171956	0.107257	601.492	1.60321	0.109414	Group3	LM	FALSE	0.563796	NS	1.18763	1648	HMDB0000187	C00065	5951	Neg	Glycine, Serine and Threonine Metabolism	Amino Acid
glycine	CHEU - CHUU	12 Mo	0.20674	0.129089	696.658	1.60153	0.109713	Group3	LM	FALSE	0.564891	NS	1.22966	58	HMDB0000123	C00037	750	Pos Early	Glycine, Serine and Threonine Metabolism	Amino Acid
pyridoxal	CHEU - CHUU	6 Mo	-0.302374	0.188865	778.37	-1.601	0.109782	Group3	LM	FALSE	0.564891	NS	0.739062	1651	HMDB0001545	C00250	1050	Pos Early	Vitamin B6 Metabolism	Cofactors and Vitamins
2-methylbutyrylcarnitine (C5)	CHEU - CHUU	4 Mo	0.365522	0.228352	670.618	1.6007	0.109915	Group3	LM	FALSE	0.565176	NS	1.44127	45095	HMDB0000378		6426901	Pos Early	Leucine, Isoleucine and Valine Metabolism	Amino Acid
3-hydroxymyristate	CHEU - CHUU	9 Mo	-0.251017	0.157002	805.376	-1.59882	0.110254	Group3	LM	FALSE	0.56652	NS	0.778009	21158	HMDB0061656		16064	Neg	Fatty Acid, Monohydroxy	Lipid
1-methylurate	CHEU - CHUU	9 Mo	-0.513354	0.321702	761.115	-1.59574	0.110962	Group3	LM	FALSE	0.569755	NS	0.598485	34395	HMDB0003099	C16359	69726	Pos Early	Xanthine Metabolism	Xenobiotics
ribose	CHEU - CHUU	12 Mo	-0.264632	0.165834	563.964	-1.59577	0.111101	Group3	LM	FALSE	0.569757	NS	0.767488	1471	HMDB0000283	C00121	5779	Polar	Pentose Metabolism	Carbohydrate
1-(1-enyl-stearoyl)-2-docosahexaenoyl-GPE (P-18:0/22:6)*	CHEU - CHUU	18 Mo	0.506227	0.317407	830.988	1.59488	0.111119	Group3	LM	FALSE	0.569757	NS	1.65902	52476	HMDB0011394		42607458	Pos Late	Plasmalogen	Lipid
2-stearoyl-GPE (18:0)*	CHEU - CHUU	1 Wk	0.293748	0.184244	711.659	1.59434	0.111304	Group3	LM	FALSE	0.569966	NS	1.34145	41220	HMDB0011129		90658453,53480667	Neg	Lysophospholipid	Lipid
acesulfame	CHEU - CHUU	4 Mo	0.148995	0.0934887	850	1.59372	0.11137	Group3	LM	FALSE	0.569966	NS	1.16067	48569	HMDB0033585		36573	Polar	Food Component/Plant	Xenobiotics
7alpha-hydroxy-3-oxo-4-cholestenoate (7-Hoca)	CHEU - CHUU	15 Mo	0.235343	0.147701	849.284	1.59338	0.111448	Group3	LM	FALSE	0.569966	NS	1.26534	36776	HMDB0012458	C17337	3081085	Neg	Sterol	Lipid
(16 or 17)-methylstearate (a19:0 or i19:0)	CHEU - CHUU	6 Mo	-0.213647	0.134113	788.713	-1.59303	0.111554	Group3	LM	FALSE	0.569966	NS	0.807634	38296	HMDB0037397		3083779	Neg	Fatty Acid, Branched	Lipid
3-methylcytidine	CHEU - CHUU	1 Wk	0.213119	0.133788	691.936	1.59297	0.111625	Group3	LM	FALSE	0.569966	NS	1.23753	35132	HMDB0240577		14237477	Pos Early	Pyrimidine Metabolism, Cytidine containing	Nucleotide
histidine betaine (hercynine)*	CHEU - CHUU	15 Mo	-0.893192	0.560934	843.755	-1.59233	0.111685	Group3	LM	FALSE	0.569966	NS	0.409347	62278	HMDB0029422		3083620	Pos Early	Food Component/Plant	Xenobiotics
oleate/vaccenate (18:1)	CHEU - CHUU	9 Mo	-0.254639	0.159934	827.27	-1.59215	0.111733	Group3	LM	FALSE	0.569966	NS	0.775196	52285	HMDB0003231,HMDB0000573,HMDB0240219,HMDB0000207	C21944,C08367,C01712,C00712	5282761,637517,5281127,445639	Neg	Long Chain Monounsaturated Fatty Acid	Lipid
1-stearoyl-2-dihomo-linolenoyl-GPE (18:0/20:3n3 or 6)*	CHEU - CHUU	4.5 Mo	-0.257075	0.161491	843.782	-1.59188	0.111786	Group3	LM	FALSE	0.569966	NS	0.77331	57336	HMDB0009002		52924903	Pos Late	Phosphatidylethanolamine (PE)	Lipid
1-palmitoyl-GPI (16:0)	CHEU - CHUU	6 Mo	-0.472328	0.296913	761.263	-1.5908	0.11207	Group3	LM	FALSE	0.571016	NS	0.623549	35305	HMDB0061695		71296207	Neg	Lysophospholipid	Lipid
cystathionine	CHEU - CHUU	4 Mo	0.351013	0.220615	516.423	1.59106	0.112208	Group3	LM	FALSE	0.57122	NS	1.42051	15705	HMDB0000099	C02291	439258	Pos Early	Methionine, Cysteine, SAM and Taurine Metabolism	Amino Acid
glutamine	CHEU - CHUU	1 Wk	0.341856	0.21499	633.083	1.5901	0.112312	Group3	LM	FALSE	0.57122	NS	1.40756	53	HMDB0000641	C00064	5961	Pos Early	Glutamate Metabolism	Amino Acid
undecanoate (11:0)	CHEU - CHUU	18 Mo	-0.540115	0.339824	834.633	-1.5894	0.11235	Group3	LM	FALSE	0.57122	NS	0.582681	12067	HMDB0000947	C17715	8180	Neg	Medium Chain Fatty Acid	Lipid
3-hydroxyoctanoate	CHEU - CHUU	4 Mo	-0.283158	0.178174	765.095	-1.58922	0.112424	Group3	LM	FALSE	0.57122	NS	0.753401	22001	HMDB0001954	C20793	26613	Neg	Fatty Acid, Monohydroxy	Lipid
galactose 1-phosphate	CHEU - CHUU	1 Wk	-0.312786	0.196648	372.026	-1.59059	0.112551	Group3	LM	FALSE	0.571468	NS	0.731407	15706	HMDB0000645	C00446	123912	Polar	Fructose, Mannose and Galactose Metabolism	Carbohydrate
1-palmitoyl-2-palmitoleoyl-GPC (16:0/16:1)*	CHEU - CHUU	18 Mo	0.493544	0.310878	835.492	1.58758	0.11276	Group3	LM	FALSE	0.57213	NS	1.63811	52470	HMDB0007969		6443788	Pos Late	Phosphatidylcholine (PC)	Lipid
N1-methylguanosine	CHEU - CHUU	15 Mo	0.267361	0.168558	848.474	1.58617	0.113073	Group3	LM	FALSE	0.57332	NS	1.30651	31609	HMDB0001563		96373	Pos Early	Purine Metabolism, Guanine containing	Nucleotide
2R,3R-dihydroxybutyrate	CHEU - CHUU	1 Wk	0.206698	0.130419	603.165	1.58487	0.113519	Group3	LM	FALSE	0.575179	NS	1.22961	63109	HMDB0000498		13120901	Polar	Fatty Acid, Dihydroxy	Lipid
fructose	CHEU - CHUU	18 Mo	-0.231231	0.146012	830.535	-1.58364	0.113655	Group3	LM	FALSE	0.575469	NS	0.793556	577	HMDB0000660	C00095	2723872	Polar	Fructose, Mannose and Galactose Metabolism	Carbohydrate
vanillactate	CHEU - CHUU	6 Mo	0.131974	0.0833766	566.975	1.58286	0.114011	Group3	LM	FALSE	0.576397	NS	1.14108	54910	HMDB0000913		160637	Neg	Tyrosine Metabolism	Amino Acid
kynurenate	CHEU - CHUU	9 Mo	0.307518	0.194407	790.464	1.58183	0.114089	Group3	LM	FALSE	0.576397	NS	1.36004	1417	HMDB0000715	C01717	3845	Neg	Tryptophan Metabolism	Amino Acid
propyl 4-hydroxybenzoate sulfate	CHEU - CHUU	1 Mo	0.220418	0.139353	678.396	1.58172	0.114179	Group3	LM	FALSE	0.576397	NS	1.2466	48460	HMDB0135261		131838881	Neg	Benzoate Metabolism	Xenobiotics
1-palmityl-2-linoleoyl-GPC (O-16:0/18:2)*	CHEU - CHUU	6 Mo	-0.240511	0.152106	816.901	-1.58121	0.114217	Group3	LM	FALSE	0.576397	NS	0.786226	53175	HMDB0011151		6443157	Pos Late	Plasmalogen	Lipid
1-palmitoyl-2-pentadecanoyl-GPC (16:0/15:0)*	CHEU - CHUU	15 Mo	-0.445457	0.281743	846.657	-1.58108	0.114234	Group3	LM	FALSE	0.576397	NS	0.640532	57757	HMDB0007967		24778680	Pos Late	Phosphatidylcholine (PC)	Lipid
tartronate (hydroxymalonate)	CHEU - CHUU	6 Mo	0.232784	0.147254	643.491	1.58083	0.114408	Group3	LM	FALSE	0.576651	NS	1.26211	20693	HMDB0035227	C02287	45	Neg	Food Component/Plant	Xenobiotics
X-23654	CHEU - CHUU	1 Mo	0.259285	0.164014	590.126	1.58087	0.114443	Group3	LM	FALSE	0.576651	NS	1.296	49531				Pos Early
trans-4-hydroxyproline	CHEU - CHUU	4 Mo	0.215434	0.136397	725.738	1.57946	0.114666	Group3	LM	FALSE	0.577142	NS	1.2404	32306	HMDB0000725	C01157	5810	Pos Early	Urea cycle; Arginine and Proline Metabolism	Amino Acid
lactobionate	CHEU - CHUU	4 Mo	-0.172178	0.108954	481.038	-1.58028	0.114699	Group3	LM	FALSE	0.577142	NS	0.841829	20685			7314	Polar	Disaccharides and Oligosaccharides	Carbohydrate
isovalerylcarnitine (C5)	CHEU - CHUU	4 Mo	0.296784	0.18802	625.641	1.57847	0.114963	Group3	LM	FALSE	0.577272	NS	1.34552	34407	HMDB0000688	C20826	169235	Pos Early	Leucine, Isoleucine and Valine Metabolism	Amino Acid
1-stearoyl-2-arachidonoyl-GPS (18:0/20:4)	CHEU - CHUU	18 Mo	0.761495	0.482639	832.182	1.57777	0.114998	Group3	LM	FALSE	0.577272	NS	2.14148	52235	HMDB0012383		24779545	Pos Late	Phosphatidylserine (PS)	Lipid
pseudouridine	CHEU - CHUU	1 Wk	0.18442	0.116854	636.197	1.57821	0.115016	Group3	LM	FALSE	0.577272	NS	1.20252	33442	HMDB0000767	C02067	15047	Neg	Pyrimidine Metabolism, Uracil containing	Nucleotide
1-myristoyl-GPI (14:0)*	CHEU - CHUU	12 Mo	-0.450183	0.285365	836.714	-1.57757	0.115042	Group3	LM	FALSE	0.577272	NS	0.637511	61829				Neg	Lysophospholipid	Lipid
dimethyl sulfone	CHEU - CHUU	1 Wk	0.288937	0.183174	463.561	1.57739	0.115387	Group3	LM	FALSE	0.577769	NS	1.33501	43424	HMDB0004983	C11142	6213	Pos Early	Chemical	Xenobiotics
4-hydroxyphenylpyruvate	CHEU - CHUU	4 Mo	0.247169	0.156836	690.259	1.57597	0.11549	Group3	LM	FALSE	0.577769	NS	1.2804	1669	HMDB0000707	C01179	979	Neg	Tyrosine Metabolism	Amino Acid
palmitoyl dihydrosphingomyelin (d18:0/16:0)*	CHEU - CHUU	1 Mo	0.183525	0.116483	730.574	1.57555	0.115563	Group3	LM	FALSE	0.577769	NS	1.20144	52434	HMDB0010168		9939965	Pos Late	Dihydrosphingomyelins	Lipid
lactosyl-N-palmitoyl-sphingosine (d18:1/16:0)	CHEU - CHUU	4.5 Mo	-0.359415	0.228161	801.297	-1.57527	0.115589	Group3	LM	FALSE	0.577769	NS	0.698085	53010	HMDB0006750		53477895	Pos Late	Lactosylceramides (LCER)	Lipid
2-palmitoleoylglycerol (16:1)*	CHEU - CHUU	15 Mo	-0.720763	0.45772	846.176	-1.57468	0.115704	Group3	LM	FALSE	0.577769	NS	0.486381	52432	HMDB0011534		53480960	Neg	Monoacylglycerol	Lipid
N-acetylmethionine	CHEU - CHUU	1 Mo	0.220394	0.139865	486.077	1.57576	0.115731	Group3	LM	FALSE	0.577769	NS	1.24657	1589	HMDB0011745	C02712	448580	Neg	Methionine, Cysteine, SAM and Taurine Metabolism	Amino Acid
succinate	CHEU - CHUU	1 Mo	0.132183	0.0838614	399.75	1.57621	0.115768	Group3	LM	FALSE	0.577769	NS	1.14132	1437	HMDB0000254	C00042	1110	Polar	TCA Cycle	Energy
xanthurenate	CHEU - CHUU	1 Mo	0.272389	0.172981	637.144	1.57468	0.115827	Group3	LM	FALSE	0.577769	NS	1.3131	15679	HMDB0000881	C02470	5699	Pos Early	Tryptophan Metabolism	Amino Acid
imidazole lactate	CHEU - CHUU	1 Wk	0.149426	0.0948539	354.796	1.57533	0.116071	Group3	LM	FALSE	0.577769	NS	1.16117	15716	HMDB0002320	C05568	793	Pos Early	Histidine Metabolism	Amino Acid
X-18921	CHEU - CHUU	4.5 Mo	0.126768	0.0805892	836.38	1.57302	0.116093	Group3	LM	FALSE	0.577769	NS	1.13515	47671				Neg
histidine betaine (hercynine)*	CHEU - CHUU	1 Mo	-0.57157	0.363127	518.143	-1.57402	0.116093	Group3	LM	FALSE	0.577769	NS	0.564638	62278	HMDB0029422		3083620	Pos Early	Food Component/Plant	Xenobiotics
2-palmitoleoylglycerol (16:1)*	CHEU - CHUU	12 Mo	-0.533687	0.339277	835.968	-1.57302	0.116093	Group3	LM	FALSE	0.577769	NS	0.586439	52432	HMDB0011534		53480960	Neg	Monoacylglycerol	Lipid
palmitoyl-linolenoyl-glycerol (16:0/18:3) [2]*	CHEU - CHUU	15 Mo	-0.522345	0.332184	846.128	-1.57246	0.116218	Group3	LM	FALSE	0.577996	NS	0.593128	54965	HMDB0007104,HMDB0007105		348277338,348277337	Pos Late	Diacylglycerol	Lipid
2-palmitoylglycerol (16:0)	CHEU - CHUU	18 Mo	-0.672242	0.427899	830.514	-1.57103	0.116556	Group3	LM	FALSE	0.578649	NS	0.510563	33419	HMDB0011533		123409	Neg	Monoacylglycerol	Lipid
(16 or 17)-methylstearate (a19:0 or i19:0)	CHEU - CHUU	18 Mo	-0.367438	0.233916	830.616	-1.57081	0.116607	Group3	LM	FALSE	0.578649	NS	0.692506	38296	HMDB0037397		3083779	Neg	Fatty Acid, Branched	Lipid
theophylline	CHEU - CHUU	9 Mo	-0.386257	0.245895	722.992	-1.57082	0.116662	Group3	LM	FALSE	0.578649	NS	0.679596	18394	HMDB0001889	C07130	2153	Pos Early	Xanthine Metabolism	Xenobiotics
7-methylguanine	CHEU - CHUU	9 Mo	0.150914	0.0960852	657.387	1.57062	0.116752	Group3	LM	FALSE	0.578649	NS	1.1629	35114	HMDB0000897	C02242	135398679	Pos Early	Purine Metabolism, Guanine containing	Nucleotide
palmitate (16:0)	CHEU - CHUU	18 Mo	-0.232245	0.147912	830.796	-1.57015	0.11676	Group3	LM	FALSE	0.578649	NS	0.792752	1336	HMDB0000220	C00249	985	Neg	Long Chain Saturated Fatty Acid	Lipid
1-palmitoyl-GPI (16:0)	CHEU - CHUU	4 Mo	-0.430625	0.274379	710.561	-1.56945	0.116988	Group3	LM	FALSE	0.578649	NS	0.650103	35305	HMDB0061695		71296207	Neg	Lysophospholipid	Lipid
lactosyl-N-nervonoyl-sphingosine (d18:1/24:1)*	CHEU - CHUU	9 Mo	-0.418189	0.266483	752.677	-1.56929	0.117001	Group3	LM	FALSE	0.578649	NS	0.658238	57370	HMDB0004872			Pos Late	Lactosylceramides (LCER)	Lipid
7-methylguanine	CHEU - CHUU	1 Mo	0.129634	0.0825582	484.599	1.57022	0.117017	Group3	LM	FALSE	0.578649	NS	1.13841	35114	HMDB0000897	C02242	135398679	Pos Early	Purine Metabolism, Guanine containing	Nucleotide
X-24728	CHEU - CHUU	18 Mo	0.491943	0.313611	849.993	1.56864	0.117104	Group3	LM	FALSE	0.578649	NS	1.63549	53157				Pos Early
oleate/vaccenate (18:1)	CHEU - CHUU	6 Mo	-0.238354	0.151959	812.518	-1.56854	0.117144	Group3	LM	FALSE	0.578649	NS	0.787924	52285	HMDB0003231,HMDB0000573,HMDB0240219,HMDB0000207	C21944,C08367,C01712,C00712	5282761,637517,5281127,445639	Neg	Long Chain Monounsaturated Fatty Acid	Lipid
N-delta-acetylornithine	CHEU - CHUU	12 Mo	0.46567	0.296991	683.334	1.56796	0.117353	Group3	LM	FALSE	0.5791	NS	1.59308	43249	HMDB0003357	C00437	9920500	Pos Early	Urea cycle; Arginine and Proline Metabolism	Amino Acid
N-acetylputrescine	CHEU - CHUU	1 Wk	0.252987	0.161369	558.806	1.56776	0.117504	Group3	LM	FALSE	0.5791	NS	1.28787	37496	HMDB0002064	C02714	122356	Pos Early	Polyamine Metabolism	Amino Acid
1-ribosyl-imidazoleacetate*	CHEU - CHUU	9 Mo	0.343613	0.219263	681.158	1.56712	0.11755	Group3	LM	FALSE	0.5791	NS	1.41003	61868	HMDB0002331	C05131	440569	Pos Early	Histidine Metabolism	Amino Acid
3-hydroxystachydrine*	CHEU - CHUU	1 Mo	0.397471	0.253676	784.839	1.56685	0.117554	Group3	LM	FALSE	0.5791	NS	1.48806	62062		C10151	46173781	Pos Early	Food Component/Plant	Xenobiotics
1-palmityl-2-palmitoyl-GPC (O-16:0/16:0)*	CHEU - CHUU	6 Mo	-0.327683	0.20921	784.801	-1.56629	0.117684	Group3	LM	FALSE	0.579349	NS	0.720592	57332			145911	Pos Late	Plasmalogen	Lipid
1-stearoyl-2-adrenoyl-GPE (18:0/22:4)*	CHEU - CHUU	6 Mo	-0.278913	0.178125	802.689	-1.56582	0.117784	Group3	LM	FALSE	0.579449	NS	0.756606	57339	HMDB0009009		52924901	Pos Late	Phosphatidylethanolamine (PE)	Lipid
1-stearyl-2-oleoyl-GPE (O-18:0/18:1)*	CHEU - CHUU	15 Mo	-0.435015	0.278112	849.467	-1.56417	0.118149	Group3	LM	FALSE	0.580677	NS	0.647255	61514				Pos Late	Phosphatidylethanolamine (PE)	Lipid
N,N-dimethylalanine	CHEU - CHUU	9 Mo	0.494114	0.315915	684.452	1.56407	0.118263	Group3	LM	FALSE	0.580677	NS	1.63905	63151			5488191	Pos Early	Alanine and Aspartate Metabolism	Amino Acid
N-acetylserine	CHEU - CHUU	12 Mo	0.109336	0.0698843	545.488	1.56453	0.118273	Group3	LM	FALSE	0.580677	NS	1.11554	37076	HMDB0002931		65249	Polar	Glycine, Serine and Threonine Metabolism	Amino Acid
sarcosine	CHEU - CHUU	4.5 Mo	0.384281	0.245941	770.139	1.56249	0.118583	Group3	LM	FALSE	0.581807	NS	1.46856	1516	HMDB0000271	C00213	1088	Pos Early	Glycine, Serine and Threonine Metabolism	Amino Acid
methyl-4-hydroxybenzoate sulfate	CHEU - CHUU	1 Wk	0.346123	0.221684	662.856	1.56134	0.118922	Group3	LM	FALSE	0.583077	NS	1.41358	48429	HMDB0041646		10657183	Neg	Benzoate Metabolism	Xenobiotics
imidazole lactate	CHEU - CHUU	12 Mo	0.169676	0.108697	516.745	1.561	0.119137	Group3	LM	FALSE	0.583201	NS	1.18492	15716	HMDB0002320	C05568	793	Pos Early	Histidine Metabolism	Amino Acid
uridine 5'-monophosphate (UMP)	CHEU - CHUU	15 Mo	-0.604352	0.387483	848.249	-1.55969	0.119207	Group3	LM	FALSE	0.583201	NS	0.546428	2856	HMDB0000288	C00105	6030	Neg	Pyrimidine Metabolism, Uracil containing	Nucleotide
glutamate, gamma-methyl ester	CHEU - CHUU	9 Mo	0.385769	0.247412	841.123	1.55922	0.119321	Group3	LM	FALSE	0.583201	NS	1.47074	33487	HMDB0061715		68662	Pos Early	Glutamate Metabolism	Amino Acid
3-(methylthio)acetaminophen sulfate*	CHEU - CHUU	12 Mo	-0.430513	0.276121	848.213	-1.55914	0.119336	Group3	LM	FALSE	0.583201	NS	0.650176	62567				Neg	Drug - Analgesics, Anesthetics	Xenobiotics
1-stearoyl-2-linoleoyl-GPS (18:0/18:2)	CHEU - CHUU	9 Mo	-0.203105	0.130269	836.425	-1.55911	0.119348	Group3	LM	FALSE	0.583201	NS	0.816193	53009			9547091	Pos Late	Phosphatidylserine (PS)	Lipid
3-hydroxydecanoate	CHEU - CHUU	9 Mo	-0.314289	0.201648	806.629	-1.5586	0.119483	Group3	LM	FALSE	0.583234	NS	0.730308	22053	HMDB0002203		26612	Neg	Fatty Acid, Monohydroxy	Lipid
palmitate (16:0)	CHEU - CHUU	6 Mo	-0.130812	0.0839364	807.01	-1.55847	0.119515	Group3	LM	FALSE	0.583234	NS	0.877383	1336	HMDB0000220	C00249	985	Neg	Long Chain Saturated Fatty Acid	Lipid
N-acetylglucosamine 6-phosphate	CHEU - CHUU	4 Mo	-0.293654	0.18855	740.702	-1.55743	0.119795	Group3	LM	FALSE	0.583949	NS	0.745534	15107	HMDB0002817	C00357	439219	Polar	Aminosugar Metabolism	Carbohydrate
arachidonate (20:4n6)	CHEU - CHUU	1 Wk	-0.268416	0.172376	747.284	-1.55716	0.119856	Group3	LM	FALSE	0.583949	NS	0.764589	1110	HMDB0001043	C00219	444899	Neg	Long Chain Polyunsaturated Fatty Acid (n3 and n6)	Lipid
nonadecanoate (19:0)	CHEU - CHUU	18 Mo	-0.280545	0.180229	831.018	-1.5566	0.119946	Group3	LM	FALSE	0.583949	NS	0.755372	1356	HMDB0000772	C16535	12591	Neg	Long Chain Saturated Fatty Acid	Lipid
glycerophosphoglycerol	CHEU - CHUU	12 Mo	0.167145	0.107376	713.893	1.55664	0.12	Group3	LM	FALSE	0.583949	NS	1.18193	48857	HMDB0240316	C03274	54575349	Polar	Glycerolipid Metabolism	Lipid
2-heptadecenoylglycerol (17:1)*	CHEU - CHUU	6 Mo	-0.351172	0.225657	778.586	-1.55622	0.120062	Group3	LM	FALSE	0.583949	NS	0.703863	62448				Neg	Monoacylglycerol	Lipid
2-hydroxyglutarate	CHEU - CHUU	15 Mo	0.31556	0.20306	846.257	1.55402	0.120553	Group3	LM	FALSE	0.58425	NS	1.37103	37253	HMDB0059655	C02630	43	Polar	Fatty Acid, Dicarboxylate	Lipid
hypotaurine	CHEU - CHUU	15 Mo	0.421023	0.270947	837.479	1.5539	0.120587	Group3	LM	FALSE	0.58425	NS	1.52352	590	HMDB0000965	C00519	107812	Pos Early	Methionine, Cysteine, SAM and Taurine Metabolism	Amino Acid
lactosyl-N-behenoyl-sphingosine (d18:1/22:0)*	CHEU - CHUU	12 Mo	-0.342851	0.220686	805.159	-1.55357	0.120681	Group3	LM	FALSE	0.58425	NS	0.709744	57422	HMDB0011594		44260143	Pos Late	Lactosylceramides (LCER)	Lipid
deoxycarnitine	CHEU - CHUU	1 Mo	0.154582	0.0994981	605.355	1.55362	0.120798	Group3	LM	FALSE	0.58425	NS	1.16717	36747	HMDB0001161	C01181	22620	Pos Early	Carnitine Metabolism	Lipid
sphingomyelin (d18:1/24:1, d18:2/24:0)*	CHEU - CHUU	6 Mo	-0.198045	0.127544	830.262	-1.55276	0.120862	Group3	LM	FALSE	0.58425	NS	0.820333	47153	HMDB0012107		44260126	Pos Late	Sphingomyelins	Lipid
5-hydroxylysine	CHEU - CHUU	6 Mo	0.275694	0.177535	748.656	1.55289	0.120871	Group3	LM	FALSE	0.58425	NS	1.31744	15685	HMDB0000450	C16741	3032849	Pos Early	Lysine Metabolism	Amino Acid
N-acetylserine	CHEU - CHUU	4.5 Mo	0.108667	0.0699569	548.244	1.55333	0.12092	Group3	LM	FALSE	0.58425	NS	1.11479	37076	HMDB0002931		65249	Polar	Glycine, Serine and Threonine Metabolism	Amino Acid
methyl glucopyranoside (alpha + beta)	CHEU - CHUU	9 Mo	0.0237549	0.0153014	850	1.55247	0.120922	Group3	LM	FALSE	0.58425	NS	1.02404	46144	HMDB0029965		445238,3036743,2108	Neg	Food Component/Plant	Xenobiotics
dimethylglycine	CHEU - CHUU	15 Mo	0.515376	0.331898	671.886	1.55281	0.120938	Group3	LM	FALSE	0.58425	NS	1.67427	5086	HMDB0000092	C03626	673	Pos Early	Glycine, Serine and Threonine Metabolism	Amino Acid
4-ethylphenylsulfate	CHEU - CHUU	18 Mo	0.35972	0.231726	836.381	1.55235	0.120957	Group3	LM	FALSE	0.58425	NS	1.43293	36099	HMDB0062551	C13637	20822574	Neg	Benzoate Metabolism	Xenobiotics
hydroxy-N6,N6,N6-trimethyllysine*	CHEU - CHUU	18 Mo	0.448914	0.289389	847.071	1.55125	0.121216	Group3	LM	FALSE	0.58425	NS	1.56661	62959				Pos Early	Lysine Metabolism	Amino Acid
pyroglutamylvaline	CHEU - CHUU	9 Mo	0.259702	0.167452	757.129	1.5509	0.121343	Group3	LM	FALSE	0.58425	NS	1.29654	32394			152416	Neg	Modified Peptides	Peptide
docosapentaenoate (n3 DPA; 22:5n3)	CHEU - CHUU	4 Mo	-0.292822	0.188868	784.239	-1.5504	0.121449	Group3	LM	FALSE	0.58425	NS	0.746155	32504	HMDB0006528,HMDB0001976	C16513	6441454	Neg	Long Chain Polyunsaturated Fatty Acid (n3 and n6)	Lipid
2-hydroxyhippurate (salicylurate)	CHEU - CHUU	4 Mo	0.453473	0.292572	818.775	1.54995	0.121539	Group3	LM	FALSE	0.58425	NS	1.57377	18281	HMDB0000840	C07588	10253	Neg	Benzoate Metabolism	Xenobiotics
decanoylcarnitine (C10)	CHEU - CHUU	18 Mo	0.481454	0.310698	849.14	1.54959	0.121613	Group3	LM	FALSE	0.58425	NS	1.61843	33941	HMDB0000651		10245190	Pos Late	Fatty Acid Metabolism (Acyl Carnitine, Medium Chain)	Lipid
X-13844	CHEU - CHUU	6 Mo	0.252764	0.163134	733.057	1.54943	0.121711	Group3	LM	FALSE	0.58425	NS	1.28758	47977				Neg
X-12216	CHEU - CHUU	9 Mo	0.352934	0.227745	612.463	1.54969	0.121732	Group3	LM	FALSE	0.58425	NS	1.42324	46613				Neg
uracil	CHEU - CHUU	12 Mo	0.527733	0.340705	798.739	1.54894	0.121792	Group3	LM	FALSE	0.58425	NS	1.69508	605	HMDB0000300	C00106	1174	Pos Early	Pyrimidine Metabolism, Uracil containing	Nucleotide
stearoyl-docosahexaenoyl-glycerol (18:0/22:6) [1]*	CHEU - CHUU	6 Mo	-0.362995	0.234362	790.354	-1.54887	0.121814	Group3	LM	FALSE	0.58425	NS	0.69559	57387	HMDB0056061			Pos Late	Diacylglycerol	Lipid
3-phosphoglycerate	CHEU - CHUU	1 Mo	-0.276897	0.178817	722.456	-1.5485	0.12194	Group3	LM	FALSE	0.58425	NS	0.758132	1414	HMDB0000807	C00597	724	Neg	Glycolysis, Gluconeogenesis, and Pyruvate Metabolism	Carbohydrate
1-(1-enyl-stearoyl)-2-docosapentaenoyl-GPE (P-18:0/22:5n3)*	CHEU - CHUU	6 Mo	-0.322811	0.208504	747.291	-1.54823	0.121991	Group3	LM	FALSE	0.58425	NS	0.724111	57342	HMDB0011393		53480858	Pos Late	Plasmalogen	Lipid
gulonate*	CHEU - CHUU	1 Wk	0.257902	0.166584	661.756	1.54818	0.122057	Group3	LM	FALSE	0.58425	NS	1.29421	46957	HMDB0003290	C00800	152304	Polar	Ascorbate and Aldarate Metabolism	Cofactors and Vitamins
hexanoylglycine	CHEU - CHUU	9 Mo	0.229699	0.1484	626.349	1.54784	0.122165	Group3	LM	FALSE	0.58425	NS	1.25822	35436	HMDB0000701		99463	Neg	Fatty Acid Metabolism (Acyl Glycine)	Lipid
1-linoleoyl-2-arachidonoyl-GPC (18:2/20:4n6)*	CHEU - CHUU	18 Mo	0.624373	0.40356	834.84	1.54716	0.122203	Group3	LM	FALSE	0.58425	NS	1.86707	52710	HMDB0008147	C05208	24778979	Pos Late	Phosphatidylcholine (PC)	Lipid
palmitoyl-linoleoyl-glycerol (16:0/18:2) [1]*	CHEU - CHUU	1 Wk	-0.31338	0.202545	763.739	-1.54722	0.122225	Group3	LM	FALSE	0.58425	NS	0.730972	52633	HMDB0007103		9543695	Pos Late	Diacylglycerol	Lipid
X-22162	CHEU - CHUU	1 Wk	0.173299	0.111969	516.361	1.54774	0.122297	Group3	LM	FALSE	0.58425	NS	1.18922	47417				Pos Early
10-undecenoate (11:1n1)	CHEU - CHUU	4.5 Mo	-0.359321	0.232308	774.437	-1.54675	0.122333	Group3	LM	FALSE	0.58425	NS	0.69815	32497	HMDB0033724	C13910	14891	Neg	Medium Chain Fatty Acid	Lipid
pyridoxal	CHEU - CHUU	4.5 Mo	-0.316172	0.204486	817.775	-1.54618	0.122448	Group3	LM	FALSE	0.58425	NS	0.728934	1651	HMDB0001545	C00250	1050	Pos Early	Vitamin B6 Metabolism	Cofactors and Vitamins
ribose	CHEU - CHUU	18 Mo	-0.368346	0.238258	843.412	-1.546	0.122481	Group3	LM	FALSE	0.58425	NS	0.691878	1471	HMDB0000283	C00121	5779	Polar	Pentose Metabolism	Carbohydrate
propionylcarnitine (C3)	CHEU - CHUU	6 Mo	0.218069	0.141057	756.422	1.54596	0.122531	Group3	LM	FALSE	0.58425	NS	1.24367	32452	HMDB0000824	C03017	107738	Pos Early	Fatty Acid Metabolism (also BCAA Metabolism)	Lipid
X-24337	CHEU - CHUU	15 Mo	0.431508	0.279431	849.807	1.54424	0.122903	Group3	LM	FALSE	0.585528	NS	1.53958	52533				Neg
2,3-dihydroxy-5-methylthio-4-pentenoate (DMTPA)*	CHEU - CHUU	1 Wk	0.0946863	0.0612772	410.289	1.54521	0.123066	Group3	LM	FALSE	0.585528	NS	1.09931	62805	HMDB0240388			Neg	Methionine, Cysteine, SAM and Taurine Metabolism	Amino Acid
X-12544	CHEU - CHUU	18 Mo	-0.352064	0.22809	831.675	-1.54354	0.123081	Group3	LM	FALSE	0.585528	NS	0.703235	46510				Neg
4-methylguaiacol sulfate	CHEU - CHUU	4 Mo	0.18692	0.121108	734.455	1.54342	0.123161	Group3	LM	FALSE	0.585528	NS	1.20553	48418				Neg	Benzoate Metabolism	Xenobiotics
trimethylamine N-oxide	CHEU - CHUU	9 Mo	0.209176	0.135548	760.225	1.54319	0.123201	Group3	LM	FALSE	0.585528	NS	1.23266	40406	HMDB0000925	C01104	1145	Pos Early	Phospholipid Metabolism	Lipid
10-nonadecenoate (19:1n9)	CHEU - CHUU	4 Mo	-0.234947	0.152714	787.964	-1.53847	0.124335	Group3	LM	FALSE	0.590213	NS	0.790613	33972	HMDB0013622		5312513	Neg	Long Chain Monounsaturated Fatty Acid	Lipid
nonadecanoate (19:0)	CHEU - CHUU	9 Mo	-0.165241	0.107415	825.706	-1.53834	0.124349	Group3	LM	FALSE	0.590213	NS	0.84769	1356	HMDB0000772	C16535	12591	Neg	Long Chain Saturated Fatty Acid	Lipid
1-(1-enyl-palmitoyl)-2-palmitoyl-GPC (P-16:0/16:0)*	CHEU - CHUU	6 Mo	-0.291048	0.189257	809.643	-1.53785	0.124477	Group3	LM	FALSE	0.590397	NS	0.74748	52716	HMDB0011206		11146967	Pos Late	Plasmalogen	Lipid
N-acetylarginine	CHEU - CHUU	1 Wk	0.183996	0.119582	477.891	1.53866	0.12455	Group3	LM	FALSE	0.590397	NS	1.20201	33953	HMDB0004620	C02562	67427	Pos Early	Urea cycle; Arginine and Proline Metabolism	Amino Acid
cytidine	CHEU - CHUU	4.5 Mo	0.262727	0.170948	826.857	1.53688	0.124706	Group3	LM	FALSE	0.59075	NS	1.30047	514	HMDB0000089	C00475	6175	Pos Early	Pyrimidine Metabolism, Cytidine containing	Nucleotide
glycerophosphoethanolamine	CHEU - CHUU	1 Wk	0.1673	0.108869	666.834	1.5367	0.12484	Group3	LM	FALSE	0.590978	NS	1.18211	37455	HMDB0000114	C01233	123874	Polar	Phospholipid Metabolism	Lipid
X-23171	CHEU - CHUU	4.5 Mo	0.280652	0.182766	847.478	1.53559	0.125013	Group3	LM	FALSE	0.590978	NS	1.32399	48851				Pos Early
X-25950	CHEU - CHUU	12 Mo	0.199742	0.130104	773.885	1.53525	0.125132	Group3	LM	FALSE	0.590978	NS	1.22109	63901				Pos Early
2-piperidinone	CHEU - CHUU	4 Mo	0.233614	0.152161	667.882	1.53531	0.125181	Group3	LM	FALSE	0.590978	NS	1.26316	43400	HMDB0011749		12665	Pos Early	Food Component/Plant	Xenobiotics
N-acetylmethionine	CHEU - CHUU	4.5 Mo	0.256129	0.166852	686.337	1.53507	0.125227	Group3	LM	FALSE	0.590978	NS	1.29192	1589	HMDB0011745	C02712	448580	Neg	Methionine, Cysteine, SAM and Taurine Metabolism	Amino Acid
(S)-3-hydroxybutyrylcarnitine	CHEU - CHUU	1 Mo	0.360928	0.235115	504.661	1.53511	0.125383	Group3	LM	FALSE	0.590978	NS	1.43466	52984	HMDB0013127		71464477	Pos Early	Fatty Acid Metabolism (Acyl Carnitine, Hydroxy)	Lipid
1-(1-enyl-palmitoyl)-2-oleoyl-GPE (P-16:0/18:1)*	CHEU - CHUU	6 Mo	-0.177413	0.115668	826.494	-1.53382	0.125457	Group3	LM	FALSE	0.590978	NS	0.837434	52477	HMDB0011342		52925128	Pos Late	Plasmalogen	Lipid
taurine	CHEU - CHUU	1 Wk	0.149237	0.0972452	518.251	1.53465	0.12548	Group3	LM	FALSE	0.590978	NS	1.16095	2125	HMDB0000251	C00245	1123	Neg	Methionine, Cysteine, SAM and Taurine Metabolism	Amino Acid
sphingomyelin (d18:0/20:0, d16:0/22:0)*	CHEU - CHUU	18 Mo	0.41061	0.267725	830.516	1.5337	0.125484	Group3	LM	FALSE	0.590978	NS	1.50774	57476	HMDB0012090			Pos Late	Dihydrosphingomyelins	Lipid
histidine betaine (hercynine)*	CHEU - CHUU	1 Wk	-0.553081	0.360672	521.861	-1.53347	0.125765	Group3	LM	FALSE	0.591918	NS	0.575175	62278	HMDB0029422		3083620	Pos Early	Food Component/Plant	Xenobiotics
1-(1-enyl-stearoyl)-2-oleoyl-GPE (P-18:0/18:1)	CHEU - CHUU	6 Mo	-0.206467	0.134778	815.396	-1.53191	0.125933	Group3	LM	FALSE	0.59211	NS	0.813453	52614	HMDB0011375		42607457	Pos Late	Plasmalogen	Lipid
methionine sulfoxide	CHEU - CHUU	1 Wk	-0.17624	0.115067	689.307	-1.53163	0.126071	Group3	LM	FALSE	0.59211	NS	0.838417	18374	HMDB0002005	C02989	158980	Pos Early	Methionine, Cysteine, SAM and Taurine Metabolism	Amino Acid
2R,3R-dihydroxybutyrate	CHEU - CHUU	9 Mo	0.239456	0.156377	749.922	1.53128	0.126123	Group3	LM	FALSE	0.59211	NS	1.27056	63109	HMDB0000498		13120901	Polar	Fatty Acid, Dihydroxy	Lipid
hydroxy-N6,N6,N6-trimethyllysine*	CHEU - CHUU	4.5 Mo	0.292409	0.190974	698.775	1.53115	0.126186	Group3	LM	FALSE	0.59211	NS	1.33965	62959				Pos Early	Lysine Metabolism	Amino Acid
1-stearoyl-2-adrenoyl-GPS (18:0/22:4)*	CHEU - CHUU	12 Mo	-0.398329	0.260253	790.222	-1.53054	0.126282	Group3	LM	FALSE	0.59211	NS	0.671441	63127				Pos Late	Phosphatidylserine (PS)	Lipid
homocitrulline	CHEU - CHUU	4 Mo	0.344887	0.225286	637.845	1.53088	0.126294	Group3	LM	FALSE	0.59211	NS	1.41183	22138	HMDB0000679	C02427	65072	Pos Early	Urea cycle; Arginine and Proline Metabolism	Amino Acid
ribonate	CHEU - CHUU	1 Wk	0.0894646	0.0584265	458.805	1.53123	0.126401	Group3	LM	FALSE	0.59223	NS	1.09359	27731	HMDB0000867	C01685	5460677	Polar	Pentose Metabolism	Carbohydrate
N-acetylhistidine	CHEU - CHUU	15 Mo	0.18265	0.119459	848.507	1.52897	0.126643	Group3	LM	FALSE	0.592984	NS	1.20039	33946	HMDB0032055	C02997	75619	Pos Early	Histidine Metabolism	Amino Acid
N1-methyladenosine	CHEU - CHUU	15 Mo	0.11088	0.0725417	846.307	1.5285	0.126762	Group3	LM	FALSE	0.593139	NS	1.11726	15650	HMDB0003331	C02494	27476	Pos Early	Purine Metabolism, Adenine containing	Nucleotide
1-stearoyl-2-docosapentaenoyl-GPC (18:0/22:5n3)*	CHEU - CHUU	1 Mo	0.247507	0.161933	705.338	1.52846	0.126848	Group3	LM	FALSE	0.593139	NS	1.28083	52699	HMDB0008056		24778873	Pos Late	Phosphatidylcholine (PC)	Lipid
gamma-glutamylthreonine	CHEU - CHUU	12 Mo	0.39228	0.256733	759.96	1.52797	0.126935	Group3	LM	FALSE	0.593139	NS	1.48035	33364	HMDB0029159		76078708	Pos Early	Gamma-glutamyl Amino Acid	Peptide
palmitoyl-docosahexaenoyl-glycerol (16:0/22:6) [2]*	CHEU - CHUU	15 Mo	-0.588283	0.385209	846.204	-1.52718	0.127091	Group3	LM	FALSE	0.593139	NS	0.55528	57374	HMDB0007121		9543827	Pos Late	Diacylglycerol	Lipid
glycosyl-N-palmitoyl-sphingosine (d18:1/16:0)	CHEU - CHUU	18 Mo	0.43786	0.286741	830.533	1.52702	0.127136	Group3	LM	FALSE	0.593139	NS	1.54939	53013				Pos Late	Hexosylceramides (HCER)	Lipid
myristoyl-linoleoyl-glycerol (14:0/18:2) [1]*	CHEU - CHUU	12 Mo	-0.404371	0.264834	830.362	-1.52689	0.12717	Group3	LM	FALSE	0.593139	NS	0.667396	57407	HMDB0007016		14275352	Pos Late	Diacylglycerol	Lipid
dimethylarginine (SDMA + ADMA)	CHEU - CHUU	15 Mo	0.199447	0.130658	849.311	1.52648	0.127262	Group3	LM	FALSE	0.593139	NS	1.22073	36808	HMDB0003334,HMDB0001539	C21189,C03626	123831,169148	Pos Early	Urea cycle; Arginine and Proline Metabolism	Amino Acid
isoxanthopterin	CHEU - CHUU	4 Mo	-0.168419	0.110342	646.492	-1.52633	0.127416	Group3	LM	FALSE	0.593139	NS	0.844999	27732	HMDB0000704	C03975	135398700	Polar	Pterin Metabolism	Cofactors and Vitamins
X-24633	CHEU - CHUU	6 Mo	-0.379323	0.248589	734.109	-1.5259	0.127464	Group3	LM	FALSE	0.593139	NS	0.684325	53060				Neg
3-methylxanthine	CHEU - CHUU	9 Mo	-0.152345	0.0998591	829.27	-1.5256	0.127491	Group3	LM	FALSE	0.593139	NS	0.858692	32445	HMDB0001886	C16357	70639	Neg	Xanthine Metabolism	Xenobiotics
myristoyl-linoleoyl-glycerol (14:0/18:2) [1]*	CHEU - CHUU	15 Mo	-0.542868	0.356007	846.65	-1.52488	0.127662	Group3	LM	FALSE	0.593252	NS	0.581079	57407	HMDB0007016		14275352	Pos Late	Diacylglycerol	Lipid
nicotinamide ribonucleotide (NMN)	CHEU - CHUU	4.5 Mo	-0.442016	0.289907	795.542	-1.52468	0.127736	Group3	LM	FALSE	0.593252	NS	0.64274	22152	HMDB0000229	C00455	14180	Pos Early	Nicotinate and Nicotinamide Metabolism	Cofactors and Vitamins
1-palmitoyl-2-pentadecanoyl-GPC (16:0/15:0)*	CHEU - CHUU	9 Mo	-0.310553	0.203707	823.835	-1.52451	0.127766	Group3	LM	FALSE	0.593252	NS	0.733041	57757	HMDB0007967		24778680	Pos Late	Phosphatidylcholine (PC)	Lipid
1-palmitoylglycerol (16:0)	CHEU - CHUU	15 Mo	-0.54465	0.357367	847.62	-1.52406	0.127866	Group3	LM	FALSE	0.593252	NS	0.580045	21127	HMDB0011564		14900	Neg	Monoacylglycerol	Lipid
1-palmitoyl-2-arachidonoyl-GPE (16:0/20:4)*	CHEU - CHUU	15 Mo	-0.360179	0.236428	846.062	-1.52342	0.128028	Group3	LM	FALSE	0.593252	NS	0.697552	52464	HMDB0005323	C05210	9546800	Pos Late	Phosphatidylethanolamine (PE)	Lipid
theanine	CHEU - CHUU	1 Mo	-0.484104	0.31771	687.182	-1.52373	0.128037	Group3	LM	FALSE	0.593252	NS	0.616249	22206	HMDB0034365	C01047	439378	Pos Early	Food Component/Plant	Xenobiotics
glucuronate 1-phosphate*	CHEU - CHUU	4 Mo	-0.332226	0.218096	628.856	-1.5233	0.128186	Group3	LM	FALSE	0.593252	NS	0.717325	52312	HMDB0003976	C05385	16126791	Neg	Nucleotide Sugar	Carbohydrate
1-docosahexaenoyl-GPE (22:6)*	CHEU - CHUU	9 Mo	-0.42363	0.278239	829.444	-1.52254	0.128255	Group3	LM	FALSE	0.593252	NS	0.654666	44633				Pos Late	Lysophospholipid	Lipid
carnitine	CHEU - CHUU	9 Mo	0.153701	0.100946	736.026	1.52261	0.128286	Group3	LM	FALSE	0.593252	NS	1.16614	15500	HMDB0000062	C00487,C00308	288	Pos Early	Carnitine Metabolism	Lipid
tricosanoyl sphingomyelin (d18:1/23:0)*	CHEU - CHUU	18 Mo	0.323551	0.212549	830.985	1.52224	0.12833	Group3	LM	FALSE	0.593252	NS	1.38203	52436	HMDB0012105			Pos Late	Sphingomyelins	Lipid
glycerophosphoglycerol	CHEU - CHUU	1 Wk	0.135086	0.088721	525.687	1.52259	0.128462	Group3	LM	FALSE	0.593255	NS	1.14464	48857	HMDB0240316	C03274	54575349	Polar	Glycerolipid Metabolism	Lipid
lactosyl-N-arachidoyl-sphingosine (d18:1/20:0)*	CHEU - CHUU	4 Mo	-0.304899	0.200337	655.567	-1.52193	0.128509	Group3	LM	FALSE	0.593255	NS	0.737198	57425	HMDB0011593	C01290	53481000	Pos Late	Lactosylceramides (LCER)	Lipid
X-12544	CHEU - CHUU	9 Mo	-0.210861	0.138604	795.368	-1.52133	0.128575	Group3	LM	FALSE	0.593255	NS	0.809886	46510				Neg
sphingomyelin (d18:2/14:0, d18:1/14:1)*	CHEU - CHUU	12 Mo	-0.245352	0.161347	797.552	-1.52065	0.128745	Group3	LM	FALSE	0.593661	NS	0.782429	47154	HMDB0240637,HMDB0240612			Pos Late	Sphingomyelins	Lipid
linoleoyl-linoleoyl-glycerol (18:2/18:2) [1]*	CHEU - CHUU	15 Mo	-0.438586	0.288526	846.636	-1.52009	0.128861	Group3	LM	FALSE	0.593823	NS	0.644948	54968	HMDB0007248		9543729	Pos Late	Diacylglycerol	Lipid
1-docosahexaenoyl-GPE (22:6)*	CHEU - CHUU	6 Mo	-0.401626	0.264295	815.708	-1.51961	0.128996	Group3	LM	FALSE	0.593846	NS	0.669231	44633				Pos Late	Lysophospholipid	Lipid
glycerophosphoserine*	CHEU - CHUU	15 Mo	0.352633	0.232084	849.619	1.51942	0.12903	Group3	LM	FALSE	0.593846	NS	1.42281	57404			3081457	Pos Early	Phospholipid Metabolism	Lipid
cis-3,4-methyleneheptanoate	CHEU - CHUU	9 Mo	-0.274118	0.180469	774.586	-1.51892	0.129191	Group3	LM	FALSE	0.593931	NS	0.760242	64390				Neg	Fatty Acid, Branched	Lipid
1-linoleoylglycerol (18:2)	CHEU - CHUU	18 Mo	-0.740662	0.48795	831.327	-1.5179	0.129419	Group3	LM	FALSE	0.593931	NS	0.476798	27447	HMDB0011568		5283469	Neg	Monoacylglycerol	Lipid
1-palmitoyl-2-palmitoleoyl-GPE (16:0/16:1)*	CHEU - CHUU	12 Mo	-0.337109	0.222122	760.149	-1.51767	0.129512	Group3	LM	FALSE	0.593931	NS	0.713831	52471	HMDB0008924		52924925	Pos Late	Phosphatidylethanolamine (PE)	Lipid
2-aminobutyrate	CHEU - CHUU	9 Mo	0.145302	0.0957517	776.346	1.51749	0.12955	Group3	LM	FALSE	0.593931	NS	1.15639	42374	HMDB0000452	C02356	80283	Pos Early	Glutathione Metabolism	Amino Acid
2-linoleoylglycerol (18:2)	CHEU - CHUU	1 Wk	-0.276373	0.182148	793.954	-1.5173	0.129589	Group3	LM	FALSE	0.593931	NS	0.75853	32506	HMDB0011538		5365676	Neg	Monoacylglycerol	Lipid
oleoyl-arachidonoyl-glycerol (18:1/20:4) [2]*	CHEU - CHUU	12 Mo	-0.343838	0.226638	833.513	-1.51712	0.129615	Group3	LM	FALSE	0.593931	NS	0.709044	54961	HMDB0007228		9543786	Pos Late	Diacylglycerol	Lipid
glycerol 3-phosphate	CHEU - CHUU	1 Mo	0.227556	0.149964	580.834	1.51741	0.129708	Group3	LM	FALSE	0.593931	NS	1.25553	43847	HMDB0000126	C0093	754	Polar	Glycerolipid Metabolism	Lipid
sphingomyelin (d18:2/16:0, d18:1/16:1)*	CHEU - CHUU	18 Mo	0.405636	0.267508	830.852	1.51635	0.129811	Group3	LM	FALSE	0.593931	NS	1.50026	42459	HMDB0240638,HMDB0240613			Pos Late	Sphingomyelins	Lipid
1-arachidonoyl-GPE (20:4n6)*	CHEU - CHUU	9 Mo	-0.2656	0.175161	833.586	-1.51632	0.129818	Group3	LM	FALSE	0.593931	NS	0.766746	35186	HMDB0011517		42607465	Neg	Lysophospholipid	Lipid
diacylglycerol (12:0/18:1, 14:0/16:1, 16:0/14:1) [1]*	CHEU - CHUU	9 Mo	-0.7265	0.479274	780.505	-1.51583	0.129966	Group3	LM	FALSE	0.593931	NS	0.483599	55002				Pos Late	Diacylglycerol	Lipid
N-(2-furoyl)glycine	CHEU - CHUU	4 Mo	0.248544	0.163959	678.772	1.51589	0.130012	Group3	LM	FALSE	0.593931	NS	1.28216	31536	HMDB0000439		21863	Neg	Food Component/Plant	Xenobiotics
4-cholesten-3-one	CHEU - CHUU	4.5 Mo	-0.291772	0.192526	833.165	-1.51549	0.130027	Group3	LM	FALSE	0.593931	NS	0.746938	38125	HMDB0000921	C00599	91477	Pos Late	Sterol	Lipid
1-stearoyl-2-docosapentaenoyl-GPC (18:0/22:5n3)*	CHEU - CHUU	18 Mo	0.493304	0.325595	830.733	1.51509	0.130131	Group3	LM	FALSE	0.594032	NS	1.63772	52699	HMDB0008056		24778873	Pos Late	Phosphatidylcholine (PC)	Lipid
palmitoyl-docosahexaenoyl-glycerol (16:0/22:6) [1]*	CHEU - CHUU	6 Mo	-0.37472	0.247459	810.354	-1.51427	0.130347	Group3	LM	FALSE	0.594648	NS	0.687482	57373	HMDB0007121		9543827	Pos Late	Diacylglycerol	Lipid
hydroxy-N6,N6,N6-trimethyllysine*	CHEU - CHUU	1 Wk	0.239957	0.158422	501.767	1.51468	0.130484	Group3	LM	FALSE	0.5949	NS	1.27119	62959				Pos Early	Lysine Metabolism	Amino Acid
tangeritin	CHEU - CHUU	6 Mo	0.097478	0.0644152	849.971	1.51328	0.130581	Group3	LM	FALSE	0.594969	NS	1.10239	40675	HMDB0030539	C10190	68077	Pos Late	Food Component/Plant	Xenobiotics
proline	CHEU - CHUU	18 Mo	0.229156	0.151511	835.104	1.51247	0.130793	Group3	LM	FALSE	0.595562	NS	1.25754	1898	HMDB0000162,HMDB0003411	C00148,C000763	8988,145742,614	Pos Early	Urea cycle; Arginine and Proline Metabolism	Amino Acid
alpha-tocotrienol	CHEU - CHUU	1 Wk	-0.356357	0.235649	724.249	-1.51224	0.13091	Group3	LM	FALSE	0.595724	NS	0.700223	37502	HMDB0006327	C14153	5282347	Pos Late	Tocopherol Metabolism	Cofactors and Vitamins
1-docosahexaenoyl-GPE (22:6)*	CHEU - CHUU	1 Wk	-0.34215	0.226382	773.673	-1.51138	0.131099	Group3	LM	FALSE	0.596211	NS	0.710242	44633				Pos Late	Lysophospholipid	Lipid
5-methyluridine (ribothymidine)	CHEU - CHUU	6 Mo	-0.251311	0.166305	681.606	-1.51115	0.131213	Group3	LM	FALSE	0.596358	NS	0.77778	35136	HMDB0000884		445408	Neg	Pyrimidine Metabolism, Uracil containing	Nucleotide
linoleoyl-arachidonoyl-glycerol (18:2/20:4) [1]*	CHEU - CHUU	4.5 Mo	-0.514958	0.340957	835.809	-1.51033	0.131338	Group3	LM	FALSE	0.59655	NS	0.597526	54955	HMDB0007257		9543796	Pos Late	Diacylglycerol	Lipid
4-hydroxyphenylpyruvate	CHEU - CHUU	4.5 Mo	0.275639	0.182805	796.229	1.50783	0.131994	Group3	LM	FALSE	0.599126	NS	1.31737	1669	HMDB0000707	C01179	979	Neg	Tyrosine Metabolism	Amino Acid
guanine	CHEU - CHUU	12 Mo	0.221832	0.147158	832.514	1.50744	0.132076	Group3	LM	FALSE	0.599126	NS	1.24836	32352	HMDB0000132	C00242	135398634	Pos Early	Purine Metabolism, Guanine containing	Nucleotide
X-25420	CHEU - CHUU	9 Mo	-0.396119	0.262822	819.462	-1.50717	0.132152	Group3	LM	FALSE	0.599126	NS	0.672927	62717				Pos Early
3-methylhistidine	CHEU - CHUU	9 Mo	0.476247	0.316214	769.768	1.50609	0.132454	Group3	LM	FALSE	0.599384	NS	1.61002	15677	HMDB0000479	C01152	64969	Pos Early	Histidine Metabolism	Amino Acid
adenine	CHEU - CHUU	12 Mo	0.245786	0.163214	813.251	1.50591	0.132478	Group3	LM	FALSE	0.599384	NS	1.27863	554	HMDB0000034	C00147	190	Pos Early	Purine Metabolism, Adenine containing	Nucleotide
UDP-N-acetylglucosamine/galactosamine	CHEU - CHUU	18 Mo	-0.649787	0.431588	839.611	-1.50557	0.132553	Group3	LM	FALSE	0.599384	NS	0.522157	46148	HMDB0000304,HMDB0000290	C00203,C00043	44576,1167	Neg	Nucleotide Sugar	Carbohydrate
3-(4-hydroxyphenyl)lactate	CHEU - CHUU	1 Mo	0.156381	0.103837	604.537	1.50602	0.132584	Group3	LM	FALSE	0.599384	NS	1.16927	32197	HMDB0000755	C03672	9378	Neg	Tyrosine Metabolism	Amino Acid
histidine betaine (hercynine)*	CHEU - CHUU	18 Mo	-1.00376	0.666817	845.272	-1.5053	0.13262	Group3	LM	FALSE	0.599384	NS	0.366499	62278	HMDB0029422		3083620	Pos Early	Food Component/Plant	Xenobiotics
1-oleyl-2-linoleoyl-GPC (O-18:1/18:2)*	CHEU - CHUU	1 Mo	0.273283	0.181642	719.87	1.50452	0.132887	Group3	LM	FALSE	0.600217	NS	1.31427	57722	HMDB0013429		24778939	Pos Late	Plasmalogen	Lipid
pyridoxate	CHEU - CHUU	4 Mo	0.172214	0.114529	776.421	1.50367	0.133072	Group3	LM	FALSE	0.600555	NS	1.18793	31555	HMDB0000017	C00847	6723	Neg	Vitamin B6 Metabolism	Cofactors and Vitamins
oxalate (ethanedioate)	CHEU - CHUU	4 Mo	0.158608	0.105459	583.482	1.50398	0.133127	Group3	LM	FALSE	0.600555	NS	1.17188	20694	HMDB0002329	C00209	971	Neg	Ascorbate and Aldarate Metabolism	Cofactors and Vitamins
3-methylhistidine	CHEU - CHUU	1 Wk	0.39361	0.26231	636.331	1.50055	0.133967	Group3	LM	FALSE	0.603565	NS	1.48232	15677	HMDB0000479	C01152	64969	Pos Early	Histidine Metabolism	Amino Acid
N-acetylhistidine	CHEU - CHUU	18 Mo	0.214	0.14266	840.77	1.50006	0.133973	Group3	LM	FALSE	0.603565	NS	1.23862	33946	HMDB0032055	C02997	75619	Pos Early	Histidine Metabolism	Amino Acid
1-stearoyl-2-linoleoyl-GPE (18:0/18:2)*	CHEU - CHUU	18 Mo	0.328462	0.219027	833.726	1.49964	0.134087	Group3	LM	FALSE	0.603565	NS	1.38883	52446	HMDB0008994		9546749	Pos Late	Phosphatidylethanolamine (PE)	Lipid
X-23639	CHEU - CHUU	15 Mo	-0.415161	0.276873	849.926	-1.49946	0.134126	Group3	LM	FALSE	0.603565	NS	0.660234	49515				Pos Early
glycerophosphoglycerol	CHEU - CHUU	4 Mo	0.141029	0.0940416	578.168	1.49964	0.134253	Group3	LM	FALSE	0.603597	NS	1.15146	48857	HMDB0240316	C03274	54575349	Polar	Glycerolipid Metabolism	Lipid
2S,3R-dihydroxybutyrate	CHEU - CHUU	1 Mo	0.302127	0.201537	631.575	1.49911	0.134344	Group3	LM	FALSE	0.603597	NS	1.35273	62950	HMDB0002453		10964471	Polar	Fatty Acid, Dihydroxy	Lipid
sphinganine	CHEU - CHUU	4 Mo	0.204852	0.136721	810.826	1.49832	0.13444	Group3	LM	FALSE	0.603597	NS	1.22734	17769	HMDB0000269	C00836	3126	Pos Late	Sphingolipid Synthesis	Lipid
glucose	CHEU - CHUU	4 Mo	-0.173424	0.115743	744.637	-1.49836	0.134464	Group3	LM	FALSE	0.603597	NS	0.840781	48152	HMDB0000122	C00031	5793	Polar	Glycolysis, Gluconeogenesis, and Pyruvate Metabolism	Carbohydrate
taurochenodeoxycholate	CHEU - CHUU	9 Mo	0.0978146	0.0653153	829.271	1.49758	0.134624	Group3	LM	FALSE	0.603943	NS	1.10276	18494	HMDB0000951	C05465	387316	Neg	Primary Bile Acid Metabolism	Lipid
sphingomyelin (d18:2/24:2)*	CHEU - CHUU	15 Mo	-0.492108	0.328924	847.855	-1.49611	0.134996	Group3	LM	FALSE	0.604943	NS	0.611336	57479	HMDB0240644			Pos Late	Sphingomyelins	Lipid
oleoyl-linoleoyl-glycerol (18:1/18:2) [2]	CHEU - CHUU	1 Wk	-0.221461	0.148018	779.222	-1.49617	0.135013	Group3	LM	FALSE	0.604943	NS	0.801348	46799	HMDB0007219		71433693	Pos Late	Diacylglycerol	Lipid
hexadecadienoate (16:2n6)	CHEU - CHUU	1 Wk	-0.267034	0.178587	711.349	-1.49526	0.13529	Group3	LM	FALSE	0.605809	NS	0.765647	57652	HMDB0000477		13932172	Neg	Long Chain Polyunsaturated Fatty Acid (n3 and n6)	Lipid
2-palmitoleoylglycerol (16:1)*	CHEU - CHUU	9 Mo	-0.492584	0.329608	830.955	-1.49446	0.135436	Group3	LM	FALSE	0.606092	NS	0.611046	52432	HMDB0011534		53480960	Neg	Monoacylglycerol	Lipid
(S)-3-hydroxybutyrylcarnitine	CHEU - CHUU	18 Mo	0.639211	0.428117	846.558	1.49308	0.13579	Group3	LM	FALSE	0.607022	NS	1.89499	52984	HMDB0013127		71464477	Pos Early	Fatty Acid Metabolism (Acyl Carnitine, Hydroxy)	Lipid
1-oleoyl-GPI (18:1)	CHEU - CHUU	12 Mo	0.291373	0.195196	834.076	1.49272	0.13589	Group3	LM	FALSE	0.607022	NS	1.33826	36602	HMDB0061693		86289645	Neg	Lysophospholipid	Lipid
N-acetyl-glucosamine 1-phosphate	CHEU - CHUU	4.5 Mo	0.54797	0.367084	797.4	1.49276	0.135894	Group3	LM	FALSE	0.607022	NS	1.72974	15741	HMDB0001367	C04256	440364	Polar	Aminosugar Metabolism	Carbohydrate
lactosialyltetraose a	CHEU - CHUU	4.5 Mo	0.300644	0.201356	554.417	1.4931	0.13598	Group3	LM	FALSE	0.607032	NS	1.35073	63741	HMDB0006589		53477859	Polar	Disaccharides and Oligosaccharides	Carbohydrate
sphingomyelin (d18:0/20:0, d16:0/22:0)*	CHEU - CHUU	6 Mo	-0.227737	0.152699	798.2	-1.49141	0.136249	Group3	LM	FALSE	0.60747	NS	0.796334	57476	HMDB0012090			Pos Late	Dihydrosphingomyelins	Lipid
glycerol	CHEU - CHUU	12 Mo	-0.271414	0.181987	806.122	-1.49139	0.136249	Group3	LM	FALSE	0.60747	NS	0.762301	15122	HMDB0000131	C00116	753	Neg	Glycerolipid Metabolism	Lipid
1-palmitoyl-GPC (16:0)	CHEU - CHUU	6 Mo	-0.276647	0.185575	837.456	-1.49076	0.136401	Group3	LM	FALSE	0.60747	NS	0.758322	33955	HMDB0010382	C04102	86554	Pos Late	Lysophospholipid	Lipid
cyclo(pro-arg)*	CHEU - CHUU	4.5 Mo	0.254764	0.170887	777.058	1.49083	0.136412	Group3	LM	FALSE	0.60747	NS	1.29016	62842				Pos Early	Dipeptide	Peptide
3-carboxy-4-methyl-5-propyl-2-furanpropanoate (CMPF)	CHEU - CHUU	12 Mo	-0.285385	0.191643	725.196	-1.48914	0.136884	Group3	LM	FALSE	0.608653	NS	0.751725	31787	HMDB0061112		123979	Neg	Fatty Acid, Dicarboxylate	Lipid
ribose	CHEU - CHUU	1 Wk	-0.212844	0.142809	386.511	-1.49042	0.13693	Group3	LM	FALSE	0.608653	NS	0.808282	1471	HMDB0000283	C00121	5779	Polar	Pentose Metabolism	Carbohydrate
2-hydroxydecanoate	CHEU - CHUU	9 Mo	-0.266046	0.178802	811.156	-1.48793	0.137157	Group3	LM	FALSE	0.608653	NS	0.766404	42489	HMDB0094656		21488	Neg	Fatty Acid, Monohydroxy	Lipid
isobutyrylcarnitine (C4)	CHEU - CHUU	6 Mo	0.328719	0.220967	767.137	1.48764	0.137257	Group3	LM	FALSE	0.608653	NS	1.38919	33441	HMDB0000736		168379	Pos Early	Leucine, Isoleucine and Valine Metabolism	Amino Acid
quinolinate	CHEU - CHUU	6 Mo	0.344175	0.231319	654.344	1.48788	0.137264	Group3	LM	FALSE	0.608653	NS	1.41083	1899	HMDB0000232	C03722	1066	Polar	Nicotinate and Nicotinamide Metabolism	Cofactors and Vitamins
glycerophosphorylcholine (GPC)	CHEU - CHUU	12 Mo	0.212532	0.142894	809.372	1.48734	0.137315	Group3	LM	FALSE	0.608653	NS	1.23681	15990	HMDB0000086	C00670	71920	Pos Early	Phospholipid Metabolism	Lipid
glycosyl-N-palmitoyl-sphingosine (d18:1/16:0)	CHEU - CHUU	6 Mo	-0.243044	0.163414	799.621	-1.48729	0.137332	Group3	LM	FALSE	0.608653	NS	0.784237	53013				Pos Late	Hexosylceramides (HCER)	Lipid
erythronate*	CHEU - CHUU	1 Mo	0.087045	0.0585178	541.044	1.4875	0.137467	Group3	LM	FALSE	0.608653	NS	1.09095	42420	HMDB0000613		2781043	Polar	Aminosugar Metabolism	Carbohydrate
4-cholesten-3-one	CHEU - CHUU	18 Mo	0.463709	0.31192	830.697	1.48663	0.137493	Group3	LM	FALSE	0.608653	NS	1.58996	38125	HMDB0000921	C00599	91477	Pos Late	Sterol	Lipid
3-(methylthio)acetaminophen sulfate*	CHEU - CHUU	1 Wk	0.321255	0.21611	837.805	1.48654	0.137513	Group3	LM	FALSE	0.608653	NS	1.37886	62567				Neg	Drug - Analgesics, Anesthetics	Xenobiotics
methyl-4-hydroxybenzoate sulfate	CHEU - CHUU	1 Mo	0.33137	0.222953	654.179	1.48628	0.137688	Group3	LM	FALSE	0.609055	NS	1.39288	48429	HMDB0041646		10657183	Neg	Benzoate Metabolism	Xenobiotics
sphingomyelin (d18:0/20:0, d16:0/22:0)*	CHEU - CHUU	1 Mo	0.195868	0.131863	729.823	1.48539	0.137871	Group3	LM	FALSE	0.609337	NS	1.21637	57476	HMDB0012090			Pos Late	Dihydrosphingomyelins	Lipid
erythronate*	CHEU - CHUU	6 Mo	0.0982578	0.0661506	668.248	1.48536	0.137919	Group3	LM	FALSE	0.609337	NS	1.10325	42420	HMDB0000613		2781043	Polar	Aminosugar Metabolism	Carbohydrate
X-07765	CHEU - CHUU	9 Mo	-0.0867195	0.0584115	843.299	-1.48463	0.138016	Group3	LM	FALSE	0.609382	NS	0.916934	46590				Neg
cyclo(his-pro)	CHEU - CHUU	15 Mo	0.516975	0.348349	849.997	1.48407	0.13816	Group3	LM	FALSE	0.609382	NS	1.67695	52353	HMDB0002053		449094,65137	Pos Early	Dipeptide	Peptide
1-stearoyl-2-adrenoyl-GPE (18:0/22:4)*	CHEU - CHUU	18 Mo	0.464653	0.313102	830.605	1.48403	0.13818	Group3	LM	FALSE	0.609382	NS	1.59146	57339	HMDB0009009		52924901	Pos Late	Phosphatidylethanolamine (PE)	Lipid
glycerol 3-phosphate	CHEU - CHUU	1 Wk	0.221075	0.149011	587.322	1.48361	0.138449	Group3	LM	FALSE	0.609683	NS	1.24742	43847	HMDB0000126	C0093	754	Polar	Glycerolipid Metabolism	Lipid
sphingomyelin (d18:1/20:1, d18:2/20:0)*	CHEU - CHUU	18 Mo	0.382052	0.257636	831.556	1.48292	0.138476	Group3	LM	FALSE	0.609683	NS	1.46529	48491	HMDB0240610,HMDB0240632			Pos Late	Sphingomyelins	Lipid
lactate	CHEU - CHUU	15 Mo	0.305932	0.206321	848.494	1.4828	0.1385	Group3	LM	FALSE	0.609683	NS	1.35789	527	HMDB0000190	C00186	612	Polar	Glycolysis, Gluconeogenesis, and Pyruvate Metabolism	Carbohydrate
N-delta-acetylornithine	CHEU - CHUU	1 Wk	0.36722	0.247536	490.184	1.4835	0.138583	Group3	LM	FALSE	0.609683	NS	1.44372	43249	HMDB0003357	C00437	9920500	Pos Early	Urea cycle; Arginine and Proline Metabolism	Amino Acid
malate	CHEU - CHUU	9 Mo	-0.176456	0.119084	789.006	-1.48178	0.138798	Group3	LM	FALSE	0.610258	NS	0.838235	1303	HMDB0031518,HMDB0000156,HMDB0000744	C00149,C00711,C00497	525	Neg	TCA Cycle	Energy
X-17325	CHEU - CHUU	12 Mo	-0.592367	0.399979	831.531	-1.481	0.138986	Group3	LM	FALSE	0.610717	NS	0.553016	47815				Pos Early
2-docosahexaenoylglycerol (22:6)*	CHEU - CHUU	9 Mo	-0.346712	0.234227	740.356	-1.48024	0.139234	Group3	LM	FALSE	0.611245	NS	0.707009	48675	HMDB0011557		46896303	Neg	Monoacylglycerol	Lipid
pantothenate	CHEU - CHUU	15 Mo	-0.228835	0.15463	846.43	-1.47989	0.139274	Group3	LM	FALSE	0.611245	NS	0.79546	1508	HMDB0000210	C00864	6613	Neg	Pantothenate and CoA Metabolism	Cofactors and Vitamins
vanillactate	CHEU - CHUU	4.5 Mo	0.130857	0.0884186	639.033	1.47997	0.139374	Group3	LM	FALSE	0.611314	NS	1.1398	54910	HMDB0000913		160637	Neg	Tyrosine Metabolism	Amino Acid
X-21607	CHEU - CHUU	9 Mo	-0.323289	0.218604	765.18	-1.47888	0.139585	Group3	LM	FALSE	0.611645	NS	0.723765	46674				Neg
retinol (vitamin A)	CHEU - CHUU	12 Mo	-0.322657	0.218212	829.234	-1.47864	0.139617	Group3	LM	FALSE	0.611645	NS	0.724222	1806	HMDB0000305	C00473	445354	Pos Late	Vitamin A Metabolism	Cofactors and Vitamins
N-acetylalanine	CHEU - CHUU	4.5 Mo	0.100089	0.0677103	733.164	1.47819	0.139786	Group3	LM	FALSE	0.612014	NS	1.10527	1585	HMDB0000766	C02847	88064	Polar	Alanine and Aspartate Metabolism	Amino Acid
dodecadienoate (12:2)*	CHEU - CHUU	1 Wk	-0.295858	0.200212	686.089	-1.47772	0.139941	Group3	LM	FALSE	0.612328	NS	0.743893	62276			25480	Neg	Fatty Acid, Dicarboxylate	Lipid
UDP-glucose/UDP-galactose	CHEU - CHUU	1 Mo	-0.22085	0.149515	642.582	-1.47711	0.140135	Group3	LM	FALSE	0.612556	NS	0.801837	38670	HMDB0000286,HMDB0000302	C00052,C00029	8629,23724458	Neg	Nucleotide Sugar	Carbohydrate
palmitate (16:0)	CHEU - CHUU	9 Mo	-0.130369	0.0883023	823.453	-1.47639	0.14022	Group3	LM	FALSE	0.612556	NS	0.877771	1336	HMDB0000220	C00249	985	Neg	Long Chain Saturated Fatty Acid	Lipid
3-hydroxylaurate	CHEU - CHUU	9 Mo	-0.306238	0.207431	803.391	-1.47633	0.140246	Group3	LM	FALSE	0.612556	NS	0.736211	32457	HMDB0000387		94216	Neg	Fatty Acid, Monohydroxy	Lipid
guanine	CHEU - CHUU	18 Mo	0.354333	0.2401	831.128	1.47577	0.140383	Group3	LM	FALSE	0.612787	NS	1.42523	32352	HMDB0000132	C00242	135398634	Pos Early	Purine Metabolism, Guanine containing	Nucleotide
urea	CHEU - CHUU	4 Mo	0.126577	0.085823	630.371	1.47486	0.14075	Group3	LM	FALSE	0.614016	NS	1.13494	1670	HMDB0000294	C00086	1176	Pos Early	Urea cycle; Arginine and Proline Metabolism	Amino Acid
X-25853	CHEU - CHUU	1 Mo	0.175121	0.118618	319.885	1.47635	0.140833	Group3	LM	FALSE	0.614016	NS	1.19139	63719				Pos Early
3-hydroxyoctanoylcarnitine (2)	CHEU - CHUU	4.5 Mo	-0.168181	0.114153	839.683	-1.4733	0.141045	Group3	LM	FALSE	0.614569	NS	0.8452	64394				Pos Early	Fatty Acid Metabolism (Acyl Carnitine, Hydroxy)	Lipid
1,2,3-benzenetriol sulfate (2)	CHEU - CHUU	1 Mo	-0.310902	0.211121	817.038	-1.47263	0.141237	Group3	LM	FALSE	0.614577	NS	0.732785	48762	HMDB0060018,HMDB0060016		92013662,54110629	Neg	Chemical	Xenobiotics
citrate	CHEU - CHUU	1 Mo	-0.114213	0.0775094	455.984	-1.47353	0.141297	Group3	LM	FALSE	0.614577	NS	0.892068	1564	HMDB0000094	C00158	311	Neg	TCA Cycle	Energy
3'-sialyllactose	CHEU - CHUU	9 Mo	0.114393	0.0776718	571.587	1.47278	0.141361	Group3	LM	FALSE	0.614577	NS	1.12119	40424	HMDB0000825		123914	Polar	Disaccharides and Oligosaccharides	Carbohydrate
1-linoleoyl-2-arachidonoyl-GPC (18:2/20:4n6)*	CHEU - CHUU	6 Mo	-0.331973	0.225552	830.446	-1.47182	0.141447	Group3	LM	FALSE	0.614577	NS	0.717507	52710	HMDB0008147	C05208	24778979	Pos Late	Phosphatidylcholine (PC)	Lipid
isoleucine	CHEU - CHUU	4 Mo	0.157698	0.10713	696.029	1.47202	0.141469	Group3	LM	FALSE	0.614577	NS	1.17081	1125	HMDB0000172	C06418,C00407,C16424	6306	Pos Early	Leucine, Isoleucine and Valine Metabolism	Amino Acid
proline	CHEU - CHUU	1 Mo	0.114866	0.07804	623.566	1.47189	0.141555	Group3	LM	FALSE	0.614577	NS	1.12172	1898	HMDB0000162,HMDB0003411	C00148,C000763	8988,145742,614	Pos Early	Urea cycle; Arginine and Proline Metabolism	Amino Acid
1-arachidonoyl-GPE (20:4n6)*	CHEU - CHUU	15 Mo	-0.358309	0.24364	846.061	-1.47065	0.141759	Group3	LM	FALSE	0.614577	NS	0.698857	35186	HMDB0011517		42607465	Neg	Lysophospholipid	Lipid
gentisate	CHEU - CHUU	12 Mo	-0.26021	0.17694	812.682	-1.47061	0.141783	Group3	LM	FALSE	0.614577	NS	0.770889	18280	HMDB0000152	C00628	3469	Polar	Tyrosine Metabolism	Amino Acid
5-(galactosylhydroxy)-lysine	CHEU - CHUU	18 Mo	0.339461	0.230898	844.676	1.47018	0.141886	Group3	LM	FALSE	0.614577	NS	1.40419	43582			66995551	Pos Early	Lysine Metabolism	Amino Acid
lactulose	CHEU - CHUU	12 Mo	0.179255	0.121856	432.917	1.47104	0.142007	Group3	LM	FALSE	0.614577	NS	1.19633	20677	HMDB0000740	D00352,C07064	11333	Polar	Disaccharides and Oligosaccharides	Carbohydrate
2-dihomo-linoleoylglycerol (20:2)*	CHEU - CHUU	18 Mo	-0.514778	0.350313	838.019	-1.46948	0.142078	Group3	LM	FALSE	0.614577	NS	0.597633	62450				Neg	Monoacylglycerol	Lipid
palmitoyl-docosahexaenoyl-glycerol (16:0/22:6) [1]*	CHEU - CHUU	4 Mo	-0.334273	0.227462	782.868	-1.46958	0.142078	Group3	LM	FALSE	0.614577	NS	0.715859	57373	HMDB0007121		9543827	Pos Late	Diacylglycerol	Lipid
stearate (18:0)	CHEU - CHUU	9 Mo	-0.110054	0.0749085	824.578	-1.46918	0.142166	Group3	LM	FALSE	0.614577	NS	0.895786	1358	HMDB0000827	C01530	5281	Neg	Long Chain Saturated Fatty Acid	Lipid
1-oleoyl-2-arachidonoyl-GPE (18:1/20:4)*	CHEU - CHUU	6 Mo	-0.232583	0.158366	833.669	-1.46865	0.142305	Group3	LM	FALSE	0.614577	NS	0.792484	55041	HMDB0009069		348281223	Pos Late	Phosphatidylethanolamine (PE)	Lipid
pyroglutamylvaline	CHEU - CHUU	4 Mo	0.218153	0.148506	660.166	1.46899	0.142313	Group3	LM	FALSE	0.614577	NS	1.24378	32394			152416	Neg	Modified Peptides	Peptide
1-stearoyl-GPC (18:0)	CHEU - CHUU	1 Wk	0.250245	0.17043	769.27	1.46832	0.142427	Group3	LM	FALSE	0.614706	NS	1.28434	33961	HMDB0010384		497300	Pos Late	Lysophospholipid	Lipid
stearidonate (18:4n3)	CHEU - CHUU	12 Mo	-0.393583	0.268147	816.796	-1.46779	0.142547	Group3	LM	FALSE	0.614862	NS	0.674635	33969	HMDB0006547	C16300	5312508	Neg	Long Chain Polyunsaturated Fatty Acid (n3 and n6)	Lipid
1-stearoyl-2-adrenoyl-GPS (18:0/22:4)*	CHEU - CHUU	9 Mo	-0.371752	0.253457	776.487	-1.46672	0.142856	Group3	LM	FALSE	0.615677	NS	0.689525	63127				Pos Late	Phosphatidylserine (PS)	Lipid
ornithine	CHEU - CHUU	4 Mo	0.141517	0.0965065	619.984	1.4664	0.143047	Group3	LM	FALSE	0.615677	NS	1.15202	1493	HMDB0000214	C00077	6262	Pos Early	Urea cycle; Arginine and Proline Metabolism	Amino Acid
stearoyl-docosahexaenoyl-glycerol (18:0/22:6) [2]*	CHEU - CHUU	12 Mo	-0.414498	0.282764	824.345	-1.46588	0.143062	Group3	LM	FALSE	0.615677	NS	0.660672	57368				Pos Late	Diacylglycerol	Lipid
linoleoyl-linolenoyl-glycerol (18:2/18:3) [1]*	CHEU - CHUU	1 Wk	-0.368081	0.251088	764.837	-1.46594	0.143075	Group3	LM	FALSE	0.615677	NS	0.692061	54963	HMDB0007249		14275409	Pos Late	Diacylglycerol	Lipid
imidazole propionate	CHEU - CHUU	18 Mo	0.625359	0.426734	836.959	1.46546	0.143172	Group3	LM	FALSE	0.615734	NS	1.86892	40730	HMDB0002271		70630	Pos Early	Histidine Metabolism	Amino Acid
arachidonate (20:4n6)	CHEU - CHUU	12 Mo	-0.317933	0.21719	827.51	-1.46385	0.143615	Group3	LM	FALSE	0.615801	NS	0.727652	1110	HMDB0001043	C00219	444899	Neg	Long Chain Polyunsaturated Fatty Acid (n3 and n6)	Lipid
gulonate*	CHEU - CHUU	4.5 Mo	-0.304002	0.207673	801.802	-1.46385	0.143627	Group3	LM	FALSE	0.615801	NS	0.73786	46957	HMDB0003290	C00800	152304	Polar	Ascorbate and Aldarate Metabolism	Cofactors and Vitamins
10-undecenoate (11:1n1)	CHEU - CHUU	9 Mo	-0.330558	0.225868	752.286	-1.4635	0.143749	Group3	LM	FALSE	0.615801	NS	0.718523	32497	HMDB0033724	C13910	14891	Neg	Medium Chain Fatty Acid	Lipid
N(1)-acetylspermine	CHEU - CHUU	1 Wk	-0.0894194	0.0610755	536.09	-1.46408	0.143758	Group3	LM	FALSE	0.615801	NS	0.914462	32360	HMDB0001186	C02567	496916	Pos Late	Polyamine Metabolism	Amino Acid
4-methylcatechol sulfate	CHEU - CHUU	18 Mo	-0.572472	0.391302	834.281	-1.46299	0.143846	Group3	LM	FALSE	0.615801	NS	0.564129	46146	HMDB0240459		54104170	Neg	Benzoate Metabolism	Xenobiotics
malonylcarnitine	CHEU - CHUU	15 Mo	0.293831	0.200845	807.821	1.46297	0.143863	Group3	LM	FALSE	0.615801	NS	1.34156	37059	HMDB0002095		22833583	Pos Early	Fatty Acid Synthesis	Lipid
X-11787	CHEU - CHUU	4.5 Mo	0.254932	0.174268	809.341	1.46288	0.14389	Group3	LM	FALSE	0.615801	NS	1.29037	33132				Pos Early
phosphoethanolamine	CHEU - CHUU	1 Wk	0.14616	0.0999019	668.787	1.46304	0.143927	Group3	LM	FALSE	0.615801	NS	1.15738	1600	HMDB0000224	C00346	1015	Neg	Phospholipid Metabolism	Lipid
X-24035	CHEU - CHUU	18 Mo	-0.567384	0.387922	830.515	-1.46262	0.143949	Group3	LM	FALSE	0.615801	NS	0.567007	52064				Pos Late
nicotinamide riboside	CHEU - CHUU	4.5 Mo	-0.365218	0.249807	788.947	-1.462	0.144139	Group3	LM	FALSE	0.616251	NS	0.694046	33013	HMDB0000855	C03150	439924	Pos Early	Nicotinate and Nicotinamide Metabolism	Cofactors and Vitamins
1-oleoyl-GPC (18:1)	CHEU - CHUU	6 Mo	-0.369302	0.252677	832.003	-1.46155	0.144241	Group3	LM	FALSE	0.616327	NS	0.691217	48258	HMDB0002815	C03916	16081932	Pos Late	Lysophospholipid	Lipid
diacylglycerol (16:1/18:2 [2], 16:0/18:3 [1])*	CHEU - CHUU	12 Mo	-0.323443	0.221378	839.327	-1.46104	0.144379	Group3	LM	FALSE	0.616328	NS	0.723653	54966				Pos Late	Diacylglycerol	Lipid
dimethylarginine (SDMA + ADMA)	CHEU - CHUU	18 Mo	0.228179	0.156263	839.201	1.46022	0.144603	Group3	LM	FALSE	0.616328	NS	1.25631	36808	HMDB0003334,HMDB0001539	C21189,C03626	123831,169148	Pos Early	Urea cycle; Arginine and Proline Metabolism	Amino Acid
heneicosapentaenoate (21:5n3)	CHEU - CHUU	1 Wk	-0.351028	0.240443	770.217	-1.45992	0.14472	Group3	LM	FALSE	0.616328	NS	0.703964	57658			11998573	Neg	Long Chain Polyunsaturated Fatty Acid (n3 and n6)	Lipid
1-(1-enyl-palmitoyl)-2-linoleoyl-GPE (P-16:0/18:2)*	CHEU - CHUU	6 Mo	-0.170518	0.116823	812.344	-1.45962	0.144781	Group3	LM	FALSE	0.616328	NS	0.843228	52677	HMDB0011343		52925127	Pos Late	Plasmalogen	Lipid
orotidine	CHEU - CHUU	4.5 Mo	-0.278888	0.191061	748.501	-1.45968	0.144797	Group3	LM	FALSE	0.616328	NS	0.756624	35172	HMDB0000788		92751	Polar	Pyrimidine Metabolism, Orotate containing	Nucleotide
isoxanthopterin	CHEU - CHUU	1 Mo	-0.152267	0.104302	592.421	-1.45987	0.144857	Group3	LM	FALSE	0.616328	NS	0.858759	27732	HMDB0000704	C03975	135398700	Polar	Pterin Metabolism	Cofactors and Vitamins
alpha-tocotrienol	CHEU - CHUU	6 Mo	-0.399505	0.273836	790.614	-1.45892	0.144984	Group3	LM	FALSE	0.616328	NS	0.670652	37502	HMDB0006327	C14153	5282347	Pos Late	Tocopherol Metabolism	Cofactors and Vitamins
3-hydroxyoctanoylcarnitine (1)	CHEU - CHUU	15 Mo	0.257714	0.176678	846.257	1.45866	0.145029	Group3	LM	FALSE	0.616328	NS	1.29397	64393				Pos Early	Fatty Acid Metabolism (Acyl Carnitine, Hydroxy)	Lipid
isocitrate	CHEU - CHUU	6 Mo	-0.211674	0.145065	566.194	-1.45917	0.145074	Group3	LM	FALSE	0.616328	NS	0.809228	12110	HMDB0001874	C00451	5318532	Polar	TCA Cycle	Energy
N-palmitoyl-sphingadienine (d18:2/16:0)*	CHEU - CHUU	15 Mo	0.400138	0.274365	848.134	1.45842	0.145096	Group3	LM	FALSE	0.616328	NS	1.49203	57416	HMDB0240686			Pos Late	Ceramides	Lipid
palmitoyl-myristoyl-glycerol (16:0/14:0) [2]	CHEU - CHUU	18 Mo	-0.885687	0.607525	838.986	-1.45786	0.145253	Group3	LM	FALSE	0.616328	NS	0.412431	57364				Pos Late	Diacylglycerol	Lipid
dihydroxyacetone phosphate (DHAP)	CHEU - CHUU	12 Mo	-0.329226	0.225901	830.737	-1.45739	0.145387	Group3	LM	FALSE	0.616328	NS	0.719481	15522	HMDB0001473	C00111	668	Neg	Glycolysis, Gluconeogenesis, and Pyruvate Metabolism	Carbohydrate
N-acetylglutamate	CHEU - CHUU	18 Mo	0.359193	0.246537	843.068	1.45695	0.145501	Group3	LM	FALSE	0.616328	NS	1.43217	15720	HMDB0001138	C00624	70914	Pos Early	Glutamate Metabolism	Amino Acid
gamma-glutamylthreonine	CHEU - CHUU	1 Mo	0.306794	0.210505	585.211	1.45742	0.145537	Group3	LM	FALSE	0.616328	NS	1.35906	33364	HMDB0029159		76078708	Pos Early	Gamma-glutamyl Amino Acid	Peptide
glucose	CHEU - CHUU	1 Mo	-0.158397	0.108717	705.631	-1.45697	0.145569	Group3	LM	FALSE	0.616328	NS	0.853511	48152	HMDB0000122	C00031	5793	Polar	Glycolysis, Gluconeogenesis, and Pyruvate Metabolism	Carbohydrate
N-oleoyltaurine	CHEU - CHUU	15 Mo	0.0982272	0.0674358	848.208	1.4566	0.145596	Group3	LM	FALSE	0.616328	NS	1.10321	39732			6437033	Neg	Endocannabinoid	Lipid
1-stearoyl-GPE (18:0)	CHEU - CHUU	1 Wk	0.241878	0.166105	753.096	1.45618	0.145759	Group3	LM	FALSE	0.616661	NS	1.27364	42398	HMDB0011130		9547068	Pos Late	Lysophospholipid	Lipid
1-stearoyl-2-docosahexaenoyl-GPS (18:0/22:6)*	CHEU - CHUU	18 Mo	0.45882	0.315282	834.038	1.45527	0.145971	Group3	LM	FALSE	0.616789	NS	1.58221	52696	HMDB0010167		24779546	Pos Late	Phosphatidylserine (PS)	Lipid
cotinine	CHEU - CHUU	15 Mo	0.189565	0.130265	588.738	1.45523	0.146139	Group3	LM	FALSE	0.616789	NS	1.20872	553	HMDB0001046		408	Pos Early	Tobacco Metabolite	Xenobiotics
1-stearoyl-2-docosahexaenoyl-GPC (18:0/22:6)	CHEU - CHUU	4 Mo	0.254856	0.175224	787.171	1.45446	0.146218	Group3	LM	FALSE	0.616789	NS	1.29028	52611	HMDB0008057		24778876	Pos Late	Phosphatidylcholine (PC)	Lipid
docosapentaenoate (n3 DPA; 22:5n3)	CHEU - CHUU	1 Wk	-0.25615	0.176166	764.355	-1.45402	0.146351	Group3	LM	FALSE	0.616789	NS	0.774026	32504	HMDB0006528,HMDB0001976	C16513	6441454	Neg	Long Chain Polyunsaturated Fatty Acid (n3 and n6)	Lipid
tryptophan betaine	CHEU - CHUU	4.5 Mo	-0.32943	0.226573	740.847	-1.45397	0.146379	Group3	LM	FALSE	0.616789	NS	0.719333	37097	HMDB0061115	C09213	442106	Pos Early	Tryptophan Metabolism	Amino Acid
3-hydroxymyristate	CHEU - CHUU	15 Mo	-0.312715	0.215225	848.178	-1.45297	0.146602	Group3	LM	FALSE	0.616789	NS	0.731459	21158	HMDB0061656		16064	Neg	Fatty Acid, Monohydroxy	Lipid
p-cresol sulfate	CHEU - CHUU	12 Mo	-0.275939	0.189864	650.128	-1.45335	0.146609	Group3	LM	FALSE	0.616789	NS	0.758859	36103	HMDB0011635		4615423	Neg	Benzoate Metabolism	Xenobiotics
N-acetylputrescine	CHEU - CHUU	1 Mo	0.23611	0.162433	553.464	1.45358	0.146629	Group3	LM	FALSE	0.616789	NS	1.26631	37496	HMDB0002064	C02714	122356	Pos Early	Polyamine Metabolism	Amino Acid
sucrose	CHEU - CHUU	4 Mo	0.341569	0.235101	798.078	1.45286	0.146656	Group3	LM	FALSE	0.616789	NS	1.40715	1519	HMDB0000258	C00089	5988	Polar	Disaccharides and Oligosaccharides	Carbohydrate
X-12407	CHEU - CHUU	18 Mo	0.788798	0.543089	830.873	1.45243	0.14676	Group3	LM	FALSE	0.616789	NS	2.20075	46615				Neg
heptadecatrienoate (17:3)*	CHEU - CHUU	1 Wk	-0.29095	0.200302	750.07	-1.45255	0.146766	Group3	LM	FALSE	0.616789	NS	0.747553	62383		C16344	16061034	Neg	Long Chain Polyunsaturated Fatty Acid (n3 and n6)	Lipid
2-myristoylglycerol (14:0)	CHEU - CHUU	12 Mo	-0.430282	0.296394	824.356	-1.45173	0.146959	Group3	LM	FALSE	0.616789	NS	0.650325	34383	HMDB0011530		137938	Neg	Monoacylglycerol	Lipid
pelargonate (9:0)	CHEU - CHUU	1 Wk	-0.128973	0.0888268	699.466	-1.45196	0.14696	Group3	LM	FALSE	0.616789	NS	0.878997	12035	HMDB0000847	C01601	8158	Neg	Medium Chain Fatty Acid	Lipid
tyramine O-sulfate	CHEU - CHUU	12 Mo	0.151304	0.10423	837.078	1.45164	0.146975	Group3	LM	FALSE	0.616789	NS	1.16335	48408	HMDB0006409		153005	Neg	Tyrosine Metabolism	Amino Acid
N-palmitoyl-sphinganine (d18:0/16:0)	CHEU - CHUU	18 Mo	0.467172	0.321935	830.939	1.45114	0.14712	Group3	LM	FALSE	0.61691	NS	1.59548	52604	HMDB11760		5283572	Pos Late	Dihydroceramides	Lipid
beta-hydroxyisovalerate	CHEU - CHUU	4.5 Mo	0.178062	0.122717	801.467	1.45099	0.147174	Group3	LM	FALSE	0.61691	NS	1.1949	12129	HMDB0000754		69362	Polar	Leucine, Isoleucine and Valine Metabolism	Amino Acid
alpha-tocopherol	CHEU - CHUU	9 Mo	-0.285833	0.197221	829.352	-1.4493	0.147632	Group3	LM	FALSE	0.618475	NS	0.751388	1561	HMDB0001893	C02477	86472	Pos Late	Tocopherol Metabolism	Cofactors and Vitamins
X-23654	CHEU - CHUU	1 Wk	0.236178	0.162984	596.971	1.44909	0.147838	Group3	LM	FALSE	0.618983	NS	1.2664	49531				Pos Early
1-linoleoyl-GPE (18:2)*	CHEU - CHUU	6 Mo	-0.268375	0.185388	829.056	-1.44764	0.148096	Group3	LM	FALSE	0.619171	NS	0.764621	32635	HMDB0011507		52925130	Neg	Lysophospholipid	Lipid
methionine sulfoxide	CHEU - CHUU	4 Mo	0.17808	0.12301	723.861	1.44769	0.148138	Group3	LM	FALSE	0.619171	NS	1.19492	18374	HMDB0002005	C02989	158980	Pos Early	Methionine, Cysteine, SAM and Taurine Metabolism	Amino Acid
carotene diol (2)	CHEU - CHUU	6 Mo	-0.38684	0.267235	784.599	-1.44756	0.148138	Group3	LM	FALSE	0.619171	NS	0.6792	57636				Pos Late	Vitamin A Metabolism	Cofactors and Vitamins
nicotinamide adenine dinucleotide (NAD+)	CHEU - CHUU	18 Mo	-0.502135	0.347309	830.694	-1.44579	0.148613	Group3	LM	FALSE	0.620497	NS	0.605237	5278		C00003	5892	Neg	Nicotinate and Nicotinamide Metabolism	Cofactors and Vitamins
nicotinamide	CHEU - CHUU	4 Mo	0.206062	0.14253	735.835	1.44574	0.148677	Group3	LM	FALSE	0.620497	NS	1.22883	594	HMDB0001406	C00153	936	Pos Early	Nicotinate and Nicotinamide Metabolism	Cofactors and Vitamins
N-formylmethionine	CHEU - CHUU	4.5 Mo	0.275408	0.190526	551.022	1.44551	0.148884	Group3	LM	FALSE	0.620497	NS	1.31707	2829	HMDB0001015	C03145	439750	Neg	Methionine, Cysteine, SAM and Taurine Metabolism	Amino Acid
threonine	CHEU - CHUU	18 Mo	-0.25399	0.175804	841.006	-1.44473	0.148905	Group3	LM	FALSE	0.620497	NS	0.7757	1284	HMDB0000167	C00188	6288	Pos Early	Glycine, Serine and Threonine Metabolism	Amino Acid
3-aminoisobutyrate	CHEU - CHUU	1 Mo	0.253144	0.175139	480.771	1.44539	0.149	Group3	LM	FALSE	0.620497	NS	1.28807	1566	HMDB0002166	C05145	64956	Pos Early	Pyrimidine Metabolism, Thymine containing	Nucleotide
alpha-tocotrienol	CHEU - CHUU	15 Mo	0.571257	0.395543	847.67	1.44423	0.149043	Group3	LM	FALSE	0.620497	NS	1.77049	37502	HMDB0006327	C14153	5282347	Pos Late	Tocopherol Metabolism	Cofactors and Vitamins
N-acetylputrescine	CHEU - CHUU	15 Mo	0.368496	0.255156	847.878	1.4442	0.149052	Group3	LM	FALSE	0.620497	NS	1.44556	37496	HMDB0002064	C02714	122356	Pos Early	Polyamine Metabolism	Amino Acid
cis-3,4-methyleneheptanoate	CHEU - CHUU	15 Mo	-0.352766	0.244385	849.842	-1.44348	0.149253	Group3	LM	FALSE	0.620894	NS	0.702741	64390				Neg	Fatty Acid, Branched	Lipid
1-(1-enyl-palmitoyl)-2-arachidonoyl-GPE (P-16:0/20:4)*	CHEU - CHUU	6 Mo	-0.180032	0.124759	830.891	-1.44303	0.149389	Group3	LM	FALSE	0.620894	NS	0.835244	52673	HMDB0011352		52925126	Pos Late	Plasmalogen	Lipid
methionine sulfone	CHEU - CHUU	6 Mo	0.31518	0.21838	684.725	1.44326	0.149403	Group3	LM	FALSE	0.620894	NS	1.37051	44878	HMDB0062174		69961	Pos Early	Methionine, Cysteine, SAM and Taurine Metabolism	Amino Acid
ascorbate (vitamin C)	CHEU - CHUU	6 Mo	0.728756	0.505311	818.145	1.44219	0.14963	Group3	LM	FALSE	0.620902	NS	2.0725	32354	HMDB0000044	D00018,C00072	54670067	Pos Early	Ascorbate and Aldarate Metabolism	Cofactors and Vitamins
carnosine	CHEU - CHUU	15 Mo	-0.416471	0.288797	833.67	-1.44209	0.149652	Group3	LM	FALSE	0.620902	NS	0.659369	1768	HMDB0000033	C00386	439224	Pos Early	Histidine Metabolism	Amino Acid
1,5-anhydroglucitol (1,5-AG)	CHEU - CHUU	1 Wk	0.0817929	0.0566842	497.982	1.44296	0.149661	Group3	LM	FALSE	0.620902	NS	1.08523	20675	HMDB0002712	C07326	64960	Neg	Glycolysis, Gluconeogenesis, and Pyruvate Metabolism	Carbohydrate
glycine	CHEU - CHUU	15 Mo	0.23831	0.165352	840.787	1.44123	0.149892	Group3	LM	FALSE	0.621506	NS	1.2691	58	HMDB0000123	C00037	750	Pos Early	Glycine, Serine and Threonine Metabolism	Amino Acid
N-octanoylglycine	CHEU - CHUU	1 Mo	0.271345	0.188406	459.71	1.44022	0.150487	Group3	LM	FALSE	0.623241	NS	1.31173	43502	HMDB0000832		84290	Neg	Fatty Acid Metabolism (Acyl Glycine)	Lipid
hypotaurine	CHEU - CHUU	4 Mo	0.269383	0.187109	543.552	1.43971	0.150524	Group3	LM	FALSE	0.623241	NS	1.30916	590	HMDB0000965	C00519	107812	Pos Early	Methionine, Cysteine, SAM and Taurine Metabolism	Amino Acid
thiamin (vitamin B1)	CHEU - CHUU	4.5 Mo	-0.302493	0.210255	769.358	-1.4387	0.150644	Group3	LM	FALSE	0.623241	NS	0.738974	5341	HMDB0000235	DG00125,C00378,D08580	1130	Pos Early	Thiamine Metabolism	Cofactors and Vitamins
glutarate (C5-DC)	CHEU - CHUU	18 Mo	0.373841	0.259966	837.768	1.43804	0.150796	Group3	LM	FALSE	0.623241	NS	1.45331	396	HMDB0000661	C00489	743,4418048	Polar	Fatty Acid, Dicarboxylate	Lipid
1-linoleoyl-GPE (18:2)*	CHEU - CHUU	9 Mo	-0.280959	0.195403	838.189	-1.43784	0.150852	Group3	LM	FALSE	0.623241	NS	0.755059	32635	HMDB0011507		52925130	Neg	Lysophospholipid	Lipid
2-oleoylglycerol (18:1)	CHEU - CHUU	4 Mo	-0.302481	0.210379	820.309	-1.43779	0.150876	Group3	LM	FALSE	0.623241	NS	0.738983	21232	HMDB0011537		5319879	Neg	Monoacylglycerol	Lipid
X-22162	CHEU - CHUU	9 Mo	0.189929	0.132085	684.789	1.43793	0.15091	Group3	LM	FALSE	0.623241	NS	1.20916	47417				Pos Early
3-S-cysteinyl-2-methylpropanoate*	CHEU - CHUU	1 Mo	0.442167	0.307906	699.551	1.43604	0.151437	Group3	LM	FALSE	0.624759	NS	1.55608	62310	HMDB30411			Pos Early	Chemical	Xenobiotics
N-acetylserine	CHEU - CHUU	1 Wk	0.0869466	0.0604905	373.656	1.43736	0.151453	Group3	LM	FALSE	0.624759	NS	1.09084	37076	HMDB0002931		65249	Polar	Glycine, Serine and Threonine Metabolism	Amino Acid
diacylglycerol (14:0/18:1, 16:0/16:1) [2]*	CHEU - CHUU	15 Mo	-0.540201	0.376335	846.499	-1.43543	0.151535	Group3	LM	FALSE	0.624759	NS	0.582631	54954				Pos Late	Diacylglycerol	Lipid
propyl 4-hydroxybenzoate sulfate	CHEU - CHUU	12 Mo	-0.248162	0.172999	806.962	-1.43447	0.151826	Group3	LM	FALSE	0.625292	NS	0.780233	48460	HMDB0135261		131838881	Neg	Benzoate Metabolism	Xenobiotics
cis-4-decenoylcarnitine (C10:1)	CHEU - CHUU	12 Mo	-0.354882	0.247391	769.968	-1.4345	0.151836	Group3	LM	FALSE	0.625292	NS	0.701256	38178	HMDB0013205		57357170	Pos Late	Fatty Acid Metabolism (Acyl Carnitine, Monounsaturated)	Lipid
myristoyl dihydrosphingomyelin (d18:0/14:0)*	CHEU - CHUU	6 Mo	-0.232956	0.162502	777.032	-1.43355	0.152102	Group3	LM	FALSE	0.626033	NS	0.792189	57365	HMDB0012085		44260138	Pos Late	Dihydrosphingomyelins	Lipid
2-linoleoyl-GPC (18:2)*	CHEU - CHUU	4 Mo	0.335697	0.234338	786.573	1.43254	0.152387	Group3	LM	FALSE	0.626806	NS	1.39892	35257	HMDB0061700		71768169	Pos Late	Lysophospholipid	Lipid
isoleucine	CHEU - CHUU	1 Mo	0.1446	0.100937	647.582	1.43258	0.152462	Group3	LM	FALSE	0.626806	NS	1.15558	1125	HMDB0000172	C06418,C00407,C16424	6306	Pos Early	Leucine, Isoleucine and Valine Metabolism	Amino Acid
2,3-dihydroxy-5-methylthio-4-pentenoate (DMTPA)*	CHEU - CHUU	4.5 Mo	0.102947	0.0718706	599.321	1.43239	0.152553	Group3	LM	FALSE	0.626827	NS	1.10843	62805	HMDB0240388			Neg	Methionine, Cysteine, SAM and Taurine Metabolism	Amino Acid
1-palmitoylglycerol (16:0)	CHEU - CHUU	6 Mo	-0.353964	0.247324	791.417	-1.43118	0.152775	Group3	LM	FALSE	0.62729	NS	0.701901	21127	HMDB0011564		14900	Neg	Monoacylglycerol	Lipid
hexanoylglycine	CHEU - CHUU	4.5 Mo	0.217365	0.151875	654.213	1.43122	0.152845	Group3	LM	FALSE	0.62729	NS	1.2428	35436	HMDB0000701		99463	Neg	Fatty Acid Metabolism (Acyl Glycine)	Lipid
1-stearoyl-2-oleoyl-GPE (18:0/18:1)	CHEU - CHUU	6 Mo	-0.175897	0.122952	812.521	-1.43062	0.152924	Group3	LM	FALSE	0.62729	NS	0.838704	42448	HMDB0008993		9546742	Pos Late	Phosphatidylethanolamine (PE)	Lipid
docosapentaenoate (n3 DPA; 22:5n3)	CHEU - CHUU	6 Mo	-0.293872	0.205493	811.209	-1.43008	0.153079	Group3	LM	FALSE	0.627573	NS	0.745372	32504	HMDB0006528,HMDB0001976	C16513	6441454	Neg	Long Chain Polyunsaturated Fatty Acid (n3 and n6)	Lipid
dehydroepiandrosterone sulfate (DHEA-S)	CHEU - CHUU	1 Wk	-0.259718	0.181439	337.729	-1.43143	0.153232	Group3	LM	FALSE	0.627844	NS	0.771269	32425	HMDB0001032	C04555	12594	Neg	Androgenic Steroids	Lipid
3-hydroxyoctanoate	CHEU - CHUU	1 Mo	0.238783	0.167144	731.416	1.42861	0.153544	Group3	LM	FALSE	0.628657	NS	1.2697	22001	HMDB0001954	C20793	26613	Neg	Fatty Acid, Monohydroxy	Lipid
salicylate	CHEU - CHUU	6 Mo	0.580055	0.406143	844.509	1.4282	0.153603	Group3	LM	FALSE	0.628657	NS	1.78614	1515	HMDB0001895	C00805	338	Polar	Drug - Topical Agents	Xenobiotics
cholesterol	CHEU - CHUU	6 Mo	-0.182112	0.127585	826.087	-1.42738	0.153848	Group3	LM	FALSE	0.62924	NS	0.833508	63	HMDB0000067	C00187	5997,6432564,11025495	Pos Late	Sterol	Lipid
linolenate [alpha or gamma; (18:3n3 or 6)]	CHEU - CHUU	12 Mo	-0.360054	0.252305	820.662	-1.42706	0.153943	Group3	LM	FALSE	0.62924	NS	0.697638	34035	HMDB0003073,HMDB0001388	C06426,C06427	5280933,5280934	Neg	Long Chain Polyunsaturated Fatty Acid (n3 and n6)	Lipid
1-palmitoyl-2-pentadecanoyl-GPC (16:0/15:0)*	CHEU - CHUU	6 Mo	-0.276233	0.193627	807.555	-1.42662	0.154075	Group3	LM	FALSE	0.62924	NS	0.758636	57757	HMDB0007967		24778680	Pos Late	Phosphatidylcholine (PC)	Lipid
hesperidin (hesperetin 7-rutinoside)	CHEU - CHUU	12 Mo	0.0411347	0.028836	850	1.4265	0.154091	Group3	LM	FALSE	0.62924	NS	1.04199	21300	HMDB0003265	G00283,D01038	10621	Neg	Food Component/Plant	Xenobiotics
1-oleoyl-2-linoleoyl-GPE (18:1/18:2)*	CHEU - CHUU	18 Mo	0.352327	0.247085	835.884	1.42593	0.154262	Group3	LM	FALSE	0.629269	NS	1.42237	52687	HMDB0005349		9546753	Pos Late	Phosphatidylethanolamine (PE)	Lipid
galactonate	CHEU - CHUU	1 Mo	0.104693	0.0733746	470.218	1.42682	0.154294	Group3	LM	FALSE	0.629269	NS	1.11037	27719	HMDB0000565	C00880,C15930	12310779,128869	Polar	Fructose, Mannose and Galactose Metabolism	Carbohydrate
N6-carbamoylthreonyladenosine	CHEU - CHUU	9 Mo	0.103404	0.0725315	712.306	1.42565	0.154408	Group3	LM	FALSE	0.629269	NS	1.10894	35157	HMDB0041623		161466	Neg	Purine Metabolism, Adenine containing	Nucleotide
X-25212	CHEU - CHUU	4.5 Mo	-0.366946	0.257526	836.059	-1.42489	0.154563	Group3	LM	FALSE	0.629269	NS	0.692847	62393				Pos Late
N1-methylguanosine	CHEU - CHUU	4 Mo	0.154259	0.10825	732.593	1.42503	0.154574	Group3	LM	FALSE	0.629269	NS	1.16679	31609	HMDB0001563		96373	Pos Early	Purine Metabolism, Guanine containing	Nucleotide
mannitol/sorbitol	CHEU - CHUU	15 Mo	-0.161416	0.113299	849.498	-1.42468	0.154616	Group3	LM	FALSE	0.629269	NS	0.850938	46142	HMDB0000247,HMDB0000765	C00392,C00794	5780,6251	Polar	Fructose, Mannose and Galactose Metabolism	Carbohydrate
acesulfame	CHEU - CHUU	1 Wk	-0.123805	0.0869445	850	-1.42396	0.154826	Group3	LM	FALSE	0.629769	NS	0.883552	48569	HMDB0033585		36573	Polar	Food Component/Plant	Xenobiotics
3-methyl catechol sulfate (1)	CHEU - CHUU	4 Mo	0.14039	0.0986803	745.356	1.42267	0.15525	Group3	LM	FALSE	0.630436	NS	1.15072	46165			118431379	Neg	Benzoate Metabolism	Xenobiotics
1-myristoyl-GPI (14:0)*	CHEU - CHUU	15 Mo	-0.547925	0.385187	846.129	-1.42249	0.155253	Group3	LM	FALSE	0.630436	NS	0.578148	61829				Neg	Lysophospholipid	Lipid
spermidine	CHEU - CHUU	15 Mo	0.287928	0.202417	849.57	1.42245	0.155263	Group3	LM	FALSE	0.630436	NS	1.33366	485	HMDB0001257	C00315	1102	Pos Early	Polyamine Metabolism	Amino Acid
1-oleyl-2-linoleoyl-GPC (O-18:1/18:2)*	CHEU - CHUU	4 Mo	0.275252	0.193519	756.019	1.42235	0.155336	Group3	LM	FALSE	0.630436	NS	1.31686	57722	HMDB0013429		24778939	Pos Late	Plasmalogen	Lipid
galactonate	CHEU - CHUU	1 Wk	0.103676	0.072865	471.65	1.42285	0.15544	Group3	LM	FALSE	0.630508	NS	1.10924	27719	HMDB0000565	C00880,C15930	12310779,128869	Polar	Fructose, Mannose and Galactose Metabolism	Carbohydrate
N-acetylarginine	CHEU - CHUU	1 Mo	0.170998	0.120417	476.177	1.42005	0.156247	Group3	LM	FALSE	0.633309	NS	1.18649	33953	HMDB0004620	C02562	67427	Pos Early	Urea cycle; Arginine and Proline Metabolism	Amino Acid
X-13729	CHEU - CHUU	4.5 Mo	0.148524	0.104633	572.606	1.41947	0.156305	Group3	LM	FALSE	0.633309	NS	1.16012	47971				Neg
cis-4-decenoate (10:1n6)*	CHEU - CHUU	1 Wk	-0.261861	0.18465	612.023	-1.41815	0.156657	Group3	LM	FALSE	0.633698	NS	0.769618	62873	HMDB0004980		5282726	Neg	Medium Chain Fatty Acid	Lipid
cysteine	CHEU - CHUU	1 Mo	0.266991	0.188232	398.532	1.41842	0.156851	Group3	LM	FALSE	0.633698	NS	1.30603	1868	HMDB0000574	C00097	5862	Pos Early	Methionine, Cysteine, SAM and Taurine Metabolism	Amino Acid
glycerophosphoethanolamine	CHEU - CHUU	1 Mo	0.155173	0.109488	658.088	1.41726	0.156881	Group3	LM	FALSE	0.633698	NS	1.16786	37455	HMDB0000114	C01233	123874	Polar	Phospholipid Metabolism	Lipid
3-methyl-2-oxobutyrate	CHEU - CHUU	15 Mo	-0.222124	0.156808	848.191	-1.41654	0.156986	Group3	LM	FALSE	0.633698	NS	0.800816	44526	HMDB0000019	C00141	49	Polar	Leucine, Isoleucine and Valine Metabolism	Amino Acid
nicotinamide	CHEU - CHUU	6 Mo	0.218888	0.154528	779.317	1.41649	0.157031	Group3	LM	FALSE	0.633698	NS	1.24469	594	HMDB0001406	C00153	936	Pos Early	Nicotinate and Nicotinamide Metabolism	Cofactors and Vitamins
1-margaroyl-GPE (17:0)*	CHEU - CHUU	1 Wk	0.231291	0.163295	752.93	1.4164	0.157072	Group3	LM	FALSE	0.633698	NS	1.26023	37419	HMDB0061691		52925149	Neg	Lysophospholipid	Lipid
3-methoxytyrosine	CHEU - CHUU	6 Mo	0.272833	0.192657	599.458	1.41616	0.157247	Group3	LM	FALSE	0.633698	NS	1.31368	12017	HMDB0001434		9307	Pos Early	Tyrosine Metabolism	Amino Acid
palmitoyl-arachidonoyl-glycerol (16:0/20:4) [2]*	CHEU - CHUU	18 Mo	-0.541723	0.382702	831.157	-1.41552	0.15729	Group3	LM	FALSE	0.633698	NS	0.581745	54958	HMDB0007112		9543736	Pos Late	Diacylglycerol	Lipid
trans-4-hydroxyproline	CHEU - CHUU	9 Mo	0.219504	0.155065	797.74	1.41557	0.157293	Group3	LM	FALSE	0.633698	NS	1.24546	32306	HMDB0000725	C01157	5810	Pos Early	Urea cycle; Arginine and Proline Metabolism	Amino Acid
propyl 4-hydroxybenzoate	CHEU - CHUU	1 Wk	0.169611	0.119863	782.614	1.41504	0.157454	Group3	LM	FALSE	0.633698	NS	1.18484	48480	HMDB0032574	D01422	7175	Neg	Benzoate Metabolism	Xenobiotics
1-(1-enyl-palmitoyl)-GPE (P-16:0)*	CHEU - CHUU	4 Mo	0.220352	0.155771	779.147	1.41459	0.157588	Group3	LM	FALSE	0.633698	NS	1.24652	39270	HMDB0011152			Pos Late	Lysoplasmalogen	Lipid
1-palmitoyl-GPI (16:0)	CHEU - CHUU	18 Mo	0.72209	0.510613	832.322	1.41416	0.157688	Group3	LM	FALSE	0.633698	NS	2.05873	35305	HMDB0061695		71296207	Neg	Lysophospholipid	Lipid
allantoin	CHEU - CHUU	1 Wk	-0.172692	0.122081	631.468	-1.41456	0.15769	Group3	LM	FALSE	0.633698	NS	0.841397	1107	HMDB0000462	C02348,C01551,C02350	439714,204,439713	Polar	Purine Metabolism, (Hypo)Xanthine/Inosine containing	Nucleotide
cyclo(pro-arg)*	CHEU - CHUU	6 Mo	0.224587	0.158828	720.069	1.41403	0.157785	Group3	LM	FALSE	0.633698	NS	1.25181	62842				Pos Early	Dipeptide	Peptide
p-cresol glucuronide*	CHEU - CHUU	4 Mo	0.111435	0.0787743	514.336	1.41461	0.157789	Group3	LM	FALSE	0.633698	NS	1.11788	48841	HMDB0011686		154035	Neg	Tyrosine Metabolism	Amino Acid
1-dihomo-linolenoyl-GPE (20:3n3 or 6)*	CHEU - CHUU	15 Mo	-0.468013	0.331036	847.53	-1.41378	0.157793	Group3	LM	FALSE	0.633698	NS	0.626245	44630	HMDB0011514,HMDB0011516			Neg	Lysophospholipid	Lipid
gamma-tocotrienol	CHEU - CHUU	4 Mo	-0.314714	0.222764	776.406	-1.41277	0.158124	Group3	LM	FALSE	0.634677	NS	0.729997	37501	HMDB0012958	C14155	5282349	Pos Late	Tocopherol Metabolism	Cofactors and Vitamins
methyl glucopyranoside (alpha + beta)	CHEU - CHUU	4.5 Mo	0.0224177	0.0158769	850	1.41197	0.158323	Group3	LM	FALSE	0.635125	NS	1.02267	46144	HMDB0029965		445238,3036743,2108	Neg	Food Component/Plant	Xenobiotics
sphingomyelin (d18:2/14:0, d18:1/14:1)*	CHEU - CHUU	15 Mo	-0.301341	0.213541	849.472	-1.41116	0.158563	Group3	LM	FALSE	0.635738	NS	0.739825	47154	HMDB0240637,HMDB0240612			Pos Late	Sphingomyelins	Lipid
1-oleoyl-2-arachidonoyl-GPE (18:1/20:4)*	CHEU - CHUU	1 Mo	0.191308	0.135675	808.104	1.41005	0.15891	Group3	LM	FALSE	0.636383	NS	1.21083	55041	HMDB0009069		348281223	Pos Late	Phosphatidylethanolamine (PE)	Lipid
pyridoxate	CHEU - CHUU	12 Mo	-0.190054	0.134792	829.573	-1.40998	0.158922	Group3	LM	FALSE	0.636383	NS	0.826914	31555	HMDB0000017	C00847	6723	Neg	Vitamin B6 Metabolism	Cofactors and Vitamins
S-methylcysteine	CHEU - CHUU	1 Wk	0.260459	0.184736	746.764	1.4099	0.158986	Group3	LM	FALSE	0.636383	NS	1.29753	39592	HMDB0002108		24417,7058174,88180	Pos Early	Methionine, Cysteine, SAM and Taurine Metabolism	Amino Acid
N-(2-furoyl)glycine	CHEU - CHUU	6 Mo	0.249408	0.17699	737.163	1.40916	0.159209	Group3	LM	FALSE	0.636922	NS	1.28327	31536	HMDB0000439		21863	Neg	Food Component/Plant	Xenobiotics
1-stearoyl-2-adrenoyl-GPS (18:0/22:4)*	CHEU - CHUU	6 Mo	-0.340719	0.241946	745.528	-1.40825	0.159475	Group3	LM	FALSE	0.637638	NS	0.711259	63127				Pos Late	Phosphatidylserine (PS)	Lipid
N1-methyl-2-pyridone-5-carboxamide	CHEU - CHUU	1 Wk	0.202959	0.144225	685.04	1.40723	0.159812	Group3	LM	FALSE	0.638121	NS	1.22502	40469	HMDB0004193	C05842	69698	Neg	Nicotinate and Nicotinamide Metabolism	Cofactors and Vitamins
pyridoxamine	CHEU - CHUU	4.5 Mo	-0.456871	0.324803	793.319	-1.40661	0.159934	Group3	LM	FALSE	0.638121	NS	0.633262	2150	HMDB0001431	C00534	1052	Pos Early	Vitamin B6 Metabolism	Cofactors and Vitamins
X-07765	CHEU - CHUU	12 Mo	-0.0846316	0.0601772	845.39	-1.40637	0.159981	Group3	LM	FALSE	0.638121	NS	0.918851	46590				Neg
sedoheptulose	CHEU - CHUU	15 Mo	-0.206376	0.146759	845.209	-1.40623	0.160024	Group3	LM	FALSE	0.638121	NS	0.813527	53237	HMDB0003219	C02076	5459879	Polar	Pentose Metabolism	Carbohydrate
eicosapentaenoate (EPA; 20:5n3)	CHEU - CHUU	1 Wk	-0.316783	0.225274	731.806	-1.40621	0.160086	Group3	LM	FALSE	0.638121	NS	0.728489	18467	HMDB0001999	C06428	446284	Neg	Long Chain Polyunsaturated Fatty Acid (n3 and n6)	Lipid
isocitrate	CHEU - CHUU	4 Mo	-0.192253	0.136662	494.283	-1.40678	0.160122	Group3	LM	FALSE	0.638121	NS	0.825098	12110	HMDB0001874	C00451	5318532	Polar	TCA Cycle	Energy
glutamine_degradant*	CHEU - CHUU	9 Mo	0.24936	0.17731	457.747	1.40635	0.160299	Group3	LM	FALSE	0.638477	NS	1.2832	46225				Pos Early	Partially Characterized Molecules	Partially Characterized Molecules
trans-3,4-methyleneheptanoate	CHEU - CHUU	12 Mo	-0.29177	0.207723	792.334	-1.40461	0.160528	Group3	LM	FALSE	0.63904	NS	0.74694	53026				Neg	Food Component/Plant	Xenobiotics
behenoyl dihydrosphingomyelin (d18:0/22:0)*	CHEU - CHUU	1 Mo	0.183877	0.130928	676.12	1.40441	0.160655	Group3	LM	FALSE	0.639196	NS	1.20187	57331	HMDB0012091		44260132	Pos Late	Dihydrosphingomyelins	Lipid
stearoyl-docosahexaenoyl-glycerol (18:0/22:6) [1]*	CHEU - CHUU	18 Mo	-0.573906	0.409128	830.574	-1.40275	0.161064	Group3	LM	FALSE	0.63928	NS	0.563321	57387	HMDB0056061			Pos Late	Diacylglycerol	Lipid
1-stearoyl-GPS (18:0)*	CHEU - CHUU	1 Wk	0.258459	0.184253	772.212	1.40274	0.161097	Group3	LM	FALSE	0.63928	NS	1.29493	45966	HMDB0061698		74819135	Neg	Lysophospholipid	Lipid
diacylglycerol (12:0/18:1, 14:0/16:1, 16:0/14:1) [2]*	CHEU - CHUU	6 Mo	-0.370296	0.264037	830.571	-1.40244	0.161158	Group3	LM	FALSE	0.63928	NS	0.69053	55001	HMDB0007012,HMDB0007096		53478025,53477950	Pos Late	Diacylglycerol	Lipid
S-methylcysteine sulfoxide	CHEU - CHUU	1 Wk	0.332366	0.236992	740.277	1.40243	0.161205	Group3	LM	FALSE	0.63928	NS	1.39426	43378	HMDB0029432		82142	Pos Early	Methionine, Cysteine, SAM and Taurine Metabolism	Amino Acid
1-palmitoyl-2-linoleoyl-GPE (16:0/18:2)	CHEU - CHUU	15 Mo	-0.270289	0.192777	846.112	-1.40208	0.161258	Group3	LM	FALSE	0.63928	NS	0.763159	42449	HMDB0005322		9546747	Pos Late	Phosphatidylethanolamine (PE)	Lipid
1-eicosenoyl-GPE (20:1)*	CHEU - CHUU	18 Mo	0.475747	0.339317	841.272	1.40207	0.161262	Group3	LM	FALSE	0.63928	NS	1.60922	62352	HMDB0011518		52925139	Neg	Lysophospholipid	Lipid
2-hydroxyacetaminophen sulfate*	CHEU - CHUU	1 Wk	0.282504	0.201506	832.854	1.40196	0.1613	Group3	LM	FALSE	0.63928	NS	1.32645	33173	HMDB0062547		86290013	Neg	Drug - Analgesics, Anesthetics	Xenobiotics
1-palmitoyl-2-pentadecanoyl-GPC (16:0/15:0)*	CHEU - CHUU	4.5 Mo	-0.294971	0.210439	834.457	-1.40169	0.161379	Group3	LM	FALSE	0.63928	NS	0.744553	57757	HMDB0007967		24778680	Pos Late	Phosphatidylcholine (PC)	Lipid
AICA ribonucleotide	CHEU - CHUU	4.5 Mo	0.390608	0.278906	723.067	1.4005	0.161792	Group3	LM	FALSE	0.640195	NS	1.47788	38325	HMDB0001517	C04677	65110	Neg	Purine Metabolism, (Hypo)Xanthine/Inosine containing	Nucleotide
glutamine_degradant*	CHEU - CHUU	1 Mo	0.224369	0.160029	334.7	1.40205	0.161826	Group3	LM	FALSE	0.640195	NS	1.25153	46225				Pos Early	Partially Characterized Molecules	Partially Characterized Molecules
ethylmalonate	CHEU - CHUU	18 Mo	-0.246883	0.176408	843.509	-1.39951	0.162029	Group3	LM	FALSE	0.640195	NS	0.781232	15765	HMDB0000622		11756	Polar	Leucine, Isoleucine and Valine Metabolism	Amino Acid
pyridoxate	CHEU - CHUU	1 Mo	0.15027	0.107362	746.08	1.39966	0.162031	Group3	LM	FALSE	0.640195	NS	1.16215	31555	HMDB0000017	C00847	6723	Neg	Vitamin B6 Metabolism	Cofactors and Vitamins
docosapentaenoate (n3 DPA; 22:5n3)	CHEU - CHUU	12 Mo	-0.311372	0.22254	832.326	-1.39918	0.162133	Group3	LM	FALSE	0.640195	NS	0.732441	32504	HMDB0006528,HMDB0001976	C16513	6441454	Neg	Long Chain Polyunsaturated Fatty Acid (n3 and n6)	Lipid
X-25279	CHEU - CHUU	12 Mo	0.109647	0.0783678	849.978	1.39914	0.162137	Group3	LM	FALSE	0.640195	NS	1.11588	62521				Neg
uracil	CHEU - CHUU	4.5 Mo	0.477587	0.341735	804.261	1.39753	0.162638	Group3	LM	FALSE	0.641314	NS	1.61218	605	HMDB0000300	C00106	1174	Pos Early	Pyrimidine Metabolism, Uracil containing	Nucleotide
1-stearoyl-GPC (18:0)	CHEU - CHUU	1 Mo	0.239229	0.171188	761.491	1.39746	0.162681	Group3	LM	FALSE	0.641314	NS	1.27027	33961	HMDB0010384		497300	Pos Late	Lysophospholipid	Lipid
xanthurenate	CHEU - CHUU	1 Wk	0.240262	0.171967	645.46	1.39714	0.16285	Group3	LM	FALSE	0.641314	NS	1.27158	15679	HMDB0000881	C02470	5699	Pos Early	Tryptophan Metabolism	Amino Acid
1-dihomo-linoleoylglycerol (20:2)	CHEU - CHUU	6 Mo	-0.360053	0.25796	823.977	-1.39577	0.163159	Group3	LM	FALSE	0.641314	NS	0.697639	35103				Neg	Monoacylglycerol	Lipid
sphingomyelin (d18:1/17:0, d17:1/18:0, d19:1/16:0)	CHEU - CHUU	15 Mo	-0.345499	0.247563	846.123	-1.3956	0.163201	Group3	LM	FALSE	0.641314	NS	0.707867	52615	HMDB0240620,HMDB0240609,HMDB0240622		46891763	Pos Late	Sphingomyelins	Lipid
2-methylserine	CHEU - CHUU	1 Mo	0.279974	0.200599	772.641	1.39569	0.163208	Group3	LM	FALSE	0.641314	NS	1.3231	53229		C02115	94309	Pos Early	Glycine, Serine and Threonine Metabolism	Amino Acid
X-23654	CHEU - CHUU	9 Mo	0.272468	0.195219	745.934	1.3957	0.16322	Group3	LM	FALSE	0.641314	NS	1.3132	49531				Pos Early
4-guanidinobutanoate	CHEU - CHUU	15 Mo	0.380296	0.272553	846.718	1.39531	0.163289	Group3	LM	FALSE	0.641314	NS	1.46272	15681	HMDB0003464	C01035	500	Pos Early	Guanidino and Acetamido Metabolism	Amino Acid
hexanoylcarnitine (C6)	CHEU - CHUU	1 Wk	-0.112721	0.0807613	614.334	-1.39573	0.1633	Group3	LM	FALSE	0.641314	NS	0.8934	32328	HMDB0000756		6426853	Pos Early	Fatty Acid Metabolism (Acyl Carnitine, Medium Chain)	Lipid
2-hydroxyglutarate	CHEU - CHUU	6 Mo	0.205359	0.147172	664.166	1.39537	0.16337	Group3	LM	FALSE	0.641314	NS	1.22797	37253	HMDB0059655	C02630	43	Polar	Fatty Acid, Dicarboxylate	Lipid
acetylcarnitine (C2)	CHEU - CHUU	6 Mo	0.13425	0.0962426	723.137	1.39491	0.16347	Group3	LM	FALSE	0.641314	NS	1.14368	32198	HMDB0000201	C02571	7045767	Pos Early	Fatty Acid Metabolism (Acyl Carnitine, Short Chain)	Lipid
N-stearoyl-sphingosine (d18:1/18:0)*	CHEU - CHUU	6 Mo	-0.359361	0.257603	663.036	-1.39502	0.163477	Group3	LM	FALSE	0.641314	NS	0.698122	54979	HMDB0004950		5283565	Pos Late	Ceramides	Lipid
2-arachidonoylglycerol (20:4)	CHEU - CHUU	9 Mo	-0.363446	0.260803	830.92	-1.39357	0.163821	Group3	LM	FALSE	0.642317	NS	0.695276	19266	HMDB0004666	C13856	5282280	Neg	Monoacylglycerol	Lipid
5-methylthioadenosine (MTA)	CHEU - CHUU	1 Mo	0.206889	0.148508	658.693	1.39312	0.164055	Group3	LM	FALSE	0.642885	NS	1.22985	1419	HMDB0001173	C00170	439176	Pos Early	Polyamine Metabolism	Amino Acid
4-ethylphenylsulfate	CHEU - CHUU	12 Mo	0.195215	0.140281	844.032	1.3916	0.164411	Group3	LM	FALSE	0.643934	NS	1.21557	36099	HMDB0062551	C13637	20822574	Neg	Benzoate Metabolism	Xenobiotics
ribitol	CHEU - CHUU	9 Mo	-0.104877	0.0753936	765.173	-1.39105	0.164614	Group3	LM	FALSE	0.644383	NS	0.900436	15772	HMDB0002917,HMDB0001851,HMDB0000568,HMDB0000508	C00379,C01904,C00474,C00532	6912	Polar	Pentose Metabolism	Carbohydrate
X-25220	CHEU - CHUU	1 Wk	0.347751	0.250152	823.997	1.39016	0.164856	Group3	LM	FALSE	0.644706	NS	1.41588	62406				Pos Early
cholesterol sulfate	CHEU - CHUU	6 Mo	-0.207441	0.14921	730.379	-1.39026	0.164873	Group3	LM	FALSE	0.644706	NS	0.812662	35324	HMDB00653,HMDB0000653	C18043	65076	Polar	Sterol	Lipid
behenoyl sphingomyelin (d18:1/22:0)*	CHEU - CHUU	18 Mo	0.299426	0.215605	833.955	1.38877	0.165273	Group3	LM	FALSE	0.645407	NS	1.34908	48492	HMDB0012103		44260125	Pos Late	Sphingomyelins	Lipid
cis-4-decenoate (10:1n6)*	CHEU - CHUU	18 Mo	-0.496341	0.357513	836.701	-1.38832	0.16541	Group3	LM	FALSE	0.645407	NS	0.608754	62873	HMDB0004980		5282726	Neg	Medium Chain Fatty Acid	Lipid
isocitrate	CHEU - CHUU	1 Mo	-0.181569	0.130682	442.033	-1.38939	0.165413	Group3	LM	FALSE	0.645407	NS	0.833961	12110	HMDB0001874	C00451	5318532	Polar	TCA Cycle	Energy
prolylproline	CHEU - CHUU	15 Mo	0.441564	0.318098	849.846	1.38814	0.165458	Group3	LM	FALSE	0.645407	NS	1.55514	40731	HMDB0011180		263469	Pos Early	Dipeptide	Peptide
gentisate	CHEU - CHUU	1 Wk	0.196316	0.141411	702.415	1.38827	0.165496	Group3	LM	FALSE	0.645407	NS	1.21691	18280	HMDB0000152	C00628	3469	Polar	Tyrosine Metabolism	Amino Acid
N6-carboxymethyllysine	CHEU - CHUU	6 Mo	0.191807	0.13825	660.169	1.3874	0.165789	Group3	LM	FALSE	0.645897	NS	1.21144	36713	HMDB0240347		123800	Pos Early	Advanced Glycation End-product	Carbohydrate
nicotinamide ribonucleotide (NMN)	CHEU - CHUU	15 Mo	-0.5291	0.381465	849.8	-1.38702	0.165799	Group3	LM	FALSE	0.645897	NS	0.589135	22152	HMDB0000229	C00455	14180	Pos Early	Nicotinate and Nicotinamide Metabolism	Cofactors and Vitamins
1-oleyl-2-linoleoyl-GPC (O-18:1/18:2)*	CHEU - CHUU	6 Mo	-0.291142	0.210121	793.04	-1.38559	0.16626	Group3	LM	FALSE	0.647336	NS	0.747409	57722	HMDB0013429		24778939	Pos Late	Plasmalogen	Lipid
oleoyl-arachidonoyl-glycerol (18:1/20:4) [1]*	CHEU - CHUU	15 Mo	-0.566357	0.408854	846.969	-1.38523	0.166346	Group3	LM	FALSE	0.647336	NS	0.567589	54960	HMDB0007228		9543786	Pos Late	Diacylglycerol	Lipid
X-17325	CHEU - CHUU	18 Mo	0.902833	0.652035	830.981	1.38464	0.166534	Group3	LM	FALSE	0.647722	NS	2.46658	47815				Pos Early
threonate	CHEU - CHUU	18 Mo	0.257665	0.186187	834.333	1.38391	0.166756	Group3	LM	FALSE	0.648229	NS	1.29391	27738	HMDB0062620,HMDB0000943	C01620	151152,5460407	Polar	Ascorbate and Aldarate Metabolism	Cofactors and Vitamins
1-oleoyl-GPE (18:1)	CHEU - CHUU	9 Mo	-0.355327	0.25681	840.701	-1.38362	0.166843	Group3	LM	FALSE	0.648229	NS	0.700944	35628	HMDB0011506		9547071	Pos Late	Lysophospholipid	Lipid
undecanoate (11:0)	CHEU - CHUU	9 Mo	-0.289427	0.20922	770.535	-1.38336	0.166955	Group3	LM	FALSE	0.648318	NS	0.748692	12067	HMDB0000947	C17715	8180	Neg	Medium Chain Fatty Acid	Lipid
carnosine	CHEU - CHUU	4.5 Mo	-0.314565	0.227529	675.033	-1.38253	0.167267	Group3	LM	FALSE	0.649185	NS	0.730106	1768	HMDB0000033	C00386	439224	Pos Early	Histidine Metabolism	Amino Acid
1-stearoyl-2-dihomo-linolenoyl-GPE (18:0/20:3n3 or 6)*	CHEU - CHUU	12 Mo	-0.222017	0.160736	840.922	-1.38125	0.167569	Group3	LM	FALSE	0.649726	NS	0.800902	57336	HMDB0009002		52924903	Pos Late	Phosphatidylethanolamine (PE)	Lipid
glycocholenate sulfate*	CHEU - CHUU	9 Mo	0.0142166	0.010293	849.628	1.38119	0.167585	Group3	LM	FALSE	0.649726	NS	1.01432	32599				Neg	Secondary Bile Acid Metabolism	Lipid
lactosyl-N-palmitoyl-sphingosine (d18:1/16:0)	CHEU - CHUU	18 Mo	0.498993	0.36202	833.063	1.37836	0.168462	Group3	LM	FALSE	0.65232	NS	1.64706	53010	HMDB0006750		53477895	Pos Late	Lactosylceramides (LCER)	Lipid
1,3-dimethylurate	CHEU - CHUU	1 Mo	-0.164041	0.11903	772.623	-1.37814	0.168558	Group3	LM	FALSE	0.65232	NS	0.848708	32391	HMDB0001857		70346	Neg	Xanthine Metabolism	Xenobiotics
1-docosahexaenoylglycerol (22:6)	CHEU - CHUU	4 Mo	-0.33327	0.241919	798.121	-1.37761	0.168711	Group3	LM	FALSE	0.65232	NS	0.716577	35153	HMDB0011587		53480995	Neg	Monoacylglycerol	Lipid
eicosenoate (20:1)	CHEU - CHUU	9 Mo	-0.20055	0.145639	828.036	-1.37703	0.168874	Group3	LM	FALSE	0.65232	NS	0.818281	33587	HMDB0002231,HMDB0062436	C16526	5282768,5282769,94159	Neg	Long Chain Monounsaturated Fatty Acid	Lipid
1-margaroyl-2-linoleoyl-GPC (17:0/18:2)*	CHEU - CHUU	15 Mo	-0.451136	0.327649	846.008	-1.37689	0.168911	Group3	LM	FALSE	0.65232	NS	0.636904	52500			52922491	Pos Late	Phosphatidylcholine (PC)	Lipid
16alpha-hydroxy DHEA 3-sulfate	CHEU - CHUU	9 Mo	0.0232557	0.0168901	848.52	1.37688	0.168913	Group3	LM	FALSE	0.65232	NS	1.02353	38168	HMDB0062544		20848950	Neg	Androgenic Steroids	Lipid
linoleoylcholine*	CHEU - CHUU	12 Mo	-0.22574	0.163948	799.038	-1.3769	0.168929	Group3	LM	FALSE	0.65232	NS	0.797926	57463	HMDB0013213		53481656	Pos Late	Fatty Acid Metabolism (Acyl Choline)	Lipid
N6-carboxymethyllysine	CHEU - CHUU	1 Mo	0.168687	0.122472	532.149	1.37735	0.168984	Group3	LM	FALSE	0.65232	NS	1.18375	36713	HMDB0240347		123800	Pos Early	Advanced Glycation End-product	Carbohydrate
lactosyl-N-behenoyl-sphingosine (d18:1/22:0)*	CHEU - CHUU	4 Mo	-0.260305	0.189091	718.517	-1.37661	0.16906	Group3	LM	FALSE	0.65232	NS	0.770816	57422	HMDB0011594		44260143	Pos Late	Lactosylceramides (LCER)	Lipid
sphingomyelin (d18:1/20:1, d18:2/20:0)*	CHEU - CHUU	4.5 Mo	-0.217757	0.158263	838.419	-1.37592	0.169215	Group3	LM	FALSE	0.652569	NS	0.804321	48491	HMDB0240610,HMDB0240632			Pos Late	Sphingomyelins	Lipid
pyruvate	CHEU - CHUU	1 Mo	-0.219087	0.159237	543.696	-1.37586	0.169433	Group3	LM	FALSE	0.652777	NS	0.803252	48990	HMDB0000243	C00022	1060	Polar	Glycolysis, Gluconeogenesis, and Pyruvate Metabolism	Carbohydrate
X-12127	CHEU - CHUU	18 Mo	0.575555	0.41854	849.919	1.37515	0.169448	Group3	LM	FALSE	0.652777	NS	1.77812	47702				Pos Early
gluconate	CHEU - CHUU	4.5 Mo	-0.118164	0.0859589	740.319	-1.37466	0.169653	Group3	LM	FALSE	0.652993	NS	0.88855	587	HMDB0000625	C00257	10690,3085666	Polar	Food Component/Plant	Xenobiotics
N,N,N-trimethyl-5-aminovalerate	CHEU - CHUU	4.5 Mo	0.172978	0.125822	634.165	1.37479	0.169683	Group3	LM	FALSE	0.652993	NS	1.18884	57687			14274897	Pos Early	Lysine Metabolism	Amino Acid
1-stearoyl-GPG (18:0)	CHEU - CHUU	15 Mo	0.153363	0.111617	844.406	1.37401	0.169804	Group3	LM	FALSE	0.653114	NS	1.16575	34437				Neg	Lysophospholipid	Lipid
1-(1-enyl-stearoyl)-2-docosapentaenoyl-GPE (P-18:0/22:5n3)*	CHEU - CHUU	9 Mo	-0.300091	0.218448	777.925	-1.37374	0.169918	Group3	LM	FALSE	0.653206	NS	0.740751	57342	HMDB0011393		53480858	Pos Late	Plasmalogen	Lipid
nicotinamide ribonucleotide (NMN)	CHEU - CHUU	4 Mo	-0.341682	0.248773	688.995	-1.37347	0.170052	Group3	LM	FALSE	0.653279	NS	0.710574	22152	HMDB0000229	C00455	14180	Pos Early	Nicotinate and Nicotinamide Metabolism	Cofactors and Vitamins
palmitoyl-myristoyl-glycerol (16:0/14:0) [2]	CHEU - CHUU	4 Mo	-0.463886	0.337817	635.079	-1.37319	0.170178	Group3	LM	FALSE	0.653279	NS	0.628835	57364				Pos Late	Diacylglycerol	Lipid
3-hydroxylaurate	CHEU - CHUU	18 Mo	-0.470658	0.342939	830.994	-1.37243	0.170301	Group3	LM	FALSE	0.653279	NS	0.624591	32457	HMDB0000387		94216	Neg	Fatty Acid, Monohydroxy	Lipid
diacylglycerol (12:0/18:1, 14:0/16:1, 16:0/14:1) [2]*	CHEU - CHUU	4 Mo	-0.332248	0.242111	816.465	-1.3723	0.170348	Group3	LM	FALSE	0.653279	NS	0.717309	55001	HMDB0007012,HMDB0007096		53478025,53477950	Pos Late	Diacylglycerol	Lipid
cystine	CHEU - CHUU	1 Wk	0.16238	0.118326	716.715	1.37231	0.170397	Group3	LM	FALSE	0.653279	NS	1.17631	56	HMDB0000192	C00491	67678	Pos Early	Methionine, Cysteine, SAM and Taurine Metabolism	Amino Acid
sphingomyelin (d18:2/24:2)*	CHEU - CHUU	1 Wk	-0.269258	0.196311	718.695	-1.37159	0.170619	Group3	LM	FALSE	0.653279	NS	0.763946	57479	HMDB0240644			Pos Late	Sphingomyelins	Lipid
butyrate/isobutyrate (4:0)	CHEU - CHUU	9 Mo	-0.281875	0.205534	810.221	-1.37143	0.170622	Group3	LM	FALSE	0.653279	NS	0.754368	40605	HMDB0000039	C00246	264	Neg	Short Chain Fatty Acid	Lipid
X-12027	CHEU - CHUU	4.5 Mo	-0.435624	0.317685	759.622	-1.37125	0.170703	Group3	LM	FALSE	0.653279	NS	0.646861	47510				Neg
succinate	CHEU - CHUU	9 Mo	0.130661	0.0952649	556.24	1.37155	0.170755	Group3	LM	FALSE	0.653279	NS	1.13958	1437	HMDB0000254	C00042	1110	Polar	TCA Cycle	Energy
sphingomyelin (d18:1/20:1, d18:2/20:0)*	CHEU - CHUU	1 Wk	-0.170781	0.124585	773.323	-1.3708	0.170836	Group3	LM	FALSE	0.653279	NS	0.843006	48491	HMDB0240610,HMDB0240632			Pos Late	Sphingomyelins	Lipid
UDP-glucose/UDP-galactose	CHEU - CHUU	12 Mo	0.252729	0.184424	791.369	1.37037	0.17096	Group3	LM	FALSE	0.653279	NS	1.28753	38670	HMDB0000286,HMDB0000302	C00052,C00029	8629,23724458	Neg	Nucleotide Sugar	Carbohydrate
N6-succinyladenosine	CHEU - CHUU	1 Mo	0.213509	0.155844	655.764	1.37001	0.171152	Group3	LM	FALSE	0.653279	NS	1.23801	48130	HMDB0000912		165243	Pos Early	Purine Metabolism, Adenine containing	Nucleotide
2-oleoylglycerol (18:1)	CHEU - CHUU	6 Mo	-0.31429	0.229496	832.79	-1.36948	0.171218	Group3	LM	FALSE	0.653279	NS	0.730307	21232	HMDB0011537		5319879	Neg	Monoacylglycerol	Lipid
pyruvate	CHEU - CHUU	12 Mo	-0.26353	0.19243	731.329	-1.36948	0.171269	Group3	LM	FALSE	0.653279	NS	0.768335	48990	HMDB0000243	C00022	1060	Polar	Glycolysis, Gluconeogenesis, and Pyruvate Metabolism	Carbohydrate
salicyluric glucuronide*	CHEU - CHUU	1 Wk	0.067053	0.0488847	276.454	1.37166	0.171283	Group3	LM	FALSE	0.653279	NS	1.06935	33384	HMDB0240252		121596205	Neg	Drug - Analgesics, Anesthetics	Xenobiotics
dodecadienoate (12:2)*	CHEU - CHUU	9 Mo	-0.332817	0.243158	795.221	-1.36873	0.171471	Group3	LM	FALSE	0.653656	NS	0.716902	62276			25480	Neg	Fatty Acid, Dicarboxylate	Lipid
erythronate*	CHEU - CHUU	9 Mo	0.0943874	0.068983	709.262	1.36827	0.171661	Group3	LM	FALSE	0.653974	NS	1.09899	42420	HMDB0000613		2781043	Polar	Aminosugar Metabolism	Carbohydrate
stearoyl-linoleoyl-glycerol (18:0/18:2) [2]*	CHEU - CHUU	1 Wk	-0.302081	0.22084	803.172	-1.36787	0.171735	Group3	LM	FALSE	0.653974	NS	0.739278	54947				Pos Late	Diacylglycerol	Lipid
biliverdin	CHEU - CHUU	18 Mo	-0.570891	0.417887	837.161	-1.36614	0.172263	Group3	LM	FALSE	0.655411	NS	0.565022	2137	HMDB0001008	C00500	5280353	Pos Late	Hemoglobin and Porphyrin Metabolism	Cofactors and Vitamins
phenylacetylglutamine	CHEU - CHUU	18 Mo	0.460667	0.337227	837.496	1.36604	0.172292	Group3	LM	FALSE	0.655411	NS	1.58513	35126	HMDB0006344	C04148	92258	Pos Early	Acetylated Peptides	Peptide
1-(1-enyl-palmitoyl)-GPE (P-16:0)*	CHEU - CHUU	15 Mo	0.336644	0.246572	846.632	1.3653	0.172522	Group3	LM	FALSE	0.655693	NS	1.40024	39270	HMDB0011152			Pos Late	Lysoplasmalogen	Lipid
trigonelline (N'-methylnicotinate)	CHEU - CHUU	1 Mo	0.262851	0.192524	800.807	1.36529	0.172546	Group3	LM	FALSE	0.655693	NS	1.30063	32401	HMDB0000875	C01004	5570	Pos Early	Nicotinate and Nicotinamide Metabolism	Cofactors and Vitamins
1-dihomo-linolenylglycerol (20:3)	CHEU - CHUU	18 Mo	-0.629142	0.461076	831.283	-1.36451	0.172777	Group3	LM	FALSE	0.656227	NS	0.533049	48341	HMDB0011577			Neg	Monoacylglycerol	Lipid
3-hydroxyhexanoate	CHEU - CHUU	4 Mo	-0.233819	0.171542	785.95	-1.36304	0.17326	Group3	LM	FALSE	0.657718	NS	0.791505	53230	HMDB0061652,HMDB0010718		151492	Polar	Fatty Acid, Monohydroxy	Lipid
choline	CHEU - CHUU	1 Wk	0.094476	0.0692924	481.247	1.36344	0.173381	Group3	LM	FALSE	0.657836	NS	1.09908	15506	HMDB0000097	C00114	305	Pos Early	Phospholipid Metabolism	Lipid
sphingomyelin (d18:2/24:2)*	CHEU - CHUU	6 Mo	-0.310312	0.227999	787.595	-1.36103	0.173895	Group3	LM	FALSE	0.659442	NS	0.733218	57479	HMDB0240644			Pos Late	Sphingomyelins	Lipid
X-11787	CHEU - CHUU	9 Mo	0.22995	0.169083	792.272	1.35998	0.174224	Group3	LM	FALSE	0.660042	NS	1.25854	33132				Pos Early
thiamin (vitamin B1)	CHEU - CHUU	15 Mo	-0.372895	0.274216	849.727	-1.35986	0.174234	Group3	LM	FALSE	0.660042	NS	0.688737	5341	HMDB0000235	DG00125,C00378,D08580	1130	Pos Early	Thiamine Metabolism	Cofactors and Vitamins
X-15503	CHEU - CHUU	4.5 Mo	0.166024	0.122158	718.43	1.3591	0.174542	Group3	LM	FALSE	0.660865	NS	1.1806	49565				Pos Early
glutamate	CHEU - CHUU	6 Mo	-0.120436	0.0886635	800.491	-1.35835	0.174737	Group3	LM	FALSE	0.660985	NS	0.886534	57	HMDB0000148	C00025,C00217	33032	Pos Early	Glutamate Metabolism	Amino Acid
1,2,3-benzenetriol sulfate (2)	CHEU - CHUU	15 Mo	0.495015	0.364459	846.432	1.35822	0.174756	Group3	LM	FALSE	0.660985	NS	1.64052	48762	HMDB0060018,HMDB0060016		92013662,54110629	Neg	Chemical	Xenobiotics
2-methylcitrate/homocitrate	CHEU - CHUU	15 Mo	0.247214	0.182083	849.998	1.3577	0.17492	Group3	LM	FALSE	0.661253	NS	1.28045	52282	HMDB0003518,HMDB0000379	C01251	439459515	Neg	TCA Cycle	Energy
delta-tocopherol	CHEU - CHUU	9 Mo	-0.364287	0.268413	814.942	-1.35719	0.175098	Group3	LM	FALSE	0.661253	NS	0.694692	33418	HMDB0002902	C14151	92094	Pos Late	Tocopherol Metabolism	Cofactors and Vitamins
1-stearoyl-GPG (18:0)	CHEU - CHUU	4.5 Mo	0.117889	0.0868591	719.607	1.35725	0.175128	Group3	LM	FALSE	0.661253	NS	1.12512	34437				Neg	Lysophospholipid	Lipid
cystine	CHEU - CHUU	18 Mo	0.324754	0.239364	830.685	1.35674	0.175234	Group3	LM	FALSE	0.661253	NS	1.38369	56	HMDB0000192	C00491	67678	Pos Early	Methionine, Cysteine, SAM and Taurine Metabolism	Amino Acid
1-palmitoyl-2-linoleoyl-GPE (16:0/18:2)	CHEU - CHUU	12 Mo	-0.192748	0.142085	843.154	-1.35657	0.175281	Group3	LM	FALSE	0.661253	NS	0.82469	42449	HMDB0005322		9546747	Pos Late	Phosphatidylethanolamine (PE)	Lipid
undecanoate (11:0)	CHEU - CHUU	6 Mo	-0.270963	0.199807	738.297	-1.35613	0.175474	Group3	LM	FALSE	0.661639	NS	0.762645	12067	HMDB0000947	C17715	8180	Neg	Medium Chain Fatty Acid	Lipid
1-palmitoyl-2-docosahexaenoyl-GPE (16:0/22:6)*	CHEU - CHUU	6 Mo	-0.298602	0.220282	775.169	-1.35555	0.175638	Group3	LM	FALSE	0.661916	NS	0.741854	52465	HMDB0008946		9546799	Pos Late	Phosphatidylethanolamine (PE)	Lipid
imidazole propionate	CHEU - CHUU	1 Wk	0.299057	0.220704	609.035	1.35502	0.175915	Group3	LM	FALSE	0.66229	NS	1.34859	40730	HMDB0002271		70630	Pos Early	Histidine Metabolism	Amino Acid
1-palmitoyl-2-stearoyl-GPE (16:0/18:0)*	CHEU - CHUU	6 Mo	-0.283455	0.209242	767.496	-1.35468	0.175919	Group3	LM	FALSE	0.66229	NS	0.753177	57388	HMDB08925		5326793	Pos Late	Phosphatidylethanolamine (PE)	Lipid
alanine	CHEU - CHUU	1 Wk	0.114577	0.0846683	648.195	1.35325	0.176448	Group3	LM	FALSE	0.662929	NS	1.1214	1126	HMDB0000161	C00041	5950	Pos Early	Alanine and Aspartate Metabolism	Amino Acid
OAHSA (18:1/OH-18:0)	CHEU - CHUU	4 Mo	-0.227393	0.168057	711.584	-1.35307	0.176463	Group3	LM	FALSE	0.662929	NS	0.796608	57389				Pos Late	Fatty Acid Hydroxyl Fatty Acid	Lipid
1-arachidonoyl-GPE (20:4n6)*	CHEU - CHUU	4 Mo	-0.206492	0.152646	801.771	-1.35275	0.176517	Group3	LM	FALSE	0.662929	NS	0.813433	35186	HMDB0011517		42607465	Neg	Lysophospholipid	Lipid
2-aminoadipate	CHEU - CHUU	18 Mo	-0.381481	0.282037	841.636	-1.35259	0.176549	Group3	LM	FALSE	0.662929	NS	0.682849	6146	HMDB0000510	C00956	92136	Polar	Lysine Metabolism	Amino Acid
alpha-tocopherol	CHEU - CHUU	4 Mo	-0.232765	0.172095	791.298	-1.35253	0.176591	Group3	LM	FALSE	0.662929	NS	0.79234	1561	HMDB0001893	C02477	86472	Pos Late	Tocopherol Metabolism	Cofactors and Vitamins
1-methyl-4-imidazoleacetate	CHEU - CHUU	4.5 Mo	0.158816	0.117459	772.184	1.3521	0.176738	Group3	LM	FALSE	0.662929	NS	1.17212	32350	HMDB0002820	C05828	75810	Pos Early	Histidine Metabolism	Amino Acid
1-(1-enyl-stearoyl)-2-linoleoyl-GPE (P-18:0/18:2)*	CHEU - CHUU	6 Mo	-0.176088	0.130246	803.765	-1.35196	0.176767	Group3	LM	FALSE	0.662929	NS	0.838545	52748	HMDB0011376			Pos Late	Plasmalogen	Lipid
cholate	CHEU - CHUU	18 Mo	0.354915	0.262557	833.566	1.35176	0.176817	Group3	LM	FALSE	0.662929	NS	1.42606	22842	HMDB0000619	C00695	221493	Neg	Primary Bile Acid Metabolism	Lipid
galactonate	CHEU - CHUU	6 Mo	0.110737	0.0819216	598.052	1.35175	0.176967	Group3	LM	FALSE	0.663148	NS	1.1171	27719	HMDB0000565	C00880,C15930	12310779,128869	Polar	Fructose, Mannose and Galactose Metabolism	Carbohydrate
X-11795	CHEU - CHUU	6 Mo	-0.294367	0.218076	767.181	-1.34984	0.177465	Group3	LM	FALSE	0.664674	NS	0.745003	33140				Pos Early
oleoylcarnitine (C18:1)	CHEU - CHUU	18 Mo	0.315821	0.234179	831.795	1.34863	0.177823	Group3	LM	FALSE	0.665613	NS	1.37138	35160	HMDB0005065		6441392	Pos Late	Fatty Acid Metabolism (Acyl Carnitine, Monounsaturated)	Lipid
glycerophosphorylcholine (GPC)	CHEU - CHUU	15 Mo	-0.256265	0.190056	848.674	-1.34836	0.177902	Group3	LM	FALSE	0.665613	NS	0.773937	15990	HMDB0000086	C00670	71920	Pos Early	Phospholipid Metabolism	Lipid
dimethylarginine (SDMA + ADMA)	CHEU - CHUU	1 Wk	0.110269	0.0817661	584.385	1.34859	0.177991	Group3	LM	FALSE	0.665613	NS	1.11658	36808	HMDB0003334,HMDB0001539	C21189,C03626	123831,169148	Pos Early	Urea cycle; Arginine and Proline Metabolism	Amino Acid
stearoyl sphingomyelin (d18:1/18:0)	CHEU - CHUU	9 Mo	-0.189536	0.14068	841.812	-1.34729	0.17825	Group3	LM	FALSE	0.666241	NS	0.827343	19503	HMDB0001348	C00550	6453725	Pos Late	Sphingomyelins	Lipid
1-oleoyl-GPI (18:1)	CHEU - CHUU	1 Wk	0.207919	0.154367	770.966	1.34692	0.178403	Group3	LM	FALSE	0.666304	NS	1.23111	36602	HMDB0061693		86289645	Neg	Lysophospholipid	Lipid
myristate (14:0)	CHEU - CHUU	4 Mo	-0.207695	0.154234	717.843	-1.34662	0.178527	Group3	LM	FALSE	0.666304	NS	0.812454	1365	HMDB0000806	C06424	11005	Neg	Long Chain Saturated Fatty Acid	Lipid
X-23890	CHEU - CHUU	4.5 Mo	0.122179	0.090737	748.532	1.34652	0.178541	Group3	LM	FALSE	0.666304	NS	1.12996	49792				Neg
(14 or 15)-methylpalmitate (a17:0 or i17:0)	CHEU - CHUU	15 Mo	-0.344163	0.255691	847.81	-1.34601	0.17866	Group3	LM	FALSE	0.666404	NS	0.708813	38768	HMDB0061859	C16995	8181,17903417	Neg	Fatty Acid, Branched	Lipid
3-hydroxyindolin-2-one	CHEU - CHUU	4 Mo	0.188561	0.140091	559.802	1.34599	0.17885	Group3	LM	FALSE	0.666711	NS	1.20751	42561		C11130	6097	Pos Early	Food Component/Plant	Xenobiotics
gamma-tocotrienol	CHEU - CHUU	15 Mo	0.473854	0.352269	846.728	1.34515	0.178937	Group3	LM	FALSE	0.666711	NS	1.60617	37501	HMDB0012958	C14155	5282349	Pos Late	Tocopherol Metabolism	Cofactors and Vitamins
1-dihomo-linolenoyl-GPE (20:3n3 or 6)*	CHEU - CHUU	18 Mo	0.538308	0.400251	830.529	1.34493	0.179017	Group3	LM	FALSE	0.666711	NS	1.71311	44630	HMDB0011514,HMDB0011516			Neg	Lysophospholipid	Lipid
2S,3R-dihydroxybutyrate	CHEU - CHUU	12 Mo	0.333475	0.248079	785.995	1.34423	0.179263	Group3	LM	FALSE	0.667182	NS	1.39581	62950	HMDB0002453		10964471	Polar	Fatty Acid, Dihydroxy	Lipid
nicotinamide riboside	CHEU - CHUU	18 Mo	-0.52922	0.393805	834.896	-1.34386	0.179358	Group3	LM	FALSE	0.667182	NS	0.589064	33013	HMDB0000855	C03150	439924	Pos Early	Nicotinate and Nicotinamide Metabolism	Cofactors and Vitamins
1-methylurate	CHEU - CHUU	12 Mo	-0.443635	0.330145	776.632	-1.34376	0.179418	Group3	LM	FALSE	0.667182	NS	0.641699	34395	HMDB0003099	C16359	69726	Pos Early	Xanthine Metabolism	Xenobiotics
2-methylbutyrylcarnitine (C5)	CHEU - CHUU	4.5 Mo	-0.356233	0.265331	785.104	-1.3426	0.179791	Group3	LM	FALSE	0.667773	NS	0.70031	45095	HMDB0000378		6426901	Pos Early	Leucine, Isoleucine and Valine Metabolism	Amino Acid
N-palmitoyl-sphingadienine (d18:2/16:0)*	CHEU - CHUU	4 Mo	-0.235828	0.175677	741.089	-1.3424	0.179879	Group3	LM	FALSE	0.667773	NS	0.789917	57416	HMDB0240686			Pos Late	Ceramides	Lipid
dihomo-linoleate (20:2n6)	CHEU - CHUU	6 Mo	-0.201312	0.149995	824.511	-1.34212	0.179927	Group3	LM	FALSE	0.667773	NS	0.817658	17805	HMDB0005060	C16525	6439848	Neg	Long Chain Polyunsaturated Fatty Acid (n3 and n6)	Lipid
methyl-4-hydroxybenzoate sulfate	CHEU - CHUU	12 Mo	-0.369878	0.275596	796.726	-1.34211	0.179944	Group3	LM	FALSE	0.667773	NS	0.690818	48429	HMDB0041646		10657183	Neg	Benzoate Metabolism	Xenobiotics
4-cholesten-3-one	CHEU - CHUU	1 Wk	-0.203971	0.152093	751.978	-1.34109	0.180295	Group3	LM	FALSE	0.668223	NS	0.815486	38125	HMDB0000921	C00599	91477	Pos Late	Sterol	Lipid
3-hydroxyisobutyrate	CHEU - CHUU	1 Wk	0.196712	0.146664	651.232	1.34125	0.180308	Group3	LM	FALSE	0.668223	NS	1.21739	1549	HMDB0000023,HMDB0000336	C01188,C06001	11966314	Polar	Leucine, Isoleucine and Valine Metabolism	Amino Acid
X-21351	CHEU - CHUU	9 Mo	-0.237673	0.177249	660.227	-1.3409	0.180415	Group3	LM	FALSE	0.668223	NS	0.788461	46396				Neg
S-methylcysteine	CHEU - CHUU	4 Mo	-0.265354	0.197931	770.375	-1.34064	0.180432	Group3	LM	FALSE	0.668223	NS	0.766934	39592	HMDB0002108		24417,7058174,88180	Pos Early	Methionine, Cysteine, SAM and Taurine Metabolism	Amino Acid
N-acetylglucosamine/N-acetylgalactosamine	CHEU - CHUU	15 Mo	-0.363795	0.271638	849.54	-1.33926	0.180843	Group3	LM	FALSE	0.668797	NS	0.695034	46539	HMDB0000212,HMDB0000215	C01074	439174,84265	Pos Early	Aminosugar Metabolism	Carbohydrate
dihydroorotate	CHEU - CHUU	1 Wk	-0.219583	0.163895	560.529	-1.33978	0.180861	Group3	LM	FALSE	0.668797	NS	0.802854	601	HMDB03349	C00337	648	Polar	Pyrimidine Metabolism, Orotate containing	Nucleotide
1-(1-enyl-stearoyl)-2-linoleoyl-GPE (P-18:0/18:2)*	CHEU - CHUU	9 Mo	-0.18344	0.136986	821.167	-1.33911	0.180904	Group3	LM	FALSE	0.668797	NS	0.832402	52748	HMDB0011376			Pos Late	Plasmalogen	Lipid
3-hydroxyhexanoate	CHEU - CHUU	1 Mo	0.215145	0.160711	758.647	1.33871	0.181066	Group3	LM	FALSE	0.668797	NS	1.24004	53230	HMDB0061652,HMDB0010718		151492	Polar	Fatty Acid, Monohydroxy	Lipid
2-linoleoylglycerol (18:2)	CHEU - CHUU	4 Mo	-0.261621	0.195483	807.229	-1.33833	0.181165	Group3	LM	FALSE	0.668797	NS	0.769803	32506	HMDB0011538		5365676	Neg	Monoacylglycerol	Lipid
carotene diol (3)	CHEU - CHUU	4.5 Mo	0.278903	0.208441	840.586	1.33804	0.181245	Group3	LM	FALSE	0.668797	NS	1.32168	57637				Pos Late	Vitamin A Metabolism	Cofactors and Vitamins
X-17367	CHEU - CHUU	18 Mo	0.75132	0.561613	831.204	1.33779	0.181331	Group3	LM	FALSE	0.668797	NS	2.1198	40187				Pos Early
lactosyl-N-arachidoyl-sphingosine (d18:1/20:0)*	CHEU - CHUU	1 Mo	-0.253172	0.189256	602.256	-1.33773	0.181491	Group3	LM	FALSE	0.668797	NS	0.776334	57425	HMDB0011593	C01290	53481000	Pos Late	Lactosylceramides (LCER)	Lipid
hippurate	CHEU - CHUU	18 Mo	-0.360322	0.269442	832.667	-1.33729	0.181493	Group3	LM	FALSE	0.668797	NS	0.697451	15753	HMDB0000714	C01586	464	Neg	Benzoate Metabolism	Xenobiotics
5-dodecenoate (12:1n7)	CHEU - CHUU	4 Mo	-0.249049	0.186216	722.921	-1.33742	0.181506	Group3	LM	FALSE	0.668797	NS	0.779542	33968	HMDB0000529		5312378	Neg	Medium Chain Fatty Acid	Lipid
nicotinate	CHEU - CHUU	6 Mo	0.215465	0.161198	804.325	1.33665	0.181715	Group3	LM	FALSE	0.669228	NS	1.24044	1504	HMDB0001488	C00253	938	Pos Early	Nicotinate and Nicotinamide Metabolism	Cofactors and Vitamins
N6-acetyllysine	CHEU - CHUU	9 Mo	0.169566	0.126874	644.369	1.33649	0.181862	Group3	LM	FALSE	0.669433	NS	1.18479	36752	HMDB0000206	C02727	92832	Neg	Lysine Metabolism	Amino Acid
4-ethylphenylsulfate	CHEU - CHUU	4.5 Mo	-0.18823	0.140984	846.266	-1.33511	0.1822	Group3	LM	FALSE	0.669512	NS	0.828424	36099	HMDB0062551	C13637	20822574	Neg	Benzoate Metabolism	Xenobiotics
N-methylproline	CHEU - CHUU	15 Mo	0.459044	0.343829	849.194	1.33509	0.182203	Group3	LM	FALSE	0.669512	NS	1.58256	37431	HMDB0094696		643474	Pos Early	Urea cycle; Arginine and Proline Metabolism	Amino Acid
1-stearoyl-GPI (18:0)	CHEU - CHUU	6 Mo	-0.231192	0.173175	808.224	-1.33502	0.182246	Group3	LM	FALSE	0.669512	NS	0.793587	19324	HMDB0240261		71581135,42607495	Neg	Lysophospholipid	Lipid
1,7-dimethylurate	CHEU - CHUU	1 Mo	-0.525122	0.393378	584.376	-1.3349	0.182428	Group3	LM	FALSE	0.669512	NS	0.591483	34400	HMDB0011103	C16356	91611	Neg	Xanthine Metabolism	Xenobiotics
palmitoyl-docosahexaenoyl-glycerol (16:0/22:6) [1]*	CHEU - CHUU	18 Mo	-0.583041	0.436943	831.026	-1.33436	0.18245	Group3	LM	FALSE	0.669512	NS	0.558198	57373	HMDB0007121		9543827	Pos Late	Diacylglycerol	Lipid
4-acetamidophenol	CHEU - CHUU	4 Mo	0.288113	0.21595	825.699	1.33417	0.182517	Group3	LM	FALSE	0.669512	NS	1.33391	12032	HMDB0001859	C06804	1983	Pos Early	Drug - Analgesics, Anesthetics	Xenobiotics
sphingomyelin (d18:1/22:2, d18:2/22:1, d16:1/24:2)*	CHEU - CHUU	9 Mo	-0.261742	0.196188	820.467	-1.33414	0.182527	Group3	LM	FALSE	0.669512	NS	0.769709	57477	HMDB0240670,HMDB0240672,HMDB0240669			Pos Late	Sphingomyelins	Lipid
deoxycarnitine	CHEU - CHUU	9 Mo	0.158386	0.118757	755.909	1.33371	0.182702	Group3	LM	FALSE	0.669816	NS	1.17162	36747	HMDB0001161	C01181	22620	Pos Early	Carnitine Metabolism	Lipid
gamma-glutamylglutamine	CHEU - CHUU	4.5 Mo	0.44981	0.337447	782.261	1.33298	0.182927	Group3	LM	FALSE	0.670302	NS	1.56801	2730	HMDB0011738	C05283	150914	Pos Early	Gamma-glutamyl Amino Acid	Peptide
ribonate	CHEU - CHUU	15 Mo	-0.117088	0.0879098	827.487	-1.33191	0.183256	Group3	LM	FALSE	0.670661	NS	0.889507	27731	HMDB0000867	C01685	5460677	Polar	Pentose Metabolism	Carbohydrate
X-26264	CHEU - CHUU	4 Mo	-0.268616	0.201687	805.094	-1.33184	0.18329	Group3	LM	FALSE	0.670661	NS	0.764437	65028				Neg
pyroglutamylvaline	CHEU - CHUU	4.5 Mo	0.229405	0.172265	778.785	1.3317	0.183349	Group3	LM	FALSE	0.670661	NS	1.25785	32394			152416	Neg	Modified Peptides	Peptide
X-25790	CHEU - CHUU	18 Mo	0.442783	0.332562	830.606	1.33143	0.183414	Group3	LM	FALSE	0.670661	NS	1.55703	63560				Pos Early
X-23782	CHEU - CHUU	4.5 Mo	0.20386	0.153138	823.722	1.33122	0.183485	Group3	LM	FALSE	0.670661	NS	1.22613	49681				Pos Late
N1-methylinosine	CHEU - CHUU	12 Mo	0.180074	0.135484	733.688	1.32912	0.184223	Group3	LM	FALSE	0.672712	NS	1.19731	48351	HMDB0002721		650095	Pos Early	Purine Metabolism, (Hypo)Xanthine/Inosine containing	Nucleotide
N6,N6,N6-trimethyllysine	CHEU - CHUU	18 Mo	0.248157	0.186736	849.072	1.32892	0.184231	Group3	LM	FALSE	0.672712	NS	1.28166	1498	HMDB0001325	C03793	440120	Pos Early	Lysine Metabolism	Amino Acid
N1-methylinosine	CHEU - CHUU	9 Mo	0.175669	0.132226	713.97	1.32854	0.184423	Group3	LM	FALSE	0.672872	NS	1.19204	48351	HMDB0002721		650095	Pos Early	Purine Metabolism, (Hypo)Xanthine/Inosine containing	Nucleotide
sphingomyelin (d18:1/20:1, d18:2/20:0)*	CHEU - CHUU	15 Mo	-0.28215	0.212425	846.269	-1.32823	0.18446	Group3	LM	FALSE	0.672872	NS	0.754161	48491	HMDB0240610,HMDB0240632			Pos Late	Sphingomyelins	Lipid
urate	CHEU - CHUU	18 Mo	0.184507	0.138945	838.304	1.32792	0.184566	Group3	LM	FALSE	0.672921	NS	1.20263	1604	HMDB0000289	C00366	1175	Neg	Purine Metabolism, (Hypo)Xanthine/Inosine containing	Nucleotide
methionine sulfone	CHEU - CHUU	15 Mo	0.402851	0.303452	848.349	1.32756	0.18468	Group3	LM	FALSE	0.673	NS	1.49608	44878	HMDB0062174		69961	Pos Early	Methionine, Cysteine, SAM and Taurine Metabolism	Amino Acid
1-stearoyl-2-oleoyl-GPC (18:0/18:1)	CHEU - CHUU	1 Mo	0.1776	0.133803	722.763	1.32733	0.18482	Group3	LM	FALSE	0.673174	NS	1.19435	52438	HMDB0008038		24778825	Pos Late	Phosphatidylcholine (PC)	Lipid
[truncated: 5,282 more rows]
