# Supplementary material for: Altered milk tryptophan and tryptophan metabolites in women living with HIV
Source: Nat Commun. 2025 Oct 28;16:9437. doi: 10.1038/s41467-025-64566-w (PMC12568960; doi:10.1038/s41467-025-64566-w)
Supplement: Supplementary file 11 — Supplementary Data 8 [file 41467_2025_64566_MOESM11_ESM.xlsx]

## Sheet: emmeans, child survived, avg
metabolite	contrast	estimate	SE	df	t.ratio	p.value	metadata_variable	model	weighted	padj	dir	exp_estimate	COMP_ID	HMDB	KEGG	PUBCHEM	PLATFORM	SUB.PATHWAY	SUPER.PATHWAY
tryptophan	WLWH - WWoH	-0.66557	0.0901855	158.626	-7.38001	8.36793e-12	HIVStatus	LM	FALSE	6.79476e-09	down	0.51398	54	HMDB0000929	C00078	6305	Pos Early	Tryptophan Metabolism	Amino Acid
X-12127	WLWH - WWoH	1.24288	0.191571	168.177	6.48783	9.34823e-10	HIVStatus	LM	FALSE	3.79538e-07	up	3.46559	47702				Pos Early
dimethylarginine (SDMA + ADMA)	WLWH - WWoH	0.375488	0.0596706	160.77	6.29268	2.84024e-09	HIVStatus	LM	FALSE	7.68758e-07	up	1.4557	36808	HMDB0003334,HMDB0001539	C21189,C03626	123831169148	Pos Early	Urea cycle; Arginine and Proline Metabolism	Amino Acid
X-12100	WLWH - WWoH	0.585919	0.10959	161.619	5.34647	3.01491e-07	HIVStatus	LM	FALSE	6.12027e-05	up	1.79664	47687				Pos Early
5-hydroxylysine	WLWH - WWoH	0.543148	0.108538	158.768	5.0042	1.47465e-06	HIVStatus	LM	FALSE	0.000239484	up	1.72142	15685	HMDB0000450	C16741	3032849	Pos Early	Lysine Metabolism	Amino Acid
3-(3-amino-3-carboxypropyl)uridine*	WLWH - WWoH	0.253861	0.0515465	158.313	4.9249	2.10511e-06	HIVStatus	LM	FALSE	0.000251538	up	1.28899	62924			171198	Neg	Pyrimidine Metabolism, Uracil containing	Nucleotide
N6,N6,N6-trimethyllysine	WLWH - WWoH	0.350553	0.0713567	163.138	4.91268	2.16843e-06	HIVStatus	LM	FALSE	0.000251538	up	1.41985	1498	HMDB0001325	C03793	440120	Pos Early	Lysine Metabolism	Amino Acid
N6-carbamoylthreonyladenosine	WLWH - WWoH	0.179636	0.0367999	156.038	4.88141	2.58132e-06	HIVStatus	LM	FALSE	0.000262004	up	1.19678	35157	HMDB0041623		161466	Neg	Purine Metabolism, Adenine containing	Nucleotide
cytosine	WLWH - WWoH	0.451733	0.0986978	160.382	4.57693	9.40754e-06	HIVStatus	LM	FALSE	0.000848769	up	1.57103	573	HMDB0000630	C00380	597	Pos Early	Pyrimidine Metabolism, Cytidine containing	Nucleotide
lactosyl-N-stearoyl-sphingosine (d18:1/18:0)*	WLWH - WWoH	-0.590584	0.135361	158.656	-4.36304	2.30153e-05	HIVStatus	LM	FALSE	0.00186884	down	0.554004	54980	HMDB0011591		10260120	Pos Late	Lactosylceramides (LCER)	Lipid
N-acetylalanine	WLWH - WWoH	0.160697	0.0373095	161.084	4.30712	2.86607e-05	HIVStatus	LM	FALSE	0.00211568	up	1.17433	1585	HMDB0000766	C02847	88064	Polar	Alanine and Aspartate Metabolism	Amino Acid
lactosyl-N-arachidoyl-sphingosine (d18:1/20:0)*	WLWH - WWoH	-0.519789	0.121699	155.991	-4.27111	3.36887e-05	HIVStatus	LM	FALSE	0.0022796	down	0.594646	57425	HMDB0011593	C01290	53481000	Pos Late	Lactosylceramides (LCER)	Lipid
3-(4-hydroxyphenyl)lactate	WLWH - WWoH	0.284913	0.0671907	157.796	4.24036	3.78838e-05	HIVStatus	LM	FALSE	0.00236628	up	1.32965	32197	HMDB0000755	C03672	9378	Neg	Tyrosine Metabolism	Amino Acid
adrenate (22:4n6)	WLWH - WWoH	-0.354302	0.084166	146.254	-4.20956	4.44823e-05	HIVStatus	LM	FALSE	0.00257997	down	0.701663	32980	HMDB0002226	C16527	52828445497181	Neg	Long Chain Polyunsaturated Fatty Acid (n3 and n6)	Lipid
X-25422	WLWH - WWoH	0.492358	0.119328	161.112	4.12611	5.9007e-05	HIVStatus	LM	FALSE	0.00319425	up	1.63617	62719				Pos Early
N,N,N-trimethyl-5-aminovalerate	WLWH - WWoH	0.353777	0.0868235	167.45	4.07467	7.10141e-05	HIVStatus	LM	FALSE	0.00354031	up	1.42444	57687			14274897	Pos Early	Lysine Metabolism	Amino Acid
dihomo-linolenate (20:3n3 or n6)	WLWH - WWoH	-0.405127	0.0994056	150.333	-4.07549	7.41198e-05	HIVStatus	LM	FALSE	0.00354031	down	0.666892	35718	HMDB0002925	C03242	5280581	Neg	Long Chain Polyunsaturated Fatty Acid (n3 and n6)	Lipid
N1-methyladenosine	WLWH - WWoH	0.139305	0.0345444	163.266	4.03263	8.44835e-05	HIVStatus	LM	FALSE	0.00381115	up	1.14947	15650	HMDB0003331	C02494	27476	Pos Early	Purine Metabolism, Adenine containing	Nucleotide
linoleoyl-arachidonoyl-glycerol (18:2/20:4) [1]*	WLWH - WWoH	-0.629669	0.157935	150.43	-3.9869	0.00010411	HIVStatus	LM	FALSE	0.00444932	down	0.532768	54955	HMDB0007257		9543796	Pos Late	Diacylglycerol	Lipid
5-methyluridine (ribothymidine)	WLWH - WWoH	-0.399908	0.101009	160.688	-3.95913	0.000112737	HIVStatus	LM	FALSE	0.00457714	down	0.670382	35136	HMDB0000884		445408	Neg	Pyrimidine Metabolism, Uracil containing	Nucleotide
nisinate (24:6n3)	WLWH - WWoH	-0.417017	0.106422	151.148	-3.91852	0.000134612	HIVStatus	LM	FALSE	0.00501794	down	0.65901	57810	HMDB0013025		11792612	Neg	Long Chain Polyunsaturated Fatty Acid (n3 and n6)	Lipid
3-indoxyl sulfate	WLWH - WWoH	0.396058	0.10152	161.972	3.90127	0.000139998	HIVStatus	LM	FALSE	0.00501794	up	1.48595	27672	HMDB0000682		10258	Neg	Tryptophan Metabolism	Amino Acid
asparagine	WLWH - WWoH	0.329247	0.0844778	161.656	3.89744	0.000142134	HIVStatus	LM	FALSE	0.00501794	up	1.38992	512	HMDB0000168	C00152	6267	Polar	Alanine and Aspartate Metabolism	Amino Acid
retinol (vitamin A)	WLWH - WWoH	-0.405757	0.104257	149.013	-3.8919	0.000149568	HIVStatus	LM	FALSE	0.0050604	down	0.666472	1806	HMDB0000305	C00473	445354	Pos Late	Vitamin A Metabolism	Cofactors and Vitamins
succinylcarnitine (C4-DC)	WLWH - WWoH	0.304844	0.0794554	160.361	3.83666	0.000179005	HIVStatus	LM	FALSE	0.00581216	up	1.35641	37058	HMDB0061717		71464481	Pos Early	TCA Cycle	Energy
1-palmitoyl-2-linoleoyl-GPE (16:0/18:2)	WLWH - WWoH	-0.231265	0.0603384	141.729	-3.83281	0.000189839	HIVStatus	LM	FALSE	0.00581216	down	0.793529	42449	HMDB0005322		9546747	Pos Late	Phosphatidylethanolamine (PE)	Lipid
nicotinamide adenine dinucleotide (NAD+)	WLWH - WWoH	-0.371198	0.0970753	147.694	-3.82381	0.000193262	HIVStatus	LM	FALSE	0.00581216	down	0.689908	5278		C00003	5892	Neg	Nicotinate and Nicotinamide Metabolism	Cofactors and Vitamins
1-myristoyl-GPI (14:0)*	WLWH - WWoH	-0.485417	0.12752	145.58	-3.80661	0.000206975	HIVStatus	LM	FALSE	0.00598707	down	0.615441	61829				Neg	Lysophospholipid	Lipid
arachidonate (20:4n6)	WLWH - WWoH	-0.395298	0.104201	151.984	-3.79362	0.000213824	HIVStatus	LM	FALSE	0.00598707	down	0.67348	1110	HMDB0001043	C00219	444899	Neg	Long Chain Polyunsaturated Fatty Acid (n3 and n6)	Lipid
sphingomyelin (d18:1/14:0, d16:1/16:0)*	WLWH - WWoH	-0.274595	0.072958	153.383	-3.76374	0.000237864	HIVStatus	LM	FALSE	0.00642008	down	0.75988	42463	HMDB0012097		11433862	Pos Late	Sphingomyelins	Lipid
1-stearoyl-2-dihomo-linolenoyl-GPE (18:0/20:3n3 or 6)*	WLWH - WWoH	-0.265236	0.07073	143.74	-3.74998	0.000255672	HIVStatus	LM	FALSE	0.00642008	down	0.767025	57336	HMDB0009002		52924903	Pos Late	Phosphatidylethanolamine (PE)	Lipid
1-dihomo-linolenylglycerol (20:3)	WLWH - WWoH	-0.453381	0.121348	145.448	-3.73622	0.000267675	HIVStatus	LM	FALSE	0.00642008	down	0.635476	48341	HMDB0011577			Neg	Monoacylglycerol	Lipid
stearoyl-arachidonoyl-glycerol (18:0/20:4) [2]*	WLWH - WWoH	-0.503321	0.134832	149.494	-3.73295	0.000268391	HIVStatus	LM	FALSE	0.00642008	down	0.60452	57449	HMDB0007170		6438587	Pos Late	Diacylglycerol	Lipid
X-12544	WLWH - WWoH	-0.266178	0.0713979	157.157	-3.72809	0.000268821	HIVStatus	LM	FALSE	0.00642008	down	0.766303	46510				Neg
kynurenine	WLWH - WWoH	0.352111	0.0951594	156.516	3.70023	0.000297824	HIVStatus	LM	FALSE	0.00684671	up	1.42207	15140	HMDB0000684	C00328	161166	Pos Early	Tryptophan Metabolism	Amino Acid
N-acetylserine	WLWH - WWoH	0.205213	0.055639	169.959	3.6883	0.000303549	HIVStatus	LM	FALSE	0.00684671	up	1.22779	37076	HMDB0002931		65249	Polar	Glycine, Serine and Threonine Metabolism	Amino Acid
palmitoyl-arachidonoyl-glycerol (16:0/20:4) [2]*	WLWH - WWoH	-0.377876	0.102746	149.185	-3.67778	0.000327776	HIVStatus	LM	FALSE	0.00719336	down	0.685315	54958	HMDB0007112		9543736	Pos Late	Diacylglycerol	Lipid
myristoyl-linoleoyl-glycerol (14:0/18:2) [2]*	WLWH - WWoH	-0.319888	0.0872517	146.31	-3.66627	0.000343683	HIVStatus	LM	FALSE	0.00734396	down	0.72623	57408	HMDB0007016		14275352	Pos Late	Diacylglycerol	Lipid
X-25212	WLWH - WWoH	-0.445125	0.122454	149.425	-3.63505	0.000381709	HIVStatus	LM	FALSE	0.00794738	down	0.640744	62393				Pos Late
dihomo-linoleate (20:2n6)	WLWH - WWoH	-0.265094	0.0732662	147.472	-3.61823	0.000406822	HIVStatus	LM	FALSE	0.00812307	down	0.767134	17805	HMDB0005060	C16525	6439848	Neg	Long Chain Polyunsaturated Fatty Acid (n3 and n6)	Lipid
androsterone sulfate	WLWH - WWoH	-0.144915	0.040147	159.442	-3.60962	0.000410155	HIVStatus	LM	FALSE	0.00812307	down	0.865095	31591	HMDB0002759		159663	Neg	Androgenic Steroids	Lipid
N2,N2-dimethylguanosine	WLWH - WWoH	0.226114	0.0631041	165.51	3.58319	0.000446083	HIVStatus	LM	FALSE	0.00862428	up	1.25372	35137	HMDB0004824		135501639	Pos Early	Purine Metabolism, Guanine containing	Nucleotide
sphingomyelin (d18:2/14:0, d18:1/14:1)*	WLWH - WWoH	-0.307688	0.0863554	159.168	-3.56305	0.00048399	HIVStatus	LM	FALSE	0.00913954	down	0.735144	47154	HMDB0240637,HMDB0240612			Pos Late	Sphingomyelins	Lipid
betaine	WLWH - WWoH	0.304895	0.085818	160.854	3.55281	0.000500396	HIVStatus	LM	FALSE	0.00915529	up	1.35648	3141	HMDB0000043	C00719	247	Pos Early	Glycine, Serine and Threonine Metabolism	Amino Acid
palmitoyl-linoleoyl-glycerol (16:0/18:2) [1]*	WLWH - WWoH	-0.419388	0.117971	148.479	-3.555	0.000507374	HIVStatus	LM	FALSE	0.00915529	down	0.657449	52633	HMDB0007103		9543695	Pos Late	Diacylglycerol	Lipid
heptadecatrienoate (17:3)*	WLWH - WWoH	-0.429508	0.121142	153.145	-3.54549	0.000520137	HIVStatus	LM	FALSE	0.00918154	down	0.650829	62383		C16344	16061034	Neg	Long Chain Polyunsaturated Fatty Acid (n3 and n6)	Lipid
lactosyl-N-behenoyl-sphingosine (d18:1/22:0)*	WLWH - WWoH	-0.381487	0.108594	152.168	-3.51297	0.000583669	HIVStatus	LM	FALSE	0.0100838	down	0.682845	57422	HMDB0011594		44260143	Pos Late	Lactosylceramides (LCER)	Lipid
stearoyl-linoleoyl-glycerol (18:0/18:2) [2]*	WLWH - WWoH	-0.429587	0.12255	143.855	-3.50542	0.000608235	HIVStatus	LM	FALSE	0.0102545	down	0.650778	54947				Pos Late	Diacylglycerol	Lipid
2-dihomo-linoleoylglycerol (20:2)*	WLWH - WWoH	-0.321662	0.091942	143.769	-3.49853	0.000622986	HIVStatus	LM	FALSE	0.0102545	down	0.724943	62450				Neg	Monoacylglycerol	Lipid
oleoyl-arachidonoyl-glycerol (18:1/20:4) [2]*	WLWH - WWoH	-0.345324	0.0988765	147.816	-3.49248	0.000631432	HIVStatus	LM	FALSE	0.0102545	down	0.707991	54961	HMDB0007228		9543786	Pos Late	Diacylglycerol	Lipid
N1-methylinosine	WLWH - WWoH	0.312989	0.0902309	163.933	3.46875	0.000668078	HIVStatus	LM	FALSE	0.0106331	up	1.36751	48351	HMDB0002721		650095	Pos Early	Purine Metabolism, (Hypo)Xanthine/Inosine containing	Nucleotide
1-palmitoyl-2-arachidonoyl-GPE (16:0/20:4)*	WLWH - WWoH	-0.270494	0.077898	144.336	-3.4724	0.000680934	HIVStatus	LM	FALSE	0.0106331	down	0.763003	52464	HMDB0005323	C05210	9546800	Pos Late	Phosphatidylethanolamine (PE)	Lipid
docosapentaenoate (n3 DPA; 22:5n3)	WLWH - WWoH	-0.369646	0.106803	150.882	-3.46101	0.000700104	HIVStatus	LM	FALSE	0.0106369	down	0.690979	32504	HMDB0006528,HMDB0001976	C16513	6441454	Neg	Long Chain Polyunsaturated Fatty Acid (n3 and n6)	Lipid
stearidonate (18:4n3)	WLWH - WWoH	-0.450571	0.130328	152.539	-3.45722	0.000707377	HIVStatus	LM	FALSE	0.0106369	down	0.637264	33969	HMDB0006547	C16300	5312508	Neg	Long Chain Polyunsaturated Fatty Acid (n3 and n6)	Lipid
X-15503	WLWH - WWoH	0.2573	0.0750676	162.465	3.42758	0.000771614	HIVStatus	LM	FALSE	0.0113918	up	1.29343	49565				Pos Early
ceramide (d18:1/14:0, d16:1/16:0)*	WLWH - WWoH	-0.436507	0.127411	151.518	-3.42598	0.000788587	HIVStatus	LM	FALSE	0.0114345	down	0.64629	57432	HMDB0240681,HMDB0011773			Pos Late	Ceramides	Lipid
palmitoyl-linolenoyl-glycerol (16:0/18:3) [2]*	WLWH - WWoH	-0.360628	0.105823	146.703	-3.40784	0.000845411	HIVStatus	LM	FALSE	0.0119204	down	0.697238	54965	HMDB0007104,HMDB0007105		3.48277e+17	Pos Late	Diacylglycerol	Lipid
N1-methylguanosine	WLWH - WWoH	0.22907	0.0673103	152.094	3.4032	0.000851459	HIVStatus	LM	FALSE	0.0119204	up	1.25743	31609	HMDB0001563		96373	Pos Early	Purine Metabolism, Guanine containing	Nucleotide
myristoyl-linoleoyl-glycerol (14:0/18:2) [1]*	WLWH - WWoH	-0.427472	0.125782	150.775	-3.39852	0.000866853	HIVStatus	LM	FALSE	0.0119303	down	0.652155	57407	HMDB0007016		14275352	Pos Late	Diacylglycerol	Lipid
palmitoyl-linoleoyl-glycerol (16:0/18:2) [2]*	WLWH - WWoH	-0.27824	0.081955	147.635	-3.39504	0.000881548	HIVStatus	LM	FALSE	0.0119303	down	0.757115	52634	HMDB0007103		131801744	Pos Late	Diacylglycerol	Lipid
linoleoyl-docosahexaenoyl-glycerol (18:2/22:6) [1]*	WLWH - WWoH	-0.448892	0.133644	149.823	-3.35887	0.000992559	HIVStatus	LM	FALSE	0.0129825	down	0.638335	54949	HMDB0007266		9543899	Pos Late	Diacylglycerol	Lipid
docosadienoate (22:2n6)	WLWH - WWoH	-0.209008	0.0622524	146.065	-3.35743	0.00100321	HIVStatus	LM	FALSE	0.0129825	down	0.811389	32415	HMDB0061714	C16533	5282807	Neg	Long Chain Polyunsaturated Fatty Acid (n3 and n6)	Lipid
sphingomyelin (d18:1/20:1, d18:2/20:0)*	WLWH - WWoH	-0.244897	0.0730415	148.053	-3.35284	0.00101561	HIVStatus	LM	FALSE	0.0129825	down	0.782786	48491	HMDB0240610,HMDB0240632			Pos Late	Sphingomyelins	Lipid
1-arachidonylglycerol (20:4)	WLWH - WWoH	-0.382313	0.114209	146.705	-3.34747	0.0010362	HIVStatus	LM	FALSE	0.0129825	down	0.682282	34397	HMDB11578	C13857	160199805282281	Neg	Monoacylglycerol	Lipid
N6-methyllysine	WLWH - WWoH	0.622678	0.186608	171.348	3.33683	0.00103924	HIVStatus	LM	FALSE	0.0129825	up	1.86391	62860	HMDB0002038	C02728	164795	Pos Early	Lysine Metabolism	Amino Acid
aconitate [cis or trans]	WLWH - WWoH	-0.207903	0.0629896	166.027	-3.3006	0.00118098	HIVStatus	LM	FALSE	0.0145296	down	0.812286	46173	HMDB0000958,HMDB000072	C004174,C02341	444212643757	Neg	TCA Cycle	Energy
tyramine O-sulfate	WLWH - WWoH	0.166896	0.0506088	137.919	3.29778	0.00123972	HIVStatus	LM	FALSE	0.0150246	up	1.18163	48408	HMDB0006409		153005	Neg	Tyrosine Metabolism	Amino Acid
hexadecadienoate (16:2n6)	WLWH - WWoH	-0.355878	0.108826	152.947	-3.27016	0.00132806	HIVStatus	LM	FALSE	0.0156921	down	0.700558	57652	HMDB0000477		13932172	Neg	Long Chain Polyunsaturated Fatty Acid (n3 and n6)	Lipid
linoleoyl-linoleoyl-glycerol (18:2/18:2) [1]*	WLWH - WWoH	-0.325395	0.0995082	150.182	-3.27003	0.00133358	HIVStatus	LM	FALSE	0.0156921	down	0.722242	54968	HMDB0007248		9543729	Pos Late	Diacylglycerol	Lipid
2'-O-methylcytidine	WLWH - WWoH	0.290357	0.0889819	156.724	3.2631	0.00135277	HIVStatus	LM	FALSE	0.0156921	up	1.33691	57554			150971	Pos Early	Pyrimidine Metabolism, Cytidine containing	Nucleotide
oleoyl-linoleoyl-glycerol (18:1/18:2) [1]	WLWH - WWoH	-0.343175	0.105392	147.98	-3.25617	0.00140009	HIVStatus	LM	FALSE	0.0158656	down	0.709514	46798	HMDB0007219		14275396	Pos Late	Diacylglycerol	Lipid
mannitol/sorbitol	WLWH - WWoH	-0.142495	0.04384	159.132	-3.25034	0.0014068	HIVStatus	LM	FALSE	0.0158656	down	0.867192	46142	HMDB0000247,HMDB0000765	C00392,C00794	57806251	Polar	Fructose, Mannose and Galactose Metabolism	Carbohydrate
stearoyl sphingomyelin (d18:1/18:0)	WLWH - WWoH	-0.190865	0.0589679	138.797	-3.23676	0.00151199	HIVStatus	LM	FALSE	0.0166938	down	0.826244	19503	HMDB0001348	C00550	6453725	Pos Late	Sphingomyelins	Lipid
diacylglycerol (16:1/18:2 [2], 16:0/18:3 [1])*	WLWH - WWoH	-0.292816	0.090588	144.254	-3.23239	0.00152136	HIVStatus	LM	FALSE	0.0166938	down	0.74616	54966				Pos Late	Diacylglycerol	Lipid
sphingomyelin (d18:1/19:0, d19:1/18:0)*	WLWH - WWoH	-0.236857	0.073832	144.599	-3.20805	0.00164588	HIVStatus	LM	FALSE	0.0177737	down	0.789104	57475				Pos Late	Sphingomyelins	Lipid
linoleoyl-linolenoyl-glycerol (18:2/18:3) [1]*	WLWH - WWoH	-0.486458	0.151917	151.089	-3.20212	0.00166355	HIVStatus	LM	FALSE	0.0177737	down	0.6148	54963	HMDB0007249		14275409	Pos Late	Diacylglycerol	Lipid
linolenate [alpha or gamma; (18:3n3 or 6)]	WLWH - WWoH	-0.374511	0.117854	151.323	-3.17776	0.00179965	HIVStatus	LM	FALSE	0.0187646	down	0.687626	34035	HMDB0003073,HMDB0001388	C06426,C06427	52809335280934	Neg	Long Chain Polyunsaturated Fatty Acid (n3 and n6)	Lipid
1-dihomo-linoleoylglycerol (20:2)	WLWH - WWoH	-0.399539	0.125688	147.346	-3.17881	0.00180251	HIVStatus	LM	FALSE	0.0187646	down	0.670629	35103				Neg	Monoacylglycerol	Lipid
eicosapentaenoate (EPA; 20:5n3)	WLWH - WWoH	-0.426023	0.134805	151.555	-3.16029	0.00190338	HIVStatus	LM	FALSE	0.0193335	down	0.653102	18467	HMDB0001999	C06428	446284	Neg	Long Chain Polyunsaturated Fatty Acid (n3 and n6)	Lipid
palmitoyl-dihomo-linolenoyl-glycerol (16:0/20:3n3 or 6) [2]*	WLWH - WWoH	-0.576057	0.182286	151.23	-3.16019	0.00190478	HIVStatus	LM	FALSE	0.0193335	down	0.562111	54941				Pos Late	Diacylglycerol	Lipid
phenylalanine	WLWH - WWoH	0.176096	0.0560074	157.117	3.14416	0.00199199	HIVStatus	LM	FALSE	0.0199691	up	1.19255	64	HMDB0000159	C00079	6140	Pos Early	Phenylalanine Metabolism	Amino Acid
10-heptadecenoate (17:1n7)	WLWH - WWoH	-0.326526	0.103948	151.894	-3.14125	0.00202258	HIVStatus	LM	FALSE	0.0200284	down	0.721425	33971	HMDB0060038		5312435	Neg	Long Chain Monounsaturated Fatty Acid	Lipid
trans-4-hydroxyproline	WLWH - WWoH	0.258163	0.0825481	153.666	3.12742	0.00210981	HIVStatus	LM	FALSE	0.0204148	up	1.29455	32306	HMDB0000725	C01157	5810	Pos Early	Urea cycle; Arginine and Proline Metabolism	Amino Acid
X-12026	WLWH - WWoH	0.303641	0.0972162	163.35	3.12336	0.00211566	HIVStatus	LM	FALSE	0.0204148	up	1.35478	47905				Neg
linoleoyl-linoleoyl-glycerol (18:2/18:2) [2]*	WLWH - WWoH	-0.336718	0.10775	149.285	-3.12499	0.00213702	HIVStatus	LM	FALSE	0.0204148	down	0.71411	54969	HMDB0007248		9543729	Pos Late	Diacylglycerol	Lipid
palmitoleoyl-linoleoyl-glycerol (16:1/18:2) [1]*	WLWH - WWoH	-0.388542	0.124864	147.699	-3.11174	0.00223327	HIVStatus	LM	FALSE	0.0210862	down	0.678045	54967	HMDB0007132		9543699	Pos Late	Diacylglycerol	Lipid
linoleoyl-docosahexaenoyl-glycerol (18:2/22:6) [2]*	WLWH - WWoH	-0.341718	0.109977	149.164	-3.10717	0.00226202	HIVStatus	LM	FALSE	0.0211121	down	0.710549	54950	HMDB0007266		9543899	Pos Late	Diacylglycerol	Lipid
linoleate (18:2n6)	WLWH - WWoH	-0.263231	0.0850282	147.972	-3.09581	0.00234814	HIVStatus	LM	FALSE	0.0216669	down	0.768564	1105	HMDB0006270,HMDB0000673	C01595	5280450	Neg	Long Chain Polyunsaturated Fatty Acid (n3 and n6)	Lipid
2-linoleoylglycerol (18:2)	WLWH - WWoH	-0.291105	0.0940846	139.45	-3.09408	0.00238595	HIVStatus	LM	FALSE	0.0217685	down	0.747437	32506	HMDB0011538		5365676	Neg	Monoacylglycerol	Lipid
1-pentadecanoylglycerol (15:0)	WLWH - WWoH	-0.38344	0.125389	149.849	-3.05799	0.00263982	HIVStatus	LM	FALSE	0.023817	down	0.681513	47898			190750	Neg	Monoacylglycerol	Lipid
diacylglycerol (14:0/18:1, 16:0/16:1) [2]*	WLWH - WWoH	-0.360433	0.118603	146.599	-3.03899	0.00281157	HIVStatus	LM	FALSE	0.0250878	down	0.697375	54954				Pos Late	Diacylglycerol	Lipid
1-myristoylglycerol (14:0)	WLWH - WWoH	-0.428374	0.143931	148.674	-2.97625	0.00340723	HIVStatus	LM	FALSE	0.0298604	down	0.651568	35625	HMDB0011561	C01885	10957631	Neg	Monoacylglycerol	Lipid
oleoyl-linoleoyl-glycerol (18:1/18:2) [2]	WLWH - WWoH	-0.24194	0.0813003	146.134	-2.97588	0.00341998	HIVStatus	LM	FALSE	0.0298604	down	0.785103	46799	HMDB0007219		71433693	Pos Late	Diacylglycerol	Lipid
glycerol	WLWH - WWoH	-0.264827	0.0891703	153.15	-2.9699	0.00345935	HIVStatus	LM	FALSE	0.0298829	down	0.767339	15122	HMDB0000131	C00116	753	Neg	Glycerolipid Metabolism	Lipid
N-acetylglutamate	WLWH - WWoH	0.31055	0.105075	164.749	2.95551	0.00357952	HIVStatus	LM	FALSE	0.0305955	up	1.36417	15720	HMDB0001138	C00624	70914	Pos Early	Glutamate Metabolism	Amino Acid
2-myristoylglycerol (14:0)	WLWH - WWoH	-0.384296	0.130152	146.403	-2.95266	0.00367106	HIVStatus	LM	FALSE	0.0307409	down	0.68093	34383	HMDB0011530		137938	Neg	Monoacylglycerol	Lipid
margarate (17:0)	WLWH - WWoH	-0.17802	0.0603083	148.6	-2.95184	0.00367225	HIVStatus	LM	FALSE	0.0307409	down	0.836925	1121	HMDB0002259		10465	Neg	Long Chain Saturated Fatty Acid	Lipid
myristate (14:0)	WLWH - WWoH	-0.257944	0.0876189	153.077	-2.94393	0.0037462	HIVStatus	LM	FALSE	0.0310399	down	0.772638	1365	HMDB0000806	C06424	11005	Neg	Long Chain Saturated Fatty Acid	Lipid
laurate (12:0)	WLWH - WWoH	-0.288567	0.0984734	152.055	-2.93041	0.00390757	HIVStatus	LM	FALSE	0.0318183	down	0.749336	1645	HMDB0000638	C02679	3893	Neg	Medium Chain Fatty Acid	Lipid
glycine	WLWH - WWoH	0.228765	0.0781919	165.935	2.92569	0.00391851	HIVStatus	LM	FALSE	0.0318183	up	1.25705	58	HMDB0000123	C00037	750	Pos Early	Glycine, Serine and Threonine Metabolism	Amino Acid
nicotinamide ribonucleotide (NMN)	WLWH - WWoH	-0.397979	0.136293	152.711	-2.92002	0.00403063	HIVStatus	LM	FALSE	0.0324046	down	0.671676	22152	HMDB0000229	C00455	14180	Pos Early	Nicotinate and Nicotinamide Metabolism	Cofactors and Vitamins
1-stearoyl-2-dihomo-linolenoyl-GPS (18:0/20:3n3 or 6)*	WLWH - WWoH	-0.360098	0.123559	152.724	-2.91438	0.00410006	HIVStatus	LM	FALSE	0.0326397	down	0.697608	55010	HMDB12382			Pos Late	Phosphatidylserine (PS)	Lipid
1-linoleoylglycerol (18:2)	WLWH - WWoH	-0.351701	0.121664	143.298	-2.89075	0.00444188	HIVStatus	LM	FALSE	0.0350175	down	0.70349	27447	HMDB0011568		5283469	Neg	Monoacylglycerol	Lipid
sarcosine	WLWH - WWoH	0.416929	0.14503	161.83	2.87478	0.00458699	HIVStatus	LM	FALSE	0.0358138	up	1.5173	1516	HMDB0000271	C00213	1088	Pos Early	Glycine, Serine and Threonine Metabolism	Amino Acid
2-hydroxyglutarate	WLWH - WWoH	0.260085	0.0907577	163.991	2.86571	0.0047063	HIVStatus	LM	FALSE	0.0362133	up	1.29704	37253	HMDB0059655	C02630	43	Polar	Fatty Acid, Dicarboxylate	Lipid
sphingomyelin (d18:1/22:2, d18:2/22:1, d16:1/24:2)*	WLWH - WWoH	-0.273547	0.0953917	151.072	-2.86762	0.00472736	HIVStatus	LM	FALSE	0.0362133	down	0.760677	57477	HMDB0240670,HMDB0240672,HMDB0240669			Pos Late	Sphingomyelins	Lipid
palmitoleate (16:1n7)	WLWH - WWoH	-0.327351	0.114641	153.551	-2.85544	0.00489258	HIVStatus	LM	FALSE	0.0371287	down	0.720831	33447	HMDB0003229	C08362	445638	Neg	Long Chain Monounsaturated Fatty Acid	Lipid
X-25948	WLWH - WWoH	0.319133	0.112015	158.066	2.84903	0.00496943	HIVStatus	LM	FALSE	0.0373628	up	1.37593	63899				Pos Early
2,4-dihydroxybutyrate	WLWH - WWoH	0.256107	0.0901509	162.364	2.84087	0.00507579	HIVStatus	LM	FALSE	0.0378123	up	1.29189	62951	HMDB0000360		192742	Polar	Fatty Acid, Dihydroxy	Lipid
palmitoyl-docosahexaenoyl-glycerol (16:0/22:6) [2]*	WLWH - WWoH	-0.343807	0.121323	146.331	-2.83381	0.00524977	HIVStatus	LM	FALSE	0.0387528	down	0.709066	57374	HMDB0007121		9543827	Pos Late	Diacylglycerol	Lipid
N-formylkynurenine	WLWH - WWoH	0.328083	0.116211	162.541	2.82317	0.00534983	HIVStatus	LM	FALSE	0.0391357	up	1.3883	64334	HMDB01200	C15605,C02406,C02700	910	Pos Early	Tryptophan Metabolism	Amino Acid
1-oleoyl-GPS (18:1)	WLWH - WWoH	0.149435	0.0530577	155.633	2.81646	0.00548485	HIVStatus	LM	FALSE	0.0397652	up	1.16118	19260	HMDB0061694		85036846	Neg	Lysophospholipid	Lipid
sphingomyelin (d18:1/20:0, d16:1/22:0)*	WLWH - WWoH	-0.148427	0.0527949	137.181	-2.81138	0.00565609	HIVStatus	LM	FALSE	0.0405216	down	0.862063	48490	HMDB0012102		44260124	Pos Late	Sphingomyelins	Lipid
2-arachidonoylglycerol (20:4)	WLWH - WWoH	-0.344503	0.12276	147.36	-2.80631	0.00568899	HIVStatus	LM	FALSE	0.0405216	down	0.708572	19266	HMDB0004666	C13856	5282280	Neg	Monoacylglycerol	Lipid
1-palmitoyl-2-pentadecanoyl-GPC (16:0/15:0)*	WLWH - WWoH	-0.273173	0.0983688	149.29	-2.77703	0.0061895	HIVStatus	LM	FALSE	0.0437032	down	0.760961	57757	HMDB0007967		24778680	Pos Late	Phosphatidylcholine (PC)	Lipid
homocitrulline	WLWH - WWoH	0.367784	0.133861	158.166	2.74751	0.00670246	HIVStatus	LM	FALSE	0.0469172	up	1.44453	22138	HMDB0000679	C02427	65072	Pos Early	Urea cycle; Arginine and Proline Metabolism	Amino Acid
N-acetylmethionine	WLWH - WWoH	0.327441	0.12016	167.765	2.72503	0.00711141	HIVStatus	LM	FALSE	0.0493544	up	1.38741	1589	HMDB0011745	C02712	448580	Neg	Methionine, Cysteine, SAM and Taurine Metabolism	Amino Acid
stearoyl-docosahexaenoyl-glycerol (18:0/22:6) [2]*	WLWH - WWoH	-0.356853	0.130986	149.458	-2.72435	0.00721133	HIVStatus	LM	FALSE	0.0496237	down	0.699876	57368				Pos Late	Diacylglycerol	Lipid
palmitoleoyl-arachidonoyl-glycerol (16:1/20:4) [2]*	WLWH - WWoH	-0.55341	0.20439	146.233	-2.70762	0.00758464	HIVStatus	LM	FALSE	0.051754	NS	0.574986	57406				Pos Late	Diacylglycerol	Lipid
trigonelline (N'-methylnicotinate)	WLWH - WWoH	0.287082	0.106226	145.195	2.70257	0.00770112	HIVStatus	LM	FALSE	0.0521109	NS	1.33253	32401	HMDB0000875	C01004	5570	Pos Early	Nicotinate and Nicotinamide Metabolism	Cofactors and Vitamins
oleoyl-arachidonoyl-glycerol (18:1/20:4) [1]*	WLWH - WWoH	-0.393943	0.146827	150.867	-2.68304	0.00810977	HIVStatus	LM	FALSE	0.0544226	NS	0.674392	54960	HMDB0007228		9543786	Pos Late	Diacylglycerol	Lipid
N6-acetyllysine	WLWH - WWoH	0.2333	0.0872871	166.34	2.67279	0.00827143	HIVStatus	LM	FALSE	0.0550525	NS	1.26276	36752	HMDB0000206	C02727	92832	Neg	Lysine Metabolism	Amino Acid
X-24035	WLWH - WWoH	-0.314222	0.117643	152.276	-2.67097	0.00838559	HIVStatus	LM	FALSE	0.0553585	NS	0.730357	52064				Pos Late
1-stearoyl-2-arachidonoyl-GPE (18:0/20:4)	WLWH - WWoH	-0.168102	0.0630768	142.631	-2.66504	0.00858541	HIVStatus	LM	FALSE	0.0562206	NS	0.845267	52447	HMDB0009003	C05210	5289133	Pos Late	Phosphatidylethanolamine (PE)	Lipid
caprate (10:0)	WLWH - WWoH	-0.26572	0.100024	152.097	-2.65657	0.00873617	HIVStatus	LM	FALSE	0.0567502	NS	0.766654	1642	HMDB0000511	C01571	2969	Neg	Medium Chain Fatty Acid	Lipid
1-linolenoylglycerol (18:3)	WLWH - WWoH	-0.426626	0.160789	146.047	-2.65333	0.0088525	HIVStatus	LM	FALSE	0.0570494	NS	0.652708	34393	HMDB0011569		53480978	Neg	Monoacylglycerol	Lipid
pyridoxamine	WLWH - WWoH	-0.479742	0.181507	158.672	-2.6431	0.00903898	HIVStatus	LM	FALSE	0.0572476	NS	0.618943	2150	HMDB0001431	C00534	1052	Pos Early	Vitamin B6 Metabolism	Cofactors and Vitamins
3-hydroxymyristate	WLWH - WWoH	-0.198353	0.0750347	150.248	-2.64349	0.0090761	HIVStatus	LM	FALSE	0.0572476	NS	0.82008	21158	HMDB0061656		16064	Neg	Fatty Acid, Monohydroxy	Lipid
7-methylguanine	WLWH - WWoH	0.167863	0.0636576	166.054	2.63697	0.00915901	HIVStatus	LM	FALSE	0.0572476	NS	1.18277	35114	HMDB0000897	C02242	135398679	Pos Early	Purine Metabolism, Guanine containing	Nucleotide
N6-carboxymethyllysine	WLWH - WWoH	0.222386	0.0843174	162.162	2.63748	0.00916526	HIVStatus	LM	FALSE	0.0572476	NS	1.24905	36713	HMDB0240347		123800	Pos Early	Advanced Glycation End-product	Carbohydrate
X-13729	WLWH - WWoH	0.210011	0.0797645	168.029	2.63289	0.00925576	HIVStatus	LM	FALSE	0.0573716	NS	1.23369	47971				Neg
linoleoyl-linolenoyl-glycerol (18:2/18:3) [2]*	WLWH - WWoH	-0.351752	0.13415	146.547	-2.62209	0.00966223	HIVStatus	LM	FALSE	0.0594373	NS	0.703455	54964	HMDB0007250		9543737	Pos Late	Diacylglycerol	Lipid
stearoyl-linoleoyl-glycerol (18:0/18:2) [1]*	WLWH - WWoH	-0.561357	0.214958	150.181	-2.61147	0.00993024	HIVStatus	LM	FALSE	0.060215	NS	0.570435	54948				Pos Late	Diacylglycerol	Lipid
palmitoylcholine	WLWH - WWoH	-0.239897	0.0918766	150.844	-2.61108	0.00993696	HIVStatus	LM	FALSE	0.060215	NS	0.786709	52944	HMDB0240592		151731	Pos Late	Fatty Acid Metabolism (Acyl Choline)	Lipid
sphingomyelin (d18:1/17:0, d17:1/18:0, d19:1/16:0)	WLWH - WWoH	-0.207031	0.0794726	145.633	-2.60507	0.0101387	HIVStatus	LM	FALSE	0.0609826	NS	0.812994	52615	HMDB0240620,HMDB0240609,HMDB0240622		46891763	Pos Late	Sphingomyelins	Lipid
3-S-cysteinyl-2-methylpropanoate*	WLWH - WWoH	0.509579	0.196305	153.587	2.59585	0.0103512	HIVStatus	LM	FALSE	0.0618025	NS	1.66459	62310	HMDB30411			Pos Early	Chemical	Xenobiotics
1-margaroyl-2-linoleoyl-GPC (17:0/18:2)*	WLWH - WWoH	-0.28945	0.111776	145.188	-2.58956	0.0105885	HIVStatus	LM	FALSE	0.062758	NS	0.748676	52500			52922491	Pos Late	Phosphatidylcholine (PC)	Lipid
sphingomyelin (d18:2/24:2)*	WLWH - WWoH	-0.31597	0.122446	153.63	-2.58048	0.0108025	HIVStatus	LM	FALSE	0.0633258	NS	0.729081	57479	HMDB0240644			Pos Late	Sphingomyelins	Lipid
2,3-dihydroxy-5-methylthio-4-pentenoate (DMTPA)*	WLWH - WWoH	0.125488	0.0487033	167.572	2.57658	0.0108402	HIVStatus	LM	FALSE	0.0633258	NS	1.1337	62805	HMDB0240388			Neg	Methionine, Cysteine, SAM and Taurine Metabolism	Amino Acid
stearoyl-docosahexaenoyl-glycerol (18:0/22:6) [1]*	WLWH - WWoH	-0.310763	0.120698	151.122	-2.57471	0.0109928	HIVStatus	LM	FALSE	0.0637583	NS	0.732888	57387	HMDB0056061			Pos Late	Diacylglycerol	Lipid
glycosyl-N-stearoyl-sphingosine (d18:1/18:0)	WLWH - WWoH	-0.18564	0.0724804	148.581	-2.56125	0.0114261	HIVStatus	LM	FALSE	0.0649942	NS	0.830572	52234				Pos Late	Hexosylceramides (HCER)	Lipid
stachydrine	WLWH - WWoH	0.446034	0.174392	155.88	2.55765	0.0114922	HIVStatus	LM	FALSE	0.0649942	NS	1.5621	34384	HMDB0004827	C10172	115244	Pos Early	Food Component/Plant	Xenobiotics
N1-methyl-2-pyridone-5-carboxamide	WLWH - WWoH	0.259927	0.101681	157.723	2.5563	0.0115235	HIVStatus	LM	FALSE	0.0649942	NS	1.29684	40469	HMDB0004193	C05842	69698	Neg	Nicotinate and Nicotinamide Metabolism	Cofactors and Vitamins
phenylacetylglutamine	WLWH - WWoH	0.291546	0.114136	157.454	2.55438	0.0115863	HIVStatus	LM	FALSE	0.0649942	NS	1.3385	35126	HMDB0006344	C04148	92258	Pos Early	Acetylated Peptides	Peptide
hydroxy-N6,N6,N6-trimethyllysine*	WLWH - WWoH	0.297097	0.116453	164.115	2.55123	0.0116482	HIVStatus	LM	FALSE	0.0649942	NS	1.34595	62959				Pos Early	Lysine Metabolism	Amino Acid
docosahexaenoate (DHA; 22:6n3)	WLWH - WWoH	-0.226028	0.088518	146.744	-2.55347	0.0116861	HIVStatus	LM	FALSE	0.0649942	NS	0.797696	44675	HMDB0002183	C06429	445580	Neg	Long Chain Polyunsaturated Fatty Acid (n3 and n6)	Lipid
palmitoyl-docosahexaenoyl-glycerol (16:0/22:6) [1]*	WLWH - WWoH	-0.317597	0.124542	150.542	-2.55013	0.0117675	HIVStatus	LM	FALSE	0.0650017	NS	0.727896	57373	HMDB0007121		9543827	Pos Late	Diacylglycerol	Lipid
ceramide (d18:2/24:1, d18:1/24:2)*	WLWH - WWoH	-0.253949	0.0998503	144.286	-2.54329	0.0120347	HIVStatus	LM	FALSE	0.0660285	NS	0.775732	57443	HMDB0240679,HMDB0240680			Pos Late	Ceramides	Lipid
imidazole lactate	WLWH - WWoH	0.215183	0.0849294	170.99	2.53366	0.0121865	HIVStatus	LM	FALSE	0.0664123	NS	1.24009	15716	HMDB0002320	C05568	793	Pos Early	Histidine Metabolism	Amino Acid
1-palmitoleoylglycerol (16:1)*	WLWH - WWoH	-0.361	0.142449	143.773	-2.53425	0.0123398	HIVStatus	LM	FALSE	0.0667996	NS	0.696979	52431	HMDB0011565			Neg	Monoacylglycerol	Lipid
caproate (6:0)	WLWH - WWoH	-0.20848	0.082591	147.003	-2.52425	0.0126564	HIVStatus	LM	FALSE	0.06765	NS	0.811817	32489	HMDB0000535	C01585	8892	Neg	Medium Chain Fatty Acid	Lipid
X-23277	WLWH - WWoH	-0.363663	0.144113	149.775	-2.52347	0.0126636	HIVStatus	LM	FALSE	0.06765	NS	0.695125	48973				Neg
phenol sulfate	WLWH - WWoH	0.219807	0.0875554	164.612	2.51049	0.0130213	HIVStatus	LM	FALSE	0.0688256	NS	1.24584	32553	HMDB0060015	C02180	74426	Neg	Tyrosine Metabolism	Amino Acid
X-12411	WLWH - WWoH	0.372526	0.148482	168.948	2.50889	0.0130531	HIVStatus	LM	FALSE	0.0688256	NS	1.4514	46616				Neg
butyrate/isobutyrate (4:0)	WLWH - WWoH	-0.236236	0.0942419	147.088	-2.5067	0.0132739	HIVStatus	LM	FALSE	0.069538	NS	0.789594	40605	HMDB0000039	C00246	264	Neg	Short Chain Fatty Acid	Lipid
sphingomyelin (d18:1/22:1, d18:2/22:0, d16:1/24:1)*	WLWH - WWoH	-0.15707	0.0630444	146.734	-2.49141	0.013837	HIVStatus	LM	FALSE	0.0720232	NS	0.854645	48493	HMDB0012104			Pos Late	Sphingomyelins	Lipid
3-aminoisobutyrate	WLWH - WWoH	0.35466	0.142836	167.833	2.48299	0.0140109	HIVStatus	LM	FALSE	0.072163	NS	1.4257	1566	HMDB0002166	C05145	64956	Pos Early	Pyrimidine Metabolism, Thymine containing	Nucleotide
oleoylcholine	WLWH - WWoH	-0.218858	0.0881034	150.238	-2.4841	0.0140856	HIVStatus	LM	FALSE	0.072163	NS	0.803436	53260	HMDB0240596		59040790	Pos Late	Fatty Acid Metabolism (Acyl Choline)	Lipid
2S,3R-dihydroxybutyrate	WLWH - WWoH	0.333947	0.134651	158.052	2.4801	0.014183	HIVStatus	LM	FALSE	0.072163	NS	1.39647	62950	HMDB0002453		10964471	Polar	Fatty Acid, Dihydroxy	Lipid
ribose	WLWH - WWoH	-0.296689	0.119762	169.169	-2.47733	0.0142193	HIVStatus	LM	FALSE	0.072163	NS	0.743275	1471	HMDB0000283	C00121	5779	Polar	Pentose Metabolism	Carbohydrate
eicosenoate (20:1)	WLWH - WWoH	-0.16667	0.0675832	147.405	-2.46615	0.0148039	HIVStatus	LM	FALSE	0.0746632	NS	0.846479	33587	HMDB0002231,HMDB0062436	C16526	5.28277e+18	Neg	Long Chain Monounsaturated Fatty Acid	Lipid
N-octanoylglycine	WLWH - WWoH	0.354756	0.144331	166.73	2.45794	0.0149967	HIVStatus	LM	FALSE	0.0749925	NS	1.42583	43502	HMDB0000832		84290	Neg	Fatty Acid Metabolism (Acyl Glycine)	Lipid
1-palmitoyl-2-arachidonoyl-GPC (16:0/20:4n6)	WLWH - WWoH	-0.177238	0.0720185	141.994	-2.461	0.0150539	HIVStatus	LM	FALSE	0.0749925	NS	0.837581	52462	HMDB0007982	C05208	10747814	Pos Late	Phosphatidylcholine (PC)	Lipid
pyrraline	WLWH - WWoH	0.319017	0.130635	153.219	2.44205	0.0157421	HIVStatus	LM	FALSE	0.0775692	NS	1.37578	48428	HMDB0033143	C21013	14274616	Pos Early	Food Component/Plant	Xenobiotics
guaiacol sulfate	WLWH - WWoH	0.341966	0.140112	158.452	2.44066	0.0157622	HIVStatus	LM	FALSE	0.0775692	NS	1.40771	46111	HMDB0060013		22473	Neg	Benzoate Metabolism	Xenobiotics
1-palmitoylglycerol (16:0)	WLWH - WWoH	-0.292877	0.120643	149.335	-2.42763	0.0163873	HIVStatus	LM	FALSE	0.0797293	NS	0.746114	21127	HMDB0011564		14900	Neg	Monoacylglycerol	Lipid
pyridoxal	WLWH - WWoH	-0.239802	0.0988395	156.208	-2.42618	0.0163975	HIVStatus	LM	FALSE	0.0797293	NS	0.786783	1651	HMDB0001545	C00250	1050	Pos Early	Vitamin B6 Metabolism	Cofactors and Vitamins
linoleoylcholine*	WLWH - WWoH	-0.210884	0.0872215	157.863	-2.4178	0.0167534	HIVStatus	LM	FALSE	0.0809748	NS	0.809868	57463	HMDB0013213		53481656	Pos Late	Fatty Acid Metabolism (Acyl Choline)	Lipid
1-(1-enyl-stearoyl)-GPE (P-18:0)*	WLWH - WWoH	0.251287	0.104052	154.419	2.41502	0.0169031	HIVStatus	LM	FALSE	0.0812147	NS	1.28568	39271	HMDB0240598			Pos Late	Lysoplasmalogen	Lipid
argininate*	WLWH - WWoH	0.28365	0.117991	160.62	2.40399	0.0173558	HIVStatus	LM	FALSE	0.0828996	NS	1.32797	57461	HMDB0003148		160437	Pos Early	Urea cycle; Arginine and Proline Metabolism	Amino Acid
1-arachidonoyl-GPE (20:4n6)*	WLWH - WWoH	-0.18695	0.0779676	142.164	-2.3978	0.0177923	HIVStatus	LM	FALSE	0.0843182	NS	0.829485	35186	HMDB0011517		42607465	Neg	Lysophospholipid	Lipid
palmitate (16:0)	WLWH - WWoH	-0.0984616	0.04111	147.247	-2.39508	0.017874	HIVStatus	LM	FALSE	0.0843182	NS	0.906231	1336	HMDB0000220	C00249	985	Neg	Long Chain Saturated Fatty Acid	Lipid
1-docosahexaenoylglycerol (22:6)	WLWH - WWoH	-0.293702	0.122705	145.123	-2.39355	0.0179643	HIVStatus	LM	FALSE	0.0843182	NS	0.745499	35153	HMDB0011587		53480995	Neg	Monoacylglycerol	Lipid
ethyl beta-glucopyranoside	WLWH - WWoH	0.154922	0.0650066	149.804	2.38318	0.0184175	HIVStatus	LM	FALSE	0.0859484	NS	1.16757	64131	HMDB0029968		121667	Neg	Food Component/Plant	Xenobiotics
lactosyl-N-nervonoyl-sphingosine (d18:1/24:1)*	WLWH - WWoH	-0.356168	0.149847	158.736	-2.37687	0.0186516	HIVStatus	LM	FALSE	0.0865434	NS	0.700355	57370	HMDB0004872			Pos Late	Lactosylceramides (LCER)	Lipid
2-hydroxyhippurate (salicylurate)	WLWH - WWoH	0.376935	0.158597	145.274	2.37669	0.0187722	HIVStatus	LM	FALSE	0.0865486	NS	1.45781	18281	HMDB0000840	C07588	10253	Neg	Benzoate Metabolism	Xenobiotics
nicotinamide	WLWH - WWoH	0.210971	0.0889134	157.013	2.37277	0.0188659	HIVStatus	LM	FALSE	0.0865486	NS	1.23488	594	HMDB0001406	C00153	936	Pos Early	Nicotinate and Nicotinamide Metabolism	Cofactors and Vitamins
1-palmitoyl-2-palmitoleoyl-GPE (16:0/16:1)*	WLWH - WWoH	-0.313437	0.132792	160.925	-2.36035	0.0194562	HIVStatus	LM	FALSE	0.0887554	NS	0.730931	52471	HMDB0008924		52924925	Pos Late	Phosphatidylethanolamine (PE)	Lipid
5-dodecenoate (12:1n7)	WLWH - WWoH	-0.251902	0.107299	154.267	-2.34765	0.0201618	HIVStatus	LM	FALSE	0.0914037	NS	0.777321	33968	HMDB0000529		5312378	Neg	Medium Chain Fatty Acid	Lipid
glycocholate	WLWH - WWoH	0.146166	0.0623084	153.583	2.34585	0.0202619	HIVStatus	LM	FALSE	0.0914037	NS	1.15739	18476	HMDB0000138	C01921	10140	Neg	Primary Bile Acid Metabolism	Lipid
diacylglycerol (14:0/18:1, 16:0/16:1) [1]*	WLWH - WWoH	-0.465246	0.19914	153.667	-2.33628	0.0207683	HIVStatus	LM	FALSE	0.0931704	NS	0.62798	54953				Pos Late	Diacylglycerol	Lipid
4-hydroxyhippurate	WLWH - WWoH	0.238478	0.102288	161.5	2.33143	0.0209658	HIVStatus	LM	FALSE	0.093333	NS	1.26932	35527	HMDB0013678		151012	Neg	Benzoate Metabolism	Xenobiotics
taurochenodeoxycholate	WLWH - WWoH	0.0672394	0.0288131	140.343	2.33364	0.0210344	HIVStatus	LM	FALSE	0.093333	NS	1.06955	18494	HMDB0000951	C05465	387316	Neg	Primary Bile Acid Metabolism	Lipid
X-21351	WLWH - WWoH	-0.265428	0.114627	164.891	-2.31559	0.0218126	HIVStatus	LM	FALSE	0.0962601	NS	0.766878	46396				Neg
1,2-dipalmitoyl-GPE (16:0/16:0)*	WLWH - WWoH	-0.24757	0.107206	154.886	-2.30929	0.0222488	HIVStatus	LM	FALSE	0.0972243	NS	0.780696	57341	HMDB0008923		445468	Pos Late	Phosphatidylethanolamine (PE)	Lipid
palmitoyl-myristoyl-glycerol (16:0/14:0) [2]	WLWH - WWoH	-0.495471	0.214725	158.875	-2.30746	0.0223195	HIVStatus	LM	FALSE	0.0972243	NS	0.609284	57364				Pos Late	Diacylglycerol	Lipid
1,2-dilinoleoyl-GPE (18:2/18:2)*	WLWH - WWoH	-0.195191	0.0845492	143.827	-2.30861	0.0223903	HIVStatus	LM	FALSE	0.0972243	NS	0.822677	53174	HMDB0009093		9546812	Pos Late	Phosphatidylethanolamine (PE)	Lipid
2-palmitoleoylglycerol (16:1)*	WLWH - WWoH	-0.35496	0.154046	146.418	-2.30425	0.0226152	HIVStatus	LM	FALSE	0.0976783	NS	0.701201	52432	HMDB0011534		53480960	Neg	Monoacylglycerol	Lipid
3'-sialyllactose	WLWH - WWoH	0.117526	0.0512306	166.364	2.29406	0.0230373	HIVStatus	LM	FALSE	0.0988452	NS	1.12471	40424	HMDB0000825		123914	Polar	Disaccharides and Oligosaccharides	Carbohydrate
oleate/vaccenate (18:1)	WLWH - WWoH	-0.166801	0.0726684	146.748	-2.29537	0.0231288	HIVStatus	LM	FALSE	0.0988452	NS	0.846368	52285	HMDB0003231,HMDB0000573,HMDB0240219,HMDB0000207	C21944,C08367,C01712,C00712	5.28276e+25	Neg	Long Chain Monounsaturated Fatty Acid	Lipid
linoleoyl-arachidonoyl-glycerol (18:2/20:4) [2]*	WLWH - WWoH	-0.273578	0.119424	150.354	-2.29081	0.0233642	HIVStatus	LM	FALSE	0.0990017	NS	0.760653	54956	HMDB0007257		9543796	Pos Late	Diacylglycerol	Lipid
carotene diol (3)	WLWH - WWoH	-0.199093	0.0869035	144.701	-2.29097	0.0234093	HIVStatus	LM	FALSE	0.0990017	NS	0.819473	57637				Pos Late	Vitamin A Metabolism	Cofactors and Vitamins
sphingomyelin (d18:1/21:0, d17:1/22:0, d16:1/23:0)*	WLWH - WWoH	-0.148095	0.0650769	143.133	-2.27569	0.0243493	HIVStatus	LM	FALSE	0.102444	NS	0.862349	52495	HMDB0240619,HMDB0240611,HMDB0240621			Pos Late	Sphingomyelins	Lipid
glycerol 3-phosphate	WLWH - WWoH	0.216186	0.0953928	161.493	2.26627	0.0247624	HIVStatus	LM	FALSE	0.103258	NS	1.24133	43847	HMDB0000126	C0093	754	Polar	Glycerolipid Metabolism	Lipid
vanillactate	WLWH - WWoH	0.135213	0.059711	164.739	2.26445	0.0248504	HIVStatus	LM	FALSE	0.103258	NS	1.14478	54910	HMDB0000913		160637	Neg	Tyrosine Metabolism	Amino Acid
1-stearoyl-2-linoleoyl-GPE (18:0/18:2)*	WLWH - WWoH	-0.125951	0.0555869	140.534	-2.26584	0.0249894	HIVStatus	LM	FALSE	0.103258	NS	0.881658	52446	HMDB0008994		9546749	Pos Late	Phosphatidylethanolamine (PE)	Lipid
glycosyl ceramide (d18:1/20:0, d16:1/22:0)*	WLWH - WWoH	-0.172986	0.0764064	145.459	-2.26402	0.0250515	HIVStatus	LM	FALSE	0.103258	NS	0.841149	57595				Pos Late	Hexosylceramides (HCER)	Lipid
1-oleoylglycerol (18:1)	WLWH - WWoH	-0.224279	0.0991268	139.591	-2.26255	0.0252074	HIVStatus	LM	FALSE	0.103376	NS	0.799092	21184	HMDB0011567		5283468	Neg	Monoacylglycerol	Lipid
3-hydroxylaurate	WLWH - WWoH	-0.222541	0.0986196	149.687	-2.25656	0.0254837	HIVStatus	LM	FALSE	0.103984	NS	0.800482	32457	HMDB0000387		94216	Neg	Fatty Acid, Monohydroxy	Lipid
X-24337	WLWH - WWoH	0.253945	0.11306	157.354	2.2461	0.0260895	HIVStatus	LM	FALSE	0.105616	NS	1.2891	52533				Neg
naringenin 7-glucuronide	WLWH - WWoH	0.117299	0.0522761	147.024	2.24384	0.0263366	HIVStatus	LM	FALSE	0.105616	NS	1.12446	54924				Neg	Food Component/Plant	Xenobiotics
10-nonadecenoate (19:1n9)	WLWH - WWoH	-0.186978	0.0834177	149	-2.24146	0.0264738	HIVStatus	LM	FALSE	0.105616	NS	0.829462	33972	HMDB0013622		5312513	Neg	Long Chain Monounsaturated Fatty Acid	Lipid
prolylproline	WLWH - WWoH	0.280257	0.125179	157.811	2.23885	0.0265638	HIVStatus	LM	FALSE	0.105616	NS	1.32347	40731	HMDB0011180		263469	Pos Early	Dipeptide	Peptide
3-methylcytidine	WLWH - WWoH	0.182694	0.0816331	154.976	2.23799	0.0266472	HIVStatus	LM	FALSE	0.105616	NS	1.20045	35132	HMDB0240577		14237477	Pos Early	Pyrimidine Metabolism, Cytidine containing	Nucleotide
lactosyl-N-palmitoyl-sphingosine (d18:1/16:0)	WLWH - WWoH	-0.254332	0.113656	155	-2.23773	0.0266641	HIVStatus	LM	FALSE	0.105616	NS	0.775435	53010	HMDB0006750		53477895	Pos Late	Lactosylceramides (LCER)	Lipid
1-stearoyl-GPS (18:0)*	WLWH - WWoH	0.250537	0.112157	152.571	2.23382	0.0269492	HIVStatus	LM	FALSE	0.106085	NS	1.28472	45966	HMDB0061698		74819135	Neg	Lysophospholipid	Lipid
methionine sulfone	WLWH - WWoH	0.3208	0.143791	162.999	2.23102	0.0270439	HIVStatus	LM	FALSE	0.106085	NS	1.37823	44878	HMDB0062174		69961	Pos Early	Methionine, Cysteine, SAM and Taurine Metabolism	Amino Acid
1-stearoyl-2-docosapentaenoyl-GPE (18:0/22:5n6)*	WLWH - WWoH	-0.233707	0.104946	152.751	-2.22692	0.027415	HIVStatus	LM	FALSE	0.107024	NS	0.791594	57338	HMDB0009010		53479611	Pos Late	Phosphatidylethanolamine (PE)	Lipid
X-11787	WLWH - WWoH	0.172871	0.0782066	152.98	2.21045	0.0285589	HIVStatus	LM	FALSE	0.110956	NS	1.18871	33132				Pos Early
3-hydroxyindolin-2-one	WLWH - WWoH	0.225453	0.103144	164.814	2.18581	0.0302404	HIVStatus	LM	FALSE	0.116738	NS	1.25289	42561		C11130	6097	Pos Early	Food Component/Plant	Xenobiotics
X-26266	WLWH - WWoH	-0.295346	0.135306	144.871	-2.18281	0.0306608	HIVStatus	LM	FALSE	0.116738	NS	0.744274	65030				Pos Late
carnitine	WLWH - WWoH	0.131879	0.0605315	161.264	2.17869	0.0308063	HIVStatus	LM	FALSE	0.116738	NS	1.14097	15500	HMDB0000062	C00487,C00308	288	Pos Early	Carnitine Metabolism	Lipid
1-methyl-4-imidazoleacetate	WLWH - WWoH	0.142267	0.0653085	158.654	2.17838	0.030854	HIVStatus	LM	FALSE	0.116738	NS	1.15288	32350	HMDB0002820	C05828	75810	Pos Early	Histidine Metabolism	Amino Acid
1-margaroylglycerol (17:0)	WLWH - WWoH	-0.271265	0.124479	151.24	-2.17921	0.0308639	HIVStatus	LM	FALSE	0.116738	NS	0.762414	34391			107036	Neg	Monoacylglycerol	Lipid
2-palmitoylglycerol (16:0)	WLWH - WWoH	-0.252051	0.11565	145.457	-2.17942	0.0309096	HIVStatus	LM	FALSE	0.116738	NS	0.777205	33419	HMDB0011533		123409	Neg	Monoacylglycerol	Lipid
N,N-dimethylalanine	WLWH - WWoH	0.43982	0.202771	165.1	2.16905	0.0315092	HIVStatus	LM	FALSE	0.117921	NS	1.55243	63151			5488191	Pos Early	Alanine and Aspartate Metabolism	Amino Acid
1-stearoyl-2-adrenoyl-GPS (18:0/22:4)*	WLWH - WWoH	-0.294225	0.135591	157.162	-2.16994	0.0315133	HIVStatus	LM	FALSE	0.117921	NS	0.745109	63127				Pos Late	Phosphatidylserine (PS)	Lipid
palmitoyl-oleoyl-glycerol (16:0/18:1) [2]*	WLWH - WWoH	-0.233383	0.108008	147.575	-2.16079	0.0323249	HIVStatus	LM	FALSE	0.120403	NS	0.79185	54942	HMDB0007102	C13861	5282283	Pos Late	Diacylglycerol	Lipid
undecanoate (11:0)	WLWH - WWoH	-0.224278	0.104647	155.11	-2.14318	0.0336578	HIVStatus	LM	FALSE	0.124795	NS	0.799093	12067	HMDB0000947	C17715	8180	Neg	Medium Chain Fatty Acid	Lipid
deoxycarnitine	WLWH - WWoH	0.14251	0.0667929	161.342	2.13361	0.034386	HIVStatus	LM	FALSE	0.126652	NS	1.15316	36747	HMDB0001161	C01181	22620	Pos Early	Carnitine Metabolism	Lipid
proline	WLWH - WWoH	0.0970227	0.0454775	154.382	2.13342	0.0344705	HIVStatus	LM	FALSE	0.126652	NS	1.10189	1898	HMDB0000162,HMDB0003411	C00148,C000763	8988145742614	Pos Early	Urea cycle; Arginine and Proline Metabolism	Amino Acid
1-(1-enyl-palmitoyl)-2-arachidonoyl-GPE (P-16:0/20:4)*	WLWH - WWoH	-0.115015	0.0541266	139.651	-2.12493	0.0353536	HIVStatus	LM	FALSE	0.129312	NS	0.891353	52673	HMDB0011352		52925126	Pos Late	Plasmalogen	Lipid
sphingomyelin (d18:2/24:1, d18:1/24:2)*	WLWH - WWoH	-0.136326	0.064269	146.57	-2.12118	0.0355898	HIVStatus	LM	FALSE	0.129592	NS	0.872558	52437	HMDB0240636,HMDB0240615		85336023	Pos Late	Sphingomyelins	Lipid
2R,3R-dihydroxybutyrate	WLWH - WWoH	0.183949	0.0871731	159.052	2.11016	0.0364092	HIVStatus	LM	FALSE	0.131984	NS	1.20195	63109	HMDB0000498		13120901	Polar	Fatty Acid, Dihydroxy	Lipid
4-hydroxyphenylpyruvate	WLWH - WWoH	0.197958	0.0939969	156.162	2.10601	0.0368028	HIVStatus	LM	FALSE	0.132817	NS	1.21891	1669	HMDB0000707	C01179	979	Neg	Tyrosine Metabolism	Amino Acid
4-cholesten-3-one	WLWH - WWoH	-0.180385	0.0868131	147.452	-2.07786	0.0394562	HIVStatus	LM	FALSE	0.141273	NS	0.834948	38125	HMDB0000921	C00599	91477	Pos Late	Sterol	Lipid
2-docosahexaenoylglycerol (22:6)*	WLWH - WWoH	-0.286151	0.137839	160.219	-2.07597	0.0394938	HIVStatus	LM	FALSE	0.141273	NS	0.751149	48675	HMDB0011557		46896303	Neg	Monoacylglycerol	Lipid
2-stearoyl-GPE (18:0)*	WLWH - WWoH	0.245609	0.118462	155.303	2.07332	0.0397944	HIVStatus	LM	FALSE	0.141724	NS	1.2784	41220	HMDB0011129		9065845353480660	Neg	Lysophospholipid	Lipid
ornithine	WLWH - WWoH	0.127123	0.0614644	160.901	2.06824	0.0402181	HIVStatus	LM	FALSE	0.142607	NS	1.13556	1493	HMDB0000214	C00077	6262	Pos Early	Urea cycle; Arginine and Proline Metabolism	Amino Acid
1-linoleoyl-GPE (18:2)*	WLWH - WWoH	-0.165626	0.0801642	139.381	-2.06609	0.040672	HIVStatus	LM	FALSE	0.14345	NS	0.847363	32635	HMDB0011507		52925130	Neg	Lysophospholipid	Lipid
1-myristoyl-2-palmitoyl-GPC (14:0/16:0)	WLWH - WWoH	-0.173914	0.0843022	148.728	-2.06298	0.0408535	HIVStatus	LM	FALSE	0.14345	NS	0.840369	19258	HMDB0007869		129657	Pos Late	Phosphatidylcholine (PC)	Lipid
1-oleoyl-2-linoleoyl-GPE (18:1/18:2)*	WLWH - WWoH	-0.123418	0.0598236	137.893	-2.06303	0.0409859	HIVStatus	LM	FALSE	0.14345	NS	0.883894	52687	HMDB0005349		9546753	Pos Late	Phosphatidylethanolamine (PE)	Lipid
1-linoleoyl-GPC (18:2)	WLWH - WWoH	-0.257546	0.125139	145.339	-2.05809	0.0413684	HIVStatus	LM	FALSE	0.144168	NS	0.772946	34419	HMDB0010386	C04100	11988421	Pos Late	Lysophospholipid	Lipid
urate	WLWH - WWoH	0.0982398	0.0478168	159.37	2.0545	0.04156	HIVStatus	LM	FALSE	0.144217	NS	1.10323	1604	HMDB0000289	C00366	1175	Neg	Purine Metabolism, (Hypo)Xanthine/Inosine containing	Nucleotide
alpha-hydroxyisovalerate	WLWH - WWoH	0.146775	0.071934	166.576	2.04041	0.0428884	HIVStatus	LM	FALSE	0.148193	NS	1.15809	46537	HMDB0000407		99823	Polar	Leucine, Isoleucine and Valine Metabolism	Amino Acid
X-13844	WLWH - WWoH	0.204444	0.100315	159.469	2.03801	0.043201	HIVStatus	LM	FALSE	0.148641	NS	1.22684	47977				Neg
N-acetyl-isoputreanine	WLWH - WWoH	0.135668	0.0668389	164.073	2.02977	0.0439952	HIVStatus	LM	FALSE	0.150692	NS	1.1453	62309			131802901	Pos Early	Polyamine Metabolism	Amino Acid
5-methylthioadenosine (MTA)	WLWH - WWoH	0.165838	0.0817214	152.322	2.02931	0.0441685	HIVStatus	LM	FALSE	0.150692	NS	1.18038	1419	HMDB0001173	C00170	439176	Pos Early	Polyamine Metabolism	Amino Acid
1-palmitoyl-2-linoleoyl-GPC (16:0/18:2)	WLWH - WWoH	-0.140899	0.0695106	139.857	-2.02701	0.0445616	HIVStatus	LM	FALSE	0.151051	NS	0.868577	42446	HMDB0007973		5287971	Pos Late	Phosphatidylcholine (PC)	Lipid
hydroxyasparagine**	WLWH - WWoH	0.21921	0.108326	161.629	2.0236	0.0446586	HIVStatus	LM	FALSE	0.151051	NS	1.24509	62060	HMDB32332	C20631	15991574	Pos Early	Alanine and Aspartate Metabolism	Amino Acid
3-hydroxydecanoate	WLWH - WWoH	-0.189779	0.0937954	148.613	-2.02333	0.0448315	HIVStatus	LM	FALSE	0.151051	NS	0.827142	22053	HMDB0002203		26612	Neg	Fatty Acid, Monohydroxy	Lipid
X-22162	WLWH - WWoH	0.192765	0.0954635	167.425	2.01926	0.0450557	HIVStatus	LM	FALSE	0.151179	NS	1.2126	47417				Pos Early
hexanoylglycine	WLWH - WWoH	0.211827	0.105734	167.075	2.0034	0.0467514	HIVStatus	LM	FALSE	0.156223	NS	1.23593	35436	HMDB0000701		99463	Neg	Fatty Acid Metabolism (Acyl Glycine)	Lipid
pyroglutamylvaline	WLWH - WWoH	0.173649	0.0872437	154.971	1.99039	0.0483063	HIVStatus	LM	FALSE	0.159771	NS	1.18964	32394			152416	Neg	Modified Peptides	Peptide
1-(1-enyl-oleoyl)-GPE (P-18:1)*	WLWH - WWoH	0.180593	0.0907289	153.424	1.99047	0.0483158	HIVStatus	LM	FALSE	0.159771	NS	1.19793	44621				Pos Late	Lysoplasmalogen	Lipid
glycerophosphorylcholine (GPC)	WLWH - WWoH	0.11092	0.0557406	150.937	1.98993	0.0484044	HIVStatus	LM	FALSE	0.159771	NS	1.11731	15990	HMDB0000086	C00670	71920	Pos Early	Phospholipid Metabolism	Lipid
trimethylamine N-oxide	WLWH - WWoH	0.155822	0.078411	160.181	1.98724	0.0486003	HIVStatus	LM	FALSE	0.159771	NS	1.16862	40406	HMDB0000925	C01104	1145	Pos Early	Phospholipid Metabolism	Lipid
1-docosahexaenoyl-GPE (22:6)*	WLWH - WWoH	-0.227276	0.114559	141.056	-1.98393	0.049205	HIVStatus	LM	FALSE	0.161107	NS	0.796701	44633				Pos Late	Lysophospholipid	Lipid
glutamine_degradant*	WLWH - WWoH	0.271682	0.138503	171.559	1.96156	0.0514324	HIVStatus	LM	FALSE	0.165441	NS	1.31217	46225				Pos Early	Partially Characterized Molecules	Partially Characterized Molecules
phosphoethanolamine	WLWH - WWoH	0.104618	0.0532994	154.891	1.96284	0.0514557	HIVStatus	LM	FALSE	0.165441	NS	1.11029	1600	HMDB0000224	C00346	1015	Neg	Phospholipid Metabolism	Lipid
thymol sulfate	WLWH - WWoH	0.0204183	0.0103808	122.267	1.96693	0.0514567	HIVStatus	LM	FALSE	0.165441	NS	1.02063	36095	HMDB0062720	C09908	12456386	Neg	Food Component/Plant	Xenobiotics
theobromine	WLWH - WWoH	-0.431917	0.220161	159.974	-1.96183	0.0515182	HIVStatus	LM	FALSE	0.165441	NS	0.649264	18392	HMDB0002825	C07480	5429	Pos Early	Xanthine Metabolism	Xenobiotics
2-methoxyresorcinol sulfate	WLWH - WWoH	0.0546706	0.02785	129.913	1.96304	0.0517785	HIVStatus	LM	FALSE	0.165441	NS	1.05619	48445				Neg	Chemical	Xenobiotics
stearate (18:0)	WLWH - WWoH	-0.0630626	0.0321634	142.785	-1.96069	0.051861	HIVStatus	LM	FALSE	0.165441	NS	0.938885	1358	HMDB0000827	C01530	5281	Neg	Long Chain Saturated Fatty Acid	Lipid
4-acetamidophenylglucuronide	WLWH - WWoH	0.15835	0.0807717	138.035	1.96047	0.0519549	HIVStatus	LM	FALSE	0.165441	NS	1.17158	15736	HMDB0010316		402266183944	Neg	Drug - Analgesics, Anesthetics	Xenobiotics
nicotinate	WLWH - WWoH	0.220472	0.112871	161.409	1.95331	0.0525118	HIVStatus	LM	FALSE	0.166561	NS	1.24666	1504	HMDB0001488	C00253	938	Pos Early	Nicotinate and Nicotinamide Metabolism	Cofactors and Vitamins
pentadecanoate (15:0)	WLWH - WWoH	-0.106871	0.0548474	147.768	-1.94852	0.0532473	HIVStatus	LM	FALSE	0.168237	NS	0.898641	1361	HMDB0000826	C16537	13849	Neg	Long Chain Saturated Fatty Acid	Lipid
N('1)-acetylspermidine	WLWH - WWoH	0.271958	0.139925	155.192	1.9436	0.0537529	HIVStatus	LM	FALSE	0.169176	NS	1.31253	57689	HMDB0001276	C00612	496	Pos Early	Polyamine Metabolism	Amino Acid
N-acetylarginine	WLWH - WWoH	0.173548	0.0895028	164.688	1.93902	0.0542082	HIVStatus	LM	FALSE	0.16995	NS	1.18952	33953	HMDB0004620	C02562	67427	Pos Early	Urea cycle; Arginine and Proline Metabolism	Amino Acid
glucose	WLWH - WWoH	-0.119598	0.0622867	151.549	-1.92012	0.0567211	HIVStatus	LM	FALSE	0.177144	NS	0.887277	48152	HMDB0000122	C00031	5793	Polar	Glycolysis, Gluconeogenesis, and Pyruvate Metabolism	Carbohydrate
nonadecanoate (19:0)	WLWH - WWoH	-0.0899103	0.0470174	143.569	-1.91228	0.0578323	HIVStatus	LM	FALSE	0.179792	NS	0.914013	1356	HMDB0000772	C16535	12591	Neg	Long Chain Saturated Fatty Acid	Lipid
1-palmitoyl-2-docosahexaenoyl-GPE (16:0/22:6)*	WLWH - WWoH	-0.23165	0.1214	153.049	-1.90815	0.0582441	HIVStatus	LM	FALSE	0.179792	NS	0.793223	52465	HMDB0008946		9546799	Pos Late	Phosphatidylethanolamine (PE)	Lipid
1-stearoyl-2-linoleoyl-GPS (18:0/18:2)	WLWH - WWoH	-0.103214	0.0540689	140.398	-1.90893	0.0583122	HIVStatus	LM	FALSE	0.179792	NS	0.901934	53009			9547091	Pos Late	Phosphatidylserine (PS)	Lipid
isocitrate	WLWH - WWoH	-0.20302	0.106625	168.109	-1.90405	0.0586115	HIVStatus	LM	FALSE	0.179792	NS	0.816262	12110	HMDB0001874	C00451	5318532	Polar	TCA Cycle	Energy
2-piperidinone	WLWH - WWoH	0.178999	0.0939753	154.1	1.90475	0.0586758	HIVStatus	LM	FALSE	0.179792	NS	1.19602	43400	HMDB0011749		12665	Pos Early	Food Component/Plant	Xenobiotics
X-25950	WLWH - WWoH	0.144095	0.0759606	158.243	1.89697	0.0596537	HIVStatus	LM	FALSE	0.182101	NS	1.15499	63901				Pos Early
cholate	WLWH - WWoH	0.170618	0.0901694	157.244	1.8922	0.060303	HIVStatus	LM	FALSE	0.183393	NS	1.18604	22842	HMDB0000619	C00695	221493	Neg	Primary Bile Acid Metabolism	Lipid
N-formylmethionine	WLWH - WWoH	0.261772	0.13889	169.926	1.88475	0.0611712	HIVStatus	LM	FALSE	0.185339	NS	1.29923	2829	HMDB0001015	C03145	439750	Neg	Methionine, Cysteine, SAM and Taurine Metabolism	Amino Acid
N-delta-acetylornithine	WLWH - WWoH	0.312085	0.165741	163.523	1.88297	0.0614803	HIVStatus	LM	FALSE	0.185401	NS	1.36627	43249	HMDB0003357	C00437	9920500	Pos Early	Urea cycle; Arginine and Proline Metabolism	Amino Acid
6'-sialyllactose	WLWH - WWoH	0.186339	0.0990437	168.207	1.88138	0.0616481	HIVStatus	LM	FALSE	0.185401	NS	1.20483	39795	HMDB0006569	G00265	643987	Polar	Disaccharides and Oligosaccharides	Carbohydrate
X-11381	WLWH - WWoH	0.217706	0.116064	170.555	1.87575	0.0623988	HIVStatus	LM	FALSE	0.186966	NS	1.24322	46347				Neg
1-palmitoyl-2-palmitoleoyl-GPC (16:0/16:1)*	WLWH - WWoH	-0.148293	0.0791156	142.528	-1.87439	0.0629235	HIVStatus	LM	FALSE	0.187845	NS	0.862178	52470	HMDB0007969		6443788	Pos Late	Phosphatidylcholine (PC)	Lipid
methyl-4-hydroxybenzoate sulfate	WLWH - WWoH	0.291594	0.155995	158.616	1.86926	0.0634306	HIVStatus	LM	FALSE	0.188665	NS	1.33856	48429	HMDB0041646		10657183	Neg	Benzoate Metabolism	Xenobiotics
10-undecenoate (11:1n1)	WLWH - WWoH	-0.248802	0.133641	161.277	-1.86172	0.0644628	HIVStatus	LM	FALSE	0.191036	NS	0.779734	32497	HMDB0033724	C13910	14891	Neg	Medium Chain Fatty Acid	Lipid
3-hydroxyhexanoate	WLWH - WWoH	-0.168602	0.0905816	146.003	-1.86133	0.0647082	HIVStatus	LM	FALSE	0.191066	NS	0.844845	53230	HMDB0061652,HMDB0010718		151492	Polar	Fatty Acid, Monohydroxy	Lipid
X-12101	WLWH - WWoH	0.20836	0.112349	162.358	1.85458	0.0654701	HIVStatus	LM	FALSE	0.192615	NS	1.23166	47642				Pos Early
heneicosapentaenoate (21:5n3)	WLWH - WWoH	-0.259479	0.140048	147.822	-1.85279	0.0659062	HIVStatus	LM	FALSE	0.193198	NS	0.771453	57658			11998573	Neg	Long Chain Polyunsaturated Fatty Acid (n3 and n6)	Lipid
ribitol	WLWH - WWoH	-0.0849216	0.0461183	161.058	-1.84139	0.0674043	HIVStatus	LM	FALSE	0.196879	NS	0.918584	15772	HMDB0002917,HMDB0001851,HMDB0000568,HMDB0000508	C00379,C01904,C00474,C00532	6912	Polar	Pentose Metabolism	Carbohydrate
1-heptadecenoylglycerol (17:1)*	WLWH - WWoH	-0.245955	0.133993	145.033	-1.83559	0.0684667	HIVStatus	LM	FALSE	0.199265	NS	0.781957	62449				Neg	Monoacylglycerol	Lipid
2-methoxyacetaminophen sulfate*	WLWH - WWoH	0.132933	0.0725702	135.296	1.83179	0.0691825	HIVStatus	LM	FALSE	0.199288	NS	1.14217	47031	HMDB0062550		86290014	Neg	Drug - Analgesics, Anesthetics	Xenobiotics
1-dihomo-linolenoyl-GPE (20:3n3 or 6)*	WLWH - WWoH	-0.216393	0.11824	151.256	-1.83012	0.0692007	HIVStatus	LM	FALSE	0.199288	NS	0.805418	44630	HMDB0011514,HMDB0011516			Neg	Lysophospholipid	Lipid
nicotinamide riboside	WLWH - WWoH	-0.243217	0.132935	156.736	-1.82959	0.0692107	HIVStatus	LM	FALSE	0.199288	NS	0.784101	33013	HMDB0000855	C03150	439924	Pos Early	Nicotinate and Nicotinamide Metabolism	Cofactors and Vitamins
tyrosine	WLWH - WWoH	0.107478	0.0588934	157.47	1.82496	0.0699028	HIVStatus	LM	FALSE	0.200569	NS	1.11347	1299	HMDB0000158	C00082	6057	Pos Early	Tyrosine Metabolism	Amino Acid
piperidine	WLWH - WWoH	-0.21225	0.116989	153.798	-1.81427	0.0715852	HIVStatus	LM	FALSE	0.203961	NS	0.808762	38183	HMDB0034301	C01746	8082	Pos Early	Food Component/Plant	Xenobiotics
X-12216	WLWH - WWoH	0.281171	0.155063	166.788	1.81327	0.0715874	HIVStatus	LM	FALSE	0.203961	NS	1.32468	46613				Neg
1-arachidonoyl-GPI (20:4)*	WLWH - WWoH	0.0635899	0.0350666	132.325	1.81341	0.0720355	HIVStatus	LM	FALSE	0.20452	NS	1.06566	34214	HMDB0061690		121596217	Neg	Lysophospholipid	Lipid
palmitoyl-oleoyl-glycerol (16:0/18:1) [1]*	WLWH - WWoH	-0.372626	0.206162	154.945	-1.80745	0.0726325	HIVStatus	LM	FALSE	0.204596	NS	0.688923	54943	HMDB0007102	C13861	5282283	Pos Late	Diacylglycerol	Lipid
1-stearoyl-2-adrenoyl-GPE (18:0/22:4)*	WLWH - WWoH	-0.166954	0.0923945	149.087	-1.80697	0.072783	HIVStatus	LM	FALSE	0.204596	NS	0.846238	57339	HMDB0009009		52924901	Pos Late	Phosphatidylethanolamine (PE)	Lipid
propionylcarnitine (C3)	WLWH - WWoH	0.149559	0.0828853	157.241	1.80441	0.0730816	HIVStatus	LM	FALSE	0.204596	NS	1.16132	32452	HMDB0000824	C03017	107738	Pos Early	Fatty Acid Metabolism (also BCAA Metabolism)	Lipid
ribonate	WLWH - WWoH	0.0876393	0.048598	167.409	1.80335	0.073131	HIVStatus	LM	FALSE	0.204596	NS	1.09159	27731	HMDB0000867	C01685	5460677	Polar	Pentose Metabolism	Carbohydrate
1-oleoyl-2-arachidonoyl-GPE (18:1/20:4)*	WLWH - WWoH	-0.121396	0.0672681	137.173	-1.80466	0.0733221	HIVStatus	LM	FALSE	0.204596	NS	0.885683	55041	HMDB0009069		348281223	Pos Late	Phosphatidylethanolamine (PE)	Lipid
1-linoleoyl-GPS (18:2)*	WLWH - WWoH	0.216056	0.119961	146.353	1.80105	0.0737547	HIVStatus	LM	FALSE	0.204985	NS	1.24117	43676				Neg	Lysophospholipid	Lipid
X-12193	WLWH - WWoH	0.100461	0.0558434	155.187	1.79897	0.0739662	HIVStatus	LM	FALSE	0.204985	NS	1.10568	46985				Neg
1-linoleoyl-GPI (18:2)*	WLWH - WWoH	0.197146	0.109708	145.83	1.79701	0.0744038	HIVStatus	LM	FALSE	0.205496	NS	1.21792	36594	HMDB0240597		11124828	Neg	Lysophospholipid	Lipid
pseudouridine	WLWH - WWoH	0.143667	0.0801971	159.991	1.79142	0.0751159	HIVStatus	LM	FALSE	0.20676	NS	1.1545	33442	HMDB0000767	C02067	15047	Neg	Pyrimidine Metabolism, Uracil containing	Nucleotide
3-phenylpropionate (hydrocinnamate)	WLWH - WWoH	-0.116934	0.0654391	154.619	-1.78692	0.0759103	HIVStatus	LM	FALSE	0.208241	NS	0.889644	15749	HMDB0000764	C05629	107	Neg	Benzoate Metabolism	Xenobiotics
1,2-dipalmitoyl-GPC (16:0/16:0)	WLWH - WWoH	-0.119318	0.0668486	141.882	-1.78491	0.0764133	HIVStatus	LM	FALSE	0.208914	NS	0.887525	19130	HMDB0000564	D03585	452110	Pos Late	Phosphatidylcholine (PC)	Lipid
glycosyl-N-palmitoyl-sphingosine (d18:1/16:0)	WLWH - WWoH	-0.140236	0.0789971	148.288	-1.7752	0.0779164	HIVStatus	LM	FALSE	0.212309	NS	0.869153	53013				Pos Late	Hexosylceramides (HCER)	Lipid
isoleucine	WLWH - WWoH	0.11409	0.0646143	156.079	1.76571	0.0793993	HIVStatus	LM	FALSE	0.215626	NS	1.12085	1125	HMDB0000172	C06418,C00407,C16424	6306	Pos Early	Leucine, Isoleucine and Valine Metabolism	Amino Acid
1-stearoyl-GPC (18:0)	WLWH - WWoH	0.185863	0.105801	150.833	1.75673	0.080993	HIVStatus	LM	FALSE	0.219221	NS	1.20426	33961	HMDB0010384		497300	Pos Late	Lysophospholipid	Lipid
X-25955	WLWH - WWoH	0.212915	0.121553	156.945	1.75163	0.0817916	HIVStatus	LM	FALSE	0.219984	NS	1.23728	63906				Pos Early
creatinine	WLWH - WWoH	0.0529572	0.0302444	164.311	1.75097	0.0818167	HIVStatus	LM	FALSE	0.219984	NS	1.05438	513	HMDB0000562	C00791	588	Pos Early	Creatine Metabolism	Amino Acid
salicyluric glucuronide*	WLWH - WWoH	0.0241482	0.0137848	130.056	1.7518	0.0821656	HIVStatus	LM	FALSE	0.220193	NS	1.02444	33384	HMDB0240252		121596205	Neg	Drug - Analgesics, Anesthetics	Xenobiotics
16alpha-hydroxy DHEA 3-sulfate	WLWH - WWoH	0.010489	0.00601529	132.169	1.74372	0.0835338	HIVStatus	LM	FALSE	0.223123	NS	1.01054	38168	HMDB0062544		20848950	Neg	Androgenic Steroids	Lipid
linolenoyl-linolenoyl-glycerol (18:3/18:3) [2]*	WLWH - WWoH	-0.347278	0.200057	155.052	-1.73589	0.0845694	HIVStatus	LM	FALSE	0.225149	NS	0.706609	54952	HMDB0007278		14275411	Pos Late	Diacylglycerol	Lipid
histidine betaine (hercynine)*	WLWH - WWoH	-0.445528	0.259325	164.253	-1.71803	0.0876764	HIVStatus	LM	FALSE	0.232658	NS	0.640486	62278	HMDB0029422		3083620	Pos Early	Food Component/Plant	Xenobiotics
pyroglutamylalanine*	WLWH - WWoH	0.0861674	0.0501938	140.063	1.71669	0.0882457	HIVStatus	LM	FALSE	0.233291	NS	1.08999	62087			159907	Neg	Modified Peptides	Peptide
2-hydroxyacetaminophen sulfate*	WLWH - WWoH	0.175276	0.102156	135.551	1.71577	0.0884896	HIVStatus	LM	FALSE	0.233291	NS	1.19158	33173	HMDB0062547		86290013	Neg	Drug - Analgesics, Anesthetics	Xenobiotics
N-acetylputrescine	WLWH - WWoH	0.182804	0.107041	159.404	1.70779	0.0896212	HIVStatus	LM	FALSE	0.23551	NS	1.20058	37496	HMDB0002064	C02714	122356	Pos Early	Polyamine Metabolism	Amino Acid
hexanoylcarnitine (C6)	WLWH - WWoH	0.0853709	0.0500744	153.99	1.70488	0.0902334	HIVStatus	LM	FALSE	0.236353	NS	1.08912	32328	HMDB0000756		6426853	Pos Early	Fatty Acid Metabolism (Acyl Carnitine, Medium Chain)	Lipid
p-cresol glucuronide*	WLWH - WWoH	0.0888295	0.0523675	161.841	1.69627	0.0917569	HIVStatus	LM	FALSE	0.239571	NS	1.09289	48841	HMDB0011686		154035	Neg	Tyrosine Metabolism	Amino Acid
methionine sulfoxide	WLWH - WWoH	0.120623	0.0716858	155.206	1.68267	0.0944498	HIVStatus	LM	FALSE	0.245812	NS	1.1282	18374	HMDB0002005	C02989	158980	Pos Early	Methionine, Cysteine, SAM and Taurine Metabolism	Amino Acid
4-vinylcatechol sulfate	WLWH - WWoH	0.0345011	0.0205179	125.011	1.68151	0.09516	HIVStatus	LM	FALSE	0.246869	NS	1.0351	64579				Neg	Benzoate Metabolism	Xenobiotics
1-stearoyl-2-docosahexaenoyl-GPE (18:0/22:6)*	WLWH - WWoH	-0.151794	0.0906143	149.042	-1.67517	0.0959974	HIVStatus	LM	FALSE	0.248248	NS	0.859165	52466	HMDB0009012		9546798	Pos Late	Phosphatidylethanolamine (PE)	Lipid
beta-alanine	WLWH - WWoH	0.115955	0.0693903	161.951	1.67106	0.0966418	HIVStatus	LM	FALSE	0.249121	NS	1.12295	55	HMDB0000056	C00099	239	Pos Early	Pyrimidine Metabolism, Uracil containing	Nucleotide
N-(2-furoyl)glycine	WLWH - WWoH	0.158923	0.0955981	155.76	1.66241	0.0984424	HIVStatus	LM	FALSE	0.252667	NS	1.17225	31536	HMDB0000439		21863	Neg	Food Component/Plant	Xenobiotics
1-palmitoyl-2-oleoyl-GPI (16:0/18:1)*	WLWH - WWoH	-0.134633	0.0810516	145.396	-1.66108	0.0988526	HIVStatus	LM	FALSE	0.252667	NS	0.874037	52669	HMDB0009783		71296232	Polar	Phosphatidylinositol (PI)	Lipid
guanine	WLWH - WWoH	0.112144	0.0675393	147.553	1.66043	0.0989509	HIVStatus	LM	FALSE	0.252667	NS	1.11867	32352	HMDB0000132	C00242	135398634	Pos Early	Purine Metabolism, Guanine containing	Nucleotide
UDP-glucuronate	WLWH - WWoH	-0.253059	0.15304	164.175	-1.65356	0.100129	HIVStatus	LM	FALSE	0.252865	NS	0.776422	2763	HMDB0000935	C00167	17473	Neg	Nucleotide Sugar	Carbohydrate
ethyl alpha-glucopyranoside	WLWH - WWoH	0.253434	0.153288	166.212	1.65332	0.100152	HIVStatus	LM	FALSE	0.252865	NS	1.28844	63152	HMDB0029968		11127487	Neg	Food Component/Plant	Xenobiotics
4-acetaminophen sulfate	WLWH - WWoH	0.193924	0.117181	137.085	1.6549	0.100232	HIVStatus	LM	FALSE	0.252865	NS	1.214	37475	HMDB0059911	C06804	83939	Neg	Drug - Analgesics, Anesthetics	Xenobiotics
methionine	WLWH - WWoH	-0.0664397	0.0401885	158.104	-1.6532	0.100274	HIVStatus	LM	FALSE	0.252865	NS	0.935719	1302	HMDB0000696	C00073	6137	Pos Early	Methionine, Cysteine, SAM and Taurine Metabolism	Amino Acid
glycocholenate sulfate*	WLWH - WWoH	0.00751516	0.00454841	128.607	1.65226	0.100921	HIVStatus	LM	FALSE	0.253708	NS	1.00754	32599				Neg	Secondary Bile Acid Metabolism	Lipid
1-stearoyl-2-dihomo-linolenoyl-GPC (18:0/20:3n3 or 6)*	WLWH - WWoH	-0.13213	0.0804908	141.257	-1.64156	0.102906	HIVStatus	LM	FALSE	0.257899	NS	0.876227	52629	HMDB0008047			Pos Late	Phosphatidylcholine (PC)	Lipid
9,10-DiHOME	WLWH - WWoH	0.198779	0.121557	142.501	1.63528	0.104198	HIVStatus	LM	FALSE	0.260335	NS	1.21991	38399	HMDB0004704	C14828	9966640	Neg	Fatty Acid, Dihydroxy	Lipid
UDP-glucose/UDP-galactose	WLWH - WWoH	-0.169175	0.103751	159.396	-1.63058	0.104953	HIVStatus	LM	FALSE	0.261417	NS	0.844361	38670	HMDB0000286,HMDB0000302	C00052,C00029	862923724458	Neg	Nucleotide Sugar	Carbohydrate
1,2-dilinoleoyl-GPC (18:2/18:2)	WLWH - WWoH	-0.141446	0.086856	142.465	-1.62851	0.105627	HIVStatus	LM	FALSE	0.262025	NS	0.868102	52603	HMDB0008138		5288075	Pos Late	Phosphatidylcholine (PC)	Lipid
3-hydroxystachydrine*	WLWH - WWoH	0.239168	0.146969	144.562	1.62734	0.105843	HIVStatus	LM	FALSE	0.262025	NS	1.27019	62062		C10151	46173781	Pos Early	Food Component/Plant	Xenobiotics
1-stearoyl-GPE (18:0)	WLWH - WWoH	0.16778	0.103233	152.373	1.62526	0.106174	HIVStatus	LM	FALSE	0.262045	NS	1.18268	42398	HMDB0011130		9547068	Pos Late	Lysophospholipid	Lipid
butyrylcarnitine (C4)	WLWH - WWoH	0.0704609	0.04358	162.146	1.61682	0.107862	HIVStatus	LM	FALSE	0.265405	NS	1.073	32412	HMDB0002013	C02862	439829	Pos Early	Fatty Acid Metabolism (also BCAA Metabolism)	Lipid
gamma-glutamylglutamate	WLWH - WWoH	0.313644	0.19436	160.756	1.61372	0.108548	HIVStatus	LM	FALSE	0.265813	NS	1.3684	36738	HMDB0011737	C05282	92865	Pos Early	Gamma-glutamyl Amino Acid	Peptide
isoxanthopterin	WLWH - WWoH	-0.11616	0.0720735	160.785	-1.6117	0.10899	HIVStatus	LM	FALSE	0.265813	NS	0.890332	27732	HMDB0000704	C03975	135398700	Polar	Pterin Metabolism	Cofactors and Vitamins
N-acetylglutamine	WLWH - WWoH	0.201186	0.124845	162.777	1.61149	0.10901	HIVStatus	LM	FALSE	0.265813	NS	1.22285	33943	HMDB0006029	C02716	182230	Pos Early	Glutamate Metabolism	Amino Acid
sphingomyelin (d18:2/23:0, d18:1/23:1, d17:1/24:1)*	WLWH - WWoH	-0.133804	0.083141	148.027	-1.60937	0.109667	HIVStatus	LM	FALSE	0.266615	NS	0.874761	52435	HMDB0240634,HMDB0011696,HMDB0240614		134757653	Pos Late	Sphingomyelins	Lipid
caprylate (8:0)	WLWH - WWoH	-0.103636	0.064621	148.006	-1.60375	0.110901	HIVStatus	LM	FALSE	0.268811	NS	0.901553	32492	HMDB0000482	C06423	379	Neg	Medium Chain Fatty Acid	Lipid
2-aminoadipate	WLWH - WWoH	0.164492	0.10277	160.483	1.60059	0.111435	HIVStatus	LM	FALSE	0.268912	NS	1.17879	6146	HMDB0000510	C00956	92136	Polar	Lysine Metabolism	Amino Acid
bilirubin (Z,Z)	WLWH - WWoH	-0.174398	0.108954	146.664	-1.60066	0.111605	HIVStatus	LM	FALSE	0.268912	NS	0.839963	43807	HMDB0000054	C00486	5280352	Pos Late	Hemoglobin and Porphyrin Metabolism	Cofactors and Vitamins
2-methylserine	WLWH - WWoH	0.193736	0.121183	151.672	1.5987	0.111968	HIVStatus	LM	FALSE	0.268987	NS	1.21378	53229		C02115	94309	Pos Early	Glycine, Serine and Threonine Metabolism	Amino Acid
desmosterol	WLWH - WWoH	-0.338085	0.211922	165.83	-1.59532	0.112544	HIVStatus	LM	FALSE	0.269574	NS	0.713135	6065	HMDB0002719	C01802	439577	Pos Late	Sterol	Lipid
glycosyl ceramide (d18:2/24:1, d18:1/24:2)*	WLWH - WWoH	-0.175567	0.111047	152.728	-1.58102	0.115942	HIVStatus	LM	FALSE	0.276896	NS	0.838981	57453				Pos Late	Hexosylceramides (HCER)	Lipid
13-HODE + 9-HODE	WLWH - WWoH	-0.145698	0.0932543	147.513	-1.56237	0.120343	HIVStatus	LM	FALSE	0.286564	NS	0.864419	37752	HMDB0004670,HMDB0004667	C14767,C14762	5.31283e+31	Neg	Fatty Acid, Monohydroxy	Lipid
1-(1-enyl-palmitoyl)-2-linoleoyl-GPE (P-16:0/18:2)*	WLWH - WWoH	-0.0882137	0.0565378	145.75	-1.56026	0.120867	HIVStatus	LM	FALSE	0.286812	NS	0.915565	52677	HMDB0011343		52925127	Pos Late	Plasmalogen	Lipid
3-hydroxyoctanoate	WLWH - WWoH	-0.139775	0.0898172	144.763	-1.55621	0.121841	HIVStatus	LM	FALSE	0.286812	NS	0.869554	22001	HMDB0001954	C20793	26613	Neg	Fatty Acid, Monohydroxy	Lipid
X-12104	WLWH - WWoH	0.286929	0.184489	160.82	1.55526	0.12185	HIVStatus	LM	FALSE	0.286812	NS	1.33233	46932				Pos Early
erythronate*	WLWH - WWoH	0.0582003	0.0374216	159.971	1.55526	0.12186	HIVStatus	LM	FALSE	0.286812	NS	1.05993	42420	HMDB0000613		2781043	Polar	Aminosugar Metabolism	Carbohydrate
1-palmitoyl-2-oleoyl-GPE (16:0/18:1)	WLWH - WWoH	-0.0941555	0.0607784	144.172	-1.54916	0.123535	HIVStatus	LM	FALSE	0.289916	NS	0.910141	19263	HMDB0005320		5283496	Pos Late	Phosphatidylethanolamine (PE)	Lipid
glucose 6-phosphate	WLWH - WWoH	0.163456	0.106129	160.826	1.54015	0.125488	HIVStatus	LM	FALSE	0.293649	NS	1.17757	31260	HMDB0001401	C00092	5958	Polar	Glycolysis, Gluconeogenesis, and Pyruvate Metabolism	Carbohydrate
galactose 1-phosphate	WLWH - WWoH	-0.2577	0.167974	170.227	-1.53416	0.126846	HIVStatus	LM	FALSE	0.295975	NS	0.772827	15706	HMDB0000645	C00446	123912	Polar	Fructose, Mannose and Galactose Metabolism	Carbohydrate
mannonate*	WLWH - WWoH	0.0701372	0.0457599	164.854	1.53272	0.127261	HIVStatus	LM	FALSE	0.296092	NS	1.07266	62864			3246006	Polar	Food Component/Plant	Xenobiotics
caffeine	WLWH - WWoH	-0.351183	0.230693	157.156	-1.52229	0.129945	HIVStatus	LM	FALSE	0.300782	NS	0.703855	569	HMDB0001847	C07481	2519	Pos Early	Xanthine Metabolism	Xenobiotics
decanoylcarnitine (C10)	WLWH - WWoH	0.212963	0.13997	167.799	1.5215	0.130018	HIVStatus	LM	FALSE	0.300782	NS	1.23734	33941	HMDB0000651		10245190	Pos Late	Fatty Acid Metabolism (Acyl Carnitine, Medium Chain)	Lipid
2-methylcitrate/homocitrate	WLWH - WWoH	0.11774	0.0775304	159.35	1.51863	0.130838	HIVStatus	LM	FALSE	0.301327	NS	1.12495	52282	HMDB0003518,HMDB0000379	C01251	439459515	Neg	TCA Cycle	Energy
3-hydroxy-2-methylpyridine sulfate	WLWH - WWoH	0.100434	0.0661597	158.423	1.51805	0.130996	HIVStatus	LM	FALSE	0.301327	NS	1.10565	63227				Neg	Chemical	Xenobiotics
1-oleoyl-GPI (18:1)	WLWH - WWoH	0.147025	0.0970844	151.037	1.5144	0.132014	HIVStatus	LM	FALSE	0.302519	NS	1.15838	36602	HMDB0061693		86289645	Neg	Lysophospholipid	Lipid
spermidine	WLWH - WWoH	0.119435	0.0789245	153.844	1.51328	0.132259	HIVStatus	LM	FALSE	0.302519	NS	1.12686	485	HMDB0001257	C00315	1102	Pos Early	Polyamine Metabolism	Amino Acid
behenoyl sphingomyelin (d18:1/22:0)*	WLWH - WWoH	-0.083968	0.0555286	141.745	-1.51216	0.13272	HIVStatus	LM	FALSE	0.302721	NS	0.919461	48492	HMDB0012103		44260125	Pos Late	Sphingomyelins	Lipid
pelargonate (9:0)	WLWH - WWoH	-0.07846	0.0519806	152.475	-1.50941	0.133264	HIVStatus	LM	FALSE	0.302757	NS	0.924539	12035	HMDB0000847	C01601	8158	Neg	Medium Chain Fatty Acid	Lipid
2-palmitoyl-GPC (16:0)*	WLWH - WWoH	-0.15975	0.10588	146.055	-1.50878	0.133515	HIVStatus	LM	FALSE	0.302757	NS	0.852357	35253	HMDB0061702		15061532	Pos Late	Lysophospholipid	Lipid
1-(1-enyl-palmitoyl)-GPE (P-16:0)*	WLWH - WWoH	0.139088	0.0922934	153.956	1.50702	0.133854	HIVStatus	LM	FALSE	0.302757	NS	1.14923	39270	HMDB0011152			Pos Late	Lysoplasmalogen	Lipid
N-acetylhistidine	WLWH - WWoH	0.0809888	0.0540112	162.183	1.49948	0.135693	HIVStatus	LM	FALSE	0.305498	NS	1.08436	33946	HMDB0032055	C02997	75619	Pos Early	Histidine Metabolism	Amino Acid
1-palmitoyl-2-docosahexaenoyl-GPC (16:0/22:6)	WLWH - WWoH	-0.170366	0.113674	148.431	-1.49872	0.13607	HIVStatus	LM	FALSE	0.305498	NS	0.843356	52610	HMDB0007991		6441886	Pos Late	Phosphatidylcholine (PC)	Lipid
pyruvate	WLWH - WWoH	-0.175412	0.117214	164.378	-1.49652	0.136437	HIVStatus	LM	FALSE	0.305498	NS	0.839111	48990	HMDB0000243	C00022	1060	Polar	Glycolysis, Gluconeogenesis, and Pyruvate Metabolism	Carbohydrate
uracil	WLWH - WWoH	0.25187	0.168464	154.258	1.49509	0.136933	HIVStatus	LM	FALSE	0.305498	NS	1.28643	605	HMDB0000300	C00106	1174	Pos Early	Pyrimidine Metabolism, Uracil containing	Nucleotide
biliverdin	WLWH - WWoH	-0.202727	0.13561	156.345	-1.49493	0.136947	HIVStatus	LM	FALSE	0.305498	NS	0.816501	2137	HMDB0001008	C00500	5280353	Pos Late	Hemoglobin and Porphyrin Metabolism	Cofactors and Vitamins
nicotinurate (nicotinoylglycine)	WLWH - WWoH	0.169709	0.113973	161.441	1.48903	0.138431	HIVStatus	LM	FALSE	0.307962	NS	1.18496	35121	HMDB0003269	C05380	68499	Pos Early	Nicotinate and Nicotinamide Metabolism	Cofactors and Vitamins
1-linoleoyl-2-arachidonoyl-GPC (18:2/20:4n6)*	WLWH - WWoH	-0.154666	0.105173	143.333	-1.47059	0.143593	HIVStatus	LM	FALSE	0.318572	NS	0.856701	52710	HMDB0008147	C05208	24778979	Pos Late	Phosphatidylcholine (PC)	Lipid
propyl 4-hydroxybenzoate	WLWH - WWoH	0.092067	0.0629514	139.781	1.46251	0.145846	HIVStatus	LM	FALSE	0.32269	NS	1.09644	48480	HMDB0032574	D01422	7175	Neg	Benzoate Metabolism	Xenobiotics
N-palmitoyl-sphingosine (d18:1/16:0)	WLWH - WWoH	-0.154722	0.105995	140.417	-1.45971	0.146603	HIVStatus	LM	FALSE	0.323483	NS	0.856653	44877	HMDB0004949		5283564	Pos Late	Ceramides	Lipid
guanosine 5'-monophosphate (5'-GMP)	WLWH - WWoH	-0.216007	0.148288	159.363	-1.45667	0.147174	HIVStatus	LM	FALSE	0.323862	NS	0.80573	2849	HMDB0001397	C00144	6804	Pos Early	Purine Metabolism, Guanine containing	Nucleotide
anserine	WLWH - WWoH	-0.163176	0.112259	144.769	-1.45356	0.148232	HIVStatus	LM	FALSE	0.325309	NS	0.849442	15747	HMDB0000194	C01262	112072	Pos Early	Histidine Metabolism	Amino Acid
thiamin (vitamin B1)	WLWH - WWoH	-0.180816	0.124929	160.287	-1.44736	0.14975	HIVStatus	LM	FALSE	0.326127	NS	0.834589	5341	HMDB0000235	DG00125,C00378,D08580	1130	Pos Early	Thiamine Metabolism	Cofactors and Vitamins
diacylglycerol (12:0/18:1, 14:0/16:1, 16:0/14:1) [1]*	WLWH - WWoH	-0.365985	0.252904	154.376	-1.44713	0.149888	HIVStatus	LM	FALSE	0.326127	NS	0.693513	55002				Pos Late	Diacylglycerol	Lipid
N-methylproline	WLWH - WWoH	0.17698	0.122409	151.777	1.4458	0.150295	HIVStatus	LM	FALSE	0.326127	NS	1.19361	37431	HMDB0094696		643474	Pos Early	Urea cycle; Arginine and Proline Metabolism	Amino Acid
cis-4-decenoylcarnitine (C10:1)	WLWH - WWoH	0.186746	0.129231	157.569	1.44506	0.150428	HIVStatus	LM	FALSE	0.326127	NS	1.20532	38178	HMDB0013205		57357170	Pos Late	Fatty Acid Metabolism (Acyl Carnitine, Monounsaturated)	Lipid
N-lactoyl valine	WLWH - WWoH	0.01789	0.0123709	126.53	1.44613	0.150613	HIVStatus	LM	FALSE	0.326127	NS	1.01805	64883				Neg	Lactoyl Amino Acid	Amino Acid
X-26264	WLWH - WWoH	-0.142626	0.0990551	143.309	-1.43986	0.152087	HIVStatus	LM	FALSE	0.328443	NS	0.867078	65028				Neg
theophylline	WLWH - WWoH	-0.2069	0.144573	160.589	-1.43111	0.154342	HIVStatus	LM	FALSE	0.332429	NS	0.813101	18394	HMDB0001889	C07130	2153	Pos Early	Xanthine Metabolism	Xenobiotics
azelate (C9-DC)	WLWH - WWoH	-0.136821	0.0957249	152.579	-1.42932	0.154957	HIVStatus	LM	FALSE	0.332871	NS	0.872126	18362	HMDB0000784	C08261	2266	Polar	Fatty Acid, Dicarboxylate	Lipid
1-stearoyl-2-docosapentaenoyl-GPE (18:0/22:5n3)*	WLWH - WWoH	-0.154732	0.109181	152.224	-1.41721	0.158465	HIVStatus	LM	FALSE	0.338123	NS	0.856645	57337	HMDB0009011		53479612	Pos Late	Phosphatidylethanolamine (PE)	Lipid
glutarate (C5-DC)	WLWH - WWoH	0.115449	0.0815022	154.314	1.41651	0.158642	HIVStatus	LM	FALSE	0.338123	NS	1.12238	396	HMDB0000661	C00489	7434418048	Polar	Fatty Acid, Dicarboxylate	Lipid
benzoate	WLWH - WWoH	-0.099358	0.0701484	156.101	-1.4164	0.158652	HIVStatus	LM	FALSE	0.338123	NS	0.905418	15778	HMDB0001870	C00180	243	Neg	Benzoate Metabolism	Xenobiotics
4-guanidinobutanoate	WLWH - WWoH	0.175	0.123742	161.778	1.41423	0.159216	HIVStatus	LM	FALSE	0.338438	NS	1.19125	15681	HMDB0003464	C01035	500	Pos Early	Guanidino and Acetamido Metabolism	Amino Acid
1-methylhistidine	WLWH - WWoH	0.259685	0.184337	156.612	1.40875	0.160891	HIVStatus	LM	FALSE	0.341105	NS	1.29652	30460	HMDB0000001	C01152	92105	Pos Early	Histidine Metabolism	Amino Acid
succinate	WLWH - WWoH	0.0961052	0.0686704	169.609	1.39951	0.163485	HIVStatus	LM	FALSE	0.344909	NS	1.10087	1437	HMDB0000254	C00042	1110	Polar	TCA Cycle	Energy
X-23782	WLWH - WWoH	-0.106313	0.0759362	152.568	-1.40003	0.163534	HIVStatus	LM	FALSE	0.344909	NS	0.899143	49681				Pos Late
4-vinylphenol sulfate	WLWH - WWoH	0.162347	0.116911	162.053	1.38864	0.166848	HIVStatus	LM	FALSE	0.350987	NS	1.17627	36098	HMDB0062775	C05627	6426766	Neg	Benzoate Metabolism	Xenobiotics
3-hydroxy-3-methylglutarate	WLWH - WWoH	0.0817373	0.0591318	163.065	1.38229	0.168773	HIVStatus	LM	FALSE	0.354119	NS	1.08517	531	HMDB0000355	C03761	16625459993	Polar	Mevalonate Metabolism	Lipid
3-(methylthio)acetaminophen sulfate*	WLWH - WWoH	0.135241	0.0980013	128.485	1.37999	0.169987	HIVStatus	LM	FALSE	0.354844	NS	1.14481	62567				Neg	Drug - Analgesics, Anesthetics	Xenobiotics
3-methoxytyrosine	WLWH - WWoH	0.185516	0.134611	167.154	1.37817	0.169993	HIVStatus	LM	FALSE	0.354844	NS	1.20384	12017	HMDB0001434		9307	Pos Early	Tyrosine Metabolism	Amino Acid
salicylate	WLWH - WWoH	0.260021	0.19047	138.654	1.36515	0.174415	HIVStatus	LM	FALSE	0.36229	NS	1.29696	1515	HMDB0001895	C00805	338	Polar	Drug - Topical Agents	Xenobiotics
1-(1-enyl-stearoyl)-2-docosapentaenoyl-GPE (P-18:0/22:5n3)*	WLWH - WWoH	-0.161516	0.11847	153.983	-1.36334	0.174765	HIVStatus	LM	FALSE	0.36229	NS	0.850853	57342	HMDB0011393		53480858	Pos Late	Plasmalogen	Lipid
3-methylhistidine	WLWH - WWoH	0.257639	0.18909	158.926	1.36252	0.174962	HIVStatus	LM	FALSE	0.36229	NS	1.29387	15677	HMDB0000479	C01152	64969	Pos Early	Histidine Metabolism	Amino Acid
1-palmitoyl-2-oleoyl-GPS (16:0/18:1)	WLWH - WWoH	-0.164443	0.120926	161.517	-1.35987	0.175767	HIVStatus	LM	FALSE	0.36229	NS	0.848366	19261	HMDB0012357	C13880	5283499	Pos Late	Phosphatidylserine (PS)	Lipid
1-stearoyl-2-arachidonoyl-GPS (18:0/20:4)	WLWH - WWoH	-0.216125	0.158923	157.713	-1.35994	0.175791	HIVStatus	LM	FALSE	0.36229	NS	0.805635	52235	HMDB0012383		24779545	Pos Late	Phosphatidylserine (PS)	Lipid
1,2,3-benzenetriol sulfate (2)	WLWH - WWoH	0.161504	0.118845	143.912	1.35894	0.17629	HIVStatus	LM	FALSE	0.362399	NS	1.17528	48762	HMDB0060018,HMDB0060016		9201366254110620	Neg	Chemical	Xenobiotics
3-methoxycatechol sulfate (1)	WLWH - WWoH	0.167909	0.124085	146.029	1.35317	0.178092	HIVStatus	LM	FALSE	0.365179	NS	1.18283	48763			129892430	Neg	Benzoate Metabolism	Xenobiotics
glycerophosphoethanolamine	WLWH - WWoH	0.0710457	0.0526179	150.233	1.35022	0.178976	HIVStatus	LM	FALSE	0.366066	NS	1.07363	37455	HMDB0000114	C01233	123874	Polar	Phospholipid Metabolism	Lipid
pipecolate	WLWH - WWoH	0.196276	0.145853	149.927	1.34571	0.180428	HIVStatus	LM	FALSE	0.367589	NS	1.21686	1444	HMDB0000070			Pos Early	Lysine Metabolism	Amino Acid
X-26263	WLWH - WWoH	0.212784	0.15825	162.605	1.3446	0.180626	HIVStatus	LM	FALSE	0.367589	NS	1.23712	65027				Pos Early
uridine	WLWH - WWoH	-0.064753	0.0482353	156.689	-1.34244	0.181395	HIVStatus	LM	FALSE	0.368232	NS	0.937299	606	HMDB0000296	C00299	6029	Neg	Pyrimidine Metabolism, Uracil containing	Nucleotide
cystathionine	WLWH - WWoH	0.215004	0.160525	164.587	1.33938	0.182293	HIVStatus	LM	FALSE	0.369133	NS	1.23987	15705	HMDB0000099	C02291	439258	Pos Early	Methionine, Cysteine, SAM and Taurine Metabolism	Amino Acid
X-07765	WLWH - WWoH	-0.0387488	0.0290225	143.608	-1.33513	0.183947	HIVStatus	LM	FALSE	0.369289	NS	0.961992	46590				Neg
nobiletin	WLWH - WWoH	0.0579923	0.0434368	122.267	1.3351	0.184326	HIVStatus	LM	FALSE	0.369289	NS	1.05971	48362	HMDB0029540	C10112	72344	Pos Late	Food Component/Plant	Xenobiotics
laurylcarnitine (C12)	WLWH - WWoH	0.117137	0.0878421	139.629	1.3335	0.18454	HIVStatus	LM	FALSE	0.369289	NS	1.12427	34534	HMDB000225		168381	Pos Late	Fatty Acid Metabolism (Acyl Carnitine, Medium Chain)	Lipid
serine	WLWH - WWoH	0.0965073	0.0724251	161.534	1.33251	0.184569	HIVStatus	LM	FALSE	0.369289	NS	1.10132	1648	HMDB0000187	C00065	5951	Neg	Glycine, Serine and Threonine Metabolism	Amino Acid
1-stearoyl-GPG (18:0)	WLWH - WWoH	0.0432126	0.0324263	152.042	1.33264	0.184644	HIVStatus	LM	FALSE	0.369289	NS	1.04416	34437				Neg	Lysophospholipid	Lipid
dodecadienoate (12:2)*	WLWH - WWoH	-0.17633	0.13296	155.636	-1.32619	0.18672	HIVStatus	LM	FALSE	0.372523	NS	0.838341	62276			25480	Neg	Fatty Acid, Dicarboxylate	Lipid
oxalate (ethanedioate)	WLWH - WWoH	0.0870429	0.0657122	158.994	1.32461	0.187202	HIVStatus	LM	FALSE	0.372568	NS	1.09094	20694	HMDB0002329	C00209	971	Neg	Ascorbate and Aldarate Metabolism	Cofactors and Vitamins
tryptophan betaine	WLWH - WWoH	0.178466	0.135546	163.029	1.31665	0.189804	HIVStatus	LM	FALSE	0.376823	NS	1.19538	37097	HMDB0061115	C09213	442106	Pos Early	Tryptophan Metabolism	Amino Acid
lactobionate	WLWH - WWoH	-0.104487	0.0795882	167.548	-1.31285	0.191029	HIVStatus	LM	FALSE	0.37833	NS	0.900786	20685			7314	Polar	Disaccharides and Oligosaccharides	Carbohydrate
sucrose	WLWH - WWoH	0.168922	0.128966	146.06	1.30981	0.192316	HIVStatus	LM	FALSE	0.379287	NS	1.18403	1519	HMDB0000258	C00089	5988	Polar	Disaccharides and Oligosaccharides	Carbohydrate
palmitoyl-palmitoyl-glycerol (16:0/16:0) [2]*	WLWH - WWoH	-0.257389	0.196642	159.259	-1.30892	0.192446	HIVStatus	LM	FALSE	0.379287	NS	0.773068	54990	HMDB0007098		644078	Pos Late	Diacylglycerol	Lipid
oleoyl-oleoyl-glycerol (18:1/18:1) [1]*	WLWH - WWoH	-0.308051	0.235718	149.648	-1.30686	0.193264	HIVStatus	LM	FALSE	0.379976	NS	0.734878	54945	HMDB0007218		9543716	Pos Late	Diacylglycerol	Lipid
glycochenodeoxycholate	WLWH - WWoH	0.0839899	0.0645078	155.628	1.30201	0.194836	HIVStatus	LM	FALSE	0.382142	NS	1.08762	32346	HMDB0000637	C05466	12544	Neg	Primary Bile Acid Metabolism	Lipid
creatine	WLWH - WWoH	0.102163	0.0795046	169.767	1.285	0.200542	HIVStatus	LM	FALSE	0.392387	NS	1.10756	27718	HMDB0000064	C00300	586	Pos Early	Creatine Metabolism	Amino Acid
glycerol 2-phosphate	WLWH - WWoH	0.156927	0.122356	157.714	1.28254	0.201534	HIVStatus	LM	FALSE	0.393378	NS	1.16991	27728	HMDB0002520	C02979	36113972526	Polar	Chemical	Xenobiotics
gamma-glutamylglutamine	WLWH - WWoH	0.242564	0.190728	160.608	1.27178	0.205289	HIVStatus	LM	FALSE	0.399747	NS	1.27451	2730	HMDB0011738	C05283	150914	Pos Early	Gamma-glutamyl Amino Acid	Peptide
cis-4-decenoate (10:1n6)*	WLWH - WWoH	-0.162877	0.128707	159.284	-1.26549	0.207544	HIVStatus	LM	FALSE	0.402323	NS	0.849696	62873	HMDB0004980		5282726	Neg	Medium Chain Fatty Acid	Lipid
4-acetamidophenol	WLWH - WWoH	0.135792	0.107241	135.538	1.26623	0.207603	HIVStatus	LM	FALSE	0.402323	NS	1.14544	12032	HMDB0001859	C06804	1983	Pos Early	Drug - Analgesics, Anesthetics	Xenobiotics
3-hydroxyisobutyrate	WLWH - WWoH	0.129013	0.102609	159.307	1.25733	0.210474	HIVStatus	LM	FALSE	0.406917	NS	1.13771	1549	HMDB0000023,HMDB0000336	C01188,C06001	11966314	Polar	Leucine, Isoleucine and Valine Metabolism	Amino Acid
cyclo(pro-arg)*	WLWH - WWoH	0.114885	0.0919088	158.755	1.24998	0.213145	HIVStatus	LM	FALSE	0.411101	NS	1.12174	62842				Pos Early	Dipeptide	Peptide
3-methylxanthine	WLWH - WWoH	-0.063769	0.051336	149.003	-1.24219	0.216118	HIVStatus	LM	FALSE	0.415848	NS	0.938222	32445	HMDB0001886	C16357	70639	Neg	Xanthine Metabolism	Xenobiotics
glycerophosphoglycerol	WLWH - WWoH	0.0800761	0.0648321	164.761	1.23513	0.218541	HIVStatus	LM	FALSE	0.419516	NS	1.08337	48857	HMDB0240316	C03274	54575349	Polar	Glycerolipid Metabolism	Lipid
1-myristoyl-GPC (14:0)	WLWH - WWoH	-0.135297	0.110486	151.181	-1.22457	0.222643	HIVStatus	LM	FALSE	0.426382	NS	0.873456	45453	HMDB0010379	C04230	460604	Pos Late	Lysophospholipid	Lipid
phosphate	WLWH - WWoH	-0.0421118	0.0344606	160.739	-1.22203	0.223487	HIVStatus	LM	FALSE	0.426991	NS	0.958763	42109	HMDB0001429	C00009	1061	Neg	Oxidative Phosphorylation	Energy
dopamine 3-O-sulfate	WLWH - WWoH	0.0429791	0.0353683	142.127	1.21519	0.22631	HIVStatus	LM	FALSE	0.431371	NS	1.04392	48407	HMDB0006275	C13690	122136	Neg	Tyrosine Metabolism	Amino Acid
OAHSA (18:1/OH-18:0)	WLWH - WWoH	0.128065	0.105677	155.888	1.21186	0.227401	HIVStatus	LM	FALSE	0.432434	NS	1.13663	57389				Pos Late	Fatty Acid Hydroxyl Fatty Acid	Lipid
gamma-tocotrienol	WLWH - WWoH	0.148438	0.12262	149.113	1.21055	0.227983	HIVStatus	LM	FALSE	0.432529	NS	1.16002	37501	HMDB0012958	C14155	5282349	Pos Late	Tocopherol Metabolism	Cofactors and Vitamins
N-oleoyltaurine	WLWH - WWoH	0.0277276	0.0229501	154.142	1.20817	0.228831	HIVStatus	LM	FALSE	0.433126	NS	1.02812	39732			6437033	Neg	Endocannabinoid	Lipid
choline phosphate	WLWH - WWoH	0.131064	0.10877	152.288	1.20497	0.230086	HIVStatus	LM	FALSE	0.434487	NS	1.14004	34396	HMDB0001565	C00588	1014	Pos Early	Phospholipid Metabolism	Lipid
1-stearoyl-2-arachidonoyl-GPC (18:0/20:4)	WLWH - WWoH	-0.0884072	0.0735683	141.112	-1.2017	0.231492	HIVStatus	LM	FALSE	0.436128	NS	0.915388	42450	HMDB0008048		16219824	Pos Late	Phosphatidylcholine (PC)	Lipid
1-(1-enyl-palmitoyl)-2-oleoyl-GPE (P-16:0/18:1)*	WLWH - WWoH	-0.0628957	0.0528208	143.229	-1.19074	0.235726	HIVStatus	LM	FALSE	0.443078	NS	0.939041	52477	HMDB0011342		52925128	Pos Late	Plasmalogen	Lipid
sphingomyelin (d18:1/24:1, d18:2/24:0)*	WLWH - WWoH	-0.0682937	0.0574838	142.078	-1.18805	0.236796	HIVStatus	LM	FALSE	0.44406	NS	0.933986	47153	HMDB0012107		44260126	Pos Late	Sphingomyelins	Lipid
lactate	WLWH - WWoH	0.0813301	0.068922	150.12	1.18003	0.239855	HIVStatus	LM	FALSE	0.447925	NS	1.08473	527	HMDB0000190	C00186	612	Polar	Glycolysis, Gluconeogenesis, and Pyruvate Metabolism	Carbohydrate
adenine	WLWH - WWoH	0.106872	0.0907022	155.808	1.17827	0.240484	HIVStatus	LM	FALSE	0.447925	NS	1.11279	554	HMDB0000034	C00147	190	Pos Early	Purine Metabolism, Adenine containing	Nucleotide
8-methoxykynurenate	WLWH - WWoH	0.0411628	0.0349149	133.821	1.17895	0.240511	HIVStatus	LM	FALSE	0.447925	NS	1.04202	62955	HMDB0060426	C05830	76230	Neg	Tryptophan Metabolism	Amino Acid
1-oleyl-2-linoleoyl-GPC (O-18:1/18:2)*	WLWH - WWoH	0.131802	0.112225	151.14	1.17445	0.242061	HIVStatus	LM	FALSE	0.449177	NS	1.14088	57722	HMDB0013429		24778939	Pos Late	Plasmalogen	Lipid
tetradecadienoate (14:2)*	WLWH - WWoH	-0.147719	0.125942	156.488	-1.17291	0.242614	HIVStatus	LM	FALSE	0.449177	NS	0.862673	62850	HMDB0000560		5312409	Neg	Long Chain Polyunsaturated Fatty Acid (n3 and n6)	Lipid
kynurenate	WLWH - WWoH	0.117599	0.10031	156.02	1.17235	0.242843	HIVStatus	LM	FALSE	0.449177	NS	1.12479	1417	HMDB0000715	C01717	3845	Neg	Tryptophan Metabolism	Amino Acid
X-23171	WLWH - WWoH	0.0894162	0.0766059	145.946	1.16722	0.245024	HIVStatus	LM	FALSE	0.45218	NS	1.09354	48851				Pos Early
dimethylglycine	WLWH - WWoH	0.260437	0.223722	171.752	1.16411	0.245994	HIVStatus	LM	FALSE	0.452942	NS	1.2975	5086	HMDB0000092	C03626	673	Pos Early	Glycine, Serine and Threonine Metabolism	Amino Acid
lysine	WLWH - WWoH	0.100723	0.0870146	162.658	1.15754	0.248749	HIVStatus	LM	FALSE	0.456978	NS	1.10597	1301	HMDB0003405	C00739,C00047	5962	Pos Early	Lysine Metabolism	Amino Acid
lactulose	WLWH - WWoH	0.101659	0.0883747	171.51	1.15031	0.251616	HIVStatus	LM	FALSE	0.461202	NS	1.10701	20677	HMDB0000740	D00352,C07064	11333	Polar	Disaccharides and Oligosaccharides	Carbohydrate
3-phosphoglycerate	WLWH - WWoH	-0.125104	0.10899	152.26	-1.14785	0.252833	HIVStatus	LM	FALSE	0.461485	NS	0.882405	1414	HMDB0000807	C00597	724	Neg	Glycolysis, Gluconeogenesis, and Pyruvate Metabolism	Carbohydrate
orotate	WLWH - WWoH	0.0781007	0.0680732	165.956	1.1473	0.252907	HIVStatus	LM	FALSE	0.461485	NS	1.08123	1505	HMDB0000226	C00295	967	Polar	Pyrimidine Metabolism, Orotate containing	Nucleotide
cis-urocanate	WLWH - WWoH	0.163066	0.142427	153.169	1.14491	0.254033	HIVStatus	LM	FALSE	0.462499	NS	1.17711	40410	HMDB0034174		1549103	Pos Early	Histidine Metabolism	Amino Acid
X-18913	WLWH - WWoH	-0.107041	0.0944344	152.16	-1.13349	0.258789	HIVStatus	LM	FALSE	0.469643	NS	0.898489	46695				Neg
quinolinate	WLWH - WWoH	0.150955	0.133292	160.012	1.13251	0.259114	HIVStatus	LM	FALSE	0.469643	NS	1.16294	1899	HMDB0000232	C03722	1066	Polar	Nicotinate and Nicotinamide Metabolism	Cofactors and Vitamins
pro-hydroxy-pro	WLWH - WWoH	0.235912	0.210392	151.659	1.1213	0.263933	HIVStatus	LM	FALSE	0.475547	NS	1.26606	35127	HMDB0006695		11902893	Pos Early	Urea cycle; Arginine and Proline Metabolism	Amino Acid
dimethyl sulfone	WLWH - WWoH	0.15938	0.142259	166.279	1.12035	0.264179	HIVStatus	LM	FALSE	0.475547	NS	1.17278	43424	HMDB0004983	C11142	6213	Pos Early	Chemical	Xenobiotics
1-palmitoyl-GPI (16:0)	WLWH - WWoH	-0.186097	0.166139	155.11	-1.12013	0.264389	HIVStatus	LM	FALSE	0.475547	NS	0.830193	35305	HMDB0061695		71296207	Neg	Lysophospholipid	Lipid
glutamate, gamma-methyl ester	WLWH - WWoH	0.126835	0.113273	142.282	1.11973	0.264713	HIVStatus	LM	FALSE	0.475547	NS	1.13523	33487	HMDB0061715		68662	Pos Early	Glutamate Metabolism	Amino Acid
X-23890	WLWH - WWoH	0.0489746	0.0440057	154.488	1.11291	0.267474	HIVStatus	LM	FALSE	0.479447	NS	1.05019	49792				Neg
guanosine	WLWH - WWoH	0.126023	0.113451	151.124	1.11082	0.268412	HIVStatus	LM	FALSE	0.480068	NS	1.13431	1573	HMDB0000133	C00387	6802	Pos Early	Purine Metabolism, Guanine containing	Nucleotide
(S)-3-hydroxybutyrylcarnitine	WLWH - WWoH	0.191654	0.173147	164.054	1.10689	0.269961	HIVStatus	LM	FALSE	0.48099	NS	1.21125	52984	HMDB0013127		71464477	Pos Early	Fatty Acid Metabolism (Acyl Carnitine, Hydroxy)	Lipid
N(1)-acetylspermine	WLWH - WWoH	0.0207961	0.018772	122.267	1.10782	0.270113	HIVStatus	LM	FALSE	0.48099	NS	1.02101	32360	HMDB0001186	C02567	496916	Pos Late	Polyamine Metabolism	Amino Acid
3-phosphoserine	WLWH - WWoH	0.218312	0.198862	160.826	1.09781	0.273928	HIVStatus	LM	FALSE	0.486617	NS	1.24398	543	HMDB0001721,HMDB0000272	C01005,C02532	68841	Pos Early	Glycine, Serine and Threonine Metabolism	Amino Acid
1,5-anhydroglucitol (1,5-AG)	WLWH - WWoH	-0.0485322	0.0442625	165.358	-1.09646	0.274471	HIVStatus	LM	FALSE	0.486617	NS	0.952627	20675	HMDB0002712	C07326	64960	Neg	Glycolysis, Gluconeogenesis, and Pyruvate Metabolism	Carbohydrate
N-acetylthreonine	WLWH - WWoH	0.0504641	0.0462062	164.455	1.09215	0.276365	HIVStatus	LM	FALSE	0.488907	NS	1.05176	33939	HMDB0062557		152204	Polar	Glycine, Serine and Threonine Metabolism	Amino Acid
cis-3,4-methyleneheptanoylcarnitine	WLWH - WWoH	0.195001	0.179394	161.067	1.087	0.278661	HIVStatus	LM	FALSE	0.491374	NS	1.21531	64389				Pos Late	Fatty Acid Metabolism (Acyl Carnitine, Medium Chain)	Lipid
imidazole propionate	WLWH - WWoH	0.161843	0.148981	159.505	1.08633	0.27897	HIVStatus	LM	FALSE	0.491374	NS	1.17568	40730	HMDB0002271		70630	Pos Early	Histidine Metabolism	Amino Acid
beta-hydroxyisovalerate	WLWH - WWoH	0.0700395	0.0646145	156.885	1.08396	0.280046	HIVStatus	LM	FALSE	0.492202	NS	1.07255	12129	HMDB0000754		69362	Polar	Leucine, Isoleucine and Valine Metabolism	Amino Acid
malate	WLWH - WWoH	-0.0651802	0.0602638	154.754	-1.08158	0.281121	HIVStatus	LM	FALSE	0.493024	NS	0.936899	1303	HMDB0031518,HMDB0000156,HMDB0000744	C00149,C00711,C00497	525	Neg	TCA Cycle	Energy
sphingomyelin (d17:1/16:0, d18:1/15:0, d16:1/17:0)*	WLWH - WWoH	-0.106563	0.0991348	151.708	-1.07493	0.284113	HIVStatus	LM	FALSE	0.497198	NS	0.898919	52433	HMDB0240617,HMDB0240608			Pos Late	Sphingomyelins	Lipid
5-hydroxydecanoate	WLWH - WWoH	-0.0718407	0.067189	153.202	-1.06923	0.286647	HIVStatus	LM	FALSE	0.500553	NS	0.930679	43011	HMDB0040329		1825	Neg	Fatty Acid, Monohydroxy	Lipid
1-stearoyl-2-docosahexaenoyl-GPS (18:0/22:6)*	WLWH - WWoH	-0.112724	0.10563	156.043	-1.06716	0.287548	HIVStatus	LM	FALSE	0.50078	NS	0.893397	52696	HMDB0010167		24779546	Pos Late	Phosphatidylserine (PS)	Lipid
tiglylcarnitine (C5:1-DC)	WLWH - WWoH	0.125655	0.11786	155.872	1.06614	0.28801	HIVStatus	LM	FALSE	0.50078	NS	1.13389	35428	HMDB0002366		22833596	Pos Early	Leucine, Isoleucine and Valine Metabolism	Amino Acid
X-23278	WLWH - WWoH	-0.100021	0.0948381	154.157	-1.05465	0.293237	HIVStatus	LM	FALSE	0.508779	NS	0.904819	48974				Neg
ceramide (d16:1/24:1, d18:1/22:1)*	WLWH - WWoH	-0.137112	0.130312	150.564	-1.05219	0.294399	HIVStatus	LM	FALSE	0.509705	NS	0.871872	57437				Pos Late	Ceramides	Lipid
X-11850	WLWH - WWoH	0.157013	0.150201	168.619	1.04536	0.297354	HIVStatus	LM	FALSE	0.513727	NS	1.17001	46507				Neg
ergothioneine	WLWH - WWoH	-0.178434	0.171289	160.575	-1.04172	0.299109	HIVStatus	LM	FALSE	0.515662	NS	0.836579	37459	HMDB0003045	C05570	5351619	Pos Early	Food Component/Plant	Xenobiotics
urea	WLWH - WWoH	0.0591126	0.0569773	160.168	1.03748	0.301077	HIVStatus	LM	FALSE	0.517954	NS	1.06089	1670	HMDB0000294	C00086	1176	Pos Early	Urea cycle; Arginine and Proline Metabolism	Amino Acid
uridine 5'-monophosphate (UMP)	WLWH - WWoH	-0.185251	0.179935	163.72	-1.02954	0.304744	HIVStatus	LM	FALSE	0.523154	NS	0.830896	2856	HMDB0000288	C00105	6030	Neg	Pyrimidine Metabolism, Uracil containing	Nucleotide
X-25279	WLWH - WWoH	0.0258716	0.0251502	124.301	1.02868	0.305626	HIVStatus	LM	FALSE	0.523562	NS	1.02621	62521				Neg
cis-3,4-methyleneheptanoate	WLWH - WWoH	-0.106833	0.104932	159.637	-1.01812	0.310164	HIVStatus	LM	FALSE	0.530216	NS	0.898676	64390				Neg	Fatty Acid, Branched	Lipid
1-stearyl-2-linoleoyl-GPC (O-18:0/18:2)*	WLWH - WWoH	0.105524	0.10406	148.662	1.01406	0.3122	HIVStatus	LM	FALSE	0.531675	NS	1.11129	57721	HMDB13418		6443070	Pos Late	Plasmalogen	Lipid
3-(cystein-S-yl)acetaminophen*	WLWH - WWoH	0.136704	0.134958	142.177	1.01294	0.312811	HIVStatus	LM	FALSE	0.531675	NS	1.14649	34365	HMDB0240217		171264	Pos Early	Drug - Analgesics, Anesthetics	Xenobiotics
hypotaurine	WLWH - WWoH	0.141646	0.140114	167.892	1.01093	0.313504	HIVStatus	LM	FALSE	0.531675	NS	1.15217	590	HMDB0000965	C00519	107812	Pos Early	Methionine, Cysteine, SAM and Taurine Metabolism	Amino Acid
alpha-tocopherol	WLWH - WWoH	-0.0943581	0.0933362	148.94	-1.01095	0.313681	HIVStatus	LM	FALSE	0.531675	NS	0.909957	1561	HMDB0001893	C02477	86472	Pos Late	Tocopherol Metabolism	Cofactors and Vitamins
X-23644	WLWH - WWoH	0.200433	0.198482	142.337	1.00983	0.314291	HIVStatus	LM	FALSE	0.531675	NS	1.22193	49521				Pos Early
arabitol/xylitol	WLWH - WWoH	0.0402173	0.0401889	162.133	1.00071	0.31846	HIVStatus	LM	FALSE	0.537608	NS	1.04104	48885	HMDB0001851,HMDB0000568,HMDB0002917	C00379,C00542,C01904	941546912	Polar	Pentose Metabolism	Carbohydrate
N-acetylneuraminate	WLWH - WWoH	0.0510444	0.0511738	162.258	0.99747	0.320021	HIVStatus	LM	FALSE	0.538872	NS	1.05237	32377	HMDB0000230	C00270	439197	Polar	Aminosugar Metabolism	Carbohydrate
aspartate	WLWH - WWoH	-0.128929	0.129389	160.359	-0.996443	0.320536	HIVStatus	LM	FALSE	0.538872	NS	0.879036	443	HMDB0000191	C00049	5960	Pos Early	Alanine and Aspartate Metabolism	Amino Acid
1-palmityl-2-stearoyl-GPC (O-16:0/18:0)*	WLWH - WWoH	0.0348391	0.0350637	133.308	0.993595	0.32222	HIVStatus	LM	FALSE	0.540584	NS	1.03545	55040	HMDB0013405		11803170	Pos Late	Plasmalogen	Lipid
1-(1-enyl-stearoyl)-2-oleoyl-GPE (P-18:0/18:1)	WLWH - WWoH	-0.065785	0.0663474	146.762	-0.991523	0.323062	HIVStatus	LM	FALSE	0.540584	NS	0.936332	52614	HMDB0011375		42607457	Pos Late	Plasmalogen	Lipid
inositol 1-phosphate (I1P)	WLWH - WWoH	-0.120323	0.121501	156.953	-0.9903	0.323552	HIVStatus	LM	FALSE	0.540584	NS	0.886634	43849	HMDB0000213	C01177	440194	Polar	Inositol Metabolism	Lipid
cystine	WLWH - WWoH	0.0631282	0.0643472	146.828	0.981055	0.328179	HIVStatus	LM	FALSE	0.54719	NS	1.06516	56	HMDB0000192	C00491	67678	Pos Early	Methionine, Cysteine, SAM and Taurine Metabolism	Amino Acid
hydroxypalmitoyl sphingomyelin (d18:1/16:0(OH))**	WLWH - WWoH	0.127571	0.130315	162.569	0.978945	0.329062	HIVStatus	LM	FALSE	0.547537	NS	1.13607	62851				Pos Late	Sphingomyelins	Lipid
1-methylnicotinamide	WLWH - WWoH	0.119752	0.122578	155.116	0.976946	0.330117	HIVStatus	LM	FALSE	0.548169	NS	1.12722	27665	HMDB0000699	C02918	457	Pos Early	Nicotinate and Nicotinamide Metabolism	Cofactors and Vitamins
5alpha-pregnan-3beta,20alpha-diol disulfate	WLWH - WWoH	0.0274602	0.0281414	129.608	0.975793	0.330985	HIVStatus	LM	FALSE	0.548489	NS	1.02784	37198	HMDB0094650		118703093	Neg	Progestin Steroids	Lipid
myristoyl dihydrosphingomyelin (d18:0/14:0)*	WLWH - WWoH	-0.0831093	0.0857542	153.212	-0.969157	0.333994	HIVStatus	LM	FALSE	0.551463	NS	0.920251	57365	HMDB0012085		44260138	Pos Late	Dihydrosphingomyelins	Lipid
1-docosahexaenoyl-GPC (22:6)*	WLWH - WWoH	-0.0721403	0.0744403	142.301	-0.969104	0.334138	HIVStatus	LM	FALSE	0.551463	NS	0.9304	33822	HMDB0010404		10415542	Pos Late	Lysophospholipid	Lipid
4-ethylphenylsulfate	WLWH - WWoH	0.0579561	0.0599804	141.641	0.96625	0.335566	HIVStatus	LM	FALSE	0.552185	NS	1.05967	36099	HMDB0062551	C13637	20822574	Neg	Benzoate Metabolism	Xenobiotics
X-21607	WLWH - WWoH	-0.115708	0.119892	157.878	-0.965099	0.335971	HIVStatus	LM	FALSE	0.552185	NS	0.890736	46674				Neg
beta-citrylglutamate	WLWH - WWoH	0.110767	0.114932	160.588	0.96376	0.336615	HIVStatus	LM	FALSE	0.552185	NS	1.11713	54923		C20775	189741	Neg	Glutamate Metabolism	Amino Acid
X-21353	WLWH - WWoH	0.0981995	0.102329	158.38	0.959645	0.338697	HIVStatus	LM	FALSE	0.554479	NS	1.10318	46398				Neg
1-oleoyl-GPE (18:1)	WLWH - WWoH	-0.102951	0.107589	139.342	-0.956896	0.340277	HIVStatus	LM	FALSE	0.555945	NS	0.902171	35628	HMDB0011506		9547071	Pos Late	Lysophospholipid	Lipid
S-adenosylhomocysteine (SAH)	WLWH - WWoH	0.0736664	0.0774128	156.742	0.951606	0.342762	HIVStatus	LM	FALSE	0.558881	NS	1.07645	42382	HMDB0000939	C00021	439155	Neg	Methionine, Cysteine, SAM and Taurine Metabolism	Amino Acid
1-palmityl-2-arachidonoyl-GPC (O-16:0/20:4)*	WLWH - WWoH	0.112316	0.118497	155.551	0.947839	0.344681	HIVStatus	LM	FALSE	0.55985	NS	1.11887	52718	HMDB0007982		10747814	Pos Late	Plasmalogen	Lipid
1-(1-enyl-linoleoyl)-GPE (P-18:2)*	WLWH - WWoH	0.100894	0.106616	155.76	0.946326	0.345448	HIVStatus	LM	FALSE	0.55985	NS	1.10616	64898				Pos Late	Lysoplasmalogen	Lipid
X-25420	WLWH - WWoH	-0.116218	0.123038	150.198	-0.94457	0.346396	HIVStatus	LM	FALSE	0.55985	NS	0.890282	62717				Pos Early
creatine phosphate	WLWH - WWoH	0.173816	0.184088	165.404	0.944203	0.346443	HIVStatus	LM	FALSE	0.55985	NS	1.18984	33951	HMDB0001511	C02305	9548602587	Neg	Creatine Metabolism	Amino Acid
3-methyl catechol sulfate (1)	WLWH - WWoH	0.0530139	0.0563104	148.708	0.94146	0.347996	HIVStatus	LM	FALSE	0.55985	NS	1.05444	46165			118431379	Neg	Benzoate Metabolism	Xenobiotics
tartronate (hydroxymalonate)	WLWH - WWoH	0.0842817	0.0895796	162.696	0.940858	0.348172	HIVStatus	LM	FALSE	0.55985	NS	1.08794	20693	HMDB0035227	C02287	45	Neg	Food Component/Plant	Xenobiotics
X-11795	WLWH - WWoH	0.108279	0.115071	155.139	0.940971	0.348183	HIVStatus	LM	FALSE	0.55985	NS	1.11436	33140				Pos Early
1-(1-enyl-oleoyl)-2-docosahexaenoyl-GPE (P-18:1/22:6)*	WLWH - WWoH	-0.0884338	0.0942947	144.785	-0.937845	0.349886	HIVStatus	LM	FALSE	0.560817	NS	0.915364	55037	HMDB0011460		52925039	Pos Late	Plasmalogen	Lipid
3-hydroxydecanoylcarnitine	WLWH - WWoH	0.0383021	0.040928	149.957	0.93584	0.35086	HIVStatus	LM	FALSE	0.560817	NS	1.03905	63358	HMDB0061636		121454166	Pos Late	Fatty Acid Metabolism (Acyl Carnitine, Hydroxy)	Lipid
hexadecatrienoate (16:3n3)	WLWH - WWoH	-0.175026	0.187145	152.94	-0.935242	0.351138	HIVStatus	LM	FALSE	0.560817	NS	0.839435	57651			91820460	Neg	Long Chain Polyunsaturated Fatty Acid (n3 and n6)	Lipid
3-hydroxyoleate*	WLWH - WWoH	-0.100775	0.107846	153.624	-0.934434	0.351547	HIVStatus	LM	FALSE	0.560817	NS	0.904137	61843				Neg	Fatty Acid, Monohydroxy	Lipid
gentisate	WLWH - WWoH	0.0778138	0.0836077	148.318	0.930701	0.353521	HIVStatus	LM	FALSE	0.562172	NS	1.08092	18280	HMDB0000152	C00628	3469	Polar	Tyrosine Metabolism	Amino Acid
UDP-N-acetylglucosamine/galactosamine	WLWH - WWoH	-0.147581	0.158697	161.993	-0.92995	0.353781	HIVStatus	LM	FALSE	0.562172	NS	0.862793	46148	HMDB0000304,HMDB0000290	C00203,C00043	445761167	Neg	Nucleotide Sugar	Carbohydrate
1-palmitoyl-2-stearoyl-GPE (16:0/18:0)*	WLWH - WWoH	-0.108276	0.117753	156.002	-0.919519	0.359244	HIVStatus	LM	FALSE	0.568815	NS	0.89738	57388	HMDB08925		5326793	Pos Late	Phosphatidylethanolamine (PE)	Lipid
1-oleoyl-2-linoleoyl-GPC (18:1/18:2)*	WLWH - WWoH	-0.068075	0.0740211	136.913	-0.919671	0.359362	HIVStatus	LM	FALSE	0.568815	NS	0.93419	52453	HMDB0008105		24778939	Pos Late	Phosphatidylcholine (PC)	Lipid
4-methylguaiacol sulfate	WLWH - WWoH	0.0607274	0.0663325	149.657	0.9155	0.361402	HIVStatus	LM	FALSE	0.569902	NS	1.06261	48418				Neg	Benzoate Metabolism	Xenobiotics
X-12407	WLWH - WWoH	0.153223	0.167395	153.181	0.915338	0.361453	HIVStatus	LM	FALSE	0.569902	NS	1.16558	46615				Neg
malonylcarnitine	WLWH - WWoH	0.0977486	0.10718	168.144	0.912001	0.363074	HIVStatus	LM	FALSE	0.570067	NS	1.10269	37059	HMDB0002095		22833583	Pos Early	Fatty Acid Synthesis	Lipid
linoleoylcarnitine (C18:2)*	WLWH - WWoH	0.0533061	0.0584379	144.374	0.912184	0.363193	HIVStatus	LM	FALSE	0.570067	NS	1.05475	46223	HMDB0006469		6450015	Pos Late	Fatty Acid Metabolism (Acyl Carnitine, Polyunsaturated)	Lipid
taurine	WLWH - WWoH	0.0646078	0.0709252	164.855	0.910928	0.363663	HIVStatus	LM	FALSE	0.570067	NS	1.06674	2125	HMDB0000251	C00245	1123	Neg	Methionine, Cysteine, SAM and Taurine Metabolism	Amino Acid
glycerophosphoinositol*	WLWH - WWoH	0.0644067	0.0712254	172.562	0.904266	0.367115	HIVStatus	LM	FALSE	0.574369	NS	1.06653	47155			167572	Polar	Phospholipid Metabolism	Lipid
X-12261	WLWH - WWoH	0.0911983	0.101789	167.885	0.895957	0.371559	HIVStatus	LM	FALSE	0.580203	NS	1.09549	47657				Neg
X-18921	WLWH - WWoH	-0.0344042	0.0386751	150.653	-0.889571	0.375115	HIVStatus	LM	FALSE	0.584632	NS	0.966181	47671				Neg
X-17685	WLWH - WWoH	0.031469	0.0354617	143.54	0.887408	0.376344	HIVStatus	LM	FALSE	0.585423	NS	1.03197	48025				Neg
acetylcarnitine (C2)	WLWH - WWoH	0.0515807	0.0586755	157.558	0.879083	0.380695	HIVStatus	LM	FALSE	0.59106	NS	1.05293	32198	HMDB0000201	C02571	7045767	Pos Early	Fatty Acid Metabolism (Acyl Carnitine, Short Chain)	Lipid
2-hydroxydecanoate	WLWH - WWoH	-0.0813716	0.0928538	154.813	-0.876341	0.382202	HIVStatus	LM	FALSE	0.592268	NS	0.921851	42489	HMDB0094656		21488	Neg	Fatty Acid, Monohydroxy	Lipid
3-(N-acetyl-cystein-S-yl) acetaminophen	WLWH - WWoH	0.0217663	0.0250285	123.698	0.86966	0.386171	HIVStatus	LM	FALSE	0.595704	NS	1.022	45721			83967	Neg	Drug - Analgesics, Anesthetics	Xenobiotics
lanthionine	WLWH - WWoH	0.0644674	0.0741866	149.885	0.868989	0.386243	HIVStatus	LM	FALSE	0.595704	NS	1.06659	42002			98504	Pos Early	Methionine, Cysteine, SAM and Taurine Metabolism	Amino Acid
arachidate (20:0)	WLWH - WWoH	-0.0329175	0.0379068	145.116	-0.868379	0.386621	HIVStatus	LM	FALSE	0.595704	NS	0.967618	1118	HMDB0002212	C06425	10467	Neg	Long Chain Saturated Fatty Acid	Lipid
1-stearyl-2-oleoyl-GPE (O-18:0/18:1)*	WLWH - WWoH	-0.0990619	0.115443	158.619	-0.858106	0.392129	HIVStatus	LM	FALSE	0.603047	NS	0.905687	61514				Pos Late	Phosphatidylethanolamine (PE)	Lipid
3-carboxy-4-methyl-5-propyl-2-furanpropanoate (CMPF)	WLWH - WWoH	0.0927858	0.108482	161.021	0.855313	0.393649	HIVStatus	LM	FALSE	0.60424	NS	1.09723	31787	HMDB0061112		123979	Neg	Fatty Acid, Dicarboxylate	Lipid
1-(1-enyl-stearoyl)-2-linoleoyl-GPE (P-18:0/18:2)*	WLWH - WWoH	-0.0525509	0.0616947	144.679	-0.851789	0.395739	HIVStatus	LM	FALSE	0.606302	NS	0.948806	52748	HMDB0011376			Pos Late	Plasmalogen	Lipid
(16 or 17)-methylstearate (a19:0 or i19:0)	WLWH - WWoH	-0.0588622	0.0693304	151.196	-0.84901	0.397218	HIVStatus	LM	FALSE	0.606929	NS	0.942837	38296	HMDB0037397		3083779	Neg	Fatty Acid, Branched	Lipid
indolelactate	WLWH - WWoH	-0.0305145	0.0359624	136.103	-0.848512	0.397643	HIVStatus	LM	FALSE	0.606929	NS	0.969946	18349	HMDB0000671	C02043	92904	Neg	Tryptophan Metabolism	Amino Acid
behenoyl dihydrosphingomyelin (d18:0/22:0)*	WLWH - WWoH	0.0672942	0.0806802	152.483	0.834086	0.405537	HIVStatus	LM	FALSE	0.617817	NS	1.06961	57331	HMDB0012091		44260132	Pos Late	Dihydrosphingomyelins	Lipid
cys-gly, oxidized	WLWH - WWoH	-0.15761	0.190356	165.597	-0.827973	0.408878	HIVStatus	LM	FALSE	0.620321	NS	0.854183	18368			333293	Pos Early	Glutathione Metabolism	Amino Acid
2-oleoylglycerol (18:1)	WLWH - WWoH	-0.0816895	0.0986494	138.206	-0.82808	0.409053	HIVStatus	LM	FALSE	0.620321	NS	0.921558	21232	HMDB0011537		5319879	Neg	Monoacylglycerol	Lipid
xanthine	WLWH - WWoH	-0.125525	0.152101	150.677	-0.825274	0.410521	HIVStatus	LM	FALSE	0.620321	NS	0.882034	3147	HMDB0000292	C00385	1188	Pos Early	Purine Metabolism, (Hypo)Xanthine/Inosine containing	Nucleotide
2,8-quinolinediol sulfate	WLWH - WWoH	0.155481	0.188587	163.922	0.824453	0.41088	HIVStatus	LM	FALSE	0.620321	NS	1.16822	48691	HMDB0240658			Neg	Food Component/Plant	Xenobiotics
3-amino-2-piperidone	WLWH - WWoH	0.0535159	0.064924	160.511	0.824285	0.411001	HIVStatus	LM	FALSE	0.620321	NS	1.05497	62853	HMDB0000323		5200225	Pos Early	Urea cycle; Arginine and Proline Metabolism	Amino Acid
threonate	WLWH - WWoH	0.0511081	0.0621873	154.653	0.82184	0.412433	HIVStatus	LM	FALSE	0.621328	NS	1.05244	27738	HMDB0062620,HMDB0000943	C01620	1511525460407	Polar	Ascorbate and Aldarate Metabolism	Cofactors and Vitamins
1-(1-enyl-palmitoyl)-2-palmitoyl-GPC (P-16:0/16:0)*	WLWH - WWoH	-0.0740816	0.0906515	146.264	-0.817213	0.415136	HIVStatus	LM	FALSE	0.624026	NS	0.928596	52716	HMDB0011206		11146967	Pos Late	Plasmalogen	Lipid
16-hydroxypalmitate	WLWH - WWoH	0.0559531	0.0685642	149.23	0.81607	0.415761	HIVStatus	LM	FALSE	0.624026	NS	1.05755	39609	HMDB0006294	C18218	10466	Neg	Fatty Acid, Monohydroxy	Lipid
X-12740	WLWH - WWoH	0.0302207	0.037389	125.544	0.808277	0.42046	HIVStatus	LM	FALSE	0.629914	NS	1.03068	46627				Neg
erucate (22:1n9)	WLWH - WWoH	-0.0413186	0.0518097	144.705	-0.797507	0.426463	HIVStatus	LM	FALSE	0.637731	NS	0.959523	1552	HMDB0002068	C08316	82165281116	Neg	Long Chain Monounsaturated Fatty Acid	Lipid
X-11615	WLWH - WWoH	-0.0921762	0.115954	155.102	-0.79494	0.427863	HIVStatus	LM	FALSE	0.638649	NS	0.911944	32932				Neg
1-stearoyl-2-oleoyl-GPC (18:0/18:1)	WLWH - WWoH	0.0631476	0.0800804	149.881	0.788553	0.431619	HIVStatus	LM	FALSE	0.640435	NS	1.06518	52438	HMDB0008038		24778825	Pos Late	Phosphatidylcholine (PC)	Lipid
X-23639	WLWH - WWoH	-0.0873926	0.111074	157.642	-0.786794	0.432584	HIVStatus	LM	FALSE	0.640435	NS	0.916317	49515				Pos Early
allantoin	WLWH - WWoH	0.06456	0.0820861	159.11	0.786492	0.432749	HIVStatus	LM	FALSE	0.640435	NS	1.06669	1107	HMDB0000462	C02348,C01551,C02350	439714204439713	Polar	Purine Metabolism, (Hypo)Xanthine/Inosine containing	Nucleotide
X-25790	WLWH - WWoH	0.0927374	0.117935	149.73	0.786345	0.432908	HIVStatus	LM	FALSE	0.640435	NS	1.09717	63560				Pos Early
myo-inositol	WLWH - WWoH	-0.0232117	0.0295222	145.524	-0.786243	0.433003	HIVStatus	LM	FALSE	0.640435	NS	0.977056	1124	HMDB0000211	C00137	892	Polar	Inositol Metabolism	Lipid
2-methylbutyrylcarnitine (C5)	WLWH - WWoH	0.111873	0.145691	159.649	0.767882	0.443691	HIVStatus	LM	FALSE	0.65505	NS	1.11837	45095	HMDB0000378		6426901	Pos Early	Leucine, Isoleucine and Valine Metabolism	Amino Acid
beta-hydroxyisovaleroylcarnitine	WLWH - WWoH	-0.112843	0.148851	169.771	-0.758092	0.449447	HIVStatus	LM	FALSE	0.661412	NS	0.893291	35433				Pos Early	Leucine, Isoleucine and Valine Metabolism	Amino Acid
12,13-DiHOME	WLWH - WWoH	0.0786948	0.103813	148.225	0.758041	0.44963	HIVStatus	LM	FALSE	0.661412	NS	1.08187	38395	HMDB0004705	C14829	10236635	Neg	Fatty Acid, Dihydroxy	Lipid
oleoyl-oleoyl-glycerol (18:1/18:1) [2]*	WLWH - WWoH	-0.0755043	0.100968	142.95	-0.747804	0.455807	HIVStatus	LM	FALSE	0.669286	NS	0.927276	54946	HMDB0007218		9543716	Pos Late	Diacylglycerol	Lipid
1-margaroyl-GPE (17:0)*	WLWH - WWoH	0.0735993	0.0988217	151.394	0.744768	0.457567	HIVStatus	LM	FALSE	0.670657	NS	1.07638	37419	HMDB0061691		52925149	Neg	Lysophospholipid	Lipid
hexadecasphingosine (d16:1)*	WLWH - WWoH	0.0809567	0.109386	158.914	0.7401	0.460331	HIVStatus	LM	FALSE	0.673494	NS	1.08432	57428			14767871	Pos Late	Sphingosines	Lipid
1-stearoyl-2-linoleoyl-GPC (18:0/18:2)*	WLWH - WWoH	-0.0564894	0.0768521	144.295	-0.73504	0.463508	HIVStatus	LM	FALSE	0.676922	NS	0.945077	52452	HMDB0008039		6441487	Pos Late	Phosphatidylcholine (PC)	Lipid
eugenol sulfate	WLWH - WWoH	0.0131322	0.0178993	133.31	0.733671	0.464437	HIVStatus	LM	FALSE	0.677061	NS	1.01322	48715	HMDB0135245		180632	Neg	Food Component/Plant	Xenobiotics
2-heptadecenoylglycerol (17:1)*	WLWH - WWoH	-0.0890183	0.121881	152.49	-0.730373	0.466283	HIVStatus	LM	FALSE	0.678534	NS	0.914829	62448				Neg	Monoacylglycerol	Lipid
gamma-glutamylvaline	WLWH - WWoH	0.0590946	0.0818053	159.803	0.722381	0.471116	HIVStatus	LM	FALSE	0.684341	NS	1.06088	43829	HMDB0011172		7015683	Pos Early	Gamma-glutamyl Amino Acid	Peptide
1-palmitoyl-2-oleoyl-GPC (16:0/18:1)	WLWH - WWoH	-0.0524423	0.0727652	141.608	-0.720706	0.472278	HIVStatus	LM	FALSE	0.684804	NS	0.948909	52461	HMDB0007972	C13875	6436017	Pos Late	Phosphatidylcholine (PC)	Lipid
methyl-4-hydroxybenzoate	WLWH - WWoH	0.0379453	0.052997	138.622	0.71599	0.475202	HIVStatus	LM	FALSE	0.685643	NS	1.03867	34386	HMDB0032572	D01400	7456	Neg	Benzoate Metabolism	Xenobiotics
citrate	WLWH - WWoH	-0.04619	0.0645611	167.42	-0.715447	0.475329	HIVStatus	LM	FALSE	0.685643	NS	0.95486	1564	HMDB0000094	C00158	311	Neg	TCA Cycle	Energy
tangeritin	WLWH - WWoH	0.0192485	0.0270171	122.267	0.712457	0.477539	HIVStatus	LM	FALSE	0.685643	NS	1.01943	40675	HMDB0030539	C10190	68077	Pos Late	Food Component/Plant	Xenobiotics
4-acetylphenol sulfate	WLWH - WWoH	0.0310668	0.0436544	149.239	0.711655	0.47779	HIVStatus	LM	FALSE	0.685643	NS	1.03155	44620			4684006	Neg	Benzoate Metabolism	Xenobiotics
1-(1-enyl-palmitoyl)-2-arachidonoyl-GPC (P-16:0/20:4)*	WLWH - WWoH	0.0783105	0.110069	151.111	0.711466	0.477892	HIVStatus	LM	FALSE	0.685643	NS	1.08146	52689	HMDB0011220			Pos Late	Plasmalogen	Lipid
LAHSA (18:2/OH-18:0)*	WLWH - WWoH	0.124407	0.174898	160.544	0.711311	0.477924	HIVStatus	LM	FALSE	0.685643	NS	1.13248	57390				Pos Late	Fatty Acid Hydroxyl Fatty Acid	Lipid
5,6-dihydrouridine	WLWH - WWoH	0.087399	0.123322	160.108	0.708704	0.479539	HIVStatus	LM	FALSE	0.686747	NS	1.09133	61833	HMDB0000497		94312	Neg	Pyrimidine Metabolism, Uracil containing	Nucleotide
androstenediol (3beta,17beta) disulfate (1)	WLWH - WWoH	0.0544645	0.0773417	166.744	0.704207	0.482286	HIVStatus	LM	FALSE	0.689465	NS	1.05598	37202	HMDB0240313	C04295	87120982	Neg	Androgenic Steroids	Lipid
(R)-3-hydroxybutyrylcarnitine	WLWH - WWoH	0.131972	0.188205	167.606	0.701215	0.484141	HIVStatus	LM	FALSE	0.690901	NS	1.14108	43264	HMDB0013127		53481617	Pos Early	Fatty Acid Metabolism (Acyl Carnitine, Hydroxy)	Lipid
theanine	WLWH - WWoH	-0.140493	0.201649	152.211	-0.696724	0.487038	HIVStatus	LM	FALSE	0.692589	NS	0.868929	22206	HMDB0034365	C01047	439378	Pos Early	Food Component/Plant	Xenobiotics
X-12013	WLWH - WWoH	-0.184904	0.265943	171.785	-0.695276	0.487822	HIVStatus	LM	FALSE	0.692589	NS	0.831184	46611				Neg
paraxanthine	WLWH - WWoH	0.173016	0.249041	160.609	0.694728	0.488229	HIVStatus	LM	FALSE	0.692589	NS	1.18888	18254	HMDB0001860	C13747	4687	Pos Early	Xanthine Metabolism	Xenobiotics
X-24633	WLWH - WWoH	-0.0999581	0.144065	157.972	-0.69384	0.488801	HIVStatus	LM	FALSE	0.692589	NS	0.904875	53060				Neg
AICA ribonucleotide	WLWH - WWoH	0.120522	0.174034	163.892	0.692523	0.489589	HIVStatus	LM	FALSE	0.692589	NS	1.12809	38325	HMDB0001517	C04677	65110	Neg	Purine Metabolism, (Hypo)Xanthine/Inosine containing	Nucleotide
2-oxoarginine*	WLWH - WWoH	0.0948414	0.138868	163.359	0.682963	0.495598	HIVStatus	LM	FALSE	0.699306	NS	1.09948	55072	HMDB0004225	C03771	558	Pos Early	Urea cycle; Arginine and Proline Metabolism	Amino Acid
glycerate	WLWH - WWoH	-0.0368237	0.0539717	158.495	-0.682278	0.496059	HIVStatus	LM	FALSE	0.699306	NS	0.963846	1572	HMDB0000139,HMDB0006372	C00258	439194752	Polar	Glycolysis, Gluconeogenesis, and Pyruvate Metabolism	Carbohydrate
pyridoxate	WLWH - WWoH	0.0403846	0.0594691	146.406	0.679086	0.498155	HIVStatus	LM	FALSE	0.701044	NS	1.04121	31555	HMDB0000017	C00847	6723	Neg	Vitamin B6 Metabolism	Cofactors and Vitamins
glucuronate	WLWH - WWoH	-0.0466557	0.0690619	164.048	-0.675564	0.500269	HIVStatus	LM	FALSE	0.7028	NS	0.954416	15443	HMDB0000127	C16245	4.41478e+29	Polar	Aminosugar Metabolism	Carbohydrate
3beta-hydroxy-5-cholestenoate	WLWH - WWoH	0.00875913	0.0130118	147.575	0.673167	0.501894	HIVStatus	LM	FALSE	0.703865	NS	1.0088	54805	HMDB0012453	C17333	165511	Neg	Sterol	Lipid
X-15728	WLWH - WWoH	-0.0421987	0.0629773	151.954	-0.670063	0.503835	HIVStatus	LM	FALSE	0.705369	NS	0.958679	46666				Neg
sedoheptulose-7-phosphate	WLWH - WWoH	-0.102886	0.154128	161.446	-0.667535	0.505384	HIVStatus	LM	FALSE	0.706294	NS	0.90223	35649	HMDB0001068	C05382	616	Polar	Pentose Phosphate Pathway	Carbohydrate
1-palmitoyl-GPE (16:0)	WLWH - WWoH	-0.0585324	0.087837	144.186	-0.666376	0.506236	HIVStatus	LM	FALSE	0.706294	NS	0.943148	35631	HMDB0011503		9547069	Pos Late	Lysophospholipid	Lipid
methyl glucopyranoside (alpha + beta)	WLWH - WWoH	0.00307806	0.00462898	122.267	0.664954	0.507333	HIVStatus	LM	FALSE	0.706611	NS	1.00308	46144	HMDB0029965		4.45238e+16	Neg	Food Component/Plant	Xenobiotics
guanidinoacetate	WLWH - WWoH	0.0684013	0.104127	155.045	0.656902	0.512218	HIVStatus	LM	FALSE	0.712193	NS	1.07079	43802	HMDB0000128	C00581	763	Pos Early	Creatine Metabolism	Amino Acid
4-methylcatechol sulfate	WLWH - WWoH	-0.0896556	0.137404	157.209	-0.652495	0.515035	HIVStatus	LM	FALSE	0.714886	NS	0.914246	46146	HMDB0240459		54104170	Neg	Benzoate Metabolism	Xenobiotics
fructose	WLWH - WWoH	-0.0275396	0.0425047	150.046	-0.647919	0.518028	HIVStatus	LM	FALSE	0.717813	NS	0.972836	577	HMDB0000660	C00095	2723872	Polar	Fructose, Mannose and Galactose Metabolism	Carbohydrate
N,N,N-trimethyl-alanylproline betaine (TMAP)	WLWH - WWoH	0.11162	0.172801	157.912	0.645944	0.519253	HIVStatus	LM	FALSE	0.718249	NS	1.11809	62947	HMDB0240365			Pos Early	Urea cycle; Arginine and Proline Metabolism	Amino Acid
X-23654	WLWH - WWoH	0.0736093	0.11443	160.753	0.643268	0.520967	HIVStatus	LM	FALSE	0.718249	NS	1.07639	49531				Pos Early
octanoylcarnitine (C8)	WLWH - WWoH	0.0364642	0.0566882	158.642	0.643242	0.520996	HIVStatus	LM	FALSE	0.718249	NS	1.03714	33936	HMDB0000791	C02838	12370111953814	Pos Late	Fatty Acid Metabolism (Acyl Carnitine, Medium Chain)	Lipid
1-palmityl-2-palmitoyl-GPC (O-16:0/16:0)*	WLWH - WWoH	-0.0680648	0.107327	151.103	-0.634179	0.526923	HIVStatus	LM	FALSE	0.724335	NS	0.9342	57332			145911	Pos Late	Plasmalogen	Lipid
X-11852	WLWH - WWoH	0.0166989	0.0264061	145.655	0.632387	0.528126	HIVStatus	LM	FALSE	0.724335	NS	1.01684	46521				Neg
X-17960	WLWH - WWoH	-0.0151323	0.0239768	149.035	-0.631122	0.528928	HIVStatus	LM	FALSE	0.724335	NS	0.984982	47320				Neg
lactosialyltetraose b	WLWH - WWoH	-0.0962296	0.152528	165.216	-0.630898	0.528979	HIVStatus	LM	FALSE	0.724335	NS	0.908255	63742	HMDB0006600		53477864	Polar	Disaccharides and Oligosaccharides	Carbohydrate
sphinganine	WLWH - WWoH	0.0431207	0.0685208	143.682	0.629308	0.530147	HIVStatus	LM	FALSE	0.724575	NS	1.04406	17769	HMDB0000269	C00836	3126	Pos Late	Sphingolipid Synthesis	Lipid
docosapentaenoate (n6 DPA; 22:5n6)	WLWH - WWoH	0.0898906	0.143146	157.307	0.627964	0.530938	HIVStatus	LM	FALSE	0.724575	NS	1.09405	37478	HMDB0001976	C16513	6441454	Neg	Long Chain Polyunsaturated Fatty Acid (n3 and n6)	Lipid
5-oxoproline	WLWH - WWoH	0.0613041	0.0979329	165.421	0.625981	0.53219	HIVStatus	LM	FALSE	0.725064	NS	1.06322	1494	HMDB0000267	C02237,C01879	4396857405	Polar	Glutathione Metabolism	Amino Acid
X-22776	WLWH - WWoH	-0.080529	0.134484	160.445	-0.598802	0.55015	HIVStatus	LM	FALSE	0.747446	NS	0.922628	48081				Neg
1-methyl-5-imidazolelactate	WLWH - WWoH	0.104527	0.174697	160.931	0.598333	0.550459	HIVStatus	LM	FALSE	0.747446	NS	1.11019	64596				Pos Early	Histidine Metabolism	Amino Acid
gamma-tocopherol/beta-tocopherol	WLWH - WWoH	0.0490114	0.0825236	149.528	0.593908	0.553471	HIVStatus	LM	FALSE	0.749468	NS	1.05023	52473	HMDB0006335,HMDB0001492	C14152,C02483		Pos Late	Tocopherol Metabolism	Cofactors and Vitamins
5-aminovalerate	WLWH - WWoH	0.0419105	0.0706974	143.587	0.592815	0.554237	HIVStatus	LM	FALSE	0.749468	NS	1.0428	18319	HMDB0003355	C00431	138	Pos Early	Lysine Metabolism	Amino Acid
3-hydroxydodecanedioate*	WLWH - WWoH	0.000295711	0.000499225	122.267	0.592339	0.554717	HIVStatus	LM	FALSE	0.749468	NS	1.0003	62915	HMDB0000413		16663321	Neg	Fatty Acid, Dicarboxylate	Lipid
trans-urocanate	WLWH - WWoH	0.0728933	0.124024	152.947	0.587734	0.557578	HIVStatus	LM	FALSE	0.751722	NS	1.07562	607	HMDB0000301	C00785	736715	Pos Early	Histidine Metabolism	Amino Acid
N6-methyladenosine	WLWH - WWoH	0.0655842	0.111793	164.629	0.586658	0.558237	HIVStatus	LM	FALSE	0.751722	NS	1.06778	37114	HMDB0004044		102175	Pos Early	Purine Metabolism, Adenine containing	Nucleotide
cotinine	WLWH - WWoH	0.0317652	0.0544744	163.377	0.583123	0.560615	HIVStatus	LM	FALSE	0.75242	NS	1.03228	553	HMDB0001046		408	Pos Early	Tobacco Metabolite	Xenobiotics
X-24811	WLWH - WWoH	0.0921217	0.158151	162.861	0.582491	0.561041	HIVStatus	LM	FALSE	0.75242	NS	1.0965	54839				Pos Early
adenosine 5'-monophosphate (AMP)	WLWH - WWoH	-0.0982883	0.169146	161.209	-0.581086	0.561994	HIVStatus	LM	FALSE	0.75242	NS	0.906388	32342	HMDB0000045	C00020	6083	Neg	Purine Metabolism, Adenine containing	Nucleotide
1-(1-enyl-stearoyl)-2-arachidonoyl-GPE (P-18:0/20:4)*	WLWH - WWoH	-0.0369128	0.0635864	146.124	-0.580514	0.562462	HIVStatus	LM	FALSE	0.75242	NS	0.96376	52475	HMDB0005779		9547058	Pos Late	Plasmalogen	Lipid
lactose	WLWH - WWoH	-0.00842395	0.014678	156.558	-0.573917	0.566848	HIVStatus	LM	FALSE	0.75704	NS	0.991611	567	HMDB0041627	C01970	6134	Polar	Disaccharides and Oligosaccharides	Carbohydrate
N,N-dimethyl-pro-pro	WLWH - WWoH	-0.0629771	0.110299	157.069	-0.57097	0.568836	HIVStatus	LM	FALSE	0.758448	NS	0.938965	64571				Pos Early	Modified Peptides	Peptide
glutamate	WLWH - WWoH	0.0272303	0.048763	156.813	0.558422	0.577353	HIVStatus	LM	FALSE	0.768542	NS	1.0276	57	HMDB0000148	C00025,C00217	33032	Pos Early	Glutamate Metabolism	Amino Acid
7alpha-hydroxy-3-oxo-4-cholestenoate (7-Hoca)	WLWH - WWoH	0.022035	0.0397169	143.571	0.554802	0.579893	HIVStatus	LM	FALSE	0.769879	NS	1.02228	36776	HMDB0012458	C17337	3081085	Neg	Sterol	Lipid
glycerophosphoserine*	WLWH - WWoH	0.0627625	0.1134	161.745	0.553459	0.580713	HIVStatus	LM	FALSE	0.769879	NS	1.06477	57404			3081457	Pos Early	Phospholipid Metabolism	Lipid
X-11843	WLWH - WWoH	-0.142045	0.257011	171.483	-0.552681	0.581202	HIVStatus	LM	FALSE	0.769879	NS	0.867582	46466				Neg
heptanoate (7:0)	WLWH - WWoH	-0.0612006	0.111189	165.557	-0.550418	0.582774	HIVStatus	LM	FALSE	0.770705	NS	0.940635	1644	HMDB0000666	C17714	8094	Neg	Medium Chain Fatty Acid	Lipid
1-stearoyl-2-oleoyl-GPE (18:0/18:1)	WLWH - WWoH	-0.0319415	0.0583148	144.125	-0.547742	0.584716	HIVStatus	LM	FALSE	0.772016	NS	0.968563	42448	HMDB0008993		9546742	Pos Late	Phosphatidylethanolamine (PE)	Lipid
myristoylcarnitine (C14)	WLWH - WWoH	0.0433436	0.0797417	145.021	0.54355	0.587586	HIVStatus	LM	FALSE	0.774545	NS	1.0443	33952	HMDB0005066		6426854	Pos Late	Fatty Acid Metabolism (Acyl Carnitine, Long Chain Saturated)	Lipid
phosphoenolpyruvate (PEP)	WLWH - WWoH	-0.0278773	0.0515741	143.055	-0.540528	0.589673	HIVStatus	LM	FALSE	0.776037	NS	0.972508	597	HMDB0000263	C00074	1005	Neg	Glycolysis, Gluconeogenesis, and Pyruvate Metabolism	Carbohydrate
glutamine conjugate of C9H16O2 (1)*	WLWH - WWoH	0.00032163	0.000597739	122.284	0.538077	0.591502	HIVStatus	LM	FALSE	0.777184	NS	1.00032	63659				Neg	Partially Characterized Molecules	Partially Characterized Molecules
X-17367	WLWH - WWoH	0.0834509	0.155597	146.54	0.536326	0.592547	HIVStatus	LM	FALSE	0.777299	NS	1.08703	40187				Pos Early
N-stearoyl-sphinganine (d18:0/18:0)*	WLWH - WWoH	0.0551099	0.103895	149.938	0.53044	0.596592	HIVStatus	LM	FALSE	0.781343	NS	1.05666	1759	HMDB0011761		5283573	Pos Late	Dihydroceramides	Lipid
threonine	WLWH - WWoH	-0.0361753	0.0688125	162.846	-0.525708	0.599806	HIVStatus	LM	FALSE	0.783182	NS	0.964471	1284	HMDB0000167	C00188	6288	Pos Early	Glycine, Serine and Threonine Metabolism	Amino Acid
indolepropionate	WLWH - WWoH	-0.00190973	0.0036315	122.267	-0.525878	0.599925	HIVStatus	LM	FALSE	0.783182	NS	0.998092	32405	HMDB0002302		3744	Pos Early	Tryptophan Metabolism	Amino Acid
phosphatidylcholine (18:0/20:2, 20:0/18:2)*	WLWH - WWoH	-0.0726195	0.138638	148.529	-0.523807	0.601194	HIVStatus	LM	FALSE	0.783578	NS	0.929955	53192	HMDB0008143,HMDB0008045			Pos Late	Phosphatidylcholine (PC)	Lipid
carotene diol (1)	WLWH - WWoH	-0.0616258	0.121452	149.521	-0.507407	0.612617	HIVStatus	LM	FALSE	0.797187	NS	0.940235	57635				Pos Late	Vitamin A Metabolism	Cofactors and Vitamins
1-stearoyl-GPI (18:0)	WLWH - WWoH	-0.0414643	0.0830182	146.388	-0.49946	0.618205	HIVStatus	LM	FALSE	0.800502	NS	0.959384	19324	HMDB0240261		7158113542607490	Neg	Lysophospholipid	Lipid
carnosine	WLWH - WWoH	-0.0794586	0.159387	167.771	-0.498528	0.618765	HIVStatus	LM	FALSE	0.800502	NS	0.923616	1768	HMDB0000033	C00386	439224	Pos Early	Histidine Metabolism	Amino Acid
2,6-dihydroxybenzoic acid	WLWH - WWoH	0.0479703	0.0962445	165.855	0.498421	0.618847	HIVStatus	LM	FALSE	0.800502	NS	1.04914	63042	HMDB0013676		9338	Polar	Drug - Topical Agents	Xenobiotics
1-palmitoyl-GPC (16:0)	WLWH - WWoH	-0.0442927	0.0889059	143.585	-0.498197	0.619107	HIVStatus	LM	FALSE	0.800502	NS	0.956674	33955	HMDB0010382	C04102	86554	Pos Late	Lysophospholipid	Lipid
X-15245	WLWH - WWoH	0.0132571	0.0267743	147.262	0.495142	0.621238	HIVStatus	LM	FALSE	0.80096	NS	1.01335	46661				Neg
xanthurenate	WLWH - WWoH	0.0527053	0.106515	154.001	0.494817	0.621434	HIVStatus	LM	FALSE	0.80096	NS	1.05412	15679	HMDB0000881	C02470	5699	Pos Early	Tryptophan Metabolism	Amino Acid
(14 or 15)-methylpalmitate (a17:0 or i17:0)	WLWH - WWoH	-0.0455061	0.0927685	152.293	-0.490534	0.624462	HIVStatus	LM	FALSE	0.803466	NS	0.955514	38768	HMDB0061859	C16995	818117903417	Neg	Fatty Acid, Branched	Lipid
S-adenosylmethionine (SAM)	WLWH - WWoH	0.0359006	0.0733755	151.26	0.489272	0.625358	HIVStatus	LM	FALSE	0.803466	NS	1.03655	15915	HMDB0001185	C00019	34755	Pos Early	Methionine, Cysteine, SAM and Taurine Metabolism	Amino Acid
4-ethylcatechol sulfate	WLWH - WWoH	0.0294865	0.0606122	162.891	0.486479	0.627282	HIVStatus	LM	FALSE	0.804665	NS	1.02993	63072				Neg	Benzoate Metabolism	Xenobiotics
p-cresol sulfate	WLWH - WWoH	0.0584883	0.120719	163.099	0.484497	0.628683	HIVStatus	LM	FALSE	0.80519	NS	1.06023	36103	HMDB0011635		4615423	Neg	Benzoate Metabolism	Xenobiotics
X-24729	WLWH - WWoH	-0.089411	0.186922	167.372	-0.478334	0.633037	HIVStatus	LM	FALSE	0.80949	NS	0.91447	53158				Pos Early
1-oleoyl-GPC (18:1)	WLWH - WWoH	-0.0553892	0.116502	142.26	-0.475433	0.635207	HIVStatus	LM	FALSE	0.810944	NS	0.946117	48258	HMDB0002815	C03916	16081932	Pos Late	Lysophospholipid	Lipid
palmitoylcarnitine (C16)	WLWH - WWoH	0.0450768	0.095092	148.614	0.474033	0.636172	HIVStatus	LM	FALSE	0.810944	NS	1.04611	44681	HMDB0000222	C02990	461	Pos Late	Fatty Acid Metabolism (Acyl Carnitine, Long Chain Saturated)	Lipid
cholesterol	WLWH - WWoH	-0.026439	0.0561485	141.153	-0.470876	0.638456	HIVStatus	LM	FALSE	0.812581	NS	0.973907	63	HMDB0000067	C00187	5.99764e+18	Pos Late	Sterol	Lipid
cyclo(his-pro)	WLWH - WWoH	0.0655574	0.139853	158.724	0.468759	0.639885	HIVStatus	LM	FALSE	0.813125	NS	1.06775	52353	HMDB0002053		44909465137	Pos Early	Dipeptide	Peptide
1-oleoyl-2-docosahexaenoyl-GPE (18:1/22:6)*	WLWH - WWoH	-0.0644242	0.138684	155.364	-0.464539	0.642912	HIVStatus	LM	FALSE	0.815695	NS	0.937607	53209	HMDB0009078		52922113	Pos Late	Phosphatidylethanolamine (PE)	Lipid
sphingomyelin (d18:0/20:0, d16:0/22:0)*	WLWH - WWoH	0.0346849	0.0748972	149.472	0.4631	0.643967	HIVStatus	LM	FALSE	0.815719	NS	1.03529	57476	HMDB0012090			Pos Late	Dihydrosphingomyelins	Lipid
glycodeoxycholate	WLWH - WWoH	-0.0146941	0.0318483	153.599	-0.461376	0.645181	HIVStatus	LM	FALSE	0.815719	NS	0.985413	18477	HMDB00631	C05464	3035026	Neg	Secondary Bile Acid Metabolism	Lipid
4-hydroxyphenylacetylglutamine	WLWH - WWoH	0.00250059	0.00542967	122.342	0.460541	0.645945	HIVStatus	LM	FALSE	0.815719	NS	1.0025	55017				Pos Early	Acetylated Peptides	Peptide
oleoylcarnitine (C18:1)	WLWH - WWoH	0.027613	0.0606456	146.183	0.455318	0.649556	HIVStatus	LM	FALSE	0.819005	NS	1.028	35160	HMDB0005065		6441392	Pos Late	Fatty Acid Metabolism (Acyl Carnitine, Monounsaturated)	Lipid
dehydroepiandrosterone sulfate (DHEA-S)	WLWH - WWoH	-0.0683004	0.150527	171.113	-0.453743	0.650589	HIVStatus	LM	FALSE	0.819036	NS	0.93398	32425	HMDB0001032	C04555	12594	Neg	Androgenic Steroids	Lipid
propyl 4-hydroxybenzoate sulfate	WLWH - WWoH	0.046936	0.104265	159.708	0.45016	0.653206	HIVStatus	LM	FALSE	0.821057	NS	1.04805	48460	HMDB0135261		131838881	Neg	Benzoate Metabolism	Xenobiotics
1-(1-enyl-stearoyl)-2-docosahexaenoyl-GPE (P-18:0/22:6)*	WLWH - WWoH	0.0433855	0.0979806	152.404	0.442797	0.658541	HIVStatus	LM	FALSE	0.826484	NS	1.04434	52476	HMDB0011394		42607458	Pos Late	Plasmalogen	Lipid
bilirubin (E,E)*	WLWH - WWoH	-0.0581874	0.132137	157.475	-0.440355	0.660284	HIVStatus	LM	FALSE	0.827393	NS	0.943473	32586	HMDB0240584		129320511	Pos Late	Hemoglobin and Porphyrin Metabolism	Cofactors and Vitamins
4-hydroxyglutamate	WLWH - WWoH	0.101956	0.233481	170.323	0.436677	0.662899	HIVStatus	LM	FALSE	0.829389	NS	1.10733	40499	HMDB0001344	C03079	439902	Pos Early	Glutamate Metabolism	Amino Acid
6-sialyl-N-acetyllactosamine	WLWH - WWoH	0.0857553	0.200207	166.014	0.428334	0.668963	HIVStatus	LM	FALSE	0.835024	NS	1.08954	40428	HMDB0006584		16212424	Pos Early	Aminosugar Metabolism	Carbohydrate
cytidine 5'-monophospho-N-acetylneuraminic acid	WLWH - WWoH	-0.0617921	0.144593	156.858	-0.427353	0.669708	HIVStatus	LM	FALSE	0.835024	NS	0.940078	36831	HMDB0001176	C00128	448209	Polar	Nucleotide Sugar	Carbohydrate
isobutyrylcarnitine (C4)	WLWH - WWoH	0.0539897	0.126653	157.243	0.42628	0.670487	HIVStatus	LM	FALSE	0.835024	NS	1.05547	33441	HMDB0000736		168379	Pos Early	Leucine, Isoleucine and Valine Metabolism	Amino Acid
1-(1-enyl-palmitoyl)-2-docosahexaenoyl-GPE (P-16:0/22:6)*	WLWH - WWoH	-0.0309747	0.0736588	146.174	-0.420516	0.674726	HIVStatus	LM	FALSE	0.839016	NS	0.9695	52672	HMDB0005780		5283497	Pos Late	Plasmalogen	Lipid
N-stearoyl-sphingosine (d18:1/18:0)*	WLWH - WWoH	-0.0672437	0.160865	160.596	-0.418014	0.676495	HIVStatus	LM	FALSE	0.83993	NS	0.934967	54979	HMDB0004950		5283565	Pos Late	Ceramides	Lipid
citrulline	WLWH - WWoH	-0.0267044	0.0645477	157.004	-0.413715	0.679647	HIVStatus	LM	FALSE	0.842555	NS	0.973649	2132	HMDB0000904	C00327	9750	Pos Early	Urea cycle; Arginine and Proline Metabolism	Amino Acid
X-19176	WLWH - WWoH	-0.0327115	0.0793587	157.999	-0.412198	0.680753	HIVStatus	LM	FALSE	0.842639	NS	0.967818	47554				Neg
guanidine	WLWH - WWoH	0.00148527	0.00363788	122.293	0.40828	0.683782	HIVStatus	LM	FALSE	0.8451	NS	1.00149	22287	HMDB0001842	C17349	3520	Pos Early	Polyamine Metabolism	Amino Acid
cysteine	WLWH - WWoH	0.0632877	0.157349	169.114	0.402214	0.688035	HIVStatus	LM	FALSE	0.849064	NS	1.06533	1868	HMDB0000574	C00097	5862	Pos Early	Methionine, Cysteine, SAM and Taurine Metabolism	Amino Acid
2-hydroxylaurate	WLWH - WWoH	-0.0399089	0.100539	154.423	-0.39695	0.691952	HIVStatus	LM	FALSE	0.851776	NS	0.960877	52916			97783	Neg	Fatty Acid, Monohydroxy	Lipid
X-21315	WLWH - WWoH	-0.00667663	0.0168821	145.77	-0.395486	0.693062	HIVStatus	LM	FALSE	0.851776	NS	0.993346	46359				Neg
4-methyl-2-oxopentanoate	WLWH - WWoH	0.0366144	0.0926938	156.107	0.395003	0.69338	HIVStatus	LM	FALSE	0.851776	NS	1.03729	22116	HMDB0000695	C00233	70	Neg	Leucine, Isoleucine and Valine Metabolism	Amino Acid
2-aminobutyrate	WLWH - WWoH	0.020245	0.05148	157.33	0.393259	0.69466	HIVStatus	LM	FALSE	0.852061	NS	1.02045	42374	HMDB0000452	C02356	80283	Pos Early	Glutathione Metabolism	Amino Acid
trans-3,4-methyleneheptanoate	WLWH - WWoH	-0.0430179	0.111104	157.88	-0.387186	0.69914	HIVStatus	LM	FALSE	0.856262	NS	0.957894	53026				Neg	Food Component/Plant	Xenobiotics
palmitoyl dihydrosphingomyelin (d18:0/16:0)*	WLWH - WWoH	0.0247777	0.0647033	147.671	0.382944	0.702312	HIVStatus	LM	FALSE	0.858852	NS	1.02509	52434	HMDB0010168		9939965	Pos Late	Dihydrosphingomyelins	Lipid
glucuronate 1-phosphate*	WLWH - WWoH	0.0547289	0.144973	160.312	0.377511	0.706293	HIVStatus	LM	FALSE	0.861724	NS	1.05625	52312	HMDB0003976	C05385	16126791	Neg	Nucleotide Sugar	Carbohydrate
X-25855	WLWH - WWoH	0.0239121	0.0634554	164.509	0.376833	0.706784	HIVStatus	LM	FALSE	0.861724	NS	1.0242	63721				Pos Early
X-12027	WLWH - WWoH	-0.0687605	0.185075	161.185	-0.371528	0.710733	HIVStatus	LM	FALSE	0.864179	NS	0.93355	47510				Neg
lacto-N-difucohexaose I	WLWH - WWoH	0.143082	0.385444	175.607	0.371214	0.710925	HIVStatus	LM	FALSE	0.864179	NS	1.15382	63743	HMDB0006580		3082109	Polar	Disaccharides and Oligosaccharides	Carbohydrate
X-11407	WLWH - WWoH	-0.0302153	0.0821383	142.017	-0.367858	0.713526	HIVStatus	LM	FALSE	0.865096	NS	0.970237	46596				Neg
thioproline	WLWH - WWoH	0.0132625	0.0360897	122.267	0.367486	0.713892	HIVStatus	LM	FALSE	0.865096	NS	1.01335	53231	HMDB0062164		93176	Pos Early	Chemical	Xenobiotics
(3'-5')-adenylyluridine	WLWH - WWoH	-0.0136934	0.0374091	142.286	-0.366044	0.714876	HIVStatus	LM	FALSE	0.865096	NS	0.9864	52740			145459093	Neg	Dinucleotide	Nucleotide
sebacate (C10-DC)	WLWH - WWoH	0.00928368	0.0255059	150.13	0.363982	0.716384	HIVStatus	LM	FALSE	0.86563	NS	1.00933	32398	HMDB0000792	C08277	5192	Neg	Fatty Acid, Dicarboxylate	Lipid
3-fucosyllactose	WLWH - WWoH	-0.107968	0.298858	175.582	-0.361269	0.718332	HIVStatus	LM	FALSE	0.866695	NS	0.897656	48147	HMDB0002094	G00313	161460	Polar	Disaccharides and Oligosaccharides	Carbohydrate
cytidine	WLWH - WWoH	0.025712	0.0716915	149.028	0.358649	0.720366	HIVStatus	LM	FALSE	0.867859	NS	1.02605	514	HMDB0000089	C00475	6175	Pos Early	Pyrimidine Metabolism, Cytidine containing	Nucleotide
tricosanoyl sphingomyelin (d18:1/23:0)*	WLWH - WWoH	-0.0233317	0.0655591	151.027	-0.355888	0.722421	HIVStatus	LM	FALSE	0.869046	NS	0.976938	52436	HMDB0012105			Pos Late	Sphingomyelins	Lipid
2'-deoxycytidine	WLWH - WWoH	-0.037881	0.10807	158.307	-0.350524	0.726411	HIVStatus	LM	FALSE	0.871408	NS	0.962828	15949	HMDB0000014	C00881	13711	Pos Early	Pyrimidine Metabolism, Cytidine containing	Nucleotide
1-stearoyl-2-oleoyl-GPS (18:0/18:1)	WLWH - WWoH	-0.0282497	0.0809298	144.339	-0.349064	0.72755	HIVStatus	LM	FALSE	0.871408	NS	0.972146	19265	HMDB0010163		9547087	Pos Late	Phosphatidylserine (PS)	Lipid
dihydroxyacetone phosphate (DHAP)	WLWH - WWoH	-0.0331098	0.0956845	147.161	-0.346031	0.729813	HIVStatus	LM	FALSE	0.871408	NS	0.967432	15522	HMDB0001473	C00111	668	Neg	Glycolysis, Gluconeogenesis, and Pyruvate Metabolism	Carbohydrate
valine	WLWH - WWoH	0.0173458	0.0502589	156.881	0.345128	0.73046	HIVStatus	LM	FALSE	0.871408	NS	1.0175	1649	HMDB0000883	C00183	6287	Pos Early	Leucine, Isoleucine and Valine Metabolism	Amino Acid
X-17325	WLWH - WWoH	0.0653113	0.189665	149.599	0.34435	0.731066	HIVStatus	LM	FALSE	0.871408	NS	1.06749	47815				Pos Early
N-lactoyl phenylalanine	WLWH - WWoH	0.00136504	0.00397215	122.295	0.343654	0.731697	HIVStatus	LM	FALSE	0.871408	NS	1.00137	64881				Neg	Lactoyl Amino Acid	Amino Acid
lactosialyltetraose a	WLWH - WWoH	0.0533481	0.15546	171.02	0.343163	0.731897	HIVStatus	LM	FALSE	0.871408	NS	1.0548	63741	HMDB0006589		53477859	Polar	Disaccharides and Oligosaccharides	Carbohydrate
lacto-N-fucopentaose I	WLWH - WWoH	-0.156862	0.467322	175.373	-0.335662	0.737527	HIVStatus	LM	FALSE	0.876826	NS	0.854822	48264	HMDB0006705		53477883	Polar	Disaccharides and Oligosaccharides	Carbohydrate
2-O-methylascorbic acid	WLWH - WWoH	0.0179481	0.0542143	155.906	0.331059	0.741044	HIVStatus	LM	FALSE	0.879384	NS	1.01811	63990	HMDB0240294		54726398	Polar	Ascorbate and Aldarate Metabolism	Cofactors and Vitamins
1-methyl-5-imidazoleacetate	WLWH - WWoH	0.0495586	0.151294	160.211	0.327566	0.743668	HIVStatus	LM	FALSE	0.879384	NS	1.05081	62946	HMDB04988		6451814	Pos Early	Histidine Metabolism	Amino Acid
glutamine conjugate of C6H10O2 (1)*	WLWH - WWoH	0.00328586	0.0101124	122.28	0.324935	0.745786	HIVStatus	LM	FALSE	0.879384	NS	1.00329	63657				Neg	Partially Characterized Molecules	Partially Characterized Molecules
X-20768	WLWH - WWoH	0.000343852	0.00105832	122.274	0.324905	0.745808	HIVStatus	LM	FALSE	0.879384	NS	1.00034	47178				Neg
palmitoyl sphingomyelin (d18:1/16:0)	WLWH - WWoH	-0.0194373	0.0598683	144.186	-0.324667	0.745904	HIVStatus	LM	FALSE	0.879384	NS	0.98075	37506	HMDB0010169		9939941	Pos Late	Sphingomyelins	Lipid
X-24717	WLWH - WWoH	-0.0969855	0.300417	169.979	-0.322837	0.747216	HIVStatus	LM	FALSE	0.879384	NS	0.907569	53145				Pos Early
vanilloylglycine	WLWH - WWoH	0.0154824	0.048458	157.657	0.319501	0.749769	HIVStatus	LM	FALSE	0.879384	NS	1.0156	63853	HMDB0060026		3083688	Neg	Food Component/Plant	Xenobiotics
1-palmitoyl-2-stearoyl-GPC (16:0/18:0)	WLWH - WWoH	-0.0229761	0.0719258	146.299	-0.319441	0.749848	HIVStatus	LM	FALSE	0.879384	NS	0.977286	52616	HMDB0007970	C03889	24778686	Pos Late	Phosphatidylcholine (PC)	Lipid
sphingomyelin (d18:2/16:0, d18:1/16:1)*	WLWH - WWoH	-0.0246696	0.0774968	149.242	-0.318331	0.750679	HIVStatus	LM	FALSE	0.879384	NS	0.975632	42459	HMDB0240638,HMDB0240613			Pos Late	Sphingomyelins	Lipid
galactonate	WLWH - WWoH	0.0165062	0.0520033	163.395	0.317406	0.751341	HIVStatus	LM	FALSE	0.879384	NS	1.01664	27719	HMDB0000565	C00880,C15930	12310779128869	Polar	Fructose, Mannose and Galactose Metabolism	Carbohydrate
isovalerylcarnitine (C5)	WLWH - WWoH	0.0398575	0.125946	161.946	0.316466	0.752056	HIVStatus	LM	FALSE	0.879384	NS	1.04066	34407	HMDB0000688	C20826	169235	Pos Early	Leucine, Isoleucine and Valine Metabolism	Amino Acid
ascorbate (vitamin C)	WLWH - WWoH	0.0796922	0.252565	147.881	0.315532	0.752803	HIVStatus	LM	FALSE	0.879384	NS	1.08295	32354	HMDB0000044	D00018,C00072	54670067	Pos Early	Ascorbate and Aldarate Metabolism	Cofactors and Vitamins
spermine	WLWH - WWoH	-0.0302321	0.0971385	157.514	-0.311226	0.75604	HIVStatus	LM	FALSE	0.879384	NS	0.97022	603	HMDB0001256	C00750	1103	Pos Early	Polyamine Metabolism	Amino Acid
N-acetylglucosamine/N-acetylgalactosamine	WLWH - WWoH	-0.0337147	0.10847	158.267	-0.310821	0.756346	HIVStatus	LM	FALSE	0.879384	NS	0.966847	46539	HMDB0000212,HMDB0000215	C01074	43917484265	Pos Early	Aminosugar Metabolism	Carbohydrate
1-palmityl-GPC (O-16:0)	WLWH - WWoH	-0.0114252	0.0367952	139.99	-0.310508	0.756637	HIVStatus	LM	FALSE	0.879384	NS	0.98864	20458			3983	Pos Late	Lysoplasmalogen	Lipid
gamma-glutamylthreonine	WLWH - WWoH	0.0449092	0.144896	160.813	0.309941	0.757007	HIVStatus	LM	FALSE	0.879384	NS	1.04593	33364	HMDB0029159		76078708	Pos Early	Gamma-glutamyl Amino Acid	Peptide
3-hydroxyoctanoylcarnitine (2)	WLWH - WWoH	-0.0134981	0.0438125	139.291	-0.308089	0.758475	HIVStatus	LM	FALSE	0.879831	NS	0.986593	64394				Pos Early	Fatty Acid Metabolism (Acyl Carnitine, Hydroxy)	Lipid
X-25853	WLWH - WWoH	0.0307101	0.103888	171.817	0.295608	0.767886	HIVStatus	LM	FALSE	0.889477	NS	1.03119	63719				Pos Early
5-(galactosylhydroxy)-lysine	WLWH - WWoH	0.025345	0.087349	163.175	0.290158	0.772064	HIVStatus	LM	FALSE	0.892813	NS	1.02567	43582			66995551	Pos Early	Lysine Metabolism	Amino Acid
N-palmitoyl-sphinganine (d18:0/16:0)	WLWH - WWoH	0.0265904	0.0921521	149.413	0.288549	0.773326	HIVStatus	LM	FALSE	0.892813	NS	1.02695	52604	HMDB11760		5283572	Pos Late	Dihydroceramides	Lipid
fumarate	WLWH - WWoH	-0.0204395	0.0710822	160.317	-0.287547	0.774065	HIVStatus	LM	FALSE	0.892813	NS	0.979768	1643	HMDB0000134	C00122	444972	Polar	TCA Cycle	Energy
arabonate/xylonate	WLWH - WWoH	0.0180865	0.0636671	157.69	0.28408	0.776722	HIVStatus	LM	FALSE	0.89455	NS	1.01825	48255	HMDB0000539	C00502,C05411	1220456602431	Polar	Pentose Metabolism	Carbohydrate
3-hydroxy-4-methylpyridine sulfate	WLWH - WWoH	0.0109823	0.0388398	141.83	0.282759	0.777774	HIVStatus	LM	FALSE	0.89455	NS	1.01104	63231				Neg	Chemical	Xenobiotics
cyclo(pro-val)	WLWH - WWoH	0.033323	0.119328	162.181	0.279255	0.780405	HIVStatus	LM	FALSE	0.895855	NS	1.03388	49795			98951	Pos Early	Dipeptide	Peptide
alpha-ketoglutarate	WLWH - WWoH	-0.0167077	0.0600284	161.701	-0.278329	0.781115	HIVStatus	LM	FALSE	0.895855	NS	0.983431	528	HMDB0000208	C00026	51	Polar	TCA Cycle	Energy
acesulfame	WLWH - WWoH	0.010405	0.037928	122.267	0.274337	0.784289	HIVStatus	LM	FALSE	0.898226	NS	1.01046	48569	HMDB0033585		36573	Polar	Food Component/Plant	Xenobiotics
adenosine 2'-monophosphate (2'-AMP)	WLWH - WWoH	-0.0158054	0.0583955	151.854	-0.270661	0.787019	HIVStatus	LM	FALSE	0.899804	NS	0.984319	36815	HMDB0011617	C00946	94136	Neg	Purine Metabolism, Adenine containing	Nucleotide
2-linoleoyl-GPE (18:2)*	WLWH - WWoH	-0.0386633	0.143451	156.524	-0.269523	0.787882	HIVStatus	LM	FALSE	0.899804	NS	0.962075	34666	HMDB11477			Pos Late	Lysophospholipid	Lipid
sphingosine	WLWH - WWoH	0.0162824	0.061061	139.913	0.266657	0.790126	HIVStatus	LM	FALSE	0.899968	NS	1.01642	17747	HMDB0000252	C00319	5280335	Pos Late	Sphingosines	Lipid
2-linoleoyl-GPC (18:2)*	WLWH - WWoH	0.0350849	0.131667	151.092	0.266467	0.790243	HIVStatus	LM	FALSE	0.899968	NS	1.03571	35257	HMDB0061700		71768169	Pos Late	Lysophospholipid	Lipid
2-oleoyl-GPE (18:1)*	WLWH - WWoH	-0.0258393	0.0990088	145.792	-0.26098	0.794476	HIVStatus	LM	FALSE	0.902585	NS	0.974492	45455	HMDB11476			Neg	Lysophospholipid	Lipid
3-methyl-2-oxobutyrate	WLWH - WWoH	-0.0172963	0.0663796	159.221	-0.260566	0.794764	HIVStatus	LM	FALSE	0.902585	NS	0.982852	44526	HMDB0000019	C00141	49	Polar	Leucine, Isoleucine and Valine Metabolism	Amino Acid
arginine	WLWH - WWoH	0.0168627	0.065482	161.456	0.257517	0.797108	HIVStatus	LM	FALSE	0.903733	NS	1.01701	1638	HMDB0000517	C00062	6322	Pos Early	Urea cycle; Arginine and Proline Metabolism	Amino Acid
alpha-tocotrienol	WLWH - WWoH	0.0357017	0.139395	150.049	0.256119	0.798209	HIVStatus	LM	FALSE	0.903733	NS	1.03635	37502	HMDB0006327	C14153	5282347	Pos Late	Tocopherol Metabolism	Cofactors and Vitamins
hippurate	WLWH - WWoH	-0.0206018	0.0808074	148.699	-0.25495	0.799114	HIVStatus	LM	FALSE	0.903733	NS	0.979609	15753	HMDB0000714	C01586	464	Neg	Benzoate Metabolism	Xenobiotics
erythritol	WLWH - WWoH	-0.0214583	0.0848184	171.301	-0.252991	0.800579	HIVStatus	LM	FALSE	0.904131	NS	0.97877	20699	HMDB0002994	C00503	222285	Polar	Food Component/Plant	Xenobiotics
gluconate	WLWH - WWoH	-0.012824	0.0513221	162.554	-0.249873	0.803001	HIVStatus	LM	FALSE	0.904363	NS	0.987258	587	HMDB0000625	C00257	106903085666	Polar	Food Component/Plant	Xenobiotics
pantothenate	WLWH - WWoH	0.012664	0.050961	153.127	0.248503	0.804078	HIVStatus	LM	FALSE	0.904363	NS	1.01274	1508	HMDB0000210	C00864	6613	Neg	Pantothenate and CoA Metabolism	Cofactors and Vitamins
palmitoyl-myristoyl-glycerol (16:0/14:0) [1]*	WLWH - WWoH	-0.045606	0.183984	161.389	-0.247881	0.804542	HIVStatus	LM	FALSE	0.904363	NS	0.955418	61709	HMDB0007011		13734178	Pos Late	Diacylglycerol	Lipid
acisoga	WLWH - WWoH	0.019823	0.0802626	161.729	0.246977	0.805239	HIVStatus	LM	FALSE	0.904363	NS	1.02002	43258	HMDB0061384		129397	Pos Early	Polyamine Metabolism	Amino Acid
sedoheptulose	WLWH - WWoH	0.019488	0.0805557	165.935	0.24192	0.809141	HIVStatus	LM	FALSE	0.906478	NS	1.01968	53237	HMDB0003219	C02076	5459879	Polar	Pentose Metabolism	Carbohydrate
4-allylcatechol sulfate	WLWH - WWoH	0.0172663	0.0714501	160.971	0.241655	0.809355	HIVStatus	LM	FALSE	0.906478	NS	1.01742	63597				Neg	Benzoate Metabolism	Xenobiotics
1-stearoyl-2-oleoyl-GPI (18:0/18:1)*	WLWH - WWoH	0.0183102	0.0770905	152.493	0.237516	0.812575	HIVStatus	LM	FALSE	0.908831	NS	1.01848	52726	HMDB0240667			Polar	Phosphatidylinositol (PI)	Lipid
1-ribosyl-imidazoleacetate*	WLWH - WWoH	0.0326073	0.139206	164.009	0.234238	0.815092	HIVStatus	LM	FALSE	0.909532	NS	1.03314	61868	HMDB0002331	C05131	440569	Pos Early	Histidine Metabolism	Amino Acid
1-stearoyl-2-docosapentaenoyl-GPC (18:0/22:5n6)*	WLWH - WWoH	-0.0184977	0.0791394	151.391	-0.233736	0.815506	HIVStatus	LM	FALSE	0.909532	NS	0.981672	52700	HMDB0008055		24778871	Pos Late	Phosphatidylcholine (PC)	Lipid
delta-tocopherol	WLWH - WWoH	-0.0311897	0.134732	150.195	-0.231495	0.817245	HIVStatus	LM	FALSE	0.909532	NS	0.969292	33418	HMDB0002902	C14151	92094	Pos Late	Tocopherol Metabolism	Cofactors and Vitamins
catechol sulfate	WLWH - WWoH	0.0183219	0.0795002	148.785	0.230464	0.818048	HIVStatus	LM	FALSE	0.909532	NS	1.01849	35320	HMDB0059724		3083879	Neg	Benzoate Metabolism	Xenobiotics
N6-succinyladenosine	WLWH - WWoH	0.0217071	0.0945956	155.865	0.229473	0.818802	HIVStatus	LM	FALSE	0.909532	NS	1.02194	48130	HMDB0000912		165243	Pos Early	Purine Metabolism, Adenine containing	Nucleotide
2'-fucosyllactose	WLWH - WWoH	-0.136579	0.604206	175.648	-0.226047	0.821427	HIVStatus	LM	FALSE	0.910302	NS	0.872337	48146	HMDB0002098		170484	Polar	Disaccharides and Oligosaccharides	Carbohydrate
lacto-N-fucopentaose V	WLWH - WWoH	-0.0628394	0.27848	173.257	-0.225651	0.821738	HIVStatus	LM	FALSE	0.910302	NS	0.939094	53245	HMDB0006706	G00899,G02016	53477884	Polar	Disaccharides and Oligosaccharides	Carbohydrate
(3'-5')-guanylylcytidine	WLWH - WWoH	0.0199	0.0896714	158.661	0.221922	0.82466	HIVStatus	LM	FALSE	0.912295	NS	1.0201	52746			145459099	Neg	Dinucleotide	Nucleotide
mannose 6-phosphate	WLWH - WWoH	0.0303921	0.138351	163.968	0.219675	0.826398	HIVStatus	LM	FALSE	0.912973	NS	1.03086	1469	HMDB0001078	C00275	439198	Polar	Fructose, Mannose and Galactose Metabolism	Carbohydrate
X-24705	WLWH - WWoH	-0.0177241	0.0819432	158.369	-0.216297	0.829034	HIVStatus	LM	FALSE	0.914641	NS	0.982432	53133				Neg
diacylglycerol (12:0/18:1, 14:0/16:1, 16:0/14:1) [2]*	WLWH - WWoH	-0.0230574	0.108577	141.272	-0.21236	0.832133	HIVStatus	LM	FALSE	0.916814	NS	0.977206	55001	HMDB0007012,HMDB0007096		5347802553477950	Pos Late	Diacylglycerol	Lipid
adenosine	WLWH - WWoH	0.0207764	0.0991997	149.055	0.20944	0.834391	HIVStatus	LM	FALSE	0.918056	NS	1.02099	555	HMDB0000050	C00212	60961	Pos Early	Purine Metabolism, Adenine containing	Nucleotide
1-stearoyl-2-arachidonoyl-GPI (18:0/20:4)	WLWH - WWoH	0.0165207	0.0814342	152.495	0.202871	0.839506	HIVStatus	LM	FALSE	0.922434	NS	1.01666	52449	HMDB0009815			Polar	Phosphatidylinositol (PI)	Lipid
1-stearoyl-2-adrenoyl-GPC (18:0/22:4)*	WLWH - WWoH	-0.0194116	0.0993571	154.321	-0.195372	0.845359	HIVStatus	LM	FALSE	0.923888	NS	0.980776	55061	HMDB0008054		24778868	Pos Late	Phosphatidylcholine (PC)	Lipid
C-glycosyltryptophan	WLWH - WWoH	0.0297085	0.15285	169.355	0.194364	0.846124	HIVStatus	LM	FALSE	0.923888	NS	1.03015	48782	HMDB0240296		10981970	Pos Early	Tryptophan Metabolism	Amino Acid
1-eicosenoyl-GPE (20:1)*	WLWH - WWoH	0.024066	0.123868	161.345	0.194287	0.846196	HIVStatus	LM	FALSE	0.923888	NS	1.02436	62352	HMDB0011518		52925139	Neg	Lysophospholipid	Lipid
umbelliferone sulfate	WLWH - WWoH	0.0100355	0.0517188	151.084	0.194039	0.846406	HIVStatus	LM	FALSE	0.923888	NS	1.01009	48674	HMDB0240565		129659	Neg	Food Component/Plant	Xenobiotics
1,3-dimethylurate	WLWH - WWoH	0.0126067	0.0650141	146.321	0.193907	0.846518	HIVStatus	LM	FALSE	0.923888	NS	1.01269	32391	HMDB0001857		70346	Neg	Xanthine Metabolism	Xenobiotics
diacetylspermidine*	WLWH - WWoH	0.0178279	0.0943899	153.477	0.188875	0.85044	HIVStatus	LM	FALSE	0.926883	NS	1.01799	62105	HMDB0002172	C03413	132680	Pos Early	Polyamine Metabolism	Amino Acid
1-(1-enyl-palmitoyl)-2-linoleoyl-GPC (P-16:0/18:2)*	WLWH - WWoH	-0.0146563	0.0789533	146.069	-0.185632	0.85299	HIVStatus	LM	FALSE	0.926883	NS	0.985451	52682	HMDB0011211		24779386	Pos Late	Plasmalogen	Lipid
stearoylcarnitine (C18)	WLWH - WWoH	-0.021213	0.115202	157.156	-0.184138	0.854143	HIVStatus	LM	FALSE	0.926883	NS	0.97901	34409	HMDB0000848		3006797	Pos Late	Fatty Acid Metabolism (Acyl Carnitine, Long Chain Saturated)	Lipid
X-25220	WLWH - WWoH	0.0230483	0.125453	139.55	0.18372	0.8545	HIVStatus	LM	FALSE	0.926883	NS	1.02332	62406				Pos Early
sphingomyelin (d18:0/18:0, d19:0/17:0)*	WLWH - WWoH	-0.0128799	0.0703427	147.161	-0.183103	0.85497	HIVStatus	LM	FALSE	0.926883	NS	0.987203	57473	HMDB0012087		44260130	Pos Late	Dihydrosphingomyelins	Lipid
daidzein sulfate (2)	WLWH - WWoH	-0.00268041	0.0153223	122.267	-0.174935	0.86142	HIVStatus	LM	FALSE	0.93263	NS	0.997323	48728			12114465	Neg	Food Component/Plant	Xenobiotics
X-24728	WLWH - WWoH	0.0225319	0.13312	163.821	0.16926	0.865801	HIVStatus	LM	FALSE	0.936126	NS	1.02279	53157				Pos Early
cinnamoylglycine	WLWH - WWoH	0.0331181	0.199287	169.663	0.166183	0.868211	HIVStatus	LM	FALSE	0.936616	NS	1.03367	38637	HMDB0011621		709625	Neg	Food Component/Plant	Xenobiotics
choline	WLWH - WWoH	0.00915734	0.0554757	165.498	0.165069	0.869091	HIVStatus	LM	FALSE	0.936616	NS	1.0092	15506	HMDB0000097	C00114	305	Pos Early	Phospholipid Metabolism	Lipid
fructosyllysine	WLWH - WWoH	0.0279355	0.170817	169.237	0.163541	0.870288	HIVStatus	LM	FALSE	0.936616	NS	1.02833	46227	HMDB0034879		9839580	Pos Early	Lysine Metabolism	Amino Acid
cytidine 5'-monophosphate (5'-CMP)	WLWH - WWoH	-0.0308249	0.189316	156.223	-0.162823	0.870868	HIVStatus	LM	FALSE	0.936616	NS	0.969645	2372	HMDB0000095	C00055	6131	Pos Early	Pyrimidine Metabolism, Cytidine containing	Nucleotide
palmitoleoylcarnitine (C16:1)*	WLWH - WWoH	-0.00872934	0.0541413	143.701	-0.161233	0.872137	HIVStatus	LM	FALSE	0.936739	NS	0.991309	53223	HMDB0013207		71464547	Pos Late	Fatty Acid Metabolism (Acyl Carnitine, Monounsaturated)	Lipid
homoarginine	WLWH - WWoH	0.0149564	0.095633	155.533	0.156394	0.875926	HIVStatus	LM	FALSE	0.938641	NS	1.01507	22137	HMDB0000670	C01924	9085	Pos Early	Urea cycle; Arginine and Proline Metabolism	Amino Acid
gulonate*	WLWH - WWoH	-0.0159781	0.102408	153.999	-0.156023	0.876219	HIVStatus	LM	FALSE	0.938641	NS	0.984149	46957	HMDB0003290	C00800	152304	Polar	Ascorbate and Aldarate Metabolism	Cofactors and Vitamins
N-palmitoyl-sphingadienine (d18:2/16:0)*	WLWH - WWoH	-0.013553	0.089697	147.46	-0.151098	0.880105	HIVStatus	LM	FALSE	0.941341	NS	0.986538	57416	HMDB0240686			Pos Late	Ceramides	Lipid
sulfate*	WLWH - WWoH	0.00946026	0.0632865	156.037	0.149483	0.881366	HIVStatus	LM	FALSE	0.941341	NS	1.00951	46960	HMDB01448	C00059	5152822	Neg	Chemical	Xenobiotics
orotidine	WLWH - WWoH	0.0163364	0.111181	161.527	0.146936	0.883366	HIVStatus	LM	FALSE	0.941341	NS	1.01647	35172	HMDB0000788		92751	Polar	Pyrimidine Metabolism, Orotate containing	Nucleotide
1-palmityl-2-linoleoyl-GPC (O-16:0/18:2)*	WLWH - WWoH	0.010661	0.0725495	145.86	0.146948	0.883376	HIVStatus	LM	FALSE	0.941341	NS	1.01072	53175	HMDB0011151		6443157	Pos Late	Plasmalogen	Lipid
X-23593	WLWH - WWoH	-0.0191011	0.13416	160.977	-0.142376	0.886961	HIVStatus	LM	FALSE	0.942894	NS	0.98108	49469				Pos Early
adenosine 3'-monophosphate (3'-AMP)	WLWH - WWoH	0.00991581	0.0697586	150.078	0.142145	0.887156	HIVStatus	LM	FALSE	0.942894	NS	1.00997	35142	HMDB0003540	C01267	41211	Neg	Purine Metabolism, Adenine containing	Nucleotide
ceramide (d18:1/20:0, d16:1/22:0, d20:1/18:0)*	WLWH - WWoH	0.0270964	0.197234	162.065	0.137382	0.890899	HIVStatus	LM	FALSE	0.945634	NS	1.02747	57440	HMDB0240684,HMDB0240682,HMDB0004951			Pos Late	Ceramides	Lipid
N-acetylglucosamine 6-phosphate	WLWH - WWoH	-0.0143197	0.105906	152.626	-0.135211	0.892624	HIVStatus	LM	FALSE	0.946228	NS	0.985782	15107	HMDB0002817	C00357	439219	Polar	Aminosugar Metabolism	Carbohydrate
dehydroascorbate	WLWH - WWoH	0.00815416	0.0616948	154.441	0.132169	0.895022	HIVStatus	LM	FALSE	0.946666	NS	1.00819	1659	HMDB0001264	C05422	440667	Polar	Ascorbate and Aldarate Metabolism	Cofactors and Vitamins
sphingomyelin (d18:1/25:0, d19:0/24:1, d20:1/23:0, d19:1/24:0)*	WLWH - WWoH	0.0198935	0.151022	158.063	0.131726	0.895368	HIVStatus	LM	FALSE	0.946666	NS	1.02009	57478	HMDB0240675,HMDB0240674,HMDB0240673,HMDB0240671			Pos Late	Sphingomyelins	Lipid
lignoceroyl sphingomyelin (d18:1/24:0)	WLWH - WWoH	-0.00770499	0.0620086	147.048	-0.124257	0.901282	HIVStatus	LM	FALSE	0.951362	NS	0.992325	57330	HMDB0011697			Pos Late	Sphingomyelins	Lipid
3-hydroxyoctanoylcarnitine (1)	WLWH - WWoH	-0.00614443	0.0498879	139.565	-0.123165	0.902154	HIVStatus	LM	FALSE	0.951362	NS	0.993874	64393				Pos Early	Fatty Acid Metabolism (Acyl Carnitine, Hydroxy)	Lipid
alanine	WLWH - WWoH	-0.00653571	0.0538302	155.638	-0.121414	0.90352	HIVStatus	LM	FALSE	0.951567	NS	0.993486	1126	HMDB0000161	C00041	5950	Pos Early	Alanine and Aspartate Metabolism	Amino Acid
3-hydroxyhippurate	WLWH - WWoH	-0.0158983	0.136414	150.642	-0.116544	0.907376	HIVStatus	LM	FALSE	0.954391	NS	0.984227	39600	HMDB0006116		450268	Neg	Benzoate Metabolism	Xenobiotics
ethylmalonate	WLWH - WWoH	0.00752454	0.0669237	162.079	0.112435	0.910618	HIVStatus	LM	FALSE	0.955396	NS	1.00755	15765	HMDB0000622		11756	Polar	Leucine, Isoleucine and Valine Metabolism	Amino Acid
1-stearoyl-2-docosapentaenoyl-GPC (18:0/22:5n3)*	WLWH - WWoH	-0.010885	0.0968756	152.553	-0.112361	0.910685	HIVStatus	LM	FALSE	0.955396	NS	0.989174	52699	HMDB0008056		24778873	Pos Late	Phosphatidylcholine (PC)	Lipid
glutamine conjugate of C7H12O2*	WLWH - WWoH	-0.000596407	0.00541532	136.06	-0.110133	0.912466	HIVStatus	LM	FALSE	0.956029	NS	0.999404	63658				Neg	Partially Characterized Molecules	Partially Characterized Molecules
glutamine	WLWH - WWoH	0.0136282	0.126904	155.5	0.107389	0.914619	HIVStatus	LM	FALSE	0.957049	NS	1.01372	53	HMDB0000641	C00064	5961	Pos Early	Glutamate Metabolism	Amino Acid
3-hydroxyhexanoylcarnitine (1)	WLWH - WWoH	0.0176953	0.178134	162.235	0.0993373	0.920993	HIVStatus	LM	FALSE	0.962479	NS	1.01785	62557				Pos Early	Fatty Acid Metabolism (Acyl Carnitine, Hydroxy)	Lipid
1-methylurate	WLWH - WWoH	0.0169541	0.181219	158.682	0.0935558	0.92558	HIVStatus	LM	FALSE	0.964966	NS	1.0171	34395	HMDB0003099	C16359	69726	Pos Early	Xanthine Metabolism	Xenobiotics
N-acetyl-glucosamine 1-phosphate	WLWH - WWoH	0.0178839	0.191592	156.556	0.0933441	0.92575	HIVStatus	LM	FALSE	0.964966	NS	1.01804	15741	HMDB0001367	C04256	440364	Polar	Aminosugar Metabolism	Carbohydrate
N-methylleucine	WLWH - WWoH	0.0119978	0.131359	136.816	0.091336	0.927359	HIVStatus	LM	FALSE	0.965405	NS	1.01207	35666			2777993	Pos Early	Leucine, Isoleucine and Valine Metabolism	Amino Acid
phenylpropionylglycine	WLWH - WWoH	-0.0103698	0.118696	167.743	-0.0873643	0.930486	HIVStatus	LM	FALSE	0.966226	NS	0.989684	35434	HMDB0000860		152323	Pos Early	Benzoate Metabolism	Xenobiotics
mannose	WLWH - WWoH	0.0045933	0.0526763	151.373	0.0871985	0.930629	HIVStatus	LM	FALSE	0.966226	NS	1.0046	48153	HMDB0000169	C00159,C02209,C00936	8.23084e+21	Polar	Fructose, Mannose and Galactose Metabolism	Carbohydrate
Lewis X trisaccharide	WLWH - WWoH	0.0127924	0.151709	168.161	0.0843219	0.932901	HIVStatus	LM	FALSE	0.966226	NS	1.01287	39368	HMDB0006568	G00243	11813424	Polar	Disaccharides and Oligosaccharides	Carbohydrate
histidine	WLWH - WWoH	0.00562537	0.0667163	161.328	0.0843178	0.932908	HIVStatus	LM	FALSE	0.966226	NS	1.00564	59	HMDB0000177	C00135	6274	Pos Early	Histidine Metabolism	Amino Acid
3-methyl-2-oxovalerate	WLWH - WWoH	-0.00540764	0.0665458	151.22	-0.081262	0.935341	HIVStatus	LM	FALSE	0.967512	NS	0.994607	15676	HMDB0000491	C03465,C06008,C00671	439286440877	Neg	Leucine, Isoleucine and Valine Metabolism	Amino Acid
cholesterol sulfate	WLWH - WWoH	-0.00727098	0.0914386	159.346	-0.0795176	0.936721	HIVStatus	LM	FALSE	0.967706	NS	0.992755	35324	HMDB00653,HMDB0000653	C18043	65076	Polar	Sterol	Lipid
1,7-dimethylurate	WLWH - WWoH	-0.0181182	0.253606	157.934	-0.0714426	0.943136	HIVStatus	LM	FALSE	0.970354	NS	0.982045	34400	HMDB0011103	C16356	91611	Neg	Xanthine Metabolism	Xenobiotics
lyxonate	WLWH - WWoH	-0.00475515	0.0676192	157.69	-0.0703224	0.944026	HIVStatus	LM	FALSE	0.970354	NS	0.995256	61858	HMDB0060255			Polar	Pentose Metabolism	Carbohydrate
chenodeoxycholate	WLWH - WWoH	0.00245442	0.0357377	134.024	0.0686787	0.945348	HIVStatus	LM	FALSE	0.970354	NS	1.00246	1563	HMDB0000518	C02528	10133	Neg	Primary Bile Acid Metabolism	Lipid
3-hydroxybutyrate (BHBA)	WLWH - WWoH	-0.00978261	0.144196	156.443	-0.0678427	0.945998	HIVStatus	LM	FALSE	0.970354	NS	0.990265	542	HMDB0000442,HMDB0000357,HMDB0000011	C03197,C01089	9431844192135	Polar	Ketone Bodies	Lipid
inosine	WLWH - WWoH	-0.00628193	0.0926601	149.671	-0.0677955	0.946039	HIVStatus	LM	FALSE	0.970354	NS	0.993738	1123	HMDB0000195	C00294	6021	Neg	Purine Metabolism, (Hypo)Xanthine/Inosine containing	Nucleotide
adenosine 3',5'-cyclic monophosphate (cAMP)	WLWH - WWoH	0.00759242	0.112861	151.794	0.067272	0.946454	HIVStatus	LM	FALSE	0.970354	NS	1.00762	2831	HMDB0000058	C00575	6076	Neg	Purine Metabolism, Adenine containing	Nucleotide
1-stearoyl-2-docosahexaenoyl-GPC (18:0/22:6)	WLWH - WWoH	-0.00607227	0.0975886	147.538	-0.0622231	0.950469	HIVStatus	LM	FALSE	0.973242	NS	0.993946	52611	HMDB0008057		24778876	Pos Late	Phosphatidylcholine (PC)	Lipid
quinate	WLWH - WWoH	0.00499942	0.0873587	141.32	0.0572286	0.954444	HIVStatus	LM	FALSE	0.975279	NS	1.00501	18335	HMDB0003072	C00296	6508	Polar	Food Component/Plant	Xenobiotics
S-methylcysteine sulfoxide	WLWH - WWoH	0.00842418	0.148581	152.521	0.0566974	0.95486	HIVStatus	LM	FALSE	0.975279	NS	1.00846	43378	HMDB0029432		82142	Pos Early	Methionine, Cysteine, SAM and Taurine Metabolism	Amino Acid
leucine	WLWH - WWoH	-0.00276231	0.0533722	156.228	-0.0517556	0.95879	HIVStatus	LM	FALSE	0.977496	NS	0.997242	60	HMDB0000687	C00123	6106	Pos Early	Leucine, Isoleucine and Valine Metabolism	Amino Acid
cysteinylglycine disulfide*	WLWH - WWoH	-0.00773417	0.15494	163.749	-0.0499172	0.960249	HIVStatus	LM	FALSE	0.977496	NS	0.992296	62103	HMDB0000709		22833544	Pos Early	Glutathione Metabolism	Amino Acid
1-(1-enyl-palmitoyl)-2-oleoyl-GPC (P-16:0/18:1)*	WLWH - WWoH	0.00463325	0.0937375	152.183	0.0494279	0.960643	HIVStatus	LM	FALSE	0.977496	NS	1.00464	52478	HMDB0007996		34779384	Pos Late	Plasmalogen	Lipid
5-HETE	WLWH - WWoH	-0.00192218	0.0442848	129.56	-0.0434049	0.965446	HIVStatus	LM	FALSE	0.981154	NS	0.99808	37372	HMDB0011134	C04805	5280733	Neg	Eicosanoid	Lipid
3-hydroxypyridine sulfate	WLWH - WWoH	-0.00752236	0.204358	162.082	-0.0368097	0.970682	HIVStatus	LM	FALSE	0.985242	NS	0.992506	48448				Neg	Chemical	Xenobiotics
dihydroorotate	WLWH - WWoH	0.00367139	0.13131	165.659	0.0279598	0.977728	HIVStatus	LM	FALSE	0.991155	NS	1.00368	601	HMDB03349	C00337	648	Polar	Pyrimidine Metabolism, Orotate containing	Nucleotide
carboxyethyl-GABA	WLWH - WWoH	0.00282776	0.11274	170.651	0.0250822	0.980019	HIVStatus	LM	FALSE	0.992238	NS	1.00283	40007	HMDB0002201		2572	Pos Early	Glutamate Metabolism	Amino Acid
hesperidin (hesperetin 7-rutinoside)	WLWH - WWoH	0.000249137	0.0107117	122.267	0.0232584	0.981482	HIVStatus	LM	FALSE	0.992482	NS	1.00025	21300	HMDB0003265	G00283,D01038	10621	Neg	Food Component/Plant	Xenobiotics
S-methylcysteine	WLWH - WWoH	-0.00225765	0.10719	150.7	-0.0210622	0.983224	HIVStatus	LM	FALSE	0.993007	NS	0.997745	39592	HMDB0002108		2.44177e+16	Pos Early	Methionine, Cysteine, SAM and Taurine Metabolism	Amino Acid
1-stearoyl-2-linoleoyl-GPI (18:0/18:2)	WLWH - WWoH	0.00109158	0.0609773	149.578	0.0179015	0.985741	HIVStatus	LM	FALSE	0.993835	NS	1.00109	52468	HMDB0009809			Polar	Phosphatidylinositol (PI)	Lipid
glutamine conjugate of C6H10O2 (2)*	WLWH - WWoH	-0.000231404	0.013934	129.803	-0.0166071	0.986776	HIVStatus	LM	FALSE	0.993835	NS	0.999769	63660				Neg	Partially Characterized Molecules	Partially Characterized Molecules
carotene diol (2)	WLWH - WWoH	0.00224015	0.14525	154.346	0.0154227	0.987715	HIVStatus	LM	FALSE	0.993835	NS	1.00224	57636				Pos Late	Vitamin A Metabolism	Cofactors and Vitamins
taurocholate	WLWH - WWoH	0.00029725	0.0289222	149.652	0.0102775	0.991814	HIVStatus	LM	FALSE	0.994372	NS	1.0003	18497	HMDB0000036	C05122	667546783527	Neg	Primary Bile Acid Metabolism	Lipid
1-palmityl-GPE (O-16:0)*	WLWH - WWoH	-0.000136084	0.0168025	137.924	-0.00809906	0.99355	HIVStatus	LM	FALSE	0.994372	NS	0.999864	55007				Pos Late	Lysoplasmalogen	Lipid
2-hydroxybutyrate/2-hydroxyisobutyrate	WLWH - WWoH	0.00048239	0.0614984	156.956	0.00784394	0.993751	HIVStatus	LM	FALSE	0.994372	NS	1.00048	52281	HMDB0000729,HMDB00008	C21297,C05984	4408644277439	Polar	Glutathione Metabolism	Amino Acid
O-sulfo-tyrosine	WLWH - WWoH	-0.000279412	0.039423	152.04	-0.00708753	0.994354	HIVStatus	LM	FALSE	0.994372	NS	0.999721	45413	HMDB0155722		514186	Neg	Chemical	Xenobiotics
lactodifucotetraose	WLWH - WWoH	-0.00377974	0.535061	175.558	-0.00706414	0.994372	HIVStatus	LM	FALSE	0.994372	NS	0.996227	63733		G00335	3082169	Polar	Disaccharides and Oligosaccharides	Carbohydrate
