# Supplementary material for: Altered milk tryptophan and tryptophan metabolites in women living with HIV
Source: Nat Commun. 2025 Oct 28;16:9437. doi: 10.1038/s41467-025-64566-w (PMC12568960; doi:10.1038/s41467-025-64566-w)
Supplement: Supplementary file 12 — Supplementary Data 9 [file 41467_2025_64566_MOESM12_ESM.xlsx]

## Sheet: emmeans, child survived, str
metabolite	contrast	Visit	estimate	SE	df	t.ratio	p.value	metadata_variable	model	weighted	padj	dir	exp_estimate	COMP_ID	HMDB	KEGG	PUBCHEM	PLATFORM	SUB.PATHWAY	SUPER.PATHWAY
X-12127	WLWH - WWoH	1 Mo	1.47535	0.24011	391.578	6.14447	1.97533e-09	HIVStatus	LM	FALSE	1.44357e-05	up	4.37255	47702				Pos Early
dimethylarginine (SDMA + ADMA)	WLWH - WWoH	4 Mo	0.539175	0.0911492	631.357	5.9153	5.43051e-09	HIVStatus	LM	FALSE	1.98431e-05	up	1.71459	36808	HMDB0003334,HMDB0001539	C21189,C03626	123831169148	Pos Early	Urea cycle; Arginine and Proline Metabolism	Amino Acid
X-12127	WLWH - WWoH	6 Mo	1.46731	0.260371	488.389	5.63547	2.95423e-08	HIVStatus	LM	FALSE	6.39841e-05	up	4.33757	47702				Pos Early
X-12127	WLWH - WWoH	4.5 Mo	1.55719	0.278563	577.91	5.59009	3.50214e-08	HIVStatus	LM	FALSE	6.39841e-05	up	4.74548	47702				Pos Early
N-acetylalanine	WLWH - WWoH	4 Mo	0.286539	0.0566662	624.703	5.05661	5.61555e-07	HIVStatus	LM	FALSE	0.000678498	up	1.33181	1585	HMDB0000766	C02847	88064	Polar	Alanine and Aspartate Metabolism	Amino Acid
tryptophan	WLWH - WWoH	1 Mo	-0.678127	0.13414	611.181	-5.05535	5.68486e-07	HIVStatus	LM	FALSE	0.000678498	down	0.507567	54	HMDB0000929	C00078	6305	Pos Early	Tryptophan Metabolism	Amino Acid
X-12127	WLWH - WWoH	12 Mo	1.3208	0.262009	496.337	5.04106	6.49902e-07	HIVStatus	LM	FALSE	0.000678498	up	3.74642	47702				Pos Early
X-12127	WLWH - WWoH	4 Mo	1.25425	0.251597	445.969	4.98515	8.87936e-07	HIVStatus	LM	FALSE	0.00081113	up	3.5052	47702				Pos Early
tryptophan	WLWH - WWoH	15 Mo	-0.893773	0.185181	857.132	-4.82647	1.64503e-06	HIVStatus	LM	FALSE	0.00133577	down	0.409109	54	HMDB0000929	C00078	6305	Pos Early	Tryptophan Metabolism	Amino Acid
tryptophan	WLWH - WWoH	4.5 Mo	-0.786076	0.164187	795.243	-4.78769	2.01186e-06	HIVStatus	LM	FALSE	0.00147027	down	0.455629	54	HMDB0000929	C00078	6305	Pos Early	Tryptophan Metabolism	Amino Acid
N6-carbamoylthreonyladenosine	WLWH - WWoH	4 Mo	0.287558	0.0609815	718.294	4.7155	2.89715e-06	HIVStatus	LM	FALSE	0.00192476	up	1.33317	35157	HMDB0041623		161466	Neg	Purine Metabolism, Adenine containing	Nucleotide
N-acetylserine	WLWH - WWoH	4 Mo	0.327447	0.0699156	392.656	4.68345	3.89276e-06	HIVStatus	LM	FALSE	0.00204255	up	1.38742	37076	HMDB0002931		65249	Polar	Glycine, Serine and Threonine Metabolism	Amino Acid
3-(3-amino-3-carboxypropyl)uridine*	WLWH - WWoH	4 Mo	0.381442	0.0822218	679.52	4.63919	4.197e-06	HIVStatus	LM	FALSE	0.00204255	up	1.4644	62924			171198	Neg	Pyrimidine Metabolism, Uracil containing	Nucleotide
dimethylarginine (SDMA + ADMA)	WLWH - WWoH	1 Mo	0.398046	0.0856922	566.132	4.64507	4.23153e-06	HIVStatus	LM	FALSE	0.00204255	up	1.48891	36808	HMDB0003334,HMDB0001539	C21189,C03626	123831169148	Pos Early	Urea cycle; Arginine and Proline Metabolism	Amino Acid
X-12127	WLWH - WWoH	9 Mo	1.24401	0.267748	524.669	4.64621	4.28063e-06	HIVStatus	LM	FALSE	0.00204255	up	3.46951	47702				Pos Early
tryptophan	WLWH - WWoH	12 Mo	-0.697912	0.151172	723.64	-4.61669	4.61319e-06	HIVStatus	LM	FALSE	0.00204255	down	0.497623	54	HMDB0000929	C00078	6305	Pos Early	Tryptophan Metabolism	Amino Acid
X-25422	WLWH - WWoH	4 Mo	0.836161	0.181145	624.112	4.61599	4.75143e-06	HIVStatus	LM	FALSE	0.00204255	up	2.30749	62719				Pos Early
nisinate (24:6n3)	WLWH - WWoH	15 Mo	-1.15135	0.252348	882.999	-4.56255	5.76813e-06	HIVStatus	LM	FALSE	0.00234186	down	0.31621	57810	HMDB0013025		11792612	Neg	Long Chain Polyunsaturated Fatty Acid (n3 and n6)	Lipid
N6,N6,N6-trimethyllysine	WLWH - WWoH	4 Mo	0.457145	0.104277	578.596	4.38397	1.38436e-05	HIVStatus	LM	FALSE	0.00532467	up	1.57956	1498	HMDB0001325	C03793	440120	Pos Early	Lysine Metabolism	Amino Acid
X-12100	WLWH - WWoH	9 Mo	0.773699	0.178418	697.487	4.33644	1.66163e-05	HIVStatus	LM	FALSE	0.00564932	up	2.16777	47687				Pos Early
N-acetylalanine	WLWH - WWoH	1 Mo	0.23143	0.0532979	559.267	4.34221	1.67483e-05	HIVStatus	LM	FALSE	0.00564932	up	1.2604	1585	HMDB0000766	C02847	88064	Polar	Alanine and Aspartate Metabolism	Amino Acid
dimethylarginine (SDMA + ADMA)	WLWH - WWoH	9 Mo	0.42795	0.0988224	713.733	4.3305	1.70067e-05	HIVStatus	LM	FALSE	0.00564932	up	1.53411	36808	HMDB0003334,HMDB0001539	C21189,C03626	123831169148	Pos Early	Urea cycle; Arginine and Proline Metabolism	Amino Acid
X-12100	WLWH - WWoH	6 Mo	0.738484	0.172191	659.532	4.28875	2.06559e-05	HIVStatus	LM	FALSE	0.00656318	up	2.09276	47687				Pos Early
lactosyl-N-stearoyl-sphingosine (d18:1/18:0)*	WLWH - WWoH	6 Mo	-0.960454	0.224853	715.217	-4.27147	2.20433e-05	HIVStatus	LM	FALSE	0.00671218	down	0.382719	54980	HMDB0011591		10260120	Pos Late	Lactosylceramides (LCER)	Lipid
dimethylarginine (SDMA + ADMA)	WLWH - WWoH	4.5 Mo	0.438988	0.104002	764.294	4.22097	2.72499e-05	HIVStatus	LM	FALSE	0.00796568	up	1.55114	36808	HMDB0003334,HMDB0001539	C21189,C03626	123831169148	Pos Early	Urea cycle; Arginine and Proline Metabolism	Amino Acid
3-(4-hydroxyphenyl)lactate	WLWH - WWoH	15 Mo	0.585002	0.140398	862.125	4.16675	3.40116e-05	HIVStatus	LM	FALSE	0.00955989	up	1.795	32197	HMDB0000755	C03672	9378	Neg	Tyrosine Metabolism	Amino Acid
tryptophan	WLWH - WWoH	6 Mo	-0.620421	0.149894	715.729	-4.13908	3.90227e-05	HIVStatus	LM	FALSE	0.0101391	down	0.537718	54	HMDB0000929	C00078	6305	Pos Early	Tryptophan Metabolism	Amino Acid
tryptophan	WLWH - WWoH	18 Mo	-0.896353	0.21713	888.016	-4.12819	4.00088e-05	HIVStatus	LM	FALSE	0.0101391	down	0.408055	54	HMDB0000929	C00078	6305	Pos Early	Tryptophan Metabolism	Amino Acid
1-oleoyl-GPS (18:1)	WLWH - WWoH	18 Mo	0.562977	0.136418	888.995	4.12684	4.02347e-05	HIVStatus	LM	FALSE	0.0101391	up	1.75589	19260	HMDB0061694		85036846	Neg	Lysophospholipid	Lipid
N,N,N-trimethyl-5-aminovalerate	WLWH - WWoH	6 Mo	0.495665	0.120172	510.855	4.12464	4.33399e-05	HIVStatus	LM	FALSE	0.0105576	up	1.64159	57687			14274897	Pos Early	Lysine Metabolism	Amino Acid
X-12740	WLWH - WWoH	1 Wk	0.352969	0.0870641	888.313	4.05413	5.4736e-05	HIVStatus	LM	FALSE	0.0126036	up	1.42329	46627				Neg
tryptophan	WLWH - WWoH	4 Mo	-0.580698	0.143083	673.757	-4.05847	5.5188e-05	HIVStatus	LM	FALSE	0.0126036	down	0.559508	54	HMDB0000929	C00078	6305	Pos Early	Tryptophan Metabolism	Amino Acid
homocitrulline	WLWH - WWoH	9 Mo	0.942731	0.233035	756.418	4.04546	5.75836e-05	HIVStatus	LM	FALSE	0.0127521	up	2.56698	22138	HMDB0000679	C02427	65072	Pos Early	Urea cycle; Arginine and Proline Metabolism	Amino Acid
dimethylarginine (SDMA + ADMA)	WLWH - WWoH	6 Mo	0.379341	0.0953073	676.749	3.98018	7.63038e-05	HIVStatus	LM	FALSE	0.0163649	up	1.46132	36808	HMDB0003334,HMDB0001539	C21189,C03626	123831169148	Pos Early	Urea cycle; Arginine and Proline Metabolism	Amino Acid
N6,N6,N6-trimethyllysine	WLWH - WWoH	4.5 Mo	0.469079	0.118091	719.902	3.97219	7.83761e-05	HIVStatus	LM	FALSE	0.0163649	up	1.59852	1498	HMDB0001325	C03793	440120	Pos Early	Lysine Metabolism	Amino Acid
taurochenodeoxycholate	WLWH - WWoH	12 Mo	0.253666	0.064046	871.182	3.96069	8.0838e-05	HIVStatus	LM	FALSE	0.0164101	up	1.28874	18494	HMDB0000951	C05465	387316	Neg	Primary Bile Acid Metabolism	Lipid
5-methyluridine (ribothymidine)	WLWH - WWoH	4.5 Mo	-0.696177	0.176354	765.625	-3.94761	8.62047e-05	HIVStatus	LM	FALSE	0.0170266	down	0.498488	35136	HMDB0000884		445408	Neg	Pyrimidine Metabolism, Uracil containing	Nucleotide
X-12127	WLWH - WWoH	15 Mo	1.20365	0.306173	692.883	3.93129	9.29793e-05	HIVStatus	LM	FALSE	0.0178814	up	3.33227	47702				Pos Early
proline	WLWH - WWoH	4 Mo	0.303601	0.0774047	743.114	3.92226	9.58464e-05	HIVStatus	LM	FALSE	0.0179601	up	1.35473	1898	HMDB0000162,HMDB0003411	C00148,C000763	8988145742614	Pos Early	Urea cycle; Arginine and Proline Metabolism	Amino Acid
X-15503	WLWH - WWoH	4 Mo	0.434707	0.111122	594.217	3.91199	0.000102113	HIVStatus	LM	FALSE	0.018656	up	1.54451	49565				Pos Early
5-methyluridine (ribothymidine)	WLWH - WWoH	4 Mo	-0.601631	0.154524	633.071	-3.89344	0.000109323	HIVStatus	LM	FALSE	0.0194862	down	0.547917	35136	HMDB0000884		445408	Neg	Pyrimidine Metabolism, Uracil containing	Nucleotide
X-25422	WLWH - WWoH	15 Mo	0.891733	0.231819	836.678	3.84668	0.000128826	HIVStatus	LM	FALSE	0.0224158	up	2.43935	62719				Pos Early
N6,N6,N6-trimethyllysine	WLWH - WWoH	9 Mo	0.43032	0.112536	665.232	3.82385	0.000143728	HIVStatus	LM	FALSE	0.0244271	up	1.53775	1498	HMDB0001325	C03793	440120	Pos Early	Lysine Metabolism	Amino Acid
5-hydroxylysine	WLWH - WWoH	12 Mo	0.69133	0.181464	721.287	3.80974	0.000150967	HIVStatus	LM	FALSE	0.0250742	up	1.99637	15685	HMDB0000450	C16741	3032849	Pos Early	Lysine Metabolism	Amino Acid
2-aminoadipate	WLWH - WWoH	1 Wk	0.567572	0.149203	583.669	3.80403	0.000157369	HIVStatus	LM	FALSE	0.0255567	up	1.76398	6146	HMDB0000510	C00956	92136	Polar	Lysine Metabolism	Amino Acid
sphingomyelin (d18:1/20:1, d18:2/20:0)*	WLWH - WWoH	6 Mo	-0.544756	0.144195	833.524	-3.7779	0.000169404	HIVStatus	LM	FALSE	0.0269131	down	0.579984	48491	HMDB0240610,HMDB0240632			Pos Late	Sphingomyelins	Lipid
3-(4-hydroxyphenyl)lactate	WLWH - WWoH	4 Mo	0.404441	0.108124	688.813	3.74051	0.000198925	HIVStatus	LM	FALSE	0.0309308	up	1.49846	32197	HMDB0000755	C03672	9378	Neg	Tyrosine Metabolism	Amino Acid
X-07765	WLWH - WWoH	1 Mo	-0.200409	0.0537079	824.47	-3.73145	0.000203432	HIVStatus	LM	FALSE	0.0309725	down	0.818396	46590				Neg
asparagine	WLWH - WWoH	1 Wk	0.448266	0.120217	557.615	3.72883	0.000212032	HIVStatus	LM	FALSE	0.0316231	up	1.5656	512	HMDB0000168	C00152	6267	Polar	Alanine and Aspartate Metabolism	Amino Acid
X-12100	WLWH - WWoH	15 Mo	0.776942	0.21038	831.253	3.69303	0.000236075	HIVStatus	LM	FALSE	0.0340759	up	2.17481	47687				Pos Early
N-acetylserine	WLWH - WWoH	1 Mo	0.24922	0.0671052	346.492	3.71388	0.000237804	HIVStatus	LM	FALSE	0.0340759	up	1.28302	37076	HMDB0002931		65249	Polar	Glycine, Serine and Threonine Metabolism	Amino Acid
lactosyl-N-arachidoyl-sphingosine (d18:1/20:0)*	WLWH - WWoH	6 Mo	-0.77588	0.211834	755.585	-3.66268	0.000267005	HIVStatus	LM	FALSE	0.0375244	down	0.460299	57425	HMDB0011593	C01290	53481000	Pos Late	Lactosylceramides (LCER)	Lipid
androsterone sulfate	WLWH - WWoH	6 Mo	-0.240206	0.0657404	701.622	-3.65385	0.000277596	HIVStatus	LM	FALSE	0.0382769	down	0.786466	31591	HMDB0002759		159663	Neg	Androgenic Steroids	Lipid
nisinate (24:6n3)	WLWH - WWoH	18 Mo	-1.07647	0.298822	887.863	-3.60236	0.000332849	HIVStatus	LM	FALSE	0.0450455	down	0.340798	57810	HMDB0013025		11792612	Neg	Long Chain Polyunsaturated Fatty Acid (n3 and n6)	Lipid
N6,N6,N6-trimethyllysine	WLWH - WWoH	6 Mo	0.390211	0.108757	626.042	3.58792	0.000359371	HIVStatus	LM	FALSE	0.0477507	up	1.47729	1498	HMDB0001325	C03793	440120	Pos Early	Lysine Metabolism	Amino Acid
6'-sialyllactose	WLWH - WWoH	15 Mo	0.563097	0.158133	691.827	3.5609	0.000394903	HIVStatus	LM	FALSE	0.0510849	NS	1.7561	39795	HMDB0006569	G00265	643987	Polar	Disaccharides and Oligosaccharides	Carbohydrate
lactosyl-N-behenoyl-sphingosine (d18:1/22:0)*	WLWH - WWoH	6 Mo	-0.715747	0.20127	799.948	-3.55615	0.000398445	HIVStatus	LM	FALSE	0.0510849	NS	0.488827	57422	HMDB0011594		44260143	Pos Late	Lactosylceramides (LCER)	Lipid
N6,N6,N6-trimethyllysine	WLWH - WWoH	12 Mo	0.38912	0.109594	634.863	3.55056	0.000412845	HIVStatus	LM	FALSE	0.0520184	NS	1.47568	1498	HMDB0001325	C03793	440120	Pos Early	Lysine Metabolism	Amino Acid
5-hydroxylysine	WLWH - WWoH	4.5 Mo	0.697507	0.197045	793.424	3.53983	0.000423697	HIVStatus	LM	FALSE	0.052481	NS	2.00874	15685	HMDB0000450	C16741	3032849	Pos Early	Lysine Metabolism	Amino Acid
X-12100	WLWH - WWoH	12 Mo	0.610757	0.17357	668.172	3.5188	0.000462912	HIVStatus	LM	FALSE	0.0563827	NS	1.84183	47687				Pos Early
4-acetaminophen sulfate	WLWH - WWoH	1 Wk	0.834817	0.238136	866.909	3.50562	0.0004789	HIVStatus	LM	FALSE	0.056514	NS	2.30439	37475	HMDB0059911	C06804	83939	Neg	Drug - Analgesics, Anesthetics	Xenobiotics
2-linoleoylglycerol (18:2)	WLWH - WWoH	1 Wk	-0.650402	0.185539	856.455	-3.50547	0.000479456	HIVStatus	LM	FALSE	0.056514	NS	0.521836	32506	HMDB0011538		5365676	Neg	Monoacylglycerol	Lipid
1-myristoyl-GPI (14:0)*	WLWH - WWoH	9 Mo	-0.952589	0.272573	860.243	-3.49481	0.000498634	HIVStatus	LM	FALSE	0.0577121	NS	0.385741	61829				Neg	Lysophospholipid	Lipid
X-12100	WLWH - WWoH	4 Mo	0.576293	0.164819	613.159	3.49653	0.000505415	HIVStatus	LM	FALSE	0.0577121	NS	1.77943	47687				Pos Early
cytosine	WLWH - WWoH	12 Mo	0.555495	0.160116	692.661	3.46932	0.000554097	HIVStatus	LM	FALSE	0.0613247	NS	1.7428	573	HMDB0000630	C00380	597	Pos Early	Pyrimidine Metabolism, Cytidine containing	Nucleotide
sphingomyelin (d18:1/14:0, d16:1/16:0)*	WLWH - WWoH	6 Mo	-0.458451	0.132614	787.394	-3.45704	0.000575435	HIVStatus	LM	FALSE	0.0613247	NS	0.632262	42463	HMDB0012097		11433862	Pos Late	Sphingomyelins	Lipid
asparagine	WLWH - WWoH	1 Mo	0.412723	0.119518	546.647	3.45321	0.000596871	HIVStatus	LM	FALSE	0.0613247	NS	1.51093	512	HMDB0000168	C00152	6267	Polar	Alanine and Aspartate Metabolism	Amino Acid
3-(methylthio)acetaminophen sulfate*	WLWH - WWoH	1 Wk	0.760429	0.220775	886.227	3.44436	0.000599266	HIVStatus	LM	FALSE	0.0613247	NS	2.13919	62567				Neg	Drug - Analgesics, Anesthetics	Xenobiotics
lactosialyltetraose b	WLWH - WWoH	1 Wk	-0.702066	0.20355	473.183	-3.44911	0.000612733	HIVStatus	LM	FALSE	0.0613247	NS	0.49556	63742	HMDB0006600		53477864	Polar	Disaccharides and Oligosaccharides	Carbohydrate
glycocholate	WLWH - WWoH	12 Mo	0.391337	0.113926	791.309	3.43501	0.000623399	HIVStatus	LM	FALSE	0.0613247	NS	1.47896	18476	HMDB0000138	C01921	10140	Neg	Primary Bile Acid Metabolism	Lipid
3-(3-amino-3-carboxypropyl)uridine*	WLWH - WWoH	1 Mo	0.264912	0.0770545	617.488	3.43798	0.000625482	HIVStatus	LM	FALSE	0.0613247	NS	1.30332	62924			171198	Neg	Pyrimidine Metabolism, Uracil containing	Nucleotide
N1-methylguanosine	WLWH - WWoH	4.5 Mo	0.473468	0.137995	852.052	3.43104	0.000630188	HIVStatus	LM	FALSE	0.0613247	NS	1.60555	31609	HMDB0001563		96373	Pos Early	Purine Metabolism, Guanine containing	Nucleotide
X-12544	WLWH - WWoH	4 Mo	-0.398731	0.116141	699.917	-3.43318	0.000631679	HIVStatus	LM	FALSE	0.0613247	NS	0.671171	46510				Neg
X-25948	WLWH - WWoH	4 Mo	0.61429	0.179432	684.005	3.42352	0.000655022	HIVStatus	LM	FALSE	0.0613247	NS	1.84834	63899				Pos Early
vanillactate	WLWH - WWoH	1 Mo	0.274338	0.0800063	475.569	3.42896	0.000658608	HIVStatus	LM	FALSE	0.0613247	NS	1.31566	54910	HMDB0000913		160637	Neg	Tyrosine Metabolism	Amino Acid
linoleoyl-linoleoyl-glycerol (18:2/18:2) [2]*	WLWH - WWoH	1 Wk	-0.635904	0.185949	774.865	-3.41977	0.000659525	HIVStatus	LM	FALSE	0.0613247	NS	0.529457	54969	HMDB0007248		9543729	Pos Late	Diacylglycerol	Lipid
X-15503	WLWH - WWoH	1 Mo	0.358859	0.10474	528.468	3.42617	0.000659798	HIVStatus	LM	FALSE	0.0613247	NS	1.43169	49565				Pos Early
1-palmitoyl-2-linoleoyl-GPE (16:0/18:2)	WLWH - WWoH	6 Mo	-0.445146	0.130313	864.864	-3.41598	0.000665146	HIVStatus	LM	FALSE	0.0613247	NS	0.640731	42449	HMDB0005322		9546747	Pos Late	Phosphatidylethanolamine (PE)	Lipid
androsterone sulfate	WLWH - WWoH	4.5 Mo	-0.245685	0.0719105	784.373	-3.41654	0.00066688	HIVStatus	LM	FALSE	0.0613247	NS	0.782169	31591	HMDB0002759		159663	Neg	Androgenic Steroids	Lipid
X-12544	WLWH - WWoH	6 Mo	-0.416028	0.121804	738.98	-3.41555	0.000671316	HIVStatus	LM	FALSE	0.0613247	NS	0.659662	46510				Neg
N1-methyl-2-pyridone-5-carboxamide	WLWH - WWoH	4 Mo	0.558316	0.163831	690.112	3.40789	0.000692708	HIVStatus	LM	FALSE	0.0617708	NS	1.74773	40469	HMDB0004193	C05842	69698	Neg	Nicotinate and Nicotinamide Metabolism	Cofactors and Vitamins
myristoyl-linoleoyl-glycerol (14:0/18:2) [1]*	WLWH - WWoH	1 Wk	-0.723675	0.212447	755.858	-3.40638	0.000693104	HIVStatus	LM	FALSE	0.0617708	NS	0.484967	57407	HMDB0007016		14275352	Pos Late	Diacylglycerol	Lipid
sphingomyelin (d18:2/14:0, d18:1/14:1)*	WLWH - WWoH	6 Mo	-0.482629	0.14212	706.46	-3.39592	0.000722259	HIVStatus	LM	FALSE	0.0635936	NS	0.617159	47154	HMDB0240637,HMDB0240612			Pos Late	Sphingomyelins	Lipid
2-hydroxyacetaminophen sulfate*	WLWH - WWoH	1 Wk	0.717117	0.211601	872.277	3.38901	0.000732906	HIVStatus	LM	FALSE	0.0637628	NS	2.04852	33173	HMDB0062547		86290013	Neg	Drug - Analgesics, Anesthetics	Xenobiotics
1-margaroyl-2-linoleoyl-GPC (17:0/18:2)*	WLWH - WWoH	6 Mo	-0.77602	0.230053	850.233	-3.37323	0.000776512	HIVStatus	LM	FALSE	0.0667618	NS	0.460234	52500			52922491	Pos Late	Phosphatidylcholine (PC)	Lipid
1-stearoyl-2-dihomo-linolenoyl-GPE (18:0/20:3n3 or 6)*	WLWH - WWoH	6 Mo	-0.500044	0.148579	857.01	-3.36551	0.000797976	HIVStatus	LM	FALSE	0.0678094	NS	0.606504	57336	HMDB0009002		52924903	Pos Late	Phosphatidylethanolamine (PE)	Lipid
dimethylarginine (SDMA + ADMA)	WLWH - WWoH	12 Mo	0.322667	0.0960857	685.225	3.35812	0.000828158	HIVStatus	LM	FALSE	0.0695653	NS	1.38081	36808	HMDB0003334,HMDB0001539	C21189,C03626	123831169148	Pos Early	Urea cycle; Arginine and Proline Metabolism	Amino Acid
3-(3-amino-3-carboxypropyl)uridine*	WLWH - WWoH	6 Mo	0.288575	0.0861568	720.904	3.34941	0.000851962	HIVStatus	LM	FALSE	0.0702479	NS	1.33452	62924			171198	Neg	Pyrimidine Metabolism, Uracil containing	Nucleotide
lactosyl-N-stearoyl-sphingosine (d18:1/18:0)*	WLWH - WWoH	4.5 Mo	-0.822982	0.246282	794.855	-3.34163	0.000871798	HIVStatus	LM	FALSE	0.0702479	NS	0.43912	54980	HMDB0011591		10260120	Pos Late	Lactosylceramides (LCER)	Lipid
N-acetylserine	WLWH - WWoH	1 Wk	0.225815	0.0673124	351.489	3.35473	0.000881115	HIVStatus	LM	FALSE	0.0702479	NS	1.25334	37076	HMDB0002931		65249	Polar	Glycine, Serine and Threonine Metabolism	Amino Acid
1-palmitoyl-2-palmitoleoyl-GPC (16:0/16:1)*	WLWH - WWoH	6 Mo	-0.563734	0.169008	861.943	-3.33554	0.000887711	HIVStatus	LM	FALSE	0.0702479	NS	0.56908	52470	HMDB0007969		6443788	Pos Late	Phosphatidylcholine (PC)	Lipid
nicotinamide adenine dinucleotide (NAD+)	WLWH - WWoH	4.5 Mo	-0.712027	0.213732	870.524	-3.3314	0.000900495	HIVStatus	LM	FALSE	0.0702479	NS	0.490648	5278		C00003	5892	Neg	Nicotinate and Nicotinamide Metabolism	Cofactors and Vitamins
sarcosine	WLWH - WWoH	4 Mo	0.723044	0.217265	608.505	3.32793	0.000927704	HIVStatus	LM	FALSE	0.0702479	NS	2.0607	1516	HMDB0000271	C00213	1088	Pos Early	Glycine, Serine and Threonine Metabolism	Amino Acid
aconitate [cis or trans]	WLWH - WWoH	6 Mo	-0.300155	0.0901796	552.291	-3.32841	0.000931627	HIVStatus	LM	FALSE	0.0702479	NS	0.740704	46173	HMDB0000958,HMDB000072	C004174,C02341	444212643757	Neg	TCA Cycle	Energy
carotene diol (3)	WLWH - WWoH	12 Mo	-0.603585	0.181895	855.606	-3.31832	0.000943836	HIVStatus	LM	FALSE	0.0702479	NS	0.546848	57637				Pos Late	Vitamin A Metabolism	Cofactors and Vitamins
linoleoyl-linolenoyl-glycerol (18:2/18:3) [1]*	WLWH - WWoH	1 Wk	-0.847568	0.255417	751.601	-3.31837	0.000949051	HIVStatus	LM	FALSE	0.0702479	NS	0.428456	54963	HMDB0007249		14275409	Pos Late	Diacylglycerol	Lipid
quinolinate	WLWH - WWoH	1 Wk	0.647554	0.195052	593.862	3.3199	0.000955688	HIVStatus	LM	FALSE	0.0702479	NS	1.91086	1899	HMDB0000232	C03722	1066	Polar	Nicotinate and Nicotinamide Metabolism	Cofactors and Vitamins
9,10-DiHOME	WLWH - WWoH	1 Mo	0.756088	0.22828	833.091	3.31211	0.000965843	HIVStatus	LM	FALSE	0.0702479	NS	2.12993	38399	HMDB0004704	C14828	9966640	Neg	Fatty Acid, Dihydroxy	Lipid
lactosyl-N-arachidoyl-sphingosine (d18:1/20:0)*	WLWH - WWoH	1 Wk	-0.629742	0.19002	673.6	-3.31408	0.000968695	HIVStatus	LM	FALSE	0.0702479	NS	0.532729	57425	HMDB0011593	C01290	53481000	Pos Late	Lactosylceramides (LCER)	Lipid
sphingomyelin (d18:1/22:1, d18:2/22:0, d16:1/24:1)*	WLWH - WWoH	6 Mo	-0.420049	0.126897	841.805	-3.31015	0.000972129	HIVStatus	LM	FALSE	0.0702479	NS	0.657015	48493	HMDB0012104			Pos Late	Sphingomyelins	Lipid
vanillactate	WLWH - WWoH	1 Wk	0.266766	0.0804027	484.908	3.31788	0.000975225	HIVStatus	LM	FALSE	0.0702479	NS	1.30574	54910	HMDB0000913		160637	Neg	Tyrosine Metabolism	Amino Acid
glycosyl ceramide (d18:2/24:1, d18:1/24:2)*	WLWH - WWoH	6 Mo	-0.674874	0.203987	794.325	-3.30842	0.000980471	HIVStatus	LM	FALSE	0.0702479	NS	0.509221	57453				Pos Late	Hexosylceramides (HCER)	Lipid
N6-carbamoylthreonyladenosine	WLWH - WWoH	1 Mo	0.188383	0.0570102	661.176	3.30438	0.00100323	HIVStatus	LM	FALSE	0.0711728	NS	1.2073	35157	HMDB0041623		161466	Neg	Purine Metabolism, Adenine containing	Nucleotide
N-acetylserine	WLWH - WWoH	9 Mo	0.244374	0.0738717	461.065	3.30809	0.00101286	HIVStatus	LM	FALSE	0.0711728	NS	1.27682	37076	HMDB0002931		65249	Polar	Glycine, Serine and Threonine Metabolism	Amino Acid
N1-methylinosine	WLWH - WWoH	4 Mo	0.427918	0.129822	559.491	3.29619	0.00104216	HIVStatus	LM	FALSE	0.0725345	NS	1.53406	48351	HMDB0002721		650095	Pos Early	Purine Metabolism, (Hypo)Xanthine/Inosine containing	Nucleotide
N-acetylglutamate	WLWH - WWoH	4 Mo	0.489186	0.148718	539.143	3.28936	0.00106972	HIVStatus	LM	FALSE	0.0736152	NS	1.63099	15720	HMDB0001138	C00624	70914	Pos Early	Glutamate Metabolism	Amino Acid
X-23277	WLWH - WWoH	1 Wk	-0.809895	0.246959	768.831	-3.27947	0.00108683	HIVStatus	LM	FALSE	0.0736152	NS	0.444905	48973				Neg
oleoylcholine	WLWH - WWoH	6 Mo	-0.551321	0.168285	817.287	-3.27612	0.0010968	HIVStatus	LM	FALSE	0.0736152	NS	0.576188	53260	HMDB0240596		59040790	Pos Late	Fatty Acid Metabolism (Acyl Choline)	Lipid
X-25955	WLWH - WWoH	4 Mo	0.649945	0.198426	703.493	3.2755	0.00110645	HIVStatus	LM	FALSE	0.0736152	NS	1.91544	63906				Pos Early
glycochenodeoxycholate	WLWH - WWoH	12 Mo	0.373196	0.113989	767.326	3.27396	0.00110806	HIVStatus	LM	FALSE	0.0736152	NS	1.45237	32346	HMDB0000637	C05466	12544	Neg	Primary Bile Acid Metabolism	Lipid
linoleoyl-docosahexaenoyl-glycerol (18:2/22:6) [1]*	WLWH - WWoH	1 Wk	-0.74551	0.228861	768.231	-3.25748	0.00117345	HIVStatus	LM	FALSE	0.0771216	NS	0.474492	54949	HMDB0007266		9543899	Pos Late	Diacylglycerol	Lipid
linoleoyl-arachidonoyl-glycerol (18:2/20:4) [1]*	WLWH - WWoH	1 Wk	-0.872786	0.268094	760.429	-3.25553	0.00118194	HIVStatus	LM	FALSE	0.0771216	NS	0.417786	54955	HMDB0007257		9543796	Pos Late	Diacylglycerol	Lipid
1-stearoyl-2-dihomo-linolenoyl-GPS (18:0/20:3n3 or 6)*	WLWH - WWoH	9 Mo	-0.768539	0.236478	817.701	-3.24994	0.0012015	HIVStatus	LM	FALSE	0.0775478	NS	0.46369	55010	HMDB12382			Pos Late	Phosphatidylserine (PS)	Lipid
1-palmitoyl-2-arachidonoyl-GPC (16:0/20:4n6)	WLWH - WWoH	6 Mo	-0.503133	0.154976	863.921	-3.24652	0.00121325	HIVStatus	LM	FALSE	0.0775478	NS	0.604633	52462	HMDB0007982	C05208	10747814	Pos Late	Phosphatidylcholine (PC)	Lipid
1-stearoyl-2-dihomo-linolenoyl-GPE (18:0/20:3n3 or 6)*	WLWH - WWoH	9 Mo	-0.503333	0.155241	866.771	-3.24226	0.00123113	HIVStatus	LM	FALSE	0.0775478	NS	0.604513	57336	HMDB0009002		52924903	Pos Late	Phosphatidylethanolamine (PE)	Lipid
betaine	WLWH - WWoH	4 Mo	0.424429	0.130889	629.575	3.24267	0.00124672	HIVStatus	LM	FALSE	0.0775478	NS	1.52872	3141	HMDB0000043	C00719	247	Pos Early	Glycine, Serine and Threonine Metabolism	Amino Acid
N6-carbamoylthreonyladenosine	WLWH - WWoH	6 Mo	0.207281	0.0640041	754.946	3.23856	0.00125389	HIVStatus	LM	FALSE	0.0775478	NS	1.23033	35157	HMDB0041623		161466	Neg	Purine Metabolism, Adenine containing	Nucleotide
1-linolenoylglycerol (18:3)	WLWH - WWoH	1 Wk	-0.940147	0.290399	809.639	-3.23743	0.00125519	HIVStatus	LM	FALSE	0.0775478	NS	0.39057	34393	HMDB0011569		53480978	Neg	Monoacylglycerol	Lipid
eicosapentaenoate (EPA; 20:5n3)	WLWH - WWoH	1 Wk	-0.728588	0.225103	745.124	-3.23668	0.00126275	HIVStatus	LM	FALSE	0.0775478	NS	0.48259	18467	HMDB0001999	C06428	446284	Neg	Long Chain Polyunsaturated Fatty Acid (n3 and n6)	Lipid
erythronate*	WLWH - WWoH	1 Wk	0.176906	0.0547982	594.743	3.22832	0.00131372	HIVStatus	LM	FALSE	0.07948	NS	1.19352	42420	HMDB0000613		2781043	Polar	Aminosugar Metabolism	Carbohydrate
X-26266	WLWH - WWoH	1 Wk	-0.800571	0.248347	820.189	-3.22359	0.00131597	HIVStatus	LM	FALSE	0.07948	NS	0.449072	65030				Pos Late
1-dihomo-linolenylglycerol (20:3)	WLWH - WWoH	1 Wk	-0.710447	0.220979	815.147	-3.215	0.00135584	HIVStatus	LM	FALSE	0.0807542	NS	0.491424	48341	HMDB0011577			Neg	Monoacylglycerol	Lipid
2-arachidonoylglycerol (20:4)	WLWH - WWoH	12 Mo	-0.794586	0.247232	841.835	-3.21393	0.00135916	HIVStatus	LM	FALSE	0.0807542	NS	0.451768	19266	HMDB0004666	C13856	5282280	Neg	Monoacylglycerol	Lipid
sphingomyelin (d18:1/19:0, d19:1/18:0)*	WLWH - WWoH	9 Mo	-0.513635	0.160073	863.894	-3.20875	0.00138229	HIVStatus	LM	FALSE	0.0807996	NS	0.598317	57475				Pos Late	Sphingomyelins	Lipid
stearoyl sphingomyelin (d18:1/18:0)	WLWH - WWoH	6 Mo	-0.424427	0.132432	873.59	-3.20486	0.0014003	HIVStatus	LM	FALSE	0.0807996	NS	0.654145	19503	HMDB0001348	C00550	6453725	Pos Late	Sphingomyelins	Lipid
1-dihomo-linoleoylglycerol (20:2)	WLWH - WWoH	1 Wk	-0.714424	0.222941	796.724	-3.20455	0.00140661	HIVStatus	LM	FALSE	0.0807996	NS	0.489474	35103				Neg	Monoacylglycerol	Lipid
1-palmitoyl-2-arachidonoyl-GPE (16:0/20:4)*	WLWH - WWoH	6 Mo	-0.519277	0.162275	854.345	-3.19998	0.00142511	HIVStatus	LM	FALSE	0.0807996	NS	0.594951	52464	HMDB0005323	C05210	9546800	Pos Late	Phosphatidylethanolamine (PE)	Lipid
N6-methyllysine	WLWH - WWoH	12 Mo	0.747439	0.232873	385.2	3.20965	0.00144042	HIVStatus	LM	FALSE	0.0807996	NS	2.11159	62860	HMDB0002038	C02728	164795	Pos Early	Lysine Metabolism	Amino Acid
X-24035	WLWH - WWoH	1 Wk	-0.621581	0.194366	734.715	-3.19799	0.00144323	HIVStatus	LM	FALSE	0.0807996	NS	0.537095	52064				Pos Late
N-acetylalanine	WLWH - WWoH	1 Wk	0.171538	0.0536172	570.437	3.19931	0.00145406	HIVStatus	LM	FALSE	0.0807996	NS	1.18713	1585	HMDB0000766	C02847	88064	Polar	Alanine and Aspartate Metabolism	Amino Acid
palmitoleoyl-arachidonoyl-glycerol (16:1/20:4) [2]*	WLWH - WWoH	6 Mo	-1.32294	0.414406	844.681	-3.19238	0.00146324	HIVStatus	LM	FALSE	0.0807996	NS	0.266351	57406				Pos Late	Diacylglycerol	Lipid
5-hydroxylysine	WLWH - WWoH	6 Mo	0.574748	0.179933	713.334	3.19423	0.00146374	HIVStatus	LM	FALSE	0.0807996	NS	1.77668	15685	HMDB0000450	C16741	3032849	Pos Early	Lysine Metabolism	Amino Acid
lactosyl-N-arachidoyl-sphingosine (d18:1/20:0)*	WLWH - WWoH	12 Mo	-0.682206	0.213719	762.604	-3.19207	0.00147049	HIVStatus	LM	FALSE	0.0807996	NS	0.5055	57425	HMDB0011593	C01290	53481000	Pos Late	Lactosylceramides (LCER)	Lipid
X-12411	WLWH - WWoH	9 Mo	0.648594	0.203116	498.072	3.19321	0.00149601	HIVStatus	LM	FALSE	0.0811778	NS	1.91285	46616				Neg
2-dihomo-linoleoylglycerol (20:2)*	WLWH - WWoH	12 Mo	-0.620838	0.194992	859.595	-3.18392	0.00150527	HIVStatus	LM	FALSE	0.0811778	NS	0.537494	62450				Neg	Monoacylglycerol	Lipid
1-docosahexaenoyl-GPE (22:6)*	WLWH - WWoH	1 Wk	-0.703326	0.221257	847.646	-3.17877	0.00153266	HIVStatus	LM	FALSE	0.0811778	NS	0.494936	44633				Pos Late	Lysophospholipid	Lipid
1-arachidonylglycerol (20:4)	WLWH - WWoH	1 Wk	-0.649695	0.204399	803.262	-3.17856	0.00153678	HIVStatus	LM	FALSE	0.0811778	NS	0.522205	34397	HMDB11578	C13857	160199805282281	Neg	Monoacylglycerol	Lipid
3-indoxyl sulfate	WLWH - WWoH	15 Mo	0.613428	0.193251	827.169	3.17426	0.00155778	HIVStatus	LM	FALSE	0.0811778	NS	1.84675	27672	HMDB0000682		10258	Neg	Tryptophan Metabolism	Amino Acid
glycosyl ceramide (d18:1/20:0, d16:1/22:0)*	WLWH - WWoH	6 Mo	-0.496474	0.156651	848.852	-3.1693	0.00158284	HIVStatus	LM	FALSE	0.0811778	NS	0.608673	57595				Pos Late	Hexosylceramides (HCER)	Lipid
3'-sialyllactose	WLWH - WWoH	4 Mo	0.222553	0.0700916	496.785	3.17518	0.00159042	HIVStatus	LM	FALSE	0.0811778	NS	1.24926	40424	HMDB0000825		123914	Polar	Disaccharides and Oligosaccharides	Carbohydrate
N,N,N-trimethyl-5-aminovalerate	WLWH - WWoH	12 Mo	0.383815	0.120958	519.102	3.17314	0.00159734	HIVStatus	LM	FALSE	0.0811778	NS	1.46787	57687			14274897	Pos Early	Lysine Metabolism	Amino Acid
trans-4-hydroxyproline	WLWH - WWoH	12 Mo	0.477235	0.150729	790.421	3.16619	0.00160377	HIVStatus	LM	FALSE	0.0811778	NS	1.61161	32306	HMDB0000725	C01157	5810	Pos Early	Urea cycle; Arginine and Proline Metabolism	Amino Acid
sarcosine	WLWH - WWoH	1 Wk	0.65233	0.205766	553.672	3.17026	0.00160726	HIVStatus	LM	FALSE	0.0811778	NS	1.92001	1516	HMDB0000271	C00213	1088	Pos Early	Glycine, Serine and Threonine Metabolism	Amino Acid
1-palmitoyl-2-linoleoyl-GPC (16:0/18:2)	WLWH - WWoH	6 Mo	-0.487093	0.153943	870.765	-3.16411	0.00160955	HIVStatus	LM	FALSE	0.0811778	NS	0.61441	42446	HMDB0007973		5287971	Pos Late	Phosphatidylcholine (PC)	Lipid
linolenoyl-linolenoyl-glycerol (18:3/18:3) [2]*	WLWH - WWoH	6 Mo	-1.11925	0.353787	767.845	-3.16363	0.00161953	HIVStatus	LM	FALSE	0.0811778	NS	0.326525	54952	HMDB0007278		14275411	Pos Late	Diacylglycerol	Lipid
N6-methyllysine	WLWH - WWoH	1 Mo	0.692651	0.21782	310.617	3.17993	0.00162178	HIVStatus	LM	FALSE	0.0811778	NS	1.99901	62860	HMDB0002038	C02728	164795	Pos Early	Lysine Metabolism	Amino Acid
N6,N6,N6-trimethyllysine	WLWH - WWoH	1 Mo	0.3113	0.0984004	513.082	3.16361	0.00165063	HIVStatus	LM	FALSE	0.081763	NS	1.3652	1498	HMDB0001325	C03793	440120	Pos Early	Lysine Metabolism	Amino Acid
3-phenylpropionate (hydrocinnamate)	WLWH - WWoH	15 Mo	-0.459629	0.14565	875.412	-3.1557	0.00165585	HIVStatus	LM	FALSE	0.081763	NS	0.631518	15749	HMDB0000764	C05629	107	Neg	Benzoate Metabolism	Xenobiotics
1-stearoyl-2-arachidonoyl-GPE (18:0/20:4)	WLWH - WWoH	6 Mo	-0.421844	0.134556	861.55	-3.13507	0.00177635	HIVStatus	LM	FALSE	0.0870444	NS	0.655837	52447	HMDB0009003	C05210	5289133	Pos Late	Phosphatidylethanolamine (PE)	Lipid
3-aminoisobutyrate	WLWH - WWoH	4 Mo	0.593894	0.189104	455.877	3.14057	0.00179583	HIVStatus	LM	FALSE	0.0870444	NS	1.81103	1566	HMDB0002166	C05145	64956	Pos Early	Pyrimidine Metabolism, Thymine containing	Nucleotide
docosadienoate (22:2n6)	WLWH - WWoH	12 Mo	-0.400124	0.127773	849.017	-3.13153	0.00179854	HIVStatus	LM	FALSE	0.0870444	NS	0.670237	32415	HMDB0061714	C16533	5282807	Neg	Long Chain Polyunsaturated Fatty Acid (n3 and n6)	Lipid
N6-methyllysine	WLWH - WWoH	4 Mo	0.709349	0.225705	348.77	3.14282	0.00181667	HIVStatus	LM	FALSE	0.0873437	NS	2.03267	62860	HMDB0002038	C02728	164795	Pos Early	Lysine Metabolism	Amino Acid
sphingomyelin (d18:1/19:0, d19:1/18:0)*	WLWH - WWoH	6 Mo	-0.478741	0.153235	853.113	-3.12424	0.00184293	HIVStatus	LM	FALSE	0.0880269	NS	0.619563	57475				Pos Late	Sphingomyelins	Lipid
X-13729	WLWH - WWoH	1 Wk	0.315071	0.100663	402.014	3.12995	0.00187597	HIVStatus	LM	FALSE	0.0890234	NS	1.37036	47971				Neg
stearoyl-arachidonoyl-glycerol (18:0/20:4) [2]*	WLWH - WWoH	9 Mo	-0.846534	0.271721	840.971	-3.11545	0.00189895	HIVStatus	LM	FALSE	0.089243	NS	0.428899	57449	HMDB0007170		6438587	Pos Late	Diacylglycerol	Lipid
3-hydroxydecanoylcarnitine	WLWH - WWoH	1 Wk	0.217865	0.0699528	766.538	3.11446	0.00191143	HIVStatus	LM	FALSE	0.089243	NS	1.24342	63358	HMDB0061636		121454166	Pos Late	Fatty Acid Metabolism (Acyl Carnitine, Hydroxy)	Lipid
androsterone sulfate	WLWH - WWoH	9 Mo	-0.212443	0.0682328	736.776	-3.1135	0.00192038	HIVStatus	LM	FALSE	0.089243	NS	0.808607	31591	HMDB0002759		159663	Neg	Androgenic Steroids	Lipid
phenol sulfate	WLWH - WWoH	9 Mo	0.416103	0.133656	629.711	3.11324	0.00193438	HIVStatus	LM	FALSE	0.089243	NS	1.51604	32553	HMDB0060015	C02180	74426	Neg	Tyrosine Metabolism	Amino Acid
3-indoxyl sulfate	WLWH - WWoH	6 Mo	0.492905	0.158408	652.062	3.11162	0.00194193	HIVStatus	LM	FALSE	0.089243	NS	1.63707	27672	HMDB0000682		10258	Neg	Tryptophan Metabolism	Amino Acid
palmitoyl-linolenoyl-glycerol (16:0/18:3) [2]*	WLWH - WWoH	1 Wk	-0.588522	0.189397	803.287	-3.10734	0.00195423	HIVStatus	LM	FALSE	0.089243	NS	0.555147	54965	HMDB0007104,HMDB0007105		3.48277e+17	Pos Late	Diacylglycerol	Lipid
X-12127	WLWH - WWoH	18 Mo	1.08395	0.349063	813.545	3.10531	0.00196666	HIVStatus	LM	FALSE	0.089243	NS	2.95633	47702				Pos Early
hexadecadienoate (16:2n6)	WLWH - WWoH	1 Wk	-0.552462	0.178008	724.598	-3.10357	0.00198635	HIVStatus	LM	FALSE	0.089243	NS	0.575531	57652	HMDB0000477		13932172	Neg	Long Chain Polyunsaturated Fatty Acid (n3 and n6)	Lipid
sphingomyelin (d18:1/20:0, d16:1/22:0)*	WLWH - WWoH	6 Mo	-0.375453	0.121076	877.259	-3.10097	0.0019905	HIVStatus	LM	FALSE	0.089243	NS	0.686978	48490	HMDB0012102		44260124	Pos Late	Sphingomyelins	Lipid
palmitoylcholine	WLWH - WWoH	6 Mo	-0.538506	0.173859	812.17	-3.09737	0.00201965	HIVStatus	LM	FALSE	0.0898894	NS	0.58362	52944	HMDB0240592		151731	Pos Late	Fatty Acid Metabolism (Acyl Choline)	Lipid
linoleoyl-arachidonoyl-glycerol (18:2/20:4) [1]*	WLWH - WWoH	6 Mo	-0.930668	0.300777	815.692	-3.09421	0.00204068	HIVStatus	LM	FALSE	0.0898894	NS	0.39429	54955	HMDB0007257		9543796	Pos Late	Diacylglycerol	Lipid
retinol (vitamin A)	WLWH - WWoH	9 Mo	-0.654692	0.211672	843.804	-3.09296	0.00204698	HIVStatus	LM	FALSE	0.0898894	NS	0.519602	1806	HMDB0000305	C00473	445354	Pos Late	Vitamin A Metabolism	Cofactors and Vitamins
lactosyl-N-stearoyl-sphingosine (d18:1/18:0)*	WLWH - WWoH	12 Mo	-0.700954	0.226769	723.137	-3.09105	0.00207107	HIVStatus	LM	FALSE	0.0898894	NS	0.496112	54980	HMDB0011591		10260120	Pos Late	Lactosylceramides (LCER)	Lipid
linolenate [alpha or gamma; (18:3n3 or 6)]	WLWH - WWoH	1 Wk	-0.609883	0.19747	748.378	-3.08849	0.00208614	HIVStatus	LM	FALSE	0.0898894	NS	0.543414	34035	HMDB0003073,HMDB0001388	C06426,C06427	52809335280934	Neg	Long Chain Polyunsaturated Fatty Acid (n3 and n6)	Lipid
1-oleoylglycerol (18:1)	WLWH - WWoH	9 Mo	-0.710019	0.23037	877.202	-3.08208	0.00211983	HIVStatus	LM	FALSE	0.0898894	NS	0.491635	21184	HMDB0011567		5283468	Neg	Monoacylglycerol	Lipid
1,2-dilinoleoyl-GPC (18:2/18:2)	WLWH - WWoH	6 Mo	-0.572078	0.185706	862.185	-3.08056	0.00213172	HIVStatus	LM	FALSE	0.0898894	NS	0.564351	52603	HMDB0008138		5288075	Pos Late	Phosphatidylcholine (PC)	Lipid
sphingomyelin (d18:2/24:2)*	WLWH - WWoH	12 Mo	-0.689303	0.223712	790.807	-3.08121	0.00213308	HIVStatus	LM	FALSE	0.0898894	NS	0.501926	57479	HMDB0240644			Pos Late	Sphingomyelins	Lipid
N-acetylmethionine	WLWH - WWoH	4 Mo	0.491896	0.159333	457.816	3.08722	0.00214304	HIVStatus	LM	FALSE	0.0898894	NS	1.63541	1589	HMDB0011745	C02712	448580	Neg	Methionine, Cysteine, SAM and Taurine Metabolism	Amino Acid
2-dihomo-linoleoylglycerol (20:2)*	WLWH - WWoH	1 Wk	-0.527362	0.171295	829.147	-3.07868	0.00214767	HIVStatus	LM	FALSE	0.0898894	NS	0.59016	62450				Neg	Monoacylglycerol	Lipid
X-22776	WLWH - WWoH	1 Wk	-0.602214	0.195372	584.507	-3.0824	0.00215011	HIVStatus	LM	FALSE	0.0898894	NS	0.547598	48081				Neg
N2,N2-dimethylguanosine	WLWH - WWoH	9 Mo	0.290735	0.0943461	605.9	3.08158	0.00215252	HIVStatus	LM	FALSE	0.0898894	NS	1.33741	35137	HMDB0004824		135501639	Pos Early	Purine Metabolism, Guanine containing	Nucleotide
2,4-dihydroxybutyrate	WLWH - WWoH	1 Mo	0.388232	0.126005	530.746	3.08109	0.00216944	HIVStatus	LM	FALSE	0.090081	NS	1.47437	62951	HMDB0000360		192742	Polar	Fatty Acid, Dihydroxy	Lipid
1-linoleoylglycerol (18:2)	WLWH - WWoH	1 Wk	-0.699838	0.228107	832.708	-3.06802	0.00222455	HIVStatus	LM	FALSE	0.0913016	NS	0.496666	27447	HMDB0011568		5283469	Neg	Monoacylglycerol	Lipid
3-methylcytidine	WLWH - WWoH	6 Mo	0.443357	0.144547	768.803	3.06722	0.00223632	HIVStatus	LM	FALSE	0.0913016	NS	1.55793	35132	HMDB0240577		14237477	Pos Early	Pyrimidine Metabolism, Cytidine containing	Nucleotide
succinylcarnitine (C4-DC)	WLWH - WWoH	4.5 Mo	0.428169	0.139672	770.814	3.06554	0.00224857	HIVStatus	LM	FALSE	0.0913016	NS	1.53445	37058	HMDB0061717		71464481	Pos Early	TCA Cycle	Energy
1-palmitoyl-2-docosahexaenoyl-GPC (16:0/22:6)	WLWH - WWoH	6 Mo	-0.683906	0.223151	830.951	-3.06477	0.00224881	HIVStatus	LM	FALSE	0.0913016	NS	0.504642	52610	HMDB0007991		6441886	Pos Late	Phosphatidylcholine (PC)	Lipid
1-palmitoyl-2-palmitoleoyl-GPE (16:0/16:1)*	WLWH - WWoH	6 Mo	-0.646912	0.21147	673.676	-3.05913	0.00230791	HIVStatus	LM	FALSE	0.0927563	NS	0.52366	52471	HMDB0008924		52924925	Pos Late	Phosphatidylethanolamine (PE)	Lipid
N,N,N-trimethyl-5-aminovalerate	WLWH - WWoH	9 Mo	0.378752	0.123714	548.397	3.06153	0.00231002	HIVStatus	LM	FALSE	0.0927563	NS	1.46046	57687			14274897	Pos Early	Lysine Metabolism	Amino Acid
linoleoyl-linoleoyl-glycerol (18:2/18:2) [1]*	WLWH - WWoH	9 Mo	-0.605718	0.19839	836.652	-3.05317	0.00233604	HIVStatus	LM	FALSE	0.0928601	NS	0.545682	54968	HMDB0007248		9543729	Pos Late	Diacylglycerol	Lipid
sphingomyelin (d18:1/22:2, d18:2/22:1, d16:1/24:2)*	WLWH - WWoH	6 Mo	-0.549186	0.179871	810.164	-3.05322	0.00233802	HIVStatus	LM	FALSE	0.0928601	NS	0.57742	57477	HMDB0240670,HMDB0240672,HMDB0240669			Pos Late	Sphingomyelins	Lipid
linoleate (18:2n6)	WLWH - WWoH	1 Wk	-0.455745	0.1495	790.015	-3.04847	0.0023768	HIVStatus	LM	FALSE	0.093536	NS	0.633976	1105	HMDB0006270,HMDB0000673	C01595	5280450	Neg	Long Chain Polyunsaturated Fatty Acid (n3 and n6)	Lipid
adrenate (22:4n6)	WLWH - WWoH	18 Mo	-0.783356	0.257415	886.54	-3.04317	0.00241005	HIVStatus	LM	FALSE	0.093536	NS	0.45687	32980	HMDB0002226	C16527	52828445497181	Neg	Long Chain Polyunsaturated Fatty Acid (n3 and n6)	Lipid
2,4-dihydroxybutyrate	WLWH - WWoH	4 Mo	0.407446	0.133704	596.508	3.04738	0.00241053	HIVStatus	LM	FALSE	0.093536	NS	1.50297	62951	HMDB0000360		192742	Polar	Fatty Acid, Dihydroxy	Lipid
1-stearoyl-2-linoleoyl-GPE (18:0/18:2)*	WLWH - WWoH	6 Mo	-0.371219	0.122001	868.773	-3.04275	0.00241484	HIVStatus	LM	FALSE	0.093536	NS	0.689893	52446	HMDB0008994		9546749	Pos Late	Phosphatidylethanolamine (PE)	Lipid
linoleoyl-docosahexaenoyl-glycerol (18:2/22:6) [2]*	WLWH - WWoH	1 Wk	-0.578596	0.190122	776.325	-3.04328	0.00241903	HIVStatus	LM	FALSE	0.093536	NS	0.560685	54950	HMDB0007266		9543899	Pos Late	Diacylglycerol	Lipid
pipecolate	WLWH - WWoH	9 Mo	0.887798	0.291952	838.288	3.04091	0.00243208	HIVStatus	LM	FALSE	0.0935456	NS	2.42977	1444	HMDB0000070			Pos Early	Lysine Metabolism	Amino Acid
1-stearoyl-2-dihomo-linolenoyl-GPS (18:0/20:3n3 or 6)*	WLWH - WWoH	6 Mo	-0.689707	0.226984	794.363	-3.03857	0.0024549	HIVStatus	LM	FALSE	0.0937705	NS	0.501723	55010	HMDB12382			Pos Late	Phosphatidylserine (PS)	Lipid
1-stearoyl-2-dihomo-linolenoyl-GPC (18:0/20:3n3 or 6)*	WLWH - WWoH	6 Mo	-0.531215	0.174951	866.47	-3.03636	0.00246621	HIVStatus	LM	FALSE	0.0937705	NS	0.58789	52629	HMDB0008047			Pos Late	Phosphatidylcholine (PC)	Lipid
linoleoyl-linolenoyl-glycerol (18:2/18:3) [1]*	WLWH - WWoH	6 Mo	-0.868841	0.28638	810.012	-3.03387	0.00249148	HIVStatus	LM	FALSE	0.0937705	NS	0.419437	54963	HMDB0007249		14275409	Pos Late	Diacylglycerol	Lipid
myristoyl-linoleoyl-glycerol (14:0/18:2) [2]*	WLWH - WWoH	9 Mo	-0.559668	0.184513	857.25	-3.03322	0.00249254	HIVStatus	LM	FALSE	0.0937705	NS	0.571399	57408	HMDB0007016		14275352	Pos Late	Diacylglycerol	Lipid
N,N,N-trimethyl-5-aminovalerate	WLWH - WWoH	1 Wk	0.337285	0.110892	416.919	3.04157	0.00250209	HIVStatus	LM	FALSE	0.0937705	NS	1.40114	57687			14274897	Pos Early	Lysine Metabolism	Amino Acid
X-25212	WLWH - WWoH	1 Wk	-0.637804	0.2109	773.159	-3.02421	0.00257534	HIVStatus	LM	FALSE	0.09592	NS	0.528452	62393				Pos Late
N1-methyladenosine	WLWH - WWoH	18 Mo	0.223376	0.0739209	875.816	3.02182	0.00258569	HIVStatus	LM	FALSE	0.09592	NS	1.25029	15650	HMDB0003331	C02494	27476	Pos Early	Purine Metabolism, Adenine containing	Nucleotide
mannitol/sorbitol	WLWH - WWoH	15 Mo	-0.268859	0.0890435	853.689	-3.01941	0.00260807	HIVStatus	LM	FALSE	0.0962616	NS	0.764251	46142	HMDB0000247,HMDB0000765	C00392,C00794	57806251	Polar	Fructose, Mannose and Galactose Metabolism	Carbohydrate
1-stearoyl-2-arachidonoyl-GPC (18:0/20:4)	WLWH - WWoH	6 Mo	-0.483016	0.160218	866.948	-3.01474	0.00264693	HIVStatus	LM	FALSE	0.0971859	NS	0.61692	42450	HMDB0008048		16219824	Pos Late	Phosphatidylcholine (PC)	Lipid
arachidonate (20:4n6)	WLWH - WWoH	1 Wk	-0.521184	0.172903	738.992	-3.01432	0.00266371	HIVStatus	LM	FALSE	0.0971859	NS	0.593817	1110	HMDB0001043	C00219	444899	Neg	Long Chain Polyunsaturated Fatty Acid (n3 and n6)	Lipid
2-hydroxyglutarate	WLWH - WWoH	4 Mo	0.39332	0.13043	558.072	3.01556	0.00268174	HIVStatus	LM	FALSE	0.0971859	NS	1.48189	37253	HMDB0059655	C02630	43	Polar	Fatty Acid, Dicarboxylate	Lipid
1-palmitoyl-2-linoleoyl-GPE (16:0/18:2)	WLWH - WWoH	9 Mo	-0.410023	0.136213	872.479	-3.01016	0.00268631	HIVStatus	LM	FALSE	0.0971859	NS	0.663635	42449	HMDB0005322		9546747	Pos Late	Phosphatidylethanolamine (PE)	Lipid
pyroglutamylvaline	WLWH - WWoH	1 Wk	0.416244	0.138391	691.614	3.00773	0.00272754	HIVStatus	LM	FALSE	0.0980499	NS	1.51626	32394			152416	Neg	Modified Peptides	Peptide
retinol (vitamin A)	WLWH - WWoH	1 Wk	-0.54282	0.180621	778.123	-3.0053	0.00273841	HIVStatus	LM	FALSE	0.0980499	NS	0.581107	1806	HMDB0000305	C00473	445354	Pos Late	Vitamin A Metabolism	Cofactors and Vitamins
13-HODE + 9-HODE	WLWH - WWoH	1 Wk	-0.495689	0.165023	794.962	-3.00375	0.00275044	HIVStatus	LM	FALSE	0.0980499	NS	0.609151	37752	HMDB0004670,HMDB0004667	C14767,C14762	5.31283e+31	Neg	Fatty Acid, Monohydroxy	Lipid
1,2-dipalmitoyl-GPE (16:0/16:0)*	WLWH - WWoH	6 Mo	-0.569633	0.190113	769.92	-2.99629	0.00282062	HIVStatus	LM	FALSE	0.0998501	NS	0.565733	57341	HMDB0008923		445468	Pos Late	Phosphatidylethanolamine (PE)	Lipid
sphingomyelin (d18:1/17:0, d17:1/18:0, d19:1/16:0)	WLWH - WWoH	9 Mo	-0.507984	0.169742	860.036	-2.99269	0.00284439	HIVStatus	LM	FALSE	0.0998501	NS	0.601707	52615	HMDB0240620,HMDB0240609,HMDB0240622		46891763	Pos Late	Sphingomyelins	Lipid
N,N,N-trimethyl-alanylproline betaine (TMAP)	WLWH - WWoH	1 Wk	0.783741	0.261721	637.177	2.99456	0.00285499	HIVStatus	LM	FALSE	0.0998501	NS	2.18965	62947	HMDB0240365			Pos Early	Urea cycle; Arginine and Proline Metabolism	Amino Acid
xanthine	WLWH - WWoH	4 Mo	-0.820356	0.27416	789.106	-2.99225	0.00285559	HIVStatus	LM	FALSE	0.0998501	NS	0.440275	3147	HMDB0000292	C00385	1188	Pos Early	Purine Metabolism, (Hypo)Xanthine/Inosine containing	Nucleotide
heptadecatrienoate (17:3)*	WLWH - WWoH	15 Mo	-0.828317	0.277158	879.291	-2.98861	0.00288049	HIVStatus	LM	FALSE	0.100241	NS	0.436784	62383		C16344	16061034	Neg	Long Chain Polyunsaturated Fatty Acid (n3 and n6)	Lipid
1-docosahexaenoylglycerol (22:6)	WLWH - WWoH	1 Wk	-0.668511	0.224447	818.015	-2.97848	0.00298237	HIVStatus	LM	FALSE	0.103179	NS	0.512471	35153	HMDB0011587		53480995	Neg	Monoacylglycerol	Lipid
2-dihomo-linoleoylglycerol (20:2)*	WLWH - WWoH	9 Mo	-0.600483	0.201717	866.681	-2.97686	0.00299315	HIVStatus	LM	FALSE	0.103179	NS	0.548546	62450				Neg	Monoacylglycerol	Lipid
1,2-dilinoleoyl-GPE (18:2/18:2)*	WLWH - WWoH	6 Mo	-0.527778	0.177393	856.632	-2.9752	0.00301027	HIVStatus	LM	FALSE	0.103282	NS	0.589914	53174	HMDB0009093		9546812	Pos Late	Phosphatidylethanolamine (PE)	Lipid
glycosyl-N-stearoyl-sphingosine (d18:1/18:0)	WLWH - WWoH	6 Mo	-0.421845	0.141966	829.903	-2.97146	0.00304947	HIVStatus	LM	FALSE	0.103631	NS	0.655835	52234				Pos Late	Hexosylceramides (HCER)	Lipid
N1-methyladenosine	WLWH - WWoH	4 Mo	0.149796	0.0503556	575.554	2.97476	0.00305514	HIVStatus	LM	FALSE	0.103631	NS	1.1616	15650	HMDB0003331	C02494	27476	Pos Early	Purine Metabolism, Adenine containing	Nucleotide
N,N,N-trimethyl-5-aminovalerate	WLWH - WWoH	4 Mo	0.345203	0.11596	466.741	2.97692	0.00306299	HIVStatus	LM	FALSE	0.103631	NS	1.41228	57687			14274897	Pos Early	Lysine Metabolism	Amino Acid
N1-methyladenosine	WLWH - WWoH	6 Mo	0.155628	0.0525111	623.046	2.96372	0.0031555	HIVStatus	LM	FALSE	0.104207	NS	1.16839	15650	HMDB0003331	C02494	27476	Pos Early	Purine Metabolism, Adenine containing	Nucleotide
X-26264	WLWH - WWoH	1 Wk	-0.549732	0.185689	832.624	-2.96049	0.00315865	HIVStatus	LM	FALSE	0.104207	NS	0.577105	65028				Neg
caprylate (8:0)	WLWH - WWoH	1 Wk	-0.336246	0.113564	789.637	-2.96085	0.00315976	HIVStatus	LM	FALSE	0.104207	NS	0.714447	32492	HMDB0000482	C06423	379	Neg	Medium Chain Fatty Acid	Lipid
N6-carboxymethyllysine	WLWH - WWoH	4 Mo	0.371995	0.12553	601.082	2.9634	0.003163	HIVStatus	LM	FALSE	0.104207	NS	1.45063	36713	HMDB0240347		123800	Pos Early	Advanced Glycation End-product	Carbohydrate
X-21351	WLWH - WWoH	1 Wk	-0.456208	0.15391	481.185	-2.96412	0.00318606	HIVStatus	LM	FALSE	0.104207	NS	0.633682	46396				Neg
sphingomyelin (d18:1/17:0, d17:1/18:0, d19:1/16:0)	WLWH - WWoH	6 Mo	-0.48022	0.162532	847.944	-2.95461	0.00321721	HIVStatus	LM	FALSE	0.104207	NS	0.618647	52615	HMDB0240620,HMDB0240609,HMDB0240622		46891763	Pos Late	Sphingomyelins	Lipid
X-25422	WLWH - WWoH	6 Mo	0.55949	0.189345	669.929	2.95488	0.00323771	HIVStatus	LM	FALSE	0.104207	NS	1.74978	62719				Pos Early
1-stearoyl-2-linoleoyl-GPS (18:0/18:2)	WLWH - WWoH	6 Mo	-0.350733	0.118887	869.188	-2.95014	0.00326151	HIVStatus	LM	FALSE	0.104207	NS	0.704172	53009			9547091	Pos Late	Phosphatidylserine (PS)	Lipid
sphingomyelin (d18:1/20:1, d18:2/20:0)*	WLWH - WWoH	9 Mo	-0.44368	0.150487	849.039	-2.94829	0.00328293	HIVStatus	LM	FALSE	0.104207	NS	0.641671	48491	HMDB0240610,HMDB0240632			Pos Late	Sphingomyelins	Lipid
butyrate/isobutyrate (4:0)	WLWH - WWoH	1 Wk	-0.494385	0.167768	799.401	-2.94684	0.0033037	HIVStatus	LM	FALSE	0.104207	NS	0.609946	40605	HMDB0000039	C00246	264	Neg	Short Chain Fatty Acid	Lipid
cytosine	WLWH - WWoH	1 Mo	0.420869	0.142657	574.51	2.95022	0.00330485	HIVStatus	LM	FALSE	0.104207	NS	1.52328	573	HMDB0000630	C00380	597	Pos Early	Pyrimidine Metabolism, Cytidine containing	Nucleotide
palmitoleoyl-linoleoyl-glycerol (16:1/18:2) [1]*	WLWH - WWoH	1 Wk	-0.649151	0.220383	792.976	-2.94556	0.00331805	HIVStatus	LM	FALSE	0.104207	NS	0.522489	54967	HMDB0007132		9543699	Pos Late	Diacylglycerol	Lipid
palmitoyl-linoleoyl-glycerol (16:0/18:2) [1]*	WLWH - WWoH	1 Wk	-0.606548	0.20594	784.34	-2.94527	0.00332219	HIVStatus	LM	FALSE	0.104207	NS	0.54523	52633	HMDB0007103		9543695	Pos Late	Diacylglycerol	Lipid
5-methylthioadenosine (MTA)	WLWH - WWoH	9 Mo	0.463482	0.157442	821.047	2.94383	0.00333318	HIVStatus	LM	FALSE	0.104207	NS	1.5896	1419	HMDB0001173	C00170	439176	Pos Early	Polyamine Metabolism	Amino Acid
X-12544	WLWH - WWoH	4.5 Mo	-0.393594	0.133723	812.311	-2.94335	0.00333931	HIVStatus	LM	FALSE	0.104207	NS	0.674628	46510				Neg
X-12100	WLWH - WWoH	4.5 Mo	0.552193	0.187585	749.732	2.9437	0.00334336	HIVStatus	LM	FALSE	0.104207	NS	1.73706	47687				Pos Early
tryptophan	WLWH - WWoH	9 Mo	-0.4582	0.155664	749.612	-2.94352	0.00334528	HIVStatus	LM	FALSE	0.104207	NS	0.632421	54	HMDB0000929	C00078	6305	Pos Early	Tryptophan Metabolism	Amino Acid
cytosine	WLWH - WWoH	9 Mo	0.484891	0.164715	720.757	2.94381	0.00334618	HIVStatus	LM	FALSE	0.104207	NS	1.624	573	HMDB0000630	C00380	597	Pos Early	Pyrimidine Metabolism, Cytidine containing	Nucleotide
argininate*	WLWH - WWoH	6 Mo	0.556395	0.188995	679.667	2.94396	0.00335093	HIVStatus	LM	FALSE	0.104207	NS	1.74437	57461	HMDB0003148		160437	Pos Early	Urea cycle; Arginine and Proline Metabolism	Amino Acid
succinylcarnitine (C4-DC)	WLWH - WWoH	18 Mo	0.539492	0.183537	885.718	2.93941	0.00337379	HIVStatus	LM	FALSE	0.104473	NS	1.71513	37058	HMDB0061717		71464481	Pos Early	TCA Cycle	Energy
caproate (6:0)	WLWH - WWoH	1 Wk	-0.432553	0.147202	800.271	-2.9385	0.00339279	HIVStatus	LM	FALSE	0.104516	NS	0.64885	32489	HMDB0000535	C01585	8892	Neg	Medium Chain Fatty Acid	Lipid
5-methyluridine (ribothymidine)	WLWH - WWoH	12 Mo	-0.478683	0.162908	686.813	-2.93836	0.00341015	HIVStatus	LM	FALSE	0.104516	NS	0.619599	35136	HMDB0000884		445408	Neg	Pyrimidine Metabolism, Uracil containing	Nucleotide
N6-methyllysine	WLWH - WWoH	6 Mo	0.682706	0.231743	379.395	2.94597	0.00341807	HIVStatus	LM	FALSE	0.104516	NS	1.97923	62860	HMDB0002038	C02728	164795	Pos Early	Lysine Metabolism	Amino Acid
N-acetyl-isoputreanine	WLWH - WWoH	4 Mo	0.28092	0.0958978	556.041	2.92937	0.00353588	HIVStatus	LM	FALSE	0.106639	NS	1.32435	62309			131802901	Pos Early	Polyamine Metabolism	Amino Acid
3-indoxyl sulfate	WLWH - WWoH	9 Mo	0.48014	0.164087	690.366	2.92614	0.00354473	HIVStatus	LM	FALSE	0.106639	NS	1.6163	27672	HMDB0000682		10258	Neg	Tryptophan Metabolism	Amino Acid
palmitoyl-docosahexaenoyl-glycerol (16:0/22:6) [2]*	WLWH - WWoH	1 Wk	-0.638273	0.218263	806.933	-2.92433	0.00354864	HIVStatus	LM	FALSE	0.106639	NS	0.528204	57374	HMDB0007121		9543827	Pos Late	Diacylglycerol	Lipid
imidazole lactate	WLWH - WWoH	9 Mo	0.319902	0.109099	420.667	2.93221	0.00354941	HIVStatus	LM	FALSE	0.106639	NS	1.37699	15716	HMDB0002320	C05568	793	Pos Early	Histidine Metabolism	Amino Acid
cytosine	WLWH - WWoH	4.5 Mo	0.50686	0.173422	770.488	2.9227	0.0035717	HIVStatus	LM	FALSE	0.106639	NS	1.66007	573	HMDB0000630	C00380	597	Pos Early	Pyrimidine Metabolism, Cytidine containing	Nucleotide
1-dihomo-linoleoylglycerol (20:2)	WLWH - WWoH	12 Mo	-0.7394	0.253181	841.917	-2.92044	0.00358868	HIVStatus	LM	FALSE	0.106639	NS	0.4774	35103				Neg	Monoacylglycerol	Lipid
2'-O-methylcytidine	WLWH - WWoH	4.5 Mo	0.490722	0.16802	816.78	2.92061	0.00358966	HIVStatus	LM	FALSE	0.106639	NS	1.63349	57554			150971	Pos Early	Pyrimidine Metabolism, Cytidine containing	Nucleotide
X-25948	WLWH - WWoH	1 Wk	0.494157	0.169236	634.13	2.91992	0.00362546	HIVStatus	LM	FALSE	0.106883	NS	1.63912	63899				Pos Early
retinol (vitamin A)	WLWH - WWoH	6 Mo	-0.591864	0.202885	826.802	-2.91724	0.0036271	HIVStatus	LM	FALSE	0.106883	NS	0.553295	1806	HMDB0000305	C00473	445354	Pos Late	Vitamin A Metabolism	Cofactors and Vitamins
hexanoylglycine	WLWH - WWoH	4 Mo	0.415003	0.142417	477.269	2.914	0.00373588	HIVStatus	LM	FALSE	0.109646	NS	1.51438	35436	HMDB0000701		99463	Neg	Fatty Acid Metabolism (Acyl Glycine)	Lipid
N-acetylmethionine	WLWH - WWoH	1 Mo	0.441806	0.151883	401.852	2.90886	0.00382896	HIVStatus	LM	FALSE	0.111928	NS	1.55551	1589	HMDB0011745	C02712	448580	Neg	Methionine, Cysteine, SAM and Taurine Metabolism	Amino Acid
palmitoyl-arachidonoyl-glycerol (16:0/20:4) [2]*	WLWH - WWoH	1 Wk	-0.513831	0.177566	776.067	-2.89375	0.00391338	HIVStatus	LM	FALSE	0.112932	NS	0.598199	54958	HMDB0007112		9543736	Pos Late	Diacylglycerol	Lipid
oleoyl-linoleoyl-glycerol (18:1/18:2) [1]	WLWH - WWoH	6 Mo	-0.602328	0.208288	834.015	-2.8918	0.00393001	HIVStatus	LM	FALSE	0.112932	NS	0.547535	46798	HMDB0007219		14275396	Pos Late	Diacylglycerol	Lipid
sphingomyelin (d18:1/14:0, d16:1/16:0)*	WLWH - WWoH	9 Mo	-0.399404	0.13812	811.926	-2.89171	0.00393382	HIVStatus	LM	FALSE	0.112932	NS	0.67072	42463	HMDB0012097		11433862	Pos Late	Sphingomyelins	Lipid
5-hydroxylysine	WLWH - WWoH	9 Mo	0.54026	0.186842	747.444	2.89153	0.00394496	HIVStatus	LM	FALSE	0.112932	NS	1.71645	15685	HMDB0000450	C16741	3032849	Pos Early	Lysine Metabolism	Amino Acid
2-docosahexaenoylglycerol (22:6)*	WLWH - WWoH	12 Mo	-0.648547	0.224307	695.707	-2.89134	0.00395569	HIVStatus	LM	FALSE	0.112932	NS	0.522805	48675	HMDB0011557		46896303	Neg	Monoacylglycerol	Lipid
ribose	WLWH - WWoH	4.5 Mo	-0.488726	0.168981	540.624	-2.8922	0.00397955	HIVStatus	LM	FALSE	0.112932	NS	0.613407	1471	HMDB0000283	C00121	5779	Polar	Pentose Metabolism	Carbohydrate
cyclo(pro-arg)*	WLWH - WWoH	4 Mo	0.420346	0.145492	671.346	2.88913	0.00398762	HIVStatus	LM	FALSE	0.112932	NS	1.52249	62842				Pos Early	Dipeptide	Peptide
3-(3-amino-3-carboxypropyl)uridine*	WLWH - WWoH	18 Mo	0.360703	0.124998	888.257	2.88568	0.00400026	HIVStatus	LM	FALSE	0.112932	NS	1.43434	62924			171198	Neg	Pyrimidine Metabolism, Uracil containing	Nucleotide
palmitoyl-linoleoyl-glycerol (16:0/18:2) [2]*	WLWH - WWoH	1 Wk	-0.417895	0.14478	793.662	-2.88641	0.00400237	HIVStatus	LM	FALSE	0.112932	NS	0.658432	52634	HMDB0007103		131801744	Pos Late	Diacylglycerol	Lipid
laurate (12:0)	WLWH - WWoH	1 Wk	-0.470934	0.163227	737.955	-2.88514	0.00402647	HIVStatus	LM	FALSE	0.113175	NS	0.624419	1645	HMDB0000638	C02679	3893	Neg	Medium Chain Fatty Acid	Lipid
5-hydroxylysine	WLWH - WWoH	1 Mo	0.464823	0.161069	608.289	2.88585	0.00404198	HIVStatus	LM	FALSE	0.113175	NS	1.59173	15685	HMDB0000450	C16741	3032849	Pos Early	Lysine Metabolism	Amino Acid
argininate*	WLWH - WWoH	4 Mo	0.520876	0.180724	634.473	2.88217	0.00408309	HIVStatus	LM	FALSE	0.11345	NS	1.6835	57461	HMDB0003148		160437	Pos Early	Urea cycle; Arginine and Proline Metabolism	Amino Acid
ribonate	WLWH - WWoH	4 Mo	0.187421	0.0649671	467.899	2.88485	0.00409673	HIVStatus	LM	FALSE	0.11345	NS	1.20613	27731	HMDB0000867	C01685	5460677	Polar	Pentose Metabolism	Carbohydrate
oleoyl-linoleoyl-glycerol (18:1/18:2) [1]	WLWH - WWoH	1 Wk	-0.533416	0.185284	789.93	-2.87891	0.00409834	HIVStatus	LM	FALSE	0.11345	NS	0.586598	46798	HMDB0007219		14275396	Pos Late	Diacylglycerol	Lipid
1-palmitoyl-2-pentadecanoyl-GPC (16:0/15:0)*	WLWH - WWoH	6 Mo	-0.548322	0.190629	824.748	-2.87638	0.00412642	HIVStatus	LM	FALSE	0.113796	NS	0.577919	57757	HMDB0007967		24778680	Pos Late	Phosphatidylcholine (PC)	Lipid
1-myristoyl-GPI (14:0)*	WLWH - WWoH	6 Mo	-0.749759	0.260992	848.22	-2.87273	0.00417092	HIVStatus	LM	FALSE	0.114239	NS	0.47248	61829				Neg	Lysophospholipid	Lipid
N-acetylmethionine	WLWH - WWoH	9 Mo	0.488537	0.169807	538.277	2.87702	0.00417376	HIVStatus	LM	FALSE	0.114239	NS	1.62993	1589	HMDB0011745	C02712	448580	Neg	Methionine, Cysteine, SAM and Taurine Metabolism	Amino Acid
1-oleoyl-2-linoleoyl-GPC (18:1/18:2)*	WLWH - WWoH	6 Mo	-0.488605	0.170338	877.801	-2.86844	0.00422387	HIVStatus	LM	FALSE	0.115179	NS	0.613482	52453	HMDB0008105		24778939	Pos Late	Phosphatidylcholine (PC)	Lipid
stearidonate (18:4n3)	WLWH - WWoH	1 Wk	-0.615261	0.214482	730.797	-2.86859	0.00424191	HIVStatus	LM	FALSE	0.115241	NS	0.5405	33969	HMDB0006547	C16300	5312508	Neg	Long Chain Polyunsaturated Fatty Acid (n3 and n6)	Lipid
1-arachidonylglycerol (20:4)	WLWH - WWoH	12 Mo	-0.665316	0.232236	845.583	-2.86483	0.0042757	HIVStatus	LM	FALSE	0.115729	NS	0.514111	34397	HMDB11578	C13857	160199805282281	Neg	Monoacylglycerol	Lipid
myristoyl-linoleoyl-glycerol (14:0/18:2) [1]*	WLWH - WWoH	9 Mo	-0.710642	0.248435	832.672	-2.86048	0.0043359	HIVStatus	LM	FALSE	0.116422	NS	0.491329	57407	HMDB0007016		14275352	Pos Late	Diacylglycerol	Lipid
1-stearoyl-2-docosahexaenoyl-GPE (18:0/22:6)*	WLWH - WWoH	6 Mo	-0.503896	0.17626	826.589	-2.85883	0.00435908	HIVStatus	LM	FALSE	0.116422	NS	0.604172	52466	HMDB0009012		9546798	Pos Late	Phosphatidylethanolamine (PE)	Lipid
caprate (10:0)	WLWH - WWoH	1 Wk	-0.47379	0.165694	737.343	-2.85943	0.00436388	HIVStatus	LM	FALSE	0.116422	NS	0.622638	1642	HMDB0000511	C01571	2969	Neg	Medium Chain Fatty Acid	Lipid
phenylacetylglutamine	WLWH - WWoH	4 Mo	0.52832	0.184734	694.804	2.85989	0.00436502	HIVStatus	LM	FALSE	0.116422	NS	1.69608	35126	HMDB0006344	C04148	92258	Pos Early	Acetylated Peptides	Peptide
2-linoleoyl-GPE (18:2)*	WLWH - WWoH	1 Mo	0.628956	0.220567	652.174	2.85155	0.00448838	HIVStatus	LM	FALSE	0.119277	NS	1.87565	34666	HMDB11477			Pos Late	Lysophospholipid	Lipid
N,N,N-trimethyl-5-aminovalerate	WLWH - WWoH	15 Mo	0.404676	0.142118	716.925	2.84746	0.00453311	HIVStatus	LM	FALSE	0.119691	NS	1.49882	57687			14274897	Pos Early	Lysine Metabolism	Amino Acid
lactosyl-N-stearoyl-sphingosine (d18:1/18:0)*	WLWH - WWoH	9 Mo	-0.66448	0.233504	749.149	-2.84569	0.0045526	HIVStatus	LM	FALSE	0.119691	NS	0.514541	54980	HMDB0011591		10260120	Pos Late	Lactosylceramides (LCER)	Lipid
1,2-dipalmitoyl-GPC (16:0/16:0)	WLWH - WWoH	6 Mo	-0.409723	0.144071	864.322	-2.84389	0.0045618	HIVStatus	LM	FALSE	0.119691	NS	0.663834	19130	HMDB0000564	D03585	452110	Pos Late	Phosphatidylcholine (PC)	Lipid
2,4-dihydroxybutyrate	WLWH - WWoH	1 Wk	0.360812	0.126717	541.418	2.84739	0.00457526	HIVStatus	LM	FALSE	0.119691	NS	1.43449	62951	HMDB0000360		192742	Polar	Fatty Acid, Dihydroxy	Lipid
trigonelline (N'-methylnicotinate)	WLWH - WWoH	6 Mo	0.621354	0.218608	850.197	2.84232	0.00458587	HIVStatus	LM	FALSE	0.119691	NS	1.86145	32401	HMDB0000875	C01004	5570	Pos Early	Nicotinate and Nicotinamide Metabolism	Cofactors and Vitamins
1-oleoyl-2-linoleoyl-GPE (18:1/18:2)*	WLWH - WWoH	6 Mo	-0.385919	0.135943	875.732	-2.83882	0.00463277	HIVStatus	LM	FALSE	0.11991	NS	0.679825	52687	HMDB0005349		9546753	Pos Late	Phosphatidylethanolamine (PE)	Lipid
ribitol	WLWH - WWoH	4.5 Mo	-0.226782	0.0798937	759.511	-2.83854	0.00465294	HIVStatus	LM	FALSE	0.11991	NS	0.797095	15772	HMDB0002917,HMDB0001851,HMDB0000568,HMDB0000508	C00379,C01904,C00474,C00532	6912	Polar	Pentose Metabolism	Carbohydrate
nicotinate	WLWH - WWoH	9 Mo	0.523899	0.184545	701.613	2.83887	0.00465828	HIVStatus	LM	FALSE	0.11991	NS	1.6886	1504	HMDB0001488	C00253	938	Pos Early	Nicotinate and Nicotinamide Metabolism	Cofactors and Vitamins
betaine	WLWH - WWoH	1 Mo	0.349633	0.123068	564.288	2.84098	0.00465989	HIVStatus	LM	FALSE	0.11991	NS	1.41855	3141	HMDB0000043	C00719	247	Pos Early	Glycine, Serine and Threonine Metabolism	Amino Acid
diacylglycerol (16:1/18:2 [2], 16:0/18:3 [1])*	WLWH - WWoH	6 Mo	-0.535679	0.188929	854.723	-2.83534	0.00468575	HIVStatus	LM	FALSE	0.120134	NS	0.585272	54966				Pos Late	Diacylglycerol	Lipid
guaiacol sulfate	WLWH - WWoH	9 Mo	0.687602	0.242625	752.217	2.83401	0.0047199	HIVStatus	LM	FALSE	0.120134	NS	1.98894	46111	HMDB0060013		22473	Neg	Benzoate Metabolism	Xenobiotics
lactosyl-N-palmitoyl-sphingosine (d18:1/16:0)	WLWH - WWoH	6 Mo	-0.570034	0.201168	768.502	-2.83362	0.00472305	HIVStatus	LM	FALSE	0.120134	NS	0.565506	53010	HMDB0006750		53477895	Pos Late	Lactosylceramides (LCER)	Lipid
3-phosphoserine	WLWH - WWoH	4.5 Mo	0.980651	0.346189	763.367	2.8327	0.00473726	HIVStatus	LM	FALSE	0.120134	NS	2.66619	543	HMDB0001721,HMDB0000272	C01005,C02532	68841	Pos Early	Glycine, Serine and Threonine Metabolism	Amino Acid
palmitoyl-myristoyl-glycerol (16:0/14:0) [2]	WLWH - WWoH	9 Mo	-1.04469	0.368891	745.791	-2.83198	0.00475078	HIVStatus	LM	FALSE	0.120134	NS	0.3518	57364				Pos Late	Diacylglycerol	Lipid
1-linoleoyl-GPI (18:2)*	WLWH - WWoH	15 Mo	0.802112	0.284095	887.656	2.82339	0.00485818	HIVStatus	LM	FALSE	0.122426	NS	2.23025	36594	HMDB0240597		11124828	Neg	Lysophospholipid	Lipid
1-stearoyl-2-adrenoyl-GPS (18:0/22:4)*	WLWH - WWoH	6 Mo	-0.653087	0.231294	738.893	-2.82362	0.00487627	HIVStatus	LM	FALSE	0.12246	NS	0.520437	63127				Pos Late	Phosphatidylserine (PS)	Lipid
X-12026	WLWH - WWoH	4 Mo	0.39945	0.141481	573.554	2.82334	0.00491771	HIVStatus	LM	FALSE	0.1229	NS	1.491	47905				Neg
2R,3R-dihydroxybutyrate	WLWH - WWoH	1 Wk	0.365737	0.129609	614.107	2.82185	0.00492917	HIVStatus	LM	FALSE	0.1229	NS	1.44158	63109	HMDB0000498		13120901	Polar	Fatty Acid, Dihydroxy	Lipid
12,13-DiHOME	WLWH - WWoH	1 Mo	0.508377	0.180359	778.708	2.8187	0.00494426	HIVStatus	LM	FALSE	0.1229	NS	1.66259	38395	HMDB0004705	C14829	10236635	Neg	Fatty Acid, Dihydroxy	Lipid
2R,3R-dihydroxybutyrate	WLWH - WWoH	1 Mo	0.362804	0.128773	602.481	2.81739	0.00500037	HIVStatus	LM	FALSE	0.123874	NS	1.43735	63109	HMDB0000498		13120901	Polar	Fatty Acid, Dihydroxy	Lipid
2-stearoyl-GPE (18:0)*	WLWH - WWoH	18 Mo	0.862373	0.306681	888.971	2.81196	0.0050325	HIVStatus	LM	FALSE	0.123967	NS	2.36877	41220	HMDB0011129		9065845353480660	Neg	Lysophospholipid	Lipid
2'-O-methylcytidine	WLWH - WWoH	6 Mo	0.430186	0.152948	745.325	2.81263	0.00504315	HIVStatus	LM	FALSE	0.123967	NS	1.53754	57554			150971	Pos Early	Pyrimidine Metabolism, Cytidine containing	Nucleotide
cytosine	WLWH - WWoH	15 Mo	0.547928	0.194986	843.676	2.81009	0.00506738	HIVStatus	LM	FALSE	0.123967	NS	1.72967	573	HMDB0000630	C00380	597	Pos Early	Pyrimidine Metabolism, Cytidine containing	Nucleotide
dihomo-linolenate (20:3n3 or n6)	WLWH - WWoH	9 Mo	-0.555551	0.197714	835.661	-2.80987	0.005072	HIVStatus	LM	FALSE	0.123967	NS	0.573756	35718	HMDB0002925	C03242	5280581	Neg	Long Chain Polyunsaturated Fatty Acid (n3 and n6)	Lipid
acetylcarnitine (C2)	WLWH - WWoH	1 Mo	0.249437	0.08877	632.433	2.80993	0.00510852	HIVStatus	LM	FALSE	0.124444	NS	1.2833	32198	HMDB0000201	C02571	7045767	Pos Early	Fatty Acid Metabolism (Acyl Carnitine, Short Chain)	Lipid
1-stearoyl-2-linoleoyl-GPC (18:0/18:2)*	WLWH - WWoH	6 Mo	-0.449182	0.160189	854.533	-2.80408	0.00516044	HIVStatus	LM	FALSE	0.125291	NS	0.63815	52452	HMDB0008039		6441487	Pos Late	Phosphatidylcholine (PC)	Lipid
androsterone sulfate	WLWH - WWoH	15 Mo	-0.226889	0.0809925	851.412	-2.80136	0.00520416	HIVStatus	LM	FALSE	0.125632	NS	0.797009	31591	HMDB0002759		159663	Neg	Androgenic Steroids	Lipid
tryptophan	WLWH - WWoH	1 Wk	-0.378571	0.135024	622.851	-2.80373	0.00520888	HIVStatus	LM	FALSE	0.125632	NS	0.684839	54	HMDB0000929	C00078	6305	Pos Early	Tryptophan Metabolism	Amino Acid
1-dihomo-linoleoylglycerol (20:2)	WLWH - WWoH	9 Mo	-0.732676	0.261731	852.561	-2.79935	0.00523622	HIVStatus	LM	FALSE	0.125876	NS	0.480621	35103				Neg	Monoacylglycerol	Lipid
oleoyl-linoleoyl-glycerol (18:1/18:2) [2]	WLWH - WWoH	1 Wk	-0.409213	0.146658	808.811	-2.79025	0.00539066	HIVStatus	LM	FALSE	0.128877	NS	0.664172	46799	HMDB0007219		71433693	Pos Late	Diacylglycerol	Lipid
3-indoxyl sulfate	WLWH - WWoH	4 Mo	0.423565	0.151682	605.357	2.79245	0.00539633	HIVStatus	LM	FALSE	0.128877	NS	1.5274	27672	HMDB0000682		10258	Neg	Tryptophan Metabolism	Amino Acid
1-palmitoyl-2-oleoyl-GPI (16:0/18:1)*	WLWH - WWoH	6 Mo	-0.463357	0.166323	849.173	-2.78589	0.005457	HIVStatus	LM	FALSE	0.129901	NS	0.629168	52669	HMDB0009783		71296232	Polar	Phosphatidylinositol (PI)	Lipid
linoleoyl-linoleoyl-glycerol (18:2/18:2) [2]*	WLWH - WWoH	6 Mo	-0.581306	0.208824	824.783	-2.78371	0.00549706	HIVStatus	LM	FALSE	0.13043	NS	0.559167	54969	HMDB0007248		9543729	Pos Late	Diacylglycerol	Lipid
N2,N2-dimethylguanosine	WLWH - WWoH	12 Mo	0.256467	0.0920609	575.232	2.78584	0.0055149	HIVStatus	LM	FALSE	0.13043	NS	1.29236	35137	HMDB0004824		135501639	Pos Early	Purine Metabolism, Guanine containing	Nucleotide
X-21353	WLWH - WWoH	1 Mo	0.424707	0.152803	616.14	2.77945	0.0056113	HIVStatus	LM	FALSE	0.131952	NS	1.52914	46398				Neg
1-palmitoleoylglycerol (16:1)*	WLWH - WWoH	1 Wk	-0.736866	0.265375	829.111	-2.77669	0.00561535	HIVStatus	LM	FALSE	0.131952	NS	0.478612	52431	HMDB0011565			Neg	Monoacylglycerol	Lipid
stearoyl sphingomyelin (d18:1/18:0)	WLWH - WWoH	9 Mo	-0.383946	0.138498	878.661	-2.77222	0.00568523	HIVStatus	LM	FALSE	0.13269	NS	0.681168	19503	HMDB0001348	C00550	6453725	Pos Late	Sphingomyelins	Lipid
ribonate	WLWH - WWoH	1 Mo	0.171955	0.0618703	410.676	2.77927	0.0056983	HIVStatus	LM	FALSE	0.13269	NS	1.18762	27731	HMDB0000867	C01685	5460677	Polar	Pentose Metabolism	Carbohydrate
nicotinamide	WLWH - WWoH	4 Mo	0.402032	0.14498	702.349	2.77302	0.00570123	HIVStatus	LM	FALSE	0.13269	NS	1.49486	594	HMDB0001406	C00153	936	Pos Early	Nicotinate and Nicotinamide Metabolism	Cofactors and Vitamins
linoleoyl-linoleoyl-glycerol (18:2/18:2) [2]*	WLWH - WWoH	9 Mo	-0.603449	0.217849	842.22	-2.77004	0.00572835	HIVStatus	LM	FALSE	0.132898	NS	0.546922	54969	HMDB0007248		9543729	Pos Late	Diacylglycerol	Lipid
benzoate	WLWH - WWoH	1 Wk	-0.302706	0.109341	671.595	-2.76846	0.00578756	HIVStatus	LM	FALSE	0.133236	NS	0.738817	15778	HMDB0001870	C00180	243	Neg	Benzoate Metabolism	Xenobiotics
isoxanthopterin	WLWH - WWoH	1 Wk	-0.288358	0.104106	577.068	-2.76986	0.00578848	HIVStatus	LM	FALSE	0.133236	NS	0.749493	27732	HMDB0000704	C03975	135398700	Polar	Pterin Metabolism	Cofactors and Vitamins
biliverdin	WLWH - WWoH	1 Wk	-0.582849	0.210571	667.133	-2.76794	0.00579763	HIVStatus	LM	FALSE	0.133236	NS	0.558306	2137	HMDB0001008	C00500	5280353	Pos Late	Hemoglobin and Porphyrin Metabolism	Cofactors and Vitamins
X-13844	WLWH - WWoH	6 Mo	0.453921	0.164184	701.142	2.76472	0.00584693	HIVStatus	LM	FALSE	0.133948	NS	1.57447	47977				Neg
N6-methyllysine	WLWH - WWoH	9 Mo	0.655184	0.23682	406.045	2.76659	0.00592338	HIVStatus	LM	FALSE	0.135275	NS	1.9255	62860	HMDB0002038	C02728	164795	Pos Early	Lysine Metabolism	Amino Acid
1-stearoyl-2-linoleoyl-GPS (18:0/18:2)	WLWH - WWoH	9 Mo	-0.342627	0.1243	875.565	-2.75645	0.00596468	HIVStatus	LM	FALSE	0.13558	NS	0.709903	53009			9547091	Pos Late	Phosphatidylserine (PS)	Lipid
2S,3R-dihydroxybutyrate	WLWH - WWoH	1 Mo	0.557599	0.202124	622.711	2.75869	0.00597383	HIVStatus	LM	FALSE	0.13558	NS	1.74647	62950	HMDB0002453		10964471	Polar	Fatty Acid, Dihydroxy	Lipid
nisinate (24:6n3)	WLWH - WWoH	12 Mo	-0.557242	0.202325	814.677	-2.75419	0.00601487	HIVStatus	LM	FALSE	0.136089	NS	0.572787	57810	HMDB0013025		11792612	Neg	Long Chain Polyunsaturated Fatty Acid (n3 and n6)	Lipid
trans-4-hydroxyproline	WLWH - WWoH	18 Mo	0.60751	0.220899	888.658	2.75017	0.00607748	HIVStatus	LM	FALSE	0.137081	NS	1.83585	32306	HMDB0000725	C01157	5810	Pos Early	Urea cycle; Arginine and Proline Metabolism	Amino Acid
N1-methyladenosine	WLWH - WWoH	12 Mo	0.145596	0.0529138	631.875	2.75158	0.00610099	HIVStatus	LM	FALSE	0.137188	NS	1.15673	15650	HMDB0003331	C02494	27476	Pos Early	Purine Metabolism, Adenine containing	Nucleotide
diacylglycerol (14:0/18:1, 16:0/16:1) [1]*	WLWH - WWoH	9 Mo	-1.03071	0.375216	809.312	-2.74698	0.00614827	HIVStatus	LM	FALSE	0.137229	NS	0.356753	54953				Pos Late	Diacylglycerol	Lipid
prolylproline	WLWH - WWoH	4 Mo	0.553445	0.201389	688.549	2.74814	0.00615036	HIVStatus	LM	FALSE	0.137229	NS	1.73923	40731	HMDB0011180		263469	Pos Early	Dipeptide	Peptide
androsterone sulfate	WLWH - WWoH	12 Mo	-0.182132	0.0662923	709.769	-2.74741	0.00615916	HIVStatus	LM	FALSE	0.137229	NS	0.833491	31591	HMDB0002759		159663	Neg	Androgenic Steroids	Lipid
lysine	WLWH - WWoH	4 Mo	0.35242	0.128336	589.793	2.74608	0.00621532	HIVStatus	LM	FALSE	0.13806	NS	1.42251	1301	HMDB0003405	C00739,C00047	5962	Pos Early	Lysine Metabolism	Amino Acid
5-hydroxylysine	WLWH - WWoH	1 Wk	0.444639	0.162125	619.946	2.74256	0.00627226	HIVStatus	LM	FALSE	0.138902	NS	1.55993	15685	HMDB0000450	C16741	3032849	Pos Early	Lysine Metabolism	Amino Acid
phosphoethanolamine	WLWH - WWoH	4.5 Mo	0.285045	0.10408	833.263	2.7387	0.00630001	HIVStatus	LM	FALSE	0.139095	NS	1.32982	1600	HMDB0000224	C00346	1015	Neg	Phospholipid Metabolism	Lipid
ribose	WLWH - WWoH	12 Mo	-0.437573	0.159513	463.646	-2.74318	0.00632053	HIVStatus	LM	FALSE	0.139128	NS	0.645602	1471	HMDB0000283	C00121	5779	Polar	Pentose Metabolism	Carbohydrate
trimethylamine N-oxide	WLWH - WWoH	1 Mo	0.311506	0.113712	578.811	2.73944	0.0063442	HIVStatus	LM	FALSE	0.13923	NS	1.36548	40406	HMDB0000925	C01104	1145	Pos Early	Phospholipid Metabolism	Lipid
linoleoyl-linolenoyl-glycerol (18:2/18:3) [2]*	WLWH - WWoH	9 Mo	-0.772048	0.282698	856.226	-2.731	0.00644417	HIVStatus	LM	FALSE	0.140637	NS	0.462066	54964	HMDB0007250		9543737	Pos Late	Diacylglycerol	Lipid
palmitoleate (16:1n7)	WLWH - WWoH	1 Wk	-0.507716	0.185828	715.15	-2.73219	0.00644683	HIVStatus	LM	FALSE	0.140637	NS	0.601869	33447	HMDB0003229	C08362	445638	Neg	Long Chain Monounsaturated Fatty Acid	Lipid
guanosine 5'-monophosphate (5'-GMP)	WLWH - WWoH	6 Mo	-0.663932	0.243176	703.036	-2.73026	0.00648699	HIVStatus	LM	FALSE	0.141092	NS	0.514823	2849	HMDB0001397	C00144	6804	Pos Early	Purine Metabolism, Guanine containing	Nucleotide
dihomo-linolenate (20:3n3 or n6)	WLWH - WWoH	15 Mo	-0.651975	0.239065	884.118	-2.72719	0.00651416	HIVStatus	LM	FALSE	0.141262	NS	0.521016	35718	HMDB0002925	C03242	5280581	Neg	Long Chain Polyunsaturated Fatty Acid (n3 and n6)	Lipid
linoleoyl-linolenoyl-glycerol (18:2/18:3) [2]*	WLWH - WWoH	1 Wk	-0.656044	0.240616	804.83	-2.72652	0.00653984	HIVStatus	LM	FALSE	0.1414	NS	0.5189	54964	HMDB0007250		9543737	Pos Late	Diacylglycerol	Lipid
mannitol/sorbitol	WLWH - WWoH	18 Mo	-0.284194	0.104311	887.527	-2.72448	0.00656696	HIVStatus	LM	FALSE	0.141567	NS	0.752621	46142	HMDB0000247,HMDB0000765	C00392,C00794	57806251	Polar	Fructose, Mannose and Galactose Metabolism	Carbohydrate
X-12026	WLWH - WWoH	15 Mo	0.487073	0.178836	808.499	2.72357	0.00659735	HIVStatus	LM	FALSE	0.14166	NS	1.62755	47905				Neg
1-dihomo-linolenylglycerol (20:3)	WLWH - WWoH	12 Mo	-0.684155	0.251293	852.116	-2.72254	0.00661053	HIVStatus	LM	FALSE	0.14166	NS	0.504516	48341	HMDB0011577			Neg	Monoacylglycerol	Lipid
palmitoleoyl-linoleoyl-glycerol (16:1/18:2) [1]*	WLWH - WWoH	6 Mo	-0.67443	0.247795	835.851	-2.72172	0.00662941	HIVStatus	LM	FALSE	0.14166	NS	0.509447	54967	HMDB0007132		9543699	Pos Late	Diacylglycerol	Lipid
dopamine 3-O-sulfate	WLWH - WWoH	1 Mo	0.181446	0.0667485	835.81	2.71835	0.00669674	HIVStatus	LM	FALSE	0.142682	NS	1.19895	48407	HMDB0006275	C13690	122136	Neg	Tyrosine Metabolism	Amino Acid
linoleoyl-linoleoyl-glycerol (18:2/18:2) [1]*	WLWH - WWoH	1 Wk	-0.460549	0.169523	763.654	-2.71674	0.00674214	HIVStatus	LM	FALSE	0.143231	NS	0.630937	54968	HMDB0007248		9543729	Pos Late	Diacylglycerol	Lipid
sphingomyelin (d18:1/14:0, d16:1/16:0)*	WLWH - WWoH	4.5 Mo	-0.397094	0.146309	844.232	-2.71408	0.00678149	HIVStatus	LM	FALSE	0.14365	NS	0.672271	42463	HMDB0012097		11433862	Pos Late	Sphingomyelins	Lipid
nisinate (24:6n3)	WLWH - WWoH	9 Mo	-0.566533	0.208953	830.04	-2.7113	0.00684057	HIVStatus	LM	FALSE	0.144482	NS	0.567489	57810	HMDB0013025		11792612	Neg	Long Chain Polyunsaturated Fatty Acid (n3 and n6)	Lipid
tyramine O-sulfate	WLWH - WWoH	1 Mo	0.27319	0.100825	860.44	2.70955	0.00687148	HIVStatus	LM	FALSE	0.144717	NS	1.31415	48408	HMDB0006409		153005	Neg	Tyrosine Metabolism	Amino Acid
5-HETE	WLWH - WWoH	1 Mo	-0.264275	0.0975853	884.373	-2.70815	0.00689665	HIVStatus	LM	FALSE	0.14483	NS	0.767762	37372	HMDB0011134	C04805	5280733	Neg	Eicosanoid	Lipid
palmitoylcholine	WLWH - WWoH	9 Mo	-0.490785	0.18127	832.195	-2.70747	0.00691879	HIVStatus	LM	FALSE	0.144878	NS	0.612146	52944	HMDB0240592		151731	Pos Late	Fatty Acid Metabolism (Acyl Choline)	Lipid
phenylalanine	WLWH - WWoH	9 Mo	0.268951	0.0993907	770.904	2.70599	0.00696052	HIVStatus	LM	FALSE	0.145336	NS	1.30859	64	HMDB0000159	C00079	6140	Pos Early	Phenylalanine Metabolism	Amino Acid
X-12411	WLWH - WWoH	18 Mo	0.709104	0.262302	792.591	2.70339	0.00701067	HIVStatus	LM	FALSE	0.145966	NS	2.03217	46616				Neg
3-(4-hydroxyphenyl)lactate	WLWH - WWoH	18 Mo	0.445367	0.164851	888.569	2.70163	0.00703144	HIVStatus	LM	FALSE	0.145982	NS	1.56106	32197	HMDB0000755	C03672	9378	Neg	Tyrosine Metabolism	Amino Acid
sphingomyelin (d18:1/21:0, d17:1/22:0, d16:1/23:0)*	WLWH - WWoH	6 Mo	-0.371876	0.137863	859.561	-2.69743	0.00712459	HIVStatus	LM	FALSE	0.147095	NS	0.689439	52495	HMDB0240619,HMDB0240611,HMDB0240621			Pos Late	Sphingomyelins	Lipid
N-acetylserine	WLWH - WWoH	6 Mo	0.194828	0.072065	429.343	2.70351	0.00713361	HIVStatus	LM	FALSE	0.147095	NS	1.2151	37076	HMDB0002931		65249	Polar	Glycine, Serine and Threonine Metabolism	Amino Acid
linoleoyl-arachidonoyl-glycerol (18:2/20:4) [1]*	WLWH - WWoH	9 Mo	-0.845672	0.313647	835.016	-2.69625	0.00715363	HIVStatus	LM	FALSE	0.147095	NS	0.429269	54955	HMDB0007257		9543796	Pos Late	Diacylglycerol	Lipid
mannonate*	WLWH - WWoH	1 Mo	0.165231	0.0611836	472.826	2.70058	0.00717032	HIVStatus	LM	FALSE	0.147095	NS	1.17967	62864			3246006	Polar	Food Component/Plant	Xenobiotics
palmitoyl-dihomo-linolenoyl-glycerol (16:0/20:3n3 or 6) [2]*	WLWH - WWoH	12 Mo	-0.932716	0.346108	813.972	-2.69487	0.00718688	HIVStatus	LM	FALSE	0.147095	NS	0.393484	54941				Pos Late	Diacylglycerol	Lipid
1-(1-enyl-palmitoyl)-2-palmitoyl-GPC (P-16:0/16:0)*	WLWH - WWoH	6 Mo	-0.494885	0.183717	844.511	-2.69374	0.00720579	HIVStatus	LM	FALSE	0.147095	NS	0.609641	52716	HMDB0011206		11146967	Pos Late	Plasmalogen	Lipid
palmitoyl-dihomo-linolenoyl-glycerol (16:0/20:3n3 or 6) [2]*	WLWH - WWoH	15 Mo	-1.15983	0.431615	882.875	-2.68719	0.00734116	HIVStatus	LM	FALSE	0.149441	NS	0.313539	54941				Pos Late	Diacylglycerol	Lipid
oleoyl-linoleoyl-glycerol (18:1/18:2) [2]	WLWH - WWoH	6 Mo	-0.443083	0.165074	845.231	-2.68415	0.00741366	HIVStatus	LM	FALSE	0.15039	NS	0.642054	46799	HMDB0007219		71433693	Pos Late	Diacylglycerol	Lipid
lactosyl-N-stearoyl-sphingosine (d18:1/18:0)*	WLWH - WWoH	15 Mo	-0.745332	0.27776	856.933	-2.68337	0.00742896	HIVStatus	LM	FALSE	0.15039	NS	0.474576	54980	HMDB0011591		10260120	Pos Late	Lactosylceramides (LCER)	Lipid
palmitoyl-linolenoyl-glycerol (16:0/18:3) [2]*	WLWH - WWoH	9 Mo	-0.596445	0.222489	855.535	-2.68078	0.00748636	HIVStatus	LM	FALSE	0.151106	NS	0.550766	54965	HMDB0007104,HMDB0007105		3.48277e+17	Pos Late	Diacylglycerol	Lipid
1-stearoyl-GPE (18:0)	WLWH - WWoH	18 Mo	0.759082	0.283274	888.27	2.67968	0.00750568	HIVStatus	LM	FALSE	0.151106	NS	2.13632	42398	HMDB0011130		9547068	Pos Late	Lysophospholipid	Lipid
2-methoxyacetaminophen sulfate*	WLWH - WWoH	1 Wk	0.403791	0.150792	873.075	2.67781	0.00754981	HIVStatus	LM	FALSE	0.151577	NS	1.49749	47031	HMDB0062550		86290014	Neg	Drug - Analgesics, Anesthetics	Xenobiotics
myristoyl-linoleoyl-glycerol (14:0/18:2) [2]*	WLWH - WWoH	6 Mo	-0.472915	0.176708	844.249	-2.67625	0.00758942	HIVStatus	LM	FALSE	0.151955	NS	0.623183	57408	HMDB0007016		14275352	Pos Late	Diacylglycerol	Lipid
asparagine	WLWH - WWoH	4 Mo	0.339356	0.126963	612.338	2.67287	0.00772093	HIVStatus	LM	FALSE	0.15326	NS	1.40404	512	HMDB0000168	C00152	6267	Polar	Alanine and Aspartate Metabolism	Amino Acid
betaine	WLWH - WWoH	18 Mo	0.522806	0.195809	884.683	2.66998	0.00772467	HIVStatus	LM	FALSE	0.15326	NS	1.68675	3141	HMDB0000043	C00719	247	Pos Early	Glycine, Serine and Threonine Metabolism	Amino Acid
pyrraline	WLWH - WWoH	15 Mo	0.796649	0.298472	879.123	2.66909	0.00774586	HIVStatus	LM	FALSE	0.15326	NS	2.2181	48428	HMDB0033143	C21013	14274616	Pos Early	Food Component/Plant	Xenobiotics
glycosyl-N-palmitoyl-sphingosine (d18:1/16:0)	WLWH - WWoH	6 Mo	-0.41424	0.155409	831.937	-2.66549	0.00783669	HIVStatus	LM	FALSE	0.15326	NS	0.660842	53013				Pos Late	Hexosylceramides (HCER)	Lipid
kynurenine	WLWH - WWoH	9 Mo	0.454947	0.170698	778.562	2.66522	0.00785316	HIVStatus	LM	FALSE	0.15326	NS	1.57609	15140	HMDB0000684	C00328	161166	Pos Early	Tryptophan Metabolism	Amino Acid
sphingomyelin (d18:2/23:0, d18:1/23:1, d17:1/24:1)*	WLWH - WWoH	6 Mo	-0.437455	0.164197	833.7	-2.6642	0.00786617	HIVStatus	LM	FALSE	0.15326	NS	0.645678	52435	HMDB0240634,HMDB0011696,HMDB0240614		134757653	Pos Late	Sphingomyelins	Lipid
oleoyl-linoleoyl-glycerol (18:1/18:2) [1]	WLWH - WWoH	9 Mo	-0.579112	0.217382	849.419	-2.66403	0.00786738	HIVStatus	LM	FALSE	0.15326	NS	0.560396	46798	HMDB0007219		14275396	Pos Late	Diacylglycerol	Lipid
X-12216	WLWH - WWoH	4 Mo	0.560601	0.210193	485.205	2.66708	0.00790693	HIVStatus	LM	FALSE	0.15326	NS	1.75173	46613				Neg
adrenate (22:4n6)	WLWH - WWoH	15 Mo	-0.576225	0.216501	887.462	-2.66153	0.00791913	HIVStatus	LM	FALSE	0.15326	NS	0.562016	32980	HMDB0002226	C16527	52828445497181	Neg	Long Chain Polyunsaturated Fatty Acid (n3 and n6)	Lipid
beta-alanine	WLWH - WWoH	15 Mo	0.351786	0.132155	827.417	2.66191	0.00792049	HIVStatus	LM	FALSE	0.15326	NS	1.4216	55	HMDB0000056	C00099	239	Pos Early	Pyrimidine Metabolism, Uracil containing	Nucleotide
glycine	WLWH - WWoH	15 Mo	0.35686	0.134058	758.518	2.66199	0.00793255	HIVStatus	LM	FALSE	0.15326	NS	1.42884	58	HMDB0000123	C00037	750	Pos Early	Glycine, Serine and Threonine Metabolism	Amino Acid
X-13729	WLWH - WWoH	1 Mo	0.267561	0.100278	395.255	2.66818	0.00794012	HIVStatus	LM	FALSE	0.15326	NS	1.30677	47971				Neg
N1-methyl-2-pyridone-5-carboxamide	WLWH - WWoH	4.5 Mo	0.501094	0.188395	806.092	2.6598	0.00797394	HIVStatus	LM	FALSE	0.15326	NS	1.65053	40469	HMDB0004193	C05842	69698	Neg	Nicotinate and Nicotinamide Metabolism	Cofactors and Vitamins
4-guanidinobutanoate	WLWH - WWoH	4 Mo	0.493792	0.185553	609.649	2.66119	0.00799162	HIVStatus	LM	FALSE	0.15326	NS	1.63852	15681	HMDB0003464	C01035	500	Pos Early	Guanidino and Acetamido Metabolism	Amino Acid
lactosyl-N-arachidoyl-sphingosine (d18:1/20:0)*	WLWH - WWoH	4.5 Mo	-0.619375	0.232947	823.83	-2.65886	0.00799265	HIVStatus	LM	FALSE	0.15326	NS	0.538281	57425	HMDB0011593	C01290	53481000	Pos Late	Lactosylceramides (LCER)	Lipid
linoleoyl-linoleoyl-glycerol (18:2/18:2) [1]*	WLWH - WWoH	6 Mo	-0.505795	0.190232	817.744	-2.65884	0.0079944	HIVStatus	LM	FALSE	0.15326	NS	0.603026	54968	HMDB0007248		9543729	Pos Late	Diacylglycerol	Lipid
3-(3-amino-3-carboxypropyl)uridine*	WLWH - WWoH	9 Mo	0.23793	0.0894921	754.276	2.65868	0.00801114	HIVStatus	LM	FALSE	0.15326	NS	1.26862	62924			171198	Neg	Pyrimidine Metabolism, Uracil containing	Nucleotide
myristate (14:0)	WLWH - WWoH	1 Wk	-0.379856	0.143041	722.593	-2.65557	0.00809205	HIVStatus	LM	FALSE	0.154404	NS	0.68396	1365	HMDB0000806	C06424	11005	Neg	Long Chain Saturated Fatty Acid	Lipid
5-methyluridine (ribothymidine)	WLWH - WWoH	18 Mo	-0.613668	0.231436	885.055	-2.65156	0.00815526	HIVStatus	LM	FALSE	0.154874	NS	0.541362	35136	HMDB0000884		445408	Neg	Pyrimidine Metabolism, Uracil containing	Nucleotide
adrenate (22:4n6)	WLWH - WWoH	9 Mo	-0.472055	0.178134	857.488	-2.64999	0.00819763	HIVStatus	LM	FALSE	0.154874	NS	0.623719	32980	HMDB0002226	C16527	52828445497181	Neg	Long Chain Polyunsaturated Fatty Acid (n3 and n6)	Lipid
myristoyl-linoleoyl-glycerol (14:0/18:2) [2]*	WLWH - WWoH	1 Wk	-0.416076	0.157012	807.131	-2.64996	0.00820762	HIVStatus	LM	FALSE	0.154874	NS	0.65963	57408	HMDB0007016		14275352	Pos Late	Diacylglycerol	Lipid
diacylglycerol (16:1/18:2 [2], 16:0/18:3 [1])*	WLWH - WWoH	1 Wk	-0.444255	0.16767	825.314	-2.64957	0.00821358	HIVStatus	LM	FALSE	0.154874	NS	0.641302	54966				Pos Late	Diacylglycerol	Lipid
cis-3,4-methyleneheptanoate	WLWH - WWoH	6 Mo	-0.453764	0.171208	698.124	-2.65037	0.00822263	HIVStatus	LM	FALSE	0.154874	NS	0.635232	64390				Neg	Fatty Acid, Branched	Lipid
palmitoyl-linoleoyl-glycerol (16:0/18:2) [1]*	WLWH - WWoH	6 Mo	-0.612701	0.231422	830.62	-2.64755	0.00826143	HIVStatus	LM	FALSE	0.155057	NS	0.541885	52633	HMDB0007103		9543695	Pos Late	Diacylglycerol	Lipid
docosadienoate (22:2n6)	WLWH - WWoH	18 Mo	-0.505473	0.19099	886.509	-2.6466	0.0082748	HIVStatus	LM	FALSE	0.155057	NS	0.60322	32415	HMDB0061714	C16533	5282807	Neg	Long Chain Polyunsaturated Fatty Acid (n3 and n6)	Lipid
erythronate*	WLWH - WWoH	4 Mo	0.153463	0.0579885	647.747	2.64644	0.00833215	HIVStatus	LM	FALSE	0.155556	NS	1.16586	42420	HMDB0000613		2781043	Polar	Aminosugar Metabolism	Carbohydrate
sphingomyelin (d18:1/14:0, d16:1/16:0)*	WLWH - WWoH	12 Mo	-0.353921	0.133835	793.431	-2.64445	0.008344	HIVStatus	LM	FALSE	0.155556	NS	0.701931	42463	HMDB0012097		11433862	Pos Late	Sphingomyelins	Lipid
X-12216	WLWH - WWoH	9 Mo	0.594477	0.224721	568.97	2.6454	0.00838496	HIVStatus	LM	FALSE	0.155922	NS	1.81208	46613				Neg
5-dodecenoate (12:1n7)	WLWH - WWoH	1 Wk	-0.454328	0.172048	703.503	-2.6407	0.00845694	HIVStatus	LM	FALSE	0.156669	NS	0.634875	33968	HMDB0000529		5312378	Neg	Medium Chain Fatty Acid	Lipid
N-delta-acetylornithine	WLWH - WWoH	9 Mo	0.684485	0.259219	656.371	2.64057	0.00847348	HIVStatus	LM	FALSE	0.156669	NS	1.98275	43249	HMDB0003357	C00437	9920500	Pos Early	Urea cycle; Arginine and Proline Metabolism	Amino Acid
X-25212	WLWH - WWoH	9 Mo	-0.651587	0.247039	841.385	-2.63759	0.00850384	HIVStatus	LM	FALSE	0.156669	NS	0.521218	62393				Pos Late
1-(1-enyl-palmitoyl)-2-linoleoyl-GPC (P-16:0/18:2)*	WLWH - WWoH	6 Mo	-0.423058	0.16046	845.593	-2.63654	0.00852934	HIVStatus	LM	FALSE	0.156669	NS	0.655041	52682	HMDB0011211		24779386	Pos Late	Plasmalogen	Lipid
5-hydroxylysine	WLWH - WWoH	4 Mo	0.453154	0.171778	671.1	2.63803	0.00853231	HIVStatus	LM	FALSE	0.156669	NS	1.57327	15685	HMDB0000450	C16741	3032849	Pos Early	Lysine Metabolism	Amino Acid
carotene diol (3)	WLWH - WWoH	15 Mo	-0.603084	0.229025	888.08	-2.63326	0.00860392	HIVStatus	LM	FALSE	0.156669	NS	0.547122	57637				Pos Late	Vitamin A Metabolism	Cofactors and Vitamins
1-palmityl-2-palmitoyl-GPC (O-16:0/16:0)*	WLWH - WWoH	6 Mo	-0.532647	0.20228	809.89	-2.63321	0.00861936	HIVStatus	LM	FALSE	0.156669	NS	0.587049	57332			145911	Pos Late	Plasmalogen	Lipid
ethyl beta-glucopyranoside	WLWH - WWoH	12 Mo	0.332146	0.126192	825.473	2.63208	0.00864491	HIVStatus	LM	FALSE	0.156669	NS	1.39396	64131	HMDB0029968		121667	Neg	Food Component/Plant	Xenobiotics
galactose 1-phosphate	WLWH - WWoH	1 Wk	-0.533303	0.201958	344.364	-2.64067	0.00865108	HIVStatus	LM	FALSE	0.156669	NS	0.586664	15706	HMDB0000645	C00446	123912	Polar	Fructose, Mannose and Galactose Metabolism	Carbohydrate
dihomo-linoleate (20:2n6)	WLWH - WWoH	12 Mo	-0.387528	0.147309	841.168	-2.63071	0.00867658	HIVStatus	LM	FALSE	0.156669	NS	0.678733	17805	HMDB0005060	C16525	6439848	Neg	Long Chain Polyunsaturated Fatty Acid (n3 and n6)	Lipid
kynurenine	WLWH - WWoH	12 Mo	0.435743	0.165605	755.511	2.63122	0.00868138	HIVStatus	LM	FALSE	0.156669	NS	1.54611	15140	HMDB0000684	C00328	161166	Pos Early	Tryptophan Metabolism	Amino Acid
3-(4-hydroxyphenyl)lactate	WLWH - WWoH	4.5 Mo	0.327013	0.124316	805.252	2.63051	0.00868858	HIVStatus	LM	FALSE	0.156669	NS	1.38682	32197	HMDB0000755	C03672	9378	Neg	Tyrosine Metabolism	Amino Acid
phenylacetylglutamine	WLWH - WWoH	1 Mo	0.45505	0.172957	634.442	2.631	0.0087202	HIVStatus	LM	FALSE	0.156669	NS	1.57625	35126	HMDB0006344	C04148	92258	Pos Early	Acetylated Peptides	Peptide
sphingomyelin (d18:2/23:0, d18:1/23:1, d17:1/24:1)*	WLWH - WWoH	9 Mo	-0.450468	0.171363	849.175	-2.62873	0.00872529	HIVStatus	LM	FALSE	0.156669	NS	0.63733	52435	HMDB0240634,HMDB0011696,HMDB0240614		134757653	Pos Late	Sphingomyelins	Lipid
asparagine	WLWH - WWoH	9 Mo	0.361165	0.137429	696.742	2.62801	0.00877781	HIVStatus	LM	FALSE	0.157226	NS	1.435	512	HMDB0000168	C00152	6267	Polar	Alanine and Aspartate Metabolism	Amino Acid
N1-methyladenosine	WLWH - WWoH	9 Mo	0.142742	0.0543289	662.305	2.62738	0.00880383	HIVStatus	LM	FALSE	0.157306	NS	1.15343	15650	HMDB0003331	C02494	27476	Pos Early	Purine Metabolism, Adenine containing	Nucleotide
oleoyl-arachidonoyl-glycerol (18:1/20:4) [2]*	WLWH - WWoH	1 Wk	-0.45685	0.174231	791.72	-2.62209	0.00890707	HIVStatus	LM	FALSE	0.158763	NS	0.633275	54961	HMDB0007228		9543786	Pos Late	Diacylglycerol	Lipid
1-margaroyl-2-linoleoyl-GPC (17:0/18:2)*	WLWH - WWoH	9 Mo	-0.62934	0.240285	861.75	-2.61914	0.00897009	HIVStatus	LM	FALSE	0.159497	NS	0.532944	52500			52922491	Pos Late	Phosphatidylcholine (PC)	Lipid
2-palmitoleoylglycerol (16:1)*	WLWH - WWoH	1 Wk	-0.724485	0.276798	806.089	-2.61738	0.00902682	HIVStatus	LM	FALSE	0.159736	NS	0.484574	52432	HMDB0011534		53480960	Neg	Monoacylglycerol	Lipid
X-23278	WLWH - WWoH	1 Mo	-0.395825	0.151189	694.179	-2.61808	0.00903539	HIVStatus	LM	FALSE	0.159736	NS	0.673124	48974				Neg
X-26266	WLWH - WWoH	1 Mo	-0.644123	0.246179	813.578	-2.61648	0.00904908	HIVStatus	LM	FALSE	0.159736	NS	0.525123	65030				Pos Late
dimethylarginine (SDMA + ADMA)	WLWH - WWoH	15 Mo	0.305556	0.116845	840.075	2.61506	0.00908113	HIVStatus	LM	FALSE	0.159909	NS	1.35738	36808	HMDB0003334,HMDB0001539	C21189,C03626	123831169148	Pos Early	Urea cycle; Arginine and Proline Metabolism	Amino Acid
stearoyl-linoleoyl-glycerol (18:0/18:2) [2]*	WLWH - WWoH	1 Wk	-0.596202	0.228052	828.472	-2.61433	0.00910266	HIVStatus	LM	FALSE	0.159909	NS	0.5509	54947				Pos Late	Diacylglycerol	Lipid
1-(1-enyl-palmitoyl)-2-arachidonoyl-GPE (P-16:0/20:4)*	WLWH - WWoH	6 Mo	-0.313552	0.1202	871.342	-2.60858	0.00924755	HIVStatus	LM	FALSE	0.161765	NS	0.730846	52673	HMDB0011352		52925126	Pos Late	Plasmalogen	Lipid
N1-methylinosine	WLWH - WWoH	15 Mo	0.426562	0.163501	799.13	2.60892	0.00925257	HIVStatus	LM	FALSE	0.161765	NS	1.53198	48351	HMDB0002721		650095	Pos Early	Purine Metabolism, (Hypo)Xanthine/Inosine containing	Nucleotide
N-octanoylglycine	WLWH - WWoH	12 Mo	0.53405	0.204648	540.74	2.6096	0.00931595	HIVStatus	LM	FALSE	0.162484	NS	1.70583	43502	HMDB0000832		84290	Neg	Fatty Acid Metabolism (Acyl Glycine)	Lipid
arabitol/xylitol	WLWH - WWoH	4 Mo	0.156102	0.0598647	601.731	2.60759	0.00934449	HIVStatus	LM	FALSE	0.162594	NS	1.16895	48885	HMDB0001851,HMDB0000568,HMDB0002917	C00379,C00542,C01904	941546912	Polar	Pentose Metabolism	Carbohydrate
linoleoylcholine*	WLWH - WWoH	15 Mo	-0.473304	0.181999	861.75	-2.60058	0.00946598	HIVStatus	LM	FALSE	0.164317	NS	0.622941	57463	HMDB0013213		53481656	Pos Late	Fatty Acid Metabolism (Acyl Choline)	Lipid
1-arachidonylglycerol (20:4)	WLWH - WWoH	9 Mo	-0.624042	0.240112	855.524	-2.59896	0.00951152	HIVStatus	LM	FALSE	0.164716	NS	0.535774	34397	HMDB11578	C13857	160199805282281	Neg	Monoacylglycerol	Lipid
3-aminoisobutyrate	WLWH - WWoH	9 Mo	0.523624	0.201488	536.063	2.59879	0.0096128	HIVStatus	LM	FALSE	0.166022	NS	1.68813	1566	HMDB0002166	C05145	64956	Pos Early	Pyrimidine Metabolism, Thymine containing	Nucleotide
N,N-dimethylalanine	WLWH - WWoH	4 Mo	0.740212	0.284933	530.172	2.59784	0.00964191	HIVStatus	LM	FALSE	0.166022	NS	2.09638	63151			5488191	Pos Early	Alanine and Aspartate Metabolism	Amino Acid
oleoylcholine	WLWH - WWoH	9 Mo	-0.454852	0.175498	836.288	-2.59178	0.00971463	HIVStatus	LM	FALSE	0.166022	NS	0.634542	53260	HMDB0240596		59040790	Pos Late	Fatty Acid Metabolism (Acyl Choline)	Lipid
dimethylarginine (SDMA + ADMA)	WLWH - WWoH	18 Mo	0.353521	0.13644	884.876	2.59105	0.00972599	HIVStatus	LM	FALSE	0.166022	NS	1.42407	36808	HMDB0003334,HMDB0001539	C21189,C03626	123831169148	Pos Early	Urea cycle; Arginine and Proline Metabolism	Amino Acid
lactosyl-N-behenoyl-sphingosine (d18:1/22:0)*	WLWH - WWoH	4.5 Mo	-0.576005	0.222354	851.638	-2.59049	0.00974787	HIVStatus	LM	FALSE	0.166022	NS	0.562139	57422	HMDB0011594		44260143	Pos Late	Lactosylceramides (LCER)	Lipid
X-24035	WLWH - WWoH	1 Mo	-0.499739	0.192858	724.234	-2.59123	0.00975596	HIVStatus	LM	FALSE	0.166022	NS	0.606689	52064				Pos Late
1-palmitoyl-2-arachidonoyl-GPE (16:0/20:4)*	WLWH - WWoH	9 Mo	-0.439054	0.169528	864.807	-2.58986	0.00976288	HIVStatus	LM	FALSE	0.166022	NS	0.644646	52464	HMDB0005323	C05210	9546800	Pos Late	Phosphatidylethanolamine (PE)	Lipid
ribitol	WLWH - WWoH	15 Mo	-0.23233	0.0897079	837.232	-2.58985	0.00976868	HIVStatus	LM	FALSE	0.166022	NS	0.792685	15772	HMDB0002917,HMDB0001851,HMDB0000568,HMDB0000508	C00379,C01904,C00474,C00532	6912	Polar	Pentose Metabolism	Carbohydrate
docosapentaenoate (n6 DPA; 22:5n6)	WLWH - WWoH	6 Mo	0.630791	0.243565	736.722	2.58983	0.009792	HIVStatus	LM	FALSE	0.166032	NS	1.8791	37478	HMDB0001976	C16513	6441454	Neg	Long Chain Polyunsaturated Fatty Acid (n3 and n6)	Lipid
imidazole propionate	WLWH - WWoH	1 Wk	0.569124	0.219855	604.633	2.58863	0.00986758	HIVStatus	LM	FALSE	0.166685	NS	1.76672	40730	HMDB0002271		70630	Pos Early	Histidine Metabolism	Amino Acid
sphingomyelin (d18:2/24:1, d18:1/24:2)*	WLWH - WWoH	6 Mo	-0.335336	0.129673	842.767	-2.58601	0.00987612	HIVStatus	LM	FALSE	0.166685	NS	0.715098	52437	HMDB0240636,HMDB0240615		85336023	Pos Late	Sphingomyelins	Lipid
sphingomyelin (d18:1/24:1, d18:2/24:0)*	WLWH - WWoH	6 Mo	-0.319147	0.123559	863.62	-2.58297	0.00995894	HIVStatus	LM	FALSE	0.167696	NS	0.726768	47153	HMDB0012107		44260126	Pos Late	Sphingomyelins	Lipid
N2,N2-dimethylguanosine	WLWH - WWoH	1 Mo	0.215498	0.0833518	457.117	2.5854	0.0100351	HIVStatus	LM	FALSE	0.168349	NS	1.24048	35137	HMDB0004824		135501639	Pos Early	Purine Metabolism, Guanine containing	Nucleotide
linolenoyl-linolenoyl-glycerol (18:3/18:3) [2]*	WLWH - WWoH	12 Mo	-0.921009	0.356976	774.516	-2.58003	0.0100624	HIVStatus	LM	FALSE	0.168349	NS	0.398117	54952	HMDB0007278		14275411	Pos Late	Diacylglycerol	Lipid
1-myristoyl-2-palmitoyl-GPC (14:0/16:0)	WLWH - WWoH	6 Mo	-0.424987	0.164758	828.864	-2.57945	0.0100668	HIVStatus	LM	FALSE	0.168349	NS	0.653779	19258	HMDB0007869		129657	Pos Late	Phosphatidylcholine (PC)	Lipid
betaine	WLWH - WWoH	6 Mo	0.352896	0.136849	675.076	2.57873	0.010127	HIVStatus	LM	FALSE	0.168968	NS	1.42318	3141	HMDB0000043	C00719	247	Pos Early	Glycine, Serine and Threonine Metabolism	Amino Acid
cytosine	WLWH - WWoH	18 Mo	0.586821	0.227868	885.678	2.57526	0.0101776	HIVStatus	LM	FALSE	0.169426	NS	1.79826	573	HMDB0000630	C00380	597	Pos Early	Pyrimidine Metabolism, Cytidine containing	Nucleotide
X-18913	WLWH - WWoH	9 Mo	-0.469561	0.182414	822.35	-2.57415	0.0102225	HIVStatus	LM	FALSE	0.169787	NS	0.625277	46695				Neg
arachidonate (20:4n6)	WLWH - WWoH	9 Mo	-0.519134	0.201857	823.75	-2.57179	0.0102916	HIVStatus	LM	FALSE	0.170009	NS	0.595035	1110	HMDB0001043	C00219	444899	Neg	Long Chain Polyunsaturated Fatty Acid (n3 and n6)	Lipid
myristoyl-linoleoyl-glycerol (14:0/18:2) [2]*	WLWH - WWoH	12 Mo	-0.458877	0.178446	847.728	-2.57152	0.0102947	HIVStatus	LM	FALSE	0.170009	NS	0.631993	57408	HMDB0007016		14275352	Pos Late	Diacylglycerol	Lipid
oleoyl-arachidonoyl-glycerol (18:1/20:4) [2]*	WLWH - WWoH	6 Mo	-0.50367	0.195886	835.096	-2.57123	0.0103057	HIVStatus	LM	FALSE	0.170009	NS	0.604309	54961	HMDB0007228		9543786	Pos Late	Diacylglycerol	Lipid
stearoyl-linoleoyl-glycerol (18:0/18:2) [2]*	WLWH - WWoH	12 Mo	-0.666297	0.259588	859.24	-2.56675	0.0104341	HIVStatus	LM	FALSE	0.17174	NS	0.513607	54947				Pos Late	Diacylglycerol	Lipid
1-(1-enyl-stearoyl)-GPE (P-18:0)*	WLWH - WWoH	4 Mo	0.454304	0.176998	742.599	2.56672	0.0104613	HIVStatus	LM	FALSE	0.171801	NS	1.57508	39271	HMDB0240598			Pos Late	Lysoplasmalogen	Lipid
linoleoylcholine*	WLWH - WWoH	9 Mo	-0.391557	0.152693	760.75	-2.56434	0.0105279	HIVStatus	LM	FALSE	0.172237	NS	0.676004	57463	HMDB0013213		53481656	Pos Late	Fatty Acid Metabolism (Acyl Choline)	Lipid
ethyl alpha-glucopyranoside	WLWH - WWoH	6 Mo	0.560851	0.218519	547.085	2.5666	0.0105351	HIVStatus	LM	FALSE	0.172237	NS	1.75216	63152	HMDB0029968		11127487	Neg	Food Component/Plant	Xenobiotics
2-linoleoylglycerol (18:2)	WLWH - WWoH	9 Mo	-0.561126	0.219065	877.472	-2.56146	0.0105895	HIVStatus	LM	FALSE	0.172742	NS	0.570566	32506	HMDB0011538		5365676	Neg	Monoacylglycerol	Lipid
1-stearoyl-2-linoleoyl-GPE (18:0/18:2)*	WLWH - WWoH	9 Mo	-0.326434	0.127553	875.271	-2.5592	0.0106584	HIVStatus	LM	FALSE	0.173479	NS	0.721492	52446	HMDB0008994		9546749	Pos Late	Phosphatidylethanolamine (PE)	Lipid
2-hydroxyglutarate	WLWH - WWoH	1 Wk	0.317317	0.123909	503.065	2.56089	0.0107311	HIVStatus	LM	FALSE	0.174274	NS	1.37344	37253	HMDB0059655	C02630	43	Polar	Fatty Acid, Dicarboxylate	Lipid
behenoyl sphingomyelin (d18:1/22:0)*	WLWH - WWoH	6 Mo	-0.306166	0.119899	864.807	-2.55354	0.010834	HIVStatus	LM	FALSE	0.175366	NS	0.736264	48492	HMDB0012103		44260125	Pos Late	Sphingomyelins	Lipid
docosapentaenoate (n3 DPA; 22:5n3)	WLWH - WWoH	1 Wk	-0.459991	0.180112	754.424	-2.55392	0.0108472	HIVStatus	LM	FALSE	0.175366	NS	0.63129	32504	HMDB0006528,HMDB0001976	C16513	6441454	Neg	Long Chain Polyunsaturated Fatty Acid (n3 and n6)	Lipid
16-hydroxypalmitate	WLWH - WWoH	1 Mo	0.299821	0.117444	766.486	2.55288	0.0108764	HIVStatus	LM	FALSE	0.175366	NS	1.34962	39609	HMDB0006294	C18218	10466	Neg	Fatty Acid, Monohydroxy	Lipid
palmitoyl-linoleoyl-glycerol (16:0/18:2) [2]*	WLWH - WWoH	9 Mo	-0.433584	0.169921	851.153	-2.55168	0.0108944	HIVStatus	LM	FALSE	0.175366	NS	0.648182	52634	HMDB0007103		131801744	Pos Late	Diacylglycerol	Lipid
dihomo-linolenate (20:3n3 or n6)	WLWH - WWoH	1 Wk	-0.431054	0.168978	761.695	-2.55095	0.0109374	HIVStatus	LM	FALSE	0.175672	NS	0.649824	35718	HMDB0002925	C03242	5280581	Neg	Long Chain Polyunsaturated Fatty Acid (n3 and n6)	Lipid
methyl-4-hydroxybenzoate sulfate	WLWH - WWoH	1 Wk	0.595747	0.23359	623.051	2.5504	0.010998	HIVStatus	LM	FALSE	0.176258	NS	1.81439	48429	HMDB0041646		10657183	Neg	Benzoate Metabolism	Xenobiotics
fructose	WLWH - WWoH	4.5 Mo	-0.229383	0.0901468	862.028	-2.54455	0.0111152	HIVStatus	LM	FALSE	0.177442	NS	0.795024	577	HMDB0000660	C00095	2723872	Polar	Fructose, Mannose and Galactose Metabolism	Carbohydrate
X-12411	WLWH - WWoH	15 Mo	0.588178	0.231018	663.939	2.54603	0.0111205	HIVStatus	LM	FALSE	0.177442	NS	1.8007	46616				Neg
hydroxyasparagine**	WLWH - WWoH	9 Mo	0.448591	0.176323	697.276	2.54415	0.0111691	HIVStatus	LM	FALSE	0.177829	NS	1.5661	62060	HMDB32332	C20631	15991574	Pos Early	Alanine and Aspartate Metabolism	Amino Acid
X-12026	WLWH - WWoH	6 Mo	0.375243	0.147522	621.072	2.54363	0.0112118	HIVStatus	LM	FALSE	0.178099	NS	1.45535	47905				Neg
N-formylkynurenine	WLWH - WWoH	4 Mo	0.436751	0.171778	592.48	2.54253	0.0112588	HIVStatus	LM	FALSE	0.178099	NS	1.54767	64334	HMDB01200	C15605,C02406,C02700	910	Pos Early	Tryptophan Metabolism	Amino Acid
N,N,N-trimethyl-alanylproline betaine (TMAP)	WLWH - WWoH	4 Mo	0.705305	0.277529	686.756	2.54138	0.0112605	HIVStatus	LM	FALSE	0.178099	NS	2.02446	62947	HMDB0240365			Pos Early	Urea cycle; Arginine and Proline Metabolism	Amino Acid
1-stearoyl-2-docosapentaenoyl-GPE (18:0/22:5n6)*	WLWH - WWoH	6 Mo	-0.489222	0.19271	794.09	-2.53865	0.011318	HIVStatus	LM	FALSE	0.178099	NS	0.613103	57338	HMDB0009010		53479611	Pos Late	Phosphatidylethanolamine (PE)	Lipid
X-24337	WLWH - WWoH	4 Mo	0.465371	0.183301	696.529	2.53883	0.0113389	HIVStatus	LM	FALSE	0.178099	NS	1.5926	52533				Neg
trimethylamine N-oxide	WLWH - WWoH	4 Mo	0.307319	0.121052	643.512	2.53873	0.0113601	HIVStatus	LM	FALSE	0.178099	NS	1.35977	40406	HMDB0000925	C01104	1145	Pos Early	Phospholipid Metabolism	Lipid
1-(1-enyl-palmitoyl)-2-linoleoyl-GPE (P-16:0/18:2)*	WLWH - WWoH	6 Mo	-0.292785	0.115433	847.321	-2.53641	0.011378	HIVStatus	LM	FALSE	0.178099	NS	0.746183	52677	HMDB0011343		52925127	Pos Late	Plasmalogen	Lipid
sphingomyelin (d18:1/22:2, d18:2/22:1, d16:1/24:2)*	WLWH - WWoH	12 Mo	-0.460559	0.18157	815.321	-2.53654	0.011381	HIVStatus	LM	FALSE	0.178099	NS	0.630931	57477	HMDB0240670,HMDB0240672,HMDB0240669			Pos Late	Sphingomyelins	Lipid
ceramide (d18:1/14:0, d16:1/16:0)*	WLWH - WWoH	9 Mo	-0.630232	0.248683	827.32	-2.53428	0.0114511	HIVStatus	LM	FALSE	0.178226	NS	0.532468	57432	HMDB0240681,HMDB0011773			Pos Late	Ceramides	Lipid
deoxycarnitine	WLWH - WWoH	9 Mo	0.277213	0.109355	702.914	2.53498	0.0114612	HIVStatus	LM	FALSE	0.178226	NS	1.31945	36747	HMDB0001161	C01181	22620	Pos Early	Carnitine Metabolism	Lipid
alpha-hydroxyisovalerate	WLWH - WWoH	4 Mo	0.248617	0.0979645	491.024	2.53783	0.0114623	HIVStatus	LM	FALSE	0.178226	NS	1.28225	46537	HMDB0000407		99823	Polar	Leucine, Isoleucine and Valine Metabolism	Amino Acid
1-stearoyl-GPC (18:0)	WLWH - WWoH	18 Mo	0.756529	0.298806	887.758	2.53184	0.0115181	HIVStatus	LM	FALSE	0.178404	NS	2.13087	33961	HMDB0010384		497300	Pos Late	Lysophospholipid	Lipid
1-palmitoyl-2-palmitoleoyl-GPE (16:0/16:1)*	WLWH - WWoH	9 Mo	-0.555343	0.219242	710.85	-2.53302	0.0115225	HIVStatus	LM	FALSE	0.178404	NS	0.573875	52471	HMDB0008924		52924925	Pos Late	Phosphatidylethanolamine (PE)	Lipid
trans-urocanate	WLWH - WWoH	1 Wk	0.513216	0.202869	724.596	2.5298	0.0116237	HIVStatus	LM	FALSE	0.179294	NS	1.67066	607	HMDB0000301	C00785	736715	Pos Early	Histidine Metabolism	Amino Acid
aconitate [cis or trans]	WLWH - WWoH	4 Mo	-0.219835	0.0868081	505.87	-2.53242	0.0116291	HIVStatus	LM	FALSE	0.179294	NS	0.802651	46173	HMDB0000958,HMDB000072	C004174,C02341	444212643757	Neg	TCA Cycle	Energy
palmitoylcholine	WLWH - WWoH	15 Mo	-0.553605	0.219017	883.44	-2.52768	0.0116553	HIVStatus	LM	FALSE	0.17932	NS	0.574874	52944	HMDB0240592		151731	Pos Late	Fatty Acid Metabolism (Acyl Choline)	Lipid
dihomo-linoleate (20:2n6)	WLWH - WWoH	18 Mo	-0.55462	0.219555	886.782	-2.52611	0.0117065	HIVStatus	LM	FALSE	0.179524	NS	0.574291	17805	HMDB0005060	C16525	6439848	Neg	Long Chain Polyunsaturated Fatty Acid (n3 and n6)	Lipid
2-aminoadipate	WLWH - WWoH	1 Mo	0.374979	0.148292	572.321	2.52865	0.0117177	HIVStatus	LM	FALSE	0.179524	NS	1.45496	6146	HMDB0000510	C00956	92136	Polar	Lysine Metabolism	Amino Acid
N-acetylalanine	WLWH - WWoH	15 Mo	0.183145	0.0725284	836.961	2.52515	0.0117484	HIVStatus	LM	FALSE	0.179618	NS	1.20099	1585	HMDB0000766	C02847	88064	Polar	Alanine and Aspartate Metabolism	Amino Acid
ribonate	WLWH - WWoH	1 Wk	0.157137	0.0621218	417.972	2.5295	0.011789	HIVStatus	LM	FALSE	0.179863	NS	1.17016	27731	HMDB0000867	C01685	5460677	Polar	Pentose Metabolism	Carbohydrate
sphingomyelin (d18:1/21:0, d17:1/22:0, d16:1/23:0)*	WLWH - WWoH	9 Mo	-0.363075	0.144064	868.639	-2.52023	0.011906	HIVStatus	LM	FALSE	0.181269	NS	0.695534	52495	HMDB0240619,HMDB0240611,HMDB0240621			Pos Late	Sphingomyelins	Lipid
1,2,3-benzenetriol sulfate (2)	WLWH - WWoH	15 Mo	0.798409	0.317	888.307	2.51864	0.0119557	HIVStatus	LM	FALSE	0.181338	NS	2.222	48762	HMDB0060018,HMDB0060016		9201366254110620	Neg	Chemical	Xenobiotics
aconitate [cis or trans]	WLWH - WWoH	1 Mo	-0.207885	0.0823901	444.605	-2.52318	0.0119775	HIVStatus	LM	FALSE	0.181338	NS	0.8123	46173	HMDB0000958,HMDB000072	C004174,C02341	444212643757	Neg	TCA Cycle	Energy
4-cholesten-3-one	WLWH - WWoH	6 Mo	-0.435372	0.172912	837.429	-2.51788	0.0119917	HIVStatus	LM	FALSE	0.181338	NS	0.647024	38125	HMDB0000921	C00599	91477	Pos Late	Sterol	Lipid
palmitoyl-linolenoyl-glycerol (16:0/18:3) [2]*	WLWH - WWoH	6 Mo	-0.536444	0.213101	841.99	-2.51732	0.0120098	HIVStatus	LM	FALSE	0.181338	NS	0.584824	54965	HMDB0007104,HMDB0007105		3.48277e+17	Pos Late	Diacylglycerol	Lipid
ceramide (d18:1/14:0, d16:1/16:0)*	WLWH - WWoH	4.5 Mo	-0.663545	0.263749	855.139	-2.51582	0.0120579	HIVStatus	LM	FALSE	0.181689	NS	0.515022	57432	HMDB0240681,HMDB0011773			Pos Late	Ceramides	Lipid
lactosyl-N-nervonoyl-sphingosine (d18:1/24:1)*	WLWH - WWoH	9 Mo	-0.648877	0.258108	747.933	-2.51397	0.0121469	HIVStatus	LM	FALSE	0.182242	NS	0.522633	57370	HMDB0004872			Pos Late	Lactosylceramides (LCER)	Lipid
7-methylguanine	WLWH - WWoH	4.5 Mo	0.246758	0.0981405	646.737	2.51434	0.0121672	HIVStatus	LM	FALSE	0.182242	NS	1.27987	35114	HMDB0000897	C02242	135398679	Pos Early	Purine Metabolism, Guanine containing	Nucleotide
stearoyl-arachidonoyl-glycerol (18:0/20:4) [2]*	WLWH - WWoH	6 Mo	-0.654531	0.260484	823.196	-2.51275	0.0121694	HIVStatus	LM	FALSE	0.182242	NS	0.519686	57449	HMDB0007170		6438587	Pos Late	Diacylglycerol	Lipid
1-(1-enyl-oleoyl)-GPE (P-18:1)*	WLWH - WWoH	18 Mo	0.612263	0.243952	888.591	2.50977	0.0122578	HIVStatus	LM	FALSE	0.183189	NS	1.8446	44621				Pos Late	Lysoplasmalogen	Lipid
10-heptadecenoate (17:1n7)	WLWH - WWoH	15 Mo	-0.610202	0.243254	881.789	-2.5085	0.0123031	HIVStatus	LM	FALSE	0.183257	NS	0.543241	33971	HMDB0060038		5312435	Neg	Long Chain Monounsaturated Fatty Acid	Lipid
methionine sulfone	WLWH - WWoH	1 Wk	0.501985	0.199857	526.635	2.51172	0.0123124	HIVStatus	LM	FALSE	0.183257	NS	1.652	44878	HMDB0062174		69961	Pos Early	Methionine, Cysteine, SAM and Taurine Metabolism	Amino Acid
1-palmitoyl-2-oleoyl-GPC (16:0/18:1)	WLWH - WWoH	6 Mo	-0.394696	0.157409	865.282	-2.50746	0.0123425	HIVStatus	LM	FALSE	0.183331	NS	0.673885	52461	HMDB0007972	C13875	6436017	Pos Late	Phosphatidylcholine (PC)	Lipid
stachydrine	WLWH - WWoH	1 Wk	0.68319	0.272767	675.602	2.50467	0.0124911	HIVStatus	LM	FALSE	0.184788	NS	1.98018	34384	HMDB0004827	C10172	115244	Pos Early	Food Component/Plant	Xenobiotics
1-stearoyl-GPS (18:0)*	WLWH - WWoH	18 Mo	0.767422	0.306594	888.334	2.50306	0.0124912	HIVStatus	LM	FALSE	0.184788	NS	2.1542	45966	HMDB0061698		74819135	Neg	Lysophospholipid	Lipid
dihomo-linoleate (20:2n6)	WLWH - WWoH	1 Wk	-0.324567	0.129727	795.398	-2.50191	0.0125522	HIVStatus	LM	FALSE	0.185316	NS	0.722841	17805	HMDB0005060	C16525	6439848	Neg	Long Chain Polyunsaturated Fatty Acid (n3 and n6)	Lipid
linoleoyl-linolenoyl-glycerol (18:2/18:3) [1]*	WLWH - WWoH	9 Mo	-0.746593	0.29856	830.46	-2.50065	0.0125882	HIVStatus	LM	FALSE	0.185474	NS	0.473979	54963	HMDB0007249		14275409	Pos Late	Diacylglycerol	Lipid
N-acetylhistidine	WLWH - WWoH	4 Mo	0.201	0.0803799	600.627	2.50062	0.0126629	HIVStatus	LM	FALSE	0.185924	NS	1.22262	33946	HMDB0032055	C02997	75619	Pos Early	Histidine Metabolism	Amino Acid
2-hydroxylaurate	WLWH - WWoH	1 Mo	-0.398907	0.159636	689.683	-2.49886	0.0126908	HIVStatus	LM	FALSE	0.185924	NS	0.671053	52916			97783	Neg	Fatty Acid, Monohydroxy	Lipid
5-methyluridine (ribothymidine)	WLWH - WWoH	1 Mo	-0.363161	0.145256	567.908	-2.50014	0.0126951	HIVStatus	LM	FALSE	0.185924	NS	0.695474	35136	HMDB0000884		445408	Neg	Pyrimidine Metabolism, Uracil containing	Nucleotide
palmitoyl-linoleoyl-glycerol (16:0/18:2) [1]*	WLWH - WWoH	9 Mo	-0.602679	0.241487	846.786	-2.49569	0.0127604	HIVStatus	LM	FALSE	0.186505	NS	0.547344	52633	HMDB0007103		9543695	Pos Late	Diacylglycerol	Lipid
10-heptadecenoate (17:1n7)	WLWH - WWoH	1 Wk	-0.430814	0.172711	740.284	-2.49441	0.0128335	HIVStatus	LM	FALSE	0.186891	NS	0.64998	33971	HMDB0060038		5312435	Neg	Long Chain Monounsaturated Fatty Acid	Lipid
arachidonate (20:4n6)	WLWH - WWoH	15 Mo	-0.606821	0.243457	881.631	-2.49252	0.0128668	HIVStatus	LM	FALSE	0.186891	NS	0.545081	1110	HMDB0001043	C00219	444899	Neg	Long Chain Polyunsaturated Fatty Acid (n3 and n6)	Lipid
beta-hydroxyisovalerate	WLWH - WWoH	4 Mo	0.263257	0.105584	704.499	2.49333	0.0128834	HIVStatus	LM	FALSE	0.186891	NS	1.30116	12129	HMDB0000754		69362	Polar	Leucine, Isoleucine and Valine Metabolism	Amino Acid
docosapentaenoate (n3 DPA; 22:5n3)	WLWH - WWoH	9 Mo	-0.524838	0.210592	831.93	-2.4922	0.0128891	HIVStatus	LM	FALSE	0.186891	NS	0.591651	32504	HMDB0006528,HMDB0001976	C16513	6441454	Neg	Long Chain Polyunsaturated Fatty Acid (n3 and n6)	Lipid
5-methyluridine (ribothymidine)	WLWH - WWoH	6 Mo	-0.402679	0.161586	678.355	-2.49204	0.0129389	HIVStatus	LM	FALSE	0.187094	NS	0.668527	35136	HMDB0000884		445408	Neg	Pyrimidine Metabolism, Uracil containing	Nucleotide
palmitoyl-arachidonoyl-glycerol (16:0/20:4) [2]*	WLWH - WWoH	6 Mo	-0.496657	0.199426	825.53	-2.49043	0.0129543	HIVStatus	LM	FALSE	0.187094	NS	0.608562	54958	HMDB0007112		9543736	Pos Late	Diacylglycerol	Lipid
1-palmitoyl-2-oleoyl-GPE (16:0/18:1)	WLWH - WWoH	6 Mo	-0.315855	0.126904	855.095	-2.48892	0.0130023	HIVStatus	LM	FALSE	0.187341	NS	0.729165	19263	HMDB0005320		5283496	Pos Late	Phosphatidylethanolamine (PE)	Lipid
stearoyl-linoleoyl-glycerol (18:0/18:2) [1]*	WLWH - WWoH	6 Mo	-1.02268	0.410946	817.752	-2.4886	0.0130226	HIVStatus	LM	FALSE	0.187341	NS	0.35963	54948				Pos Late	Diacylglycerol	Lipid
1-linoleoyl-GPC (18:2)	WLWH - WWoH	1 Wk	-0.567665	0.228223	816.117	-2.48732	0.0130695	HIVStatus	LM	FALSE	0.187646	NS	0.566847	34419	HMDB0010386	C04100	11988421	Pos Late	Lysophospholipid	Lipid
X-25422	WLWH - WWoH	1 Mo	0.423826	0.170384	558.659	2.48748	0.0131559	HIVStatus	LM	FALSE	0.188259	NS	1.5278	62719				Pos Early
1,2-dipalmitoyl-GPE (16:0/16:0)*	WLWH - WWoH	12 Mo	-0.476705	0.191831	776.529	-2.48503	0.0131637	HIVStatus	LM	FALSE	0.188259	NS	0.620826	57341	HMDB0008923		445468	Pos Late	Phosphatidylethanolamine (PE)	Lipid
dimethylarginine (SDMA + ADMA)	WLWH - WWoH	1 Wk	0.214147	0.0862124	577.4	2.48395	0.0132759	HIVStatus	LM	FALSE	0.189493	NS	1.23881	36808	HMDB0003334,HMDB0001539	C21189,C03626	123831169148	Pos Early	Urea cycle; Arginine and Proline Metabolism	Amino Acid
N-lactoyl valine	WLWH - WWoH	18 Mo	0.12296	0.0496051	888.974	2.47878	0.0133677	HIVStatus	LM	FALSE	0.189585	NS	1.13084	64883				Neg	Lactoyl Amino Acid	Amino Acid
X-25212	WLWH - WWoH	1 Mo	-0.518663	0.209174	764.021	-2.47958	0.0133684	HIVStatus	LM	FALSE	0.189585	NS	0.595316	62393				Pos Late
N,N,N-trimethyl-5-aminovalerate	WLWH - WWoH	4.5 Mo	0.319821	0.128907	603.082	2.48103	0.013372	HIVStatus	LM	FALSE	0.189585	NS	1.37688	57687			14274897	Pos Early	Lysine Metabolism	Amino Acid
3-amino-2-piperidone	WLWH - WWoH	15 Mo	0.316972	0.127885	842.5	2.47856	0.0133861	HIVStatus	LM	FALSE	0.189585	NS	1.37296	62853	HMDB0000323		5200225	Pos Early	Urea cycle; Arginine and Proline Metabolism	Amino Acid
N6-methyllysine	WLWH - WWoH	15 Mo	0.653788	0.263648	547.506	2.47978	0.0134461	HIVStatus	LM	FALSE	0.190066	NS	1.92281	62860	HMDB0002038	C02728	164795	Pos Early	Lysine Metabolism	Amino Acid
aconitate [cis or trans]	WLWH - WWoH	12 Mo	-0.22506	0.0908088	560.939	-2.4784	0.0134905	HIVStatus	LM	FALSE	0.190326	NS	0.798468	46173	HMDB0000958,HMDB000072	C004174,C02341	444212643757	Neg	TCA Cycle	Energy
cytosine	WLWH - WWoH	4 Mo	0.376026	0.151824	639.408	2.47672	0.013517	HIVStatus	LM	FALSE	0.190332	NS	1.45648	573	HMDB0000630	C00380	597	Pos Early	Pyrimidine Metabolism, Cytidine containing	Nucleotide
propionylcarnitine (C3)	WLWH - WWoH	4 Mo	0.333172	0.134637	698.481	2.4746	0.0135748	HIVStatus	LM	FALSE	0.190778	NS	1.39539	32452	HMDB0000824	C03017	107738	Pos Early	Fatty Acid Metabolism (also BCAA Metabolism)	Lipid
7-methylguanine	WLWH - WWoH	9 Mo	0.232448	0.093941	590.614	2.4744	0.0136258	HIVStatus	LM	FALSE	0.190811	NS	1.26168	35114	HMDB0000897	C02242	135398679	Pos Early	Purine Metabolism, Guanine containing	Nucleotide
diacylglycerol (14:0/18:1, 16:0/16:1) [2]*	WLWH - WWoH	6 Mo	-0.591271	0.239198	842.597	-2.47189	0.0136366	HIVStatus	LM	FALSE	0.190811	NS	0.553623	54954				Pos Late	Diacylglycerol	Lipid
undecanoate (11:0)	WLWH - WWoH	1 Wk	-0.409547	0.165643	689.214	-2.47247	0.0136587	HIVStatus	LM	FALSE	0.190811	NS	0.663951	12067	HMDB0000947	C17715	8180	Neg	Medium Chain Fatty Acid	Lipid
oleoyl-linoleoyl-glycerol (18:1/18:2) [2]	WLWH - WWoH	9 Mo	-0.425866	0.172373	857.993	-2.47061	0.0136816	HIVStatus	LM	FALSE	0.190811	NS	0.653204	46799	HMDB0007219		71433693	Pos Late	Diacylglycerol	Lipid
phosphatidylcholine (18:0/20:2, 20:0/18:2)*	WLWH - WWoH	6 Mo	-0.670329	0.271757	830.266	-2.46665	0.0138393	HIVStatus	LM	FALSE	0.192069	NS	0.51154	53192	HMDB0008143,HMDB0008045			Pos Late	Phosphatidylcholine (PC)	Lipid
oleoyl-oleoyl-glycerol (18:1/18:1) [1]*	WLWH - WWoH	4 Mo	-1.06425	0.43146	799.718	-2.46661	0.0138484	HIVStatus	LM	FALSE	0.192069	NS	0.344988	54945	HMDB0007218		9543716	Pos Late	Diacylglycerol	Lipid
nicotinamide adenine dinucleotide (NAD+)	WLWH - WWoH	6 Mo	-0.475171	0.192664	835.886	-2.46632	0.0138506	HIVStatus	LM	FALSE	0.192069	NS	0.621779	5278		C00003	5892	Neg	Nicotinate and Nicotinamide Metabolism	Cofactors and Vitamins
3-S-cysteinyl-2-methylpropanoate*	WLWH - WWoH	6 Mo	0.87665	0.355639	785.152	2.465	0.0139145	HIVStatus	LM	FALSE	0.1922	NS	2.40284	62310	HMDB30411			Pos Early	Chemical	Xenobiotics
palmitoyl-dihomo-linolenoyl-glycerol (16:0/20:3n3 or 6) [2]*	WLWH - WWoH	6 Mo	-0.844732	0.342875	808.755	-2.46367	0.0139593	HIVStatus	LM	FALSE	0.1922	NS	0.429673	54941				Pos Late	Diacylglycerol	Lipid
3'-sialyllactose	WLWH - WWoH	1 Mo	0.164319	0.0665765	436.382	2.46812	0.0139651	HIVStatus	LM	FALSE	0.1922	NS	1.17859	40424	HMDB0000825		123914	Polar	Disaccharides and Oligosaccharides	Carbohydrate
linoleoyl-arachidonoyl-glycerol (18:2/20:4) [1]*	WLWH - WWoH	4 Mo	-0.703766	0.285734	791.732	-2.46301	0.0139893	HIVStatus	LM	FALSE	0.1922	NS	0.494719	54955	HMDB0007257		9543796	Pos Late	Diacylglycerol	Lipid
2-hydroxyglutarate	WLWH - WWoH	9 Mo	0.3462	0.140492	645.212	2.4642	0.0139916	HIVStatus	LM	FALSE	0.1922	NS	1.41369	37253	HMDB0059655	C02630	43	Polar	Fatty Acid, Dicarboxylate	Lipid
palmitoyl-linoleoyl-glycerol (16:0/18:2) [2]*	WLWH - WWoH	6 Mo	-0.400475	0.162796	836.264	-2.45999	0.0140956	HIVStatus	LM	FALSE	0.193142	NS	0.670002	52634	HMDB0007103		131801744	Pos Late	Diacylglycerol	Lipid
2,3-dihydroxy-5-methylthio-4-pentenoate (DMTPA)*	WLWH - WWoH	1 Mo	0.152344	0.0618023	406.651	2.46502	0.014113	HIVStatus	LM	FALSE	0.193142	NS	1.16456	62805	HMDB0240388			Neg	Methionine, Cysteine, SAM and Taurine Metabolism	Amino Acid
X-12026	WLWH - WWoH	9 Mo	0.375193	0.152617	660.374	2.4584	0.0142114	HIVStatus	LM	FALSE	0.193635	NS	1.45527	47905				Neg
hydroxy-N6,N6,N6-trimethyllysine*	WLWH - WWoH	9 Mo	0.441965	0.179768	642.166	2.45852	0.0142138	HIVStatus	LM	FALSE	0.193635	NS	1.55576	62959				Pos Early	Lysine Metabolism	Amino Acid
beta-alanine	WLWH - WWoH	9 Mo	0.27576	0.112203	690.792	2.45768	0.0142285	HIVStatus	LM	FALSE	0.193635	NS	1.31753	55	HMDB0000056	C00099	239	Pos Early	Pyrimidine Metabolism, Uracil containing	Nucleotide
orotate	WLWH - WWoH	15 Mo	0.286325	0.116636	757.998	2.45486	0.0143175	HIVStatus	LM	FALSE	0.194451	NS	1.33153	1505	HMDB0000226	C00295	967	Polar	Pyrimidine Metabolism, Orotate containing	Nucleotide
N2,N2-dimethylguanosine	WLWH - WWoH	15 Mo	0.268742	0.109524	768.365	2.45374	0.0143589	HIVStatus	LM	FALSE	0.194451	NS	1.30832	35137	HMDB0004824		135501639	Pos Early	Purine Metabolism, Guanine containing	Nucleotide
nicotinamide	WLWH - WWoH	1 Wk	0.335317	0.136614	654.617	2.45447	0.0143683	HIVStatus	LM	FALSE	0.194451	NS	1.39838	594	HMDB0001406	C00153	936	Pos Early	Nicotinate and Nicotinamide Metabolism	Cofactors and Vitamins
lactosyl-N-arachidoyl-sphingosine (d18:1/20:0)*	WLWH - WWoH	9 Mo	-0.53988	0.220341	784.896	-2.4502	0.0144948	HIVStatus	LM	FALSE	0.195801	NS	0.582818	57425	HMDB0011593	C01290	53481000	Pos Late	Lactosylceramides (LCER)	Lipid
1-(1-enyl-palmitoyl)-2-oleoyl-GPE (P-16:0/18:1)*	WLWH - WWoH	6 Mo	-0.2736	0.11175	859.167	-2.44832	0.0145514	HIVStatus	LM	FALSE	0.196203	NS	0.760637	52477	HMDB0011342		52925128	Pos Late	Plasmalogen	Lipid
1-stearoyl-2-arachidonoyl-GPE (18:0/20:4)	WLWH - WWoH	9 Mo	-0.344068	0.140623	870.087	-2.44674	0.0146125	HIVStatus	LM	FALSE	0.196579	NS	0.70888	52447	HMDB0009003	C05210	5289133	Pos Late	Phosphatidylethanolamine (PE)	Lipid
1-(1-enyl-stearoyl)-2-oleoyl-GPE (P-18:0/18:1)	WLWH - WWoH	6 Mo	-0.326574	0.133492	841.642	-2.44639	0.0146331	HIVStatus	LM	FALSE	0.196579	NS	0.721391	52614	HMDB0011375		42607457	Pos Late	Plasmalogen	Lipid
trans-4-hydroxyproline	WLWH - WWoH	9 Mo	0.380278	0.155539	809.324	2.4449	0.0147014	HIVStatus	LM	FALSE	0.197114	NS	1.46269	32306	HMDB0000725	C01157	5810	Pos Early	Urea cycle; Arginine and Proline Metabolism	Amino Acid
1-arachidonoyl-GPE (20:4n6)*	WLWH - WWoH	9 Mo	-0.42747	0.174953	871.356	-2.44334	0.0147497	HIVStatus	LM	FALSE	0.197114	NS	0.652157	35186	HMDB0011517		42607465	Neg	Lysophospholipid	Lipid
1-palmitoyl-2-docosahexaenoyl-GPE (16:0/22:6)*	WLWH - WWoH	15 Mo	-0.679708	0.278235	879.506	-2.44292	0.0147646	HIVStatus	LM	FALSE	0.197114	NS	0.506765	52465	HMDB0008946		9546799	Pos Late	Phosphatidylethanolamine (PE)	Lipid
N-acetylmethionine	WLWH - WWoH	12 Mo	0.406207	0.166084	509.366	2.44579	0.014791	HIVStatus	LM	FALSE	0.197114	NS	1.50111	1589	HMDB0011745	C02712	448580	Neg	Methionine, Cysteine, SAM and Taurine Metabolism	Amino Acid
2'-O-methylcytidine	WLWH - WWoH	4 Mo	0.356081	0.145792	707.178	2.44239	0.0148342	HIVStatus	LM	FALSE	0.197114	NS	1.42772	57554			150971	Pos Early	Pyrimidine Metabolism, Cytidine containing	Nucleotide
N,N-dimethylalanine	WLWH - WWoH	9 Mo	0.747831	0.30608	616.964	2.44325	0.0148348	HIVStatus	LM	FALSE	0.197114	NS	2.11241	63151			5488191	Pos Early	Alanine and Aspartate Metabolism	Amino Acid
sphingomyelin (d18:1/20:0, d16:1/22:0)*	WLWH - WWoH	9 Mo	-0.308975	0.126649	881.201	-2.43961	0.0148994	HIVStatus	LM	FALSE	0.197529	NS	0.734199	48490	HMDB0012102		44260124	Pos Late	Sphingomyelins	Lipid
glycine	WLWH - WWoH	1 Mo	0.250352	0.102454	446.838	2.44355	0.0149293	HIVStatus	LM	FALSE	0.197529	NS	1.28448	58	HMDB0000123	C00037	750	Pos Early	Glycine, Serine and Threonine Metabolism	Amino Acid
N6-methyllysine	WLWH - WWoH	4.5 Mo	0.596782	0.244269	446.271	2.44313	0.0149471	HIVStatus	LM	FALSE	0.197529	NS	1.81626	62860	HMDB0002038	C02728	164795	Pos Early	Lysine Metabolism	Amino Acid
5-methylthioadenosine (MTA)	WLWH - WWoH	1 Mo	0.326342	0.133879	723.538	2.43759	0.0150255	HIVStatus	LM	FALSE	0.198207	NS	1.38589	1419	HMDB0001173	C00170	439176	Pos Early	Polyamine Metabolism	Amino Acid
N1-methyladenosine	WLWH - WWoH	1 Mo	0.115868	0.0475287	510.116	2.43785	0.0151155	HIVStatus	LM	FALSE	0.199034	NS	1.12285	15650	HMDB0003331	C02494	27476	Pos Early	Purine Metabolism, Adenine containing	Nucleotide
S-adenosylmethionine (SAM)	WLWH - WWoH	6 Mo	0.335741	0.137953	808.483	2.43374	0.0151592	HIVStatus	LM	FALSE	0.199251	NS	1.39898	15915	HMDB0001185	C00019	34755	Pos Early	Methionine, Cysteine, SAM and Taurine Metabolism	Amino Acid
stearoyl-linoleoyl-glycerol (18:0/18:2) [1]*	WLWH - WWoH	9 Mo	-1.04246	0.428569	836.658	-2.43242	0.015207	HIVStatus	LM	FALSE	0.19952	NS	0.352586	54948				Pos Late	Diacylglycerol	Lipid
stearoyl-linoleoyl-glycerol (18:0/18:2) [2]*	WLWH - WWoH	6 Mo	-0.624654	0.257019	856.507	-2.43038	0.0152874	HIVStatus	LM	FALSE	0.200216	NS	0.535446	54947				Pos Late	Diacylglycerol	Lipid
heptadecatrienoate (17:3)*	WLWH - WWoH	1 Wk	-0.480004	0.197569	721.542	-2.42955	0.0153604	HIVStatus	LM	FALSE	0.200812	NS	0.618781	62383		C16344	16061034	Neg	Long Chain Polyunsaturated Fatty Acid (n3 and n6)	Lipid
hesperidin (hesperetin 7-rutinoside)	WLWH - WWoH	15 Mo	-0.0913109	0.0376314	889	-2.42645	0.0154452	HIVStatus	LM	FALSE	0.200845	NS	0.912734	21300	HMDB0003265	G00283,D01038	10621	Neg	Food Component/Plant	Xenobiotics
N-acetyl-isoputreanine	WLWH - WWoH	9 Mo	0.250724	0.103276	643.195	2.42771	0.0154678	HIVStatus	LM	FALSE	0.200845	NS	1.28496	62309			131802901	Pos Early	Polyamine Metabolism	Amino Acid
2-palmitoyl-GPC (16:0)*	WLWH - WWoH	18 Mo	-0.788035	0.324893	886.508	-2.42552	0.0154851	HIVStatus	LM	FALSE	0.200845	NS	0.454737	35253	HMDB0061702		15061532	Pos Late	Lysophospholipid	Lipid
lactosyl-N-nervonoyl-sphingosine (d18:1/24:1)*	WLWH - WWoH	6 Mo	-0.60298	0.248559	713.873	-2.42591	0.015517	HIVStatus	LM	FALSE	0.200845	NS	0.547179	57370	HMDB0004872			Pos Late	Lactosylceramides (LCER)	Lipid
N6-methyllysine	WLWH - WWoH	1 Wk	0.531344	0.218363	314.31	2.43331	0.0155186	HIVStatus	LM	FALSE	0.200845	NS	1.70122	62860	HMDB0002038	C02728	164795	Pos Early	Lysine Metabolism	Amino Acid
glucose 6-phosphate	WLWH - WWoH	4.5 Mo	0.448004	0.184759	763.378	2.42481	0.0155476	HIVStatus	LM	FALSE	0.200845	NS	1.56518	31260	HMDB0001401	C00092	5958	Polar	Glycolysis, Gluconeogenesis, and Pyruvate Metabolism	Carbohydrate
5-hydroxylysine	WLWH - WWoH	18 Mo	0.631222	0.260457	887.891	2.42352	0.0155699	HIVStatus	LM	FALSE	0.200845	NS	1.87991	15685	HMDB0000450	C16741	3032849	Pos Early	Lysine Metabolism	Amino Acid
pyruvate	WLWH - WWoH	18 Mo	-0.588547	0.242868	868.604	-2.42332	0.0155828	HIVStatus	LM	FALSE	0.200845	NS	0.555133	48990	HMDB0000243	C00022	1060	Polar	Glycolysis, Gluconeogenesis, and Pyruvate Metabolism	Carbohydrate
3-indoxyl sulfate	WLWH - WWoH	18 Mo	0.545013	0.225053	881.486	2.42171	0.0156484	HIVStatus	LM	FALSE	0.201335	NS	1.72463	27672	HMDB0000682		10258	Neg	Tryptophan Metabolism	Amino Acid
N1-methyl-2-pyridone-5-carboxamide	WLWH - WWoH	6 Mo	0.41578	0.171749	730.337	2.42086	0.0157269	HIVStatus	LM	FALSE	0.201989	NS	1.51555	40469	HMDB0004193	C05842	69698	Neg	Nicotinate and Nicotinamide Metabolism	Cofactors and Vitamins
margarate (17:0)	WLWH - WWoH	15 Mo	-0.361288	0.149347	885.928	-2.41912	0.0157584	HIVStatus	LM	FALSE	0.20204	NS	0.696778	1121	HMDB0002259		10465	Neg	Long Chain Saturated Fatty Acid	Lipid
stearoyl-arachidonoyl-glycerol (18:0/20:4) [2]*	WLWH - WWoH	12 Mo	-0.636022	0.262981	827.77	-2.41851	0.0157991	HIVStatus	LM	FALSE	0.202083	NS	0.529394	57449	HMDB0007170		6438587	Pos Late	Diacylglycerol	Lipid
4-acetamidophenylglucuronide	WLWH - WWoH	1 Wk	0.392081	0.162189	863.044	2.41743	0.0158367	HIVStatus	LM	FALSE	0.202083	NS	1.48006	15736	HMDB0010316		402266183944	Neg	Drug - Analgesics, Anesthetics	Xenobiotics
2S,3R-dihydroxybutyrate	WLWH - WWoH	1 Wk	0.492217	0.203482	634.413	2.41897	0.0158448	HIVStatus	LM	FALSE	0.202083	NS	1.63594	62950	HMDB0002453		10964471	Polar	Fatty Acid, Dihydroxy	Lipid
X-15503	WLWH - WWoH	6 Mo	0.280321	0.115986	641.305	2.41685	0.0159335	HIVStatus	LM	FALSE	0.202678	NS	1.32356	49565				Pos Early
1-stearoyl-GPS (18:0)*	WLWH - WWoH	4 Mo	0.474407	0.196402	767.179	2.41549	0.0159469	HIVStatus	LM	FALSE	0.202678	NS	1.60706	45966	HMDB0061698		74819135	Neg	Lysophospholipid	Lipid
mannitol/sorbitol	WLWH - WWoH	4 Mo	-0.166229	0.0689461	664.208	-2.411	0.0161795	HIVStatus	LM	FALSE	0.205239	NS	0.846853	46142	HMDB0000247,HMDB0000765	C00392,C00794	57806251	Polar	Fructose, Mannose and Galactose Metabolism	Carbohydrate
X-25948	WLWH - WWoH	1 Mo	0.405281	0.168108	622.429	2.41084	0.0162046	HIVStatus	LM	FALSE	0.205239	NS	1.49972	63899				Pos Early
1-palmitoyl-2-stearoyl-GPC (16:0/18:0)	WLWH - WWoH	6 Mo	-0.350872	0.145693	844.313	-2.4083	0.0162405	HIVStatus	LM	FALSE	0.205339	NS	0.704074	52616	HMDB0007970	C03889	24778686	Pos Late	Phosphatidylcholine (PC)	Lipid
dihomo-linolenate (20:3n3 or n6)	WLWH - WWoH	12 Mo	-0.460803	0.191398	821.381	-2.40756	0.016279	HIVStatus	LM	FALSE	0.20547	NS	0.630777	35718	HMDB0002925	C03242	5280581	Neg	Long Chain Polyunsaturated Fatty Acid (n3 and n6)	Lipid
argininate*	WLWH - WWoH	1 Mo	0.40908	0.169868	569.365	2.40822	0.0163472	HIVStatus	LM	FALSE	0.205599	NS	1.50543	57461	HMDB0003148		160437	Pos Early	Urea cycle; Arginine and Proline Metabolism	Amino Acid
myristoyl-linoleoyl-glycerol (14:0/18:2) [1]*	WLWH - WWoH	6 Mo	-0.573272	0.238271	812.763	-2.40596	0.0163523	HIVStatus	LM	FALSE	0.205599	NS	0.563678	57407	HMDB0007016		14275352	Pos Late	Diacylglycerol	Lipid
X-12100	WLWH - WWoH	18 Mo	0.589733	0.245203	882.641	2.40509	0.0163736	HIVStatus	LM	FALSE	0.205599	NS	1.80351	47687				Pos Early
adrenate (22:4n6)	WLWH - WWoH	1 Wk	-0.364357	0.151577	807.668	-2.40378	0.0164509	HIVStatus	LM	FALSE	0.206214	NS	0.694643	32980	HMDB0002226	C16527	52828445497181	Neg	Long Chain Polyunsaturated Fatty Acid (n3 and n6)	Lipid
inositol 1-phosphate (I1P)	WLWH - WWoH	6 Mo	-0.499777	0.208015	741.987	-2.4026	0.0165237	HIVStatus	LM	FALSE	0.206772	NS	0.606666	43849	HMDB0000213	C01177	440194	Polar	Inositol Metabolism	Lipid
linoleoyl-linoleoyl-glycerol (18:2/18:2) [1]*	WLWH - WWoH	12 Mo	-0.460973	0.192044	822.57	-2.40035	0.0166007	HIVStatus	LM	FALSE	0.207381	NS	0.63067	54968	HMDB0007248		9543729	Pos Late	Diacylglycerol	Lipid
X-12127	WLWH - WWoH	1 Wk	0.579419	0.241019	398.207	2.40404	0.016671	HIVStatus	LM	FALSE	0.207904	NS	1.785	47702				Pos Early
lactosyl-N-palmitoyl-sphingosine (d18:1/16:0)	WLWH - WWoH	12 Mo	-0.485675	0.202983	775.153	-2.39268	0.0169629	HIVStatus	LM	FALSE	0.211183	NS	0.615282	53010	HMDB0006750		53477895	Pos Late	Lactosylceramides (LCER)	Lipid
linoleoylcholine*	WLWH - WWoH	18 Mo	-0.51089	0.213675	888.534	-2.39097	0.0170111	HIVStatus	LM	FALSE	0.211423	NS	0.599961	57463	HMDB0013213		53481656	Pos Late	Fatty Acid Metabolism (Acyl Choline)	Lipid
4-hydroxyhippurate	WLWH - WWoH	6 Mo	0.384882	0.16109	661.992	2.38924	0.0171622	HIVStatus	LM	FALSE	0.212821	NS	1.46944	35527	HMDB0013678		151012	Neg	Benzoate Metabolism	Xenobiotics
nicotinamide	WLWH - WWoH	1 Mo	0.324122	0.135673	642.937	2.389	0.0171818	HIVStatus	LM	FALSE	0.212821	NS	1.38282	594	HMDB0001406	C00153	936	Pos Early	Nicotinate and Nicotinamide Metabolism	Cofactors and Vitamins
ceramide (d18:2/24:1, d18:1/24:2)*	WLWH - WWoH	6 Mo	-0.4968	0.208151	854.574	-2.38673	0.0172156	HIVStatus	LM	FALSE	0.212879	NS	0.608475	57443	HMDB0240679,HMDB0240680			Pos Late	Ceramides	Lipid
sphinganine	WLWH - WWoH	4 Mo	0.325689	0.136562	845.737	2.38492	0.0173023	HIVStatus	LM	FALSE	0.21359	NS	1.38499	17769	HMDB0000269	C00836	3126	Pos Late	Sphingolipid Synthesis	Lipid
3-phosphoglycerate	WLWH - WWoH	1 Mo	-0.426096	0.178714	724.478	-2.38423	0.0173711	HIVStatus	LM	FALSE	0.213783	NS	0.653054	1414	HMDB0000807	C00597	724	Neg	Glycolysis, Gluconeogenesis, and Pyruvate Metabolism	Carbohydrate
erythronate*	WLWH - WWoH	1 Mo	0.129902	0.0544568	583.272	2.38542	0.0173779	HIVStatus	LM	FALSE	0.213783	NS	1.13872	42420	HMDB0000613		2781043	Polar	Aminosugar Metabolism	Carbohydrate
cis-4-decenoylcarnitine (C10:1)	WLWH - WWoH	18 Mo	0.758963	0.318682	888.675	2.38157	0.0174487	HIVStatus	LM	FALSE	0.213783	NS	2.13606	38178	HMDB0013205		57357170	Pos Late	Fatty Acid Metabolism (Acyl Carnitine, Monounsaturated)	Lipid
X-25212	WLWH - WWoH	6 Mo	-0.564003	0.236817	823.722	-2.3816	0.0174637	HIVStatus	LM	FALSE	0.213783	NS	0.568927	62393				Pos Late
threonine	WLWH - WWoH	18 Mo	-0.354777	0.148985	877.933	-2.3813	0.0174642	HIVStatus	LM	FALSE	0.213783	NS	0.70133	1284	HMDB0000167	C00188	6288	Pos Early	Glycine, Serine and Threonine Metabolism	Amino Acid
N-formylkynurenine	WLWH - WWoH	15 Mo	0.519289	0.218167	820.012	2.38024	0.0175292	HIVStatus	LM	FALSE	0.213882	NS	1.68083	64334	HMDB01200	C15605,C02406,C02700	910	Pos Early	Tryptophan Metabolism	Amino Acid
1-stearoyl-2-adrenoyl-GPS (18:0/22:4)*	WLWH - WWoH	9 Mo	-0.572324	0.240421	770.301	-2.38051	0.0175309	HIVStatus	LM	FALSE	0.213882	NS	0.564212	63127				Pos Late	Phosphatidylserine (PS)	Lipid
diacylglycerol (12:0/18:1, 14:0/16:1, 16:0/14:1) [2]*	WLWH - WWoH	18 Mo	0.853945	0.359088	886.32	2.37809	0.0176136	HIVStatus	LM	FALSE	0.214417	NS	2.34889	55001	HMDB0007012,HMDB0007096		5347802553477950	Pos Late	Diacylglycerol	Lipid
sphingomyelin (d18:2/14:0, d18:1/14:1)*	WLWH - WWoH	1 Wk	-0.304881	0.128148	611.696	-2.37913	0.0176593	HIVStatus	LM	FALSE	0.214417	NS	0.737211	47154	HMDB0240637,HMDB0240612			Pos Late	Sphingomyelins	Lipid
linoleoyl-arachidonoyl-glycerol (18:2/20:4) [2]*	WLWH - WWoH	1 Wk	-0.482501	0.202946	761.425	-2.37748	0.0176775	HIVStatus	LM	FALSE	0.214417	NS	0.617238	54956	HMDB0007257		9543796	Pos Late	Diacylglycerol	Lipid
arginine	WLWH - WWoH	4 Mo	0.234934	0.0987788	616.707	2.37839	0.017692	HIVStatus	LM	FALSE	0.214417	NS	1.26483	1638	HMDB0000517	C00062	6322	Pos Early	Urea cycle; Arginine and Proline Metabolism	Amino Acid
nicotinamide	WLWH - WWoH	6 Mo	0.36125	0.152066	741.111	2.37561	0.0177731	HIVStatus	LM	FALSE	0.215043	NS	1.43512	594	HMDB0001406	C00153	936	Pos Early	Nicotinate and Nicotinamide Metabolism	Cofactors and Vitamins
1-myristoyl-2-palmitoyl-GPC (14:0/16:0)	WLWH - WWoH	9 Mo	-0.407774	0.17191	845.417	-2.37202	0.0179142	HIVStatus	LM	FALSE	0.216392	NS	0.665129	19258	HMDB0007869		129657	Pos Late	Phosphatidylcholine (PC)	Lipid
sphingomyelin (d18:2/14:0, d18:1/14:1)*	WLWH - WWoH	15 Mo	-0.415485	0.175259	853.431	-2.37069	0.0179762	HIVStatus	LM	FALSE	0.216397	NS	0.66002	47154	HMDB0240637,HMDB0240612			Pos Late	Sphingomyelins	Lipid
1,2-dilinoleoyl-GPE (18:2/18:2)*	WLWH - WWoH	9 Mo	-0.439226	0.185343	866.493	-2.3698	0.0180158	HIVStatus	LM	FALSE	0.216397	NS	0.644535	53174	HMDB0009093		9546812	Pos Late	Phosphatidylethanolamine (PE)	Lipid
sphingomyelin (d18:2/14:0, d18:1/14:1)*	WLWH - WWoH	9 Mo	-0.349729	0.147537	741.198	-2.37045	0.0180212	HIVStatus	LM	FALSE	0.216397	NS	0.704879	47154	HMDB0240637,HMDB0240612			Pos Late	Sphingomyelins	Lipid
1-stearoyl-2-dihomo-linolenoyl-GPE (18:0/20:3n3 or 6)*	WLWH - WWoH	4.5 Mo	-0.391632	0.165289	879.693	-2.36938	0.0180331	HIVStatus	LM	FALSE	0.216397	NS	0.675953	57336	HMDB0009002		52924903	Pos Late	Phosphatidylethanolamine (PE)	Lipid
naringenin 7-glucuronide	WLWH - WWoH	1 Wk	0.220575	0.0931432	800.048	2.36812	0.0181154	HIVStatus	LM	FALSE	0.216726	NS	1.24679	54924				Neg	Food Component/Plant	Xenobiotics
hexadecadienoate (16:2n6)	WLWH - WWoH	9 Mo	-0.49139	0.207518	815.792	-2.36794	0.0181198	HIVStatus	LM	FALSE	0.216726	NS	0.611775	57652	HMDB0000477		13932172	Neg	Long Chain Polyunsaturated Fatty Acid (n3 and n6)	Lipid
lactosyl-N-behenoyl-sphingosine (d18:1/22:0)*	WLWH - WWoH	1 Wk	-0.425451	0.179702	736.304	-2.36754	0.0181644	HIVStatus	LM	FALSE	0.216731	NS	0.653475	57422	HMDB0011594		44260143	Pos Late	Lactosylceramides (LCER)	Lipid
ethyl beta-glucopyranoside	WLWH - WWoH	1 Mo	0.261436	0.110447	759.138	2.36707	0.0181796	HIVStatus	LM	FALSE	0.216731	NS	1.29879	64131	HMDB0029968		121667	Neg	Food Component/Plant	Xenobiotics
N-octanoylglycine	WLWH - WWoH	15 Mo	0.571784	0.241644	738.047	2.36622	0.018228	HIVStatus	LM	FALSE	0.216955	NS	1.77142	43502	HMDB0000832		84290	Neg	Fatty Acid Metabolism (Acyl Glycine)	Lipid
lactosyl-N-behenoyl-sphingosine (d18:1/22:0)*	WLWH - WWoH	12 Mo	-0.480227	0.203149	805.52	-2.36391	0.0183195	HIVStatus	LM	FALSE	0.217501	NS	0.618643	57422	HMDB0011594		44260143	Pos Late	Lactosylceramides (LCER)	Lipid
1-oleoyl-2-arachidonoyl-GPE (18:1/20:4)*	WLWH - WWoH	6 Mo	-0.364608	0.154283	877.276	-2.36323	0.0183334	HIVStatus	LM	FALSE	0.217501	NS	0.694469	55041	HMDB0009069		348281223	Pos Late	Phosphatidylethanolamine (PE)	Lipid
X-15503	WLWH - WWoH	1 Wk	0.249028	0.105329	539.095	2.36428	0.0184186	HIVStatus	LM	FALSE	0.218158	NS	1.28278	49565				Pos Early
ribose	WLWH - WWoH	18 Mo	-0.494928	0.20962	785.7	-2.36107	0.0184657	HIVStatus	LM	FALSE	0.218361	NS	0.609615	1471	HMDB0000283	C00121	5779	Polar	Pentose Metabolism	Carbohydrate
linoleoyl-linoleoyl-glycerol (18:2/18:2) [2]*	WLWH - WWoH	12 Mo	-0.497519	0.21083	829.281	-2.35981	0.018515	HIVStatus	LM	FALSE	0.21859	NS	0.608037	54969	HMDB0007248		9543729	Pos Late	Diacylglycerol	Lipid
1-myristoyl-2-palmitoyl-GPC (14:0/16:0)	WLWH - WWoH	12 Mo	-0.392406	0.166348	833.163	-2.35894	0.0185572	HIVStatus	LM	FALSE	0.218736	NS	0.67543	19258	HMDB0007869		129657	Pos Late	Phosphatidylcholine (PC)	Lipid
1-oleoylglycerol (18:1)	WLWH - WWoH	1 Wk	-0.46013	0.195128	855.739	-2.3581	0.0185929	HIVStatus	LM	FALSE	0.218803	NS	0.631202	21184	HMDB0011567		5283468	Neg	Monoacylglycerol	Lipid
sphingomyelin (d18:2/16:0, d18:1/16:1)*	WLWH - WWoH	6 Mo	-0.354122	0.15029	825.106	-2.35626	0.018693	HIVStatus	LM	FALSE	0.219539	NS	0.701789	42459	HMDB0240638,HMDB0240613			Pos Late	Sphingomyelins	Lipid
16alpha-hydroxy DHEA 3-sulfate	WLWH - WWoH	18 Mo	0.0530928	0.0225401	888.084	2.35548	0.0187155	HIVStatus	LM	FALSE	0.219539	NS	1.05453	38168	HMDB0062544		20848950	Neg	Androgenic Steroids	Lipid
stearoyl-linoleoyl-glycerol (18:0/18:2) [2]*	WLWH - WWoH	9 Mo	-0.632171	0.268537	866.402	-2.35413	0.0187884	HIVStatus	LM	FALSE	0.219991	NS	0.531437	54947				Pos Late	Diacylglycerol	Lipid
stearoyl-docosahexaenoyl-glycerol (18:0/22:6) [1]*	WLWH - WWoH	1 Wk	-0.477513	0.202831	751.15	-2.35424	0.0188173	HIVStatus	LM	FALSE	0.219991	NS	0.620324	57387	HMDB0056061			Pos Late	Diacylglycerol	Lipid
N1-methylinosine	WLWH - WWoH	18 Mo	0.445721	0.189431	871.801	2.35294	0.0188467	HIVStatus	LM	FALSE	0.219991	NS	1.56162	48351	HMDB0002721		650095	Pos Early	Purine Metabolism, (Hypo)Xanthine/Inosine containing	Nucleotide
1-stearoyl-2-arachidonoyl-GPS (18:0/20:4)	WLWH - WWoH	6 Mo	-0.631569	0.268484	730.494	-2.35235	0.0189197	HIVStatus	LM	FALSE	0.219991	NS	0.531757	52235	HMDB0012383		24779545	Pos Late	Phosphatidylserine (PS)	Lipid
1-(1-enyl-palmitoyl)-2-linoleoyl-GPE (P-16:0/18:2)*	WLWH - WWoH	9 Mo	-0.283385	0.120549	859.567	-2.35078	0.0189589	HIVStatus	LM	FALSE	0.219991	NS	0.75323	52677	HMDB0011343		52925127	Pos Late	Plasmalogen	Lipid
gamma-glutamylglutamine	WLWH - WWoH	9 Mo	0.744882	0.316887	716.695	2.35062	0.019012	HIVStatus	LM	FALSE	0.219991	NS	2.10619	2730	HMDB0011738	C05283	150914	Pos Early	Gamma-glutamyl Amino Acid	Peptide
sphingomyelin (d17:1/16:0, d18:1/15:0, d16:1/17:0)*	WLWH - WWoH	6 Mo	-0.434878	0.185079	804.362	-2.34969	0.0190301	HIVStatus	LM	FALSE	0.219991	NS	0.647344	52433	HMDB0240617,HMDB0240608			Pos Late	Sphingomyelins	Lipid
sphingomyelin (d18:1/22:2, d18:2/22:1, d16:1/24:2)*	WLWH - WWoH	9 Mo	-0.440313	0.187522	830.582	-2.34806	0.0191051	HIVStatus	LM	FALSE	0.219991	NS	0.643835	57477	HMDB0240670,HMDB0240672,HMDB0240669			Pos Late	Sphingomyelins	Lipid
N2,N2-dimethylguanosine	WLWH - WWoH	4 Mo	0.206686	0.0879226	519.55	2.35077	0.0191075	HIVStatus	LM	FALSE	0.219991	NS	1.2296	35137	HMDB0004824		135501639	Pos Early	Purine Metabolism, Guanine containing	Nucleotide
dopamine 3-O-sulfate	WLWH - WWoH	1 Wk	0.158144	0.067354	840.916	2.34796	0.0191076	HIVStatus	LM	FALSE	0.219991	NS	1.17134	48407	HMDB0006275	C13690	122136	Neg	Tyrosine Metabolism	Amino Acid
cytosine	WLWH - WWoH	6 Mo	0.372937	0.158808	684.272	2.34834	0.0191407	HIVStatus	LM	FALSE	0.219991	NS	1.45199	573	HMDB0000630	C00380	597	Pos Early	Pyrimidine Metabolism, Cytidine containing	Nucleotide
X-12407	WLWH - WWoH	1 Wk	-0.640674	0.272853	720.977	-2.34806	0.019141	HIVStatus	LM	FALSE	0.219991	NS	0.526937	46615				Neg
N2,N2-dimethylguanosine	WLWH - WWoH	6 Mo	0.214735	0.09141	566.494	2.34914	0.0191592	HIVStatus	LM	FALSE	0.219991	NS	1.23953	35137	HMDB0004824		135501639	Pos Early	Purine Metabolism, Guanine containing	Nucleotide
hexanoylcarnitine (C6)	WLWH - WWoH	4 Mo	0.201279	0.0857623	748.603	2.34694	0.0191878	HIVStatus	LM	FALSE	0.219991	NS	1.22297	32328	HMDB0000756		6426853	Pos Early	Fatty Acid Metabolism (Acyl Carnitine, Medium Chain)	Lipid
1-linoleoyl-2-arachidonoyl-GPC (18:2/20:4n6)*	WLWH - WWoH	6 Mo	-0.520931	0.222187	858.738	-2.34456	0.0192763	HIVStatus	LM	FALSE	0.219991	NS	0.593968	52710	HMDB0008147	C05208	24778979	Pos Late	Phosphatidylcholine (PC)	Lipid
nicotinamide ribonucleotide (NMN)	WLWH - WWoH	1 Mo	-0.520654	0.222005	717.549	-2.34524	0.0192866	HIVStatus	LM	FALSE	0.219991	NS	0.594132	22152	HMDB0000229	C00455	14180	Pos Early	Nicotinate and Nicotinamide Metabolism	Cofactors and Vitamins
glutarate (C5-DC)	WLWH - WWoH	1 Wk	0.306279	0.13059	702.725	2.34534	0.0192869	HIVStatus	LM	FALSE	0.219991	NS	1.35836	396	HMDB0000661	C00489	7434418048	Polar	Fatty Acid, Dicarboxylate	Lipid
glycerol 3-phosphate	WLWH - WWoH	4 Mo	0.337319	0.1438	615.9	2.34574	0.0193054	HIVStatus	LM	FALSE	0.219991	NS	1.40119	43847	HMDB0000126	C0093	754	Polar	Glycerolipid Metabolism	Lipid
stearoyl-linoleoyl-glycerol (18:0/18:2) [1]*	WLWH - WWoH	12 Mo	-0.972323	0.414861	822.577	-2.34373	0.019329	HIVStatus	LM	FALSE	0.219991	NS	0.378204	54948				Pos Late	Diacylglycerol	Lipid
X-24337	WLWH - WWoH	15 Mo	0.558593	0.238411	864.485	2.34298	0.0193561	HIVStatus	LM	FALSE	0.219991	NS	1.74821	52533				Neg
docosahexaenoate (DHA; 22:6n3)	WLWH - WWoH	15 Mo	-0.529033	0.225927	887.21	-2.34161	0.0194214	HIVStatus	LM	FALSE	0.220332	NS	0.589174	44675	HMDB0002183	C06429	445580	Neg	Long Chain Polyunsaturated Fatty Acid (n3 and n6)	Lipid
lactosyl-N-nervonoyl-sphingosine (d18:1/24:1)*	WLWH - WWoH	12 Mo	-0.587103	0.250673	721.817	-2.3421	0.0194464	HIVStatus	LM	FALSE	0.220332	NS	0.555936	57370	HMDB0004872			Pos Late	Lactosylceramides (LCER)	Lipid
diacylglycerol (14:0/18:1, 16:0/16:1) [1]*	WLWH - WWoH	6 Mo	-0.843389	0.360305	784.261	-2.34077	0.0194939	HIVStatus	LM	FALSE	0.220529	NS	0.43025	54953				Pos Late	Diacylglycerol	Lipid
glycine	WLWH - WWoH	1 Wk	0.240959	0.102923	455.323	2.34117	0.0196542	HIVStatus	LM	FALSE	0.221701	NS	1.27247	58	HMDB0000123	C00037	750	Pos Early	Glycine, Serine and Threonine Metabolism	Amino Acid
linoleoyl-docosahexaenoyl-glycerol (18:2/22:6) [2]*	WLWH - WWoH	12 Mo	-0.503747	0.215585	830.144	-2.33665	0.0196942	HIVStatus	LM	FALSE	0.221701	NS	0.604262	54950	HMDB0007266		9543899	Pos Late	Diacylglycerol	Lipid
3-(3-amino-3-carboxypropyl)uridine*	WLWH - WWoH	4.5 Mo	0.220641	0.0944201	799.134	2.3368	0.0196958	HIVStatus	LM	FALSE	0.221701	NS	1.24688	62924			171198	Neg	Pyrimidine Metabolism, Uracil containing	Nucleotide
trimethylamine N-oxide	WLWH - WWoH	9 Mo	0.307004	0.131375	724.299	2.33685	0.0197189	HIVStatus	LM	FALSE	0.221701	NS	1.35935	40406	HMDB0000925	C01104	1145	Pos Early	Phospholipid Metabolism	Lipid
X-13729	WLWH - WWoH	9 Mo	0.261281	0.111927	529.578	2.3344	0.0199479	HIVStatus	LM	FALSE	0.223867	NS	1.29859	47971				Neg
glycosyl-N-stearoyl-sphingosine (d18:1/18:0)	WLWH - WWoH	9 Mo	-0.345345	0.148136	846.228	-2.33128	0.0199728	HIVStatus	LM	FALSE	0.223867	NS	0.707976	52234				Pos Late	Hexosylceramides (HCER)	Lipid
X-11787	WLWH - WWoH	9 Mo	0.347294	0.149049	815.503	2.33007	0.0200457	HIVStatus	LM	FALSE	0.224339	NS	1.41523	33132				Pos Early
oleoyl-arachidonoyl-glycerol (18:1/20:4) [1]*	WLWH - WWoH	6 Mo	-0.646903	0.277742	811.967	-2.32915	0.0200956	HIVStatus	LM	FALSE	0.224555	NS	0.523665	54960	HMDB0007228		9543786	Pos Late	Diacylglycerol	Lipid
theobromine	WLWH - WWoH	1 Mo	-0.745424	0.320368	583.212	-2.32677	0.0203189	HIVStatus	LM	FALSE	0.226703	NS	0.474533	18392	HMDB0002825	C07480	5429	Pos Early	Xanthine Metabolism	Xenobiotics
succinylcarnitine (C4-DC)	WLWH - WWoH	4 Mo	0.284295	0.12227	639.837	2.32515	0.020376	HIVStatus	LM	FALSE	0.226993	NS	1.32883	37058	HMDB0061717		71464481	Pos Early	TCA Cycle	Energy
ceramide (d18:2/24:1, d18:1/24:2)*	WLWH - WWoH	9 Mo	-0.504951	0.217457	864.976	-2.32207	0.0204604	HIVStatus	LM	FALSE	0.227317	NS	0.603535	57443	HMDB0240679,HMDB0240680			Pos Late	Ceramides	Lipid
1-(1-enyl-stearoyl)-2-linoleoyl-GPE (P-18:0/18:2)*	WLWH - WWoH	6 Mo	-0.296982	0.127899	852.731	-2.32201	0.0204673	HIVStatus	LM	FALSE	0.227317	NS	0.743057	52748	HMDB0011376			Pos Late	Plasmalogen	Lipid
1-oleoyl-2-linoleoyl-GPE (18:1/18:2)*	WLWH - WWoH	9 Mo	-0.329958	0.142188	880.148	-2.32058	0.0205374	HIVStatus	LM	FALSE	0.227488	NS	0.718954	52687	HMDB0005349		9546753	Pos Late	Phosphatidylethanolamine (PE)	Lipid
7-methylguanine	WLWH - WWoH	12 Mo	0.213035	0.0917132	560.167	2.32284	0.0205449	HIVStatus	LM	FALSE	0.227488	NS	1.23743	35114	HMDB0000897	C02242	135398679	Pos Early	Purine Metabolism, Guanine containing	Nucleotide
dihomo-linoleate (20:2n6)	WLWH - WWoH	15 Mo	-0.428744	0.184821	886.773	-2.31978	0.0205791	HIVStatus	LM	FALSE	0.227523	NS	0.651327	17805	HMDB0005060	C16525	6439848	Neg	Long Chain Polyunsaturated Fatty Acid (n3 and n6)	Lipid
N6-carbamoylthreonyladenosine	WLWH - WWoH	9 Mo	0.154341	0.0665727	784.343	2.31839	0.0206846	HIVStatus	LM	FALSE	0.227898	NS	1.16689	35157	HMDB0041623		161466	Neg	Purine Metabolism, Adenine containing	Nucleotide
N6-acetyllysine	WLWH - WWoH	6 Mo	0.287853	0.124064	543.471	2.3202	0.0206996	HIVStatus	LM	FALSE	0.227898	NS	1.33356	36752	HMDB0000206	C02727	92832	Neg	Lysine Metabolism	Amino Acid
aconitate [cis or trans]	WLWH - WWoH	15 Mo	-0.249674	0.107704	756.29	-2.31816	0.0207066	HIVStatus	LM	FALSE	0.227898	NS	0.779055	46173	HMDB0000958,HMDB000072	C004174,C02341	444212643757	Neg	TCA Cycle	Energy
sphingomyelin (d18:2/24:2)*	WLWH - WWoH	15 Mo	-0.643177	0.277645	878.138	-2.31654	0.0207579	HIVStatus	LM	FALSE	0.228075	NS	0.52562	57479	HMDB0240644			Pos Late	Sphingomyelins	Lipid
2-linoleoylglycerol (18:2)	WLWH - WWoH	12 Mo	-0.49016	0.211634	873.525	-2.31607	0.0207852	HIVStatus	LM	FALSE	0.228075	NS	0.612529	32506	HMDB0011538		5365676	Neg	Monoacylglycerol	Lipid
2'-O-methylcytidine	WLWH - WWoH	1 Mo	0.315992	0.136391	648.419	2.3168	0.0208254	HIVStatus	LM	FALSE	0.228174	NS	1.37162	57554			150971	Pos Early	Pyrimidine Metabolism, Cytidine containing	Nucleotide
1-methyl-4-imidazoleacetate	WLWH - WWoH	6 Mo	0.251153	0.108491	715.253	2.31497	0.0208966	HIVStatus	LM	FALSE	0.228611	NS	1.28551	32350	HMDB0002820	C05828	75810	Pos Early	Histidine Metabolism	Amino Acid
oleoyl-arachidonoyl-glycerol (18:1/20:4) [1]*	WLWH - WWoH	9 Mo	-0.669826	0.289579	832.033	-2.3131	0.02096	HIVStatus	LM	FALSE	0.228797	NS	0.511798	54960	HMDB0007228		9543786	Pos Late	Diacylglycerol	Lipid
imidazole lactate	WLWH - WWoH	1 Mo	0.23199	0.100001	319.917	2.31988	0.0209762	HIVStatus	LM	FALSE	0.228797	NS	1.26111	15716	HMDB0002320	C05568	793	Pos Early	Histidine Metabolism	Amino Acid
6'-sialyllactose	WLWH - WWoH	4 Mo	0.300888	0.129985	445.1	2.31479	0.0210787	HIVStatus	LM	FALSE	0.229185	NS	1.35106	39795	HMDB0006569	G00265	643987	Polar	Disaccharides and Oligosaccharides	Carbohydrate
indolepropionate	WLWH - WWoH	15 Mo	-0.0294759	0.0127579	889	-2.31041	0.0210936	HIVStatus	LM	FALSE	0.229185	NS	0.970954	32405	HMDB0002302		3744	Pos Early	Tryptophan Metabolism	Amino Acid
2,3-dihydroxy-5-methylthio-4-pentenoate (DMTPA)*	WLWH - WWoH	6 Mo	0.155473	0.0672085	507.166	2.31329	0.0211058	HIVStatus	LM	FALSE	0.229185	NS	1.16821	62805	HMDB0240388			Neg	Methionine, Cysteine, SAM and Taurine Metabolism	Amino Acid
1-myristoyl-GPI (14:0)*	WLWH - WWoH	12 Mo	-0.607831	0.263572	851.468	-2.30613	0.0213426	HIVStatus	LM	FALSE	0.231083	NS	0.54453	61829				Neg	Lysophospholipid	Lipid
p-cresol glucuronide*	WLWH - WWoH	1 Mo	0.170498	0.0738552	542.513	2.30855	0.0213439	HIVStatus	LM	FALSE	0.231083	NS	1.1859	48841	HMDB0011686		154035	Neg	Tyrosine Metabolism	Amino Acid
betaine	WLWH - WWoH	15 Mo	0.38619	0.167718	839.253	2.30261	0.0215444	HIVStatus	LM	FALSE	0.232547	NS	1.47136	3141	HMDB0000043	C00719	247	Pos Early	Glycine, Serine and Threonine Metabolism	Amino Acid
X-12100	WLWH - WWoH	1 Mo	0.357556	0.155145	547.48	2.30465	0.0215594	HIVStatus	LM	FALSE	0.232547	NS	1.42983	47687				Pos Early
palmitoyl-arachidonoyl-glycerol (16:0/20:4) [2]*	WLWH - WWoH	4 Mo	-0.435941	0.189359	804.213	-2.30219	0.0215791	HIVStatus	LM	FALSE	0.232547	NS	0.646656	54958	HMDB0007112		9543736	Pos Late	Diacylglycerol	Lipid
sphingomyelin (d18:1/20:1, d18:2/20:0)*	WLWH - WWoH	4.5 Mo	-0.367956	0.159917	869.4	-2.30092	0.0216317	HIVStatus	LM	FALSE	0.232547	NS	0.692147	48491	HMDB0240610,HMDB0240632			Pos Late	Sphingomyelins	Lipid
N1-methylinosine	WLWH - WWoH	6 Mo	0.311466	0.135267	607.092	2.30261	0.0216382	HIVStatus	LM	FALSE	0.232547	NS	1.36543	48351	HMDB0002721		650095	Pos Early	Purine Metabolism, (Hypo)Xanthine/Inosine containing	Nucleotide
beta-hydroxyisovalerate	WLWH - WWoH	1 Wk	0.228915	0.0994811	657.044	2.30109	0.0216985	HIVStatus	LM	FALSE	0.232853	NS	1.25724	12129	HMDB0000754		69362	Polar	Leucine, Isoleucine and Valine Metabolism	Amino Acid
3-hydroxyindolin-2-one	WLWH - WWoH	15 Mo	0.419452	0.182532	782.987	2.29797	0.0218264	HIVStatus	LM	FALSE	0.233439	NS	1.52113	42561		C11130	6097	Pos Early	Food Component/Plant	Xenobiotics
N6-carbamoylthreonyladenosine	WLWH - WWoH	15 Mo	0.183065	0.0796851	870.458	2.29736	0.0218349	HIVStatus	LM	FALSE	0.233439	NS	1.20089	35157	HMDB0041623		161466	Neg	Purine Metabolism, Adenine containing	Nucleotide
glycerol 3-phosphate	WLWH - WWoH	1 Mo	0.311205	0.135335	550.264	2.29952	0.021849	HIVStatus	LM	FALSE	0.233439	NS	1.36507	43847	HMDB0000126	C0093	754	Polar	Glycerolipid Metabolism	Lipid
methionine sulfone	WLWH - WWoH	9 Mo	0.521739	0.227444	668.349	2.29392	0.0221047	HIVStatus	LM	FALSE	0.235826	NS	1.68495	44878	HMDB0062174		69961	Pos Early	Methionine, Cysteine, SAM and Taurine Metabolism	Amino Acid
2R,3R-dihydroxybutyrate	WLWH - WWoH	4 Mo	0.314546	0.137287	665.738	2.29116	0.0222655	HIVStatus	LM	FALSE	0.236571	NS	1.36964	63109	HMDB0000498		13120901	Polar	Fatty Acid, Dihydroxy	Lipid
glycocholenate sulfate*	WLWH - WWoH	15 Mo	0.0340628	0.0148808	888.985	2.28904	0.0223109	HIVStatus	LM	FALSE	0.236571	NS	1.03465	32599				Neg	Secondary Bile Acid Metabolism	Lipid
X-12407	WLWH - WWoH	18 Mo	1.03488	0.452232	888.521	2.28837	0.0223499	HIVStatus	LM	FALSE	0.236571	NS	2.81476	46615				Neg
stearidonate (18:4n3)	WLWH - WWoH	9 Mo	-0.572549	0.250194	819.259	-2.28842	0.0223668	HIVStatus	LM	FALSE	0.236571	NS	0.564085	33969	HMDB0006547	C16300	5312508	Neg	Long Chain Polyunsaturated Fatty Acid (n3 and n6)	Lipid
1-pentadecanoylglycerol (15:0)	WLWH - WWoH	15 Mo	-0.695449	0.304062	884.695	-2.28719	0.0224198	HIVStatus	LM	FALSE	0.236571	NS	0.498851	47898			190750	Neg	Monoacylglycerol	Lipid
N1-methyladenosine	WLWH - WWoH	4.5 Mo	0.130424	0.0570008	717.139	2.2881	0.0224219	HIVStatus	LM	FALSE	0.236571	NS	1.13931	15650	HMDB0003331	C02494	27476	Pos Early	Purine Metabolism, Adenine containing	Nucleotide
myristate (14:0)	WLWH - WWoH	18 Mo	-0.542468	0.23719	888.49	-2.28706	0.0224267	HIVStatus	LM	FALSE	0.236571	NS	0.581312	1365	HMDB0000806	C06424	11005	Neg	Long Chain Saturated Fatty Acid	Lipid
linoleoyl-arachidonoyl-glycerol (18:2/20:4) [1]*	WLWH - WWoH	12 Mo	-0.69439	0.303636	820.61	-2.28692	0.0224543	HIVStatus	LM	FALSE	0.236571	NS	0.499379	54955	HMDB0007257		9543796	Pos Late	Diacylglycerol	Lipid
3-hydroxylaurate	WLWH - WWoH	1 Wk	-0.386928	0.169213	769.927	-2.28663	0.022488	HIVStatus	LM	FALSE	0.236571	NS	0.67914	32457	HMDB0000387		94216	Neg	Fatty Acid, Monohydroxy	Lipid
pseudouridine	WLWH - WWoH	9 Mo	0.308387	0.134866	727.591	2.28661	0.0225048	HIVStatus	LM	FALSE	0.236571	NS	1.36123	33442	HMDB0000767	C02067	15047	Neg	Pyrimidine Metabolism, Uracil containing	Nucleotide
3-hydroxymyristate	WLWH - WWoH	1 Wk	-0.291935	0.127709	762.807	-2.28595	0.0225306	HIVStatus	LM	FALSE	0.236571	NS	0.746817	21158	HMDB0061656		16064	Neg	Fatty Acid, Monohydroxy	Lipid
3-hydroxydecanoate	WLWH - WWoH	1 Wk	-0.373391	0.163425	782.802	-2.28478	0.0225924	HIVStatus	LM	FALSE	0.23688	NS	0.688396	22053	HMDB0002203		26612	Neg	Fatty Acid, Monohydroxy	Lipid
N-acetylglutamine	WLWH - WWoH	1 Mo	0.395717	0.173251	521.355	2.28407	0.0227684	HIVStatus	LM	FALSE	0.238065	NS	1.48545	33943	HMDB0006029	C02716	182230	Pos Early	Glutamate Metabolism	Amino Acid
kynurenine	WLWH - WWoH	6 Mo	0.374599	0.164156	748.303	2.28198	0.0227706	HIVStatus	LM	FALSE	0.238065	NS	1.45441	15140	HMDB0000684	C00328	161166	Pos Early	Tryptophan Metabolism	Amino Acid
ceramide (d18:1/14:0, d16:1/16:0)*	WLWH - WWoH	6 Mo	-0.543919	0.238578	806.127	-2.27983	0.0228779	HIVStatus	LM	FALSE	0.238177	NS	0.580469	57432	HMDB0240681,HMDB0011773			Pos Late	Ceramides	Lipid
N('1)-acetylspermidine	WLWH - WWoH	18 Mo	0.827548	0.363078	888.96	2.27925	0.0228882	HIVStatus	LM	FALSE	0.238177	NS	2.2877	57689	HMDB0001276	C00612	496	Pos Early	Polyamine Metabolism	Amino Acid
N-acetylglutamate	WLWH - WWoH	9 Mo	0.364667	0.159898	626.177	2.28062	0.022906	HIVStatus	LM	FALSE	0.238177	NS	1.44003	15720	HMDB0001138	C00624	70914	Pos Early	Glutamate Metabolism	Amino Acid
N-acetylglutamate	WLWH - WWoH	6 Mo	0.353053	0.154786	586.574	2.28091	0.0229117	HIVStatus	LM	FALSE	0.238177	NS	1.42341	15720	HMDB0001138	C00624	70914	Pos Early	Glutamate Metabolism	Amino Acid
ceramide (d18:2/24:1, d18:1/24:2)*	WLWH - WWoH	12 Mo	-0.478483	0.210226	857.43	-2.27604	0.0230895	HIVStatus	LM	FALSE	0.239685	NS	0.619723	57443	HMDB0240679,HMDB0240680			Pos Late	Ceramides	Lipid
3-hydroxyoctanoate	WLWH - WWoH	1 Wk	-0.375587	0.165097	821.102	-2.27495	0.0231662	HIVStatus	LM	FALSE	0.24014	NS	0.686886	22001	HMDB0001954	C20793	26613	Neg	Fatty Acid, Monohydroxy	Lipid
thioproline	WLWH - WWoH	4.5 Mo	-0.250743	0.110301	889	-2.27328	0.0232474	HIVStatus	LM	FALSE	0.240257	NS	0.778222	53231	HMDB0062164		93176	Pos Early	Chemical	Xenobiotics
1-palmitoyl-2-linoleoyl-GPE (16:0/18:2)	WLWH - WWoH	15 Mo	-0.377868	0.166251	888.715	-2.27288	0.0232711	HIVStatus	LM	FALSE	0.240257	NS	0.685321	42449	HMDB0005322		9546747	Pos Late	Phosphatidylethanolamine (PE)	Lipid
oleoylcholine	WLWH - WWoH	15 Mo	-0.482363	0.212231	884.236	-2.27282	0.0232761	HIVStatus	LM	FALSE	0.240257	NS	0.617323	53260	HMDB0240596		59040790	Pos Late	Fatty Acid Metabolism (Acyl Choline)	Lipid
1-stearoyl-2-adrenoyl-GPE (18:0/22:4)*	WLWH - WWoH	6 Mo	-0.40798	0.179601	826.257	-2.27159	0.0233674	HIVStatus	LM	FALSE	0.240859	NS	0.664992	57339	HMDB0009009		52924901	Pos Late	Phosphatidylethanolamine (PE)	Lipid
piperidine	WLWH - WWoH	4 Mo	-0.456386	0.200975	751.225	-2.27086	0.0234379	HIVStatus	LM	FALSE	0.241245	NS	0.633569	38183	HMDB0034301	C01746	8082	Pos Early	Food Component/Plant	Xenobiotics
sphingomyelin (d18:2/14:0, d18:1/14:1)*	WLWH - WWoH	18 Mo	-0.464756	0.205296	887.487	-2.26383	0.0238254	HIVStatus	LM	FALSE	0.244448	NS	0.628289	47154	HMDB0240637,HMDB0240612			Pos Late	Sphingomyelins	Lipid
lactosialyltetraose a	WLWH - WWoH	4.5 Mo	0.467053	0.206001	461.568	2.26723	0.0238377	HIVStatus	LM	FALSE	0.244448	NS	1.59529	63741	HMDB0006589		53477859	Polar	Disaccharides and Oligosaccharides	Carbohydrate
1-myristoylglycerol (14:0)	WLWH - WWoH	1 Wk	-0.567266	0.250563	782.102	-2.26396	0.0238494	HIVStatus	LM	FALSE	0.244448	NS	0.567074	35625	HMDB0011561	C01885	10957631	Neg	Monoacylglycerol	Lipid
succinylcarnitine (C4-DC)	WLWH - WWoH	6 Mo	0.289348	0.127897	684.672	2.26235	0.0239886	HIVStatus	LM	FALSE	0.244739	NS	1.33556	37058	HMDB0061717		71464481	Pos Early	TCA Cycle	Energy
X-12026	WLWH - WWoH	18 Mo	0.469294	0.207538	875.356	2.26124	0.0239889	HIVStatus	LM	FALSE	0.244739	NS	1.59887	47905				Neg
N-acetylthreonine	WLWH - WWoH	4 Mo	0.148845	0.0657892	546.554	2.26245	0.0240612	HIVStatus	LM	FALSE	0.244739	NS	1.16049	33939	HMDB0062557		152204	Polar	Glycine, Serine and Threonine Metabolism	Amino Acid
ornithine	WLWH - WWoH	4 Mo	0.211723	0.0936658	628.596	2.26041	0.0241371	HIVStatus	LM	FALSE	0.244739	NS	1.23581	1493	HMDB0000214	C00077	6262	Pos Early	Urea cycle; Arginine and Proline Metabolism	Amino Acid
1-(1-enyl-stearoyl)-2-linoleoyl-GPE (P-18:0/18:2)*	WLWH - WWoH	9 Mo	-0.30172	0.133604	863.611	-2.25831	0.0241754	HIVStatus	LM	FALSE	0.244739	NS	0.739545	52748	HMDB0011376			Pos Late	Plasmalogen	Lipid
1-(1-enyl-stearoyl)-GPE (P-18:0)*	WLWH - WWoH	18 Mo	0.619373	0.274288	888.836	2.25812	0.0241802	HIVStatus	LM	FALSE	0.244739	NS	1.85776	39271	HMDB0240598			Pos Late	Lysoplasmalogen	Lipid
1-stearoyl-2-docosapentaenoyl-GPE (18:0/22:5n3)*	WLWH - WWoH	6 Mo	-0.45653	0.202176	799.393	-2.25808	0.0242095	HIVStatus	LM	FALSE	0.244739	NS	0.633478	57337	HMDB0009011		53479612	Pos Late	Phosphatidylethanolamine (PE)	Lipid
X-11787	WLWH - WWoH	6 Mo	0.322937	0.143081	791.703	2.25702	0.0242785	HIVStatus	LM	FALSE	0.244739	NS	1.38118	33132				Pos Early
glutamine_degradant*	WLWH - WWoH	15 Mo	0.437783	0.193789	535.087	2.25907	0.0242808	HIVStatus	LM	FALSE	0.244739	NS	1.54927	46225				Pos Early	Partially Characterized Molecules	Partially Characterized Molecules
1-heptadecenoylglycerol (17:1)*	WLWH - WWoH	9 Mo	-0.651151	0.288693	862.329	-2.25551	0.0243511	HIVStatus	LM	FALSE	0.244739	NS	0.521446	62449				Neg	Monoacylglycerol	Lipid
diacylglycerol (12:0/18:1, 14:0/16:1, 16:0/14:1) [1]*	WLWH - WWoH	6 Mo	-1.02033	0.452297	776.105	-2.2559	0.0243548	HIVStatus	LM	FALSE	0.244739	NS	0.360474	55002				Pos Late	Diacylglycerol	Lipid
2-palmitoylglycerol (16:0)	WLWH - WWoH	1 Wk	-0.474794	0.210576	815.059	-2.25474	0.0244143	HIVStatus	LM	FALSE	0.244739	NS	0.622013	33419	HMDB0011533		123409	Neg	Monoacylglycerol	Lipid
3-(3-amino-3-carboxypropyl)uridine*	WLWH - WWoH	1 Wk	0.174933	0.0775675	629.179	2.25523	0.0244616	HIVStatus	LM	FALSE	0.244739	NS	1.19117	62924			171198	Neg	Pyrimidine Metabolism, Uracil containing	Nucleotide
alpha-tocopherol	WLWH - WWoH	9 Mo	-0.427484	0.189713	844.222	-2.25332	0.0244948	HIVStatus	LM	FALSE	0.244739	NS	0.652148	1561	HMDB0001893	C02477	86472	Pos Late	Tocopherol Metabolism	Cofactors and Vitamins
diacylglycerol (14:0/18:1, 16:0/16:1) [2]*	WLWH - WWoH	9 Mo	-0.562733	0.249743	855.997	-2.25325	0.0244958	HIVStatus	LM	FALSE	0.244739	NS	0.56965	54954				Pos Late	Diacylglycerol	Lipid
heptanoate (7:0)	WLWH - WWoH	15 Mo	-0.434327	0.192718	767.298	-2.25369	0.0244974	HIVStatus	LM	FALSE	0.244739	NS	0.647701	1644	HMDB0000666	C17714	8094	Neg	Medium Chain Fatty Acid	Lipid
4-cholesten-3-one	WLWH - WWoH	9 Mo	-0.406674	0.18049	852.049	-2.25317	0.0245021	HIVStatus	LM	FALSE	0.244739	NS	0.665861	38125	HMDB0000921	C00599	91477	Pos Late	Sterol	Lipid
linoleoylcholine*	WLWH - WWoH	12 Mo	-0.334017	0.148229	735.8	-2.25338	0.024529	HIVStatus	LM	FALSE	0.244739	NS	0.716042	57463	HMDB0013213		53481656	Pos Late	Fatty Acid Metabolism (Acyl Choline)	Lipid
homocitrulline	WLWH - WWoH	6 Mo	0.505463	0.224328	723.29	2.25323	0.0245436	HIVStatus	LM	FALSE	0.244739	NS	1.65775	22138	HMDB0000679	C02427	65072	Pos Early	Urea cycle; Arginine and Proline Metabolism	Amino Acid
acetylcarnitine (C2)	WLWH - WWoH	1 Wk	0.201387	0.0893757	644.136	2.25326	0.0245781	HIVStatus	LM	FALSE	0.244739	NS	1.2231	32198	HMDB0000201	C02571	7045767	Pos Early	Fatty Acid Metabolism (Acyl Carnitine, Short Chain)	Lipid
2,3-dihydroxy-5-methylthio-4-pentenoate (DMTPA)*	WLWH - WWoH	18 Mo	0.204477	0.090796	826.952	2.25204	0.0245811	HIVStatus	LM	FALSE	0.244739	NS	1.22688	62805	HMDB0240388			Neg	Methionine, Cysteine, SAM and Taurine Metabolism	Amino Acid
X-25950	WLWH - WWoH	1 Mo	0.256005	0.113678	618.904	2.25202	0.0246709	HIVStatus	LM	FALSE	0.2453	NS	1.29176	63901				Pos Early
1-palmitoyl-2-arachidonoyl-GPE (16:0/20:4)*	WLWH - WWoH	15 Mo	-0.463805	0.206445	888.191	-2.24663	0.0249085	HIVStatus	LM	FALSE	0.247325	NS	0.628886	52464	HMDB0005323	C05210	9546800	Pos Late	Phosphatidylethanolamine (PE)	Lipid
X-24337	WLWH - WWoH	6 Mo	0.431737	0.192213	736.004	2.24614	0.0249909	HIVStatus	LM	FALSE	0.247806	NS	1.53993	52533				Neg
pyridoxamine	WLWH - WWoH	15 Mo	-0.835732	0.372331	856.833	-2.24459	0.0250487	HIVStatus	LM	FALSE	0.248043	NS	0.433557	2150	HMDB0001431	C00534	1052	Pos Early	Vitamin B6 Metabolism	Cofactors and Vitamins
isoleucine	WLWH - WWoH	4 Mo	0.239797	0.107001	717.641	2.24108	0.0253257	HIVStatus	LM	FALSE	0.25015	NS	1.27099	1125	HMDB0000172	C06418,C00407,C16424	6306	Pos Early	Leucine, Isoleucine and Valine Metabolism	Amino Acid
N6-carboxymethyllysine	WLWH - WWoH	1 Wk	0.266717	0.118937	546.074	2.24249	0.0253299	HIVStatus	LM	FALSE	0.25015	NS	1.30567	36713	HMDB0240347		123800	Pos Early	Advanced Glycation End-product	Carbohydrate
trigonelline (N'-methylnicotinate)	WLWH - WWoH	9 Mo	0.511183	0.228331	861.724	2.23878	0.0254246	HIVStatus	LM	FALSE	0.250746	NS	1.66726	32401	HMDB0000875	C01004	5570	Pos Early	Nicotinate and Nicotinamide Metabolism	Cofactors and Vitamins
3-methylhistidine	WLWH - WWoH	9 Mo	0.726254	0.324543	745.011	2.23778	0.0255305	HIVStatus	LM	FALSE	0.250957	NS	2.06732	15677	HMDB0000479	C01152	64969	Pos Early	Histidine Metabolism	Amino Acid
adrenate (22:4n6)	WLWH - WWoH	12 Mo	-0.385316	0.172275	848.025	-2.23663	0.0255697	HIVStatus	LM	FALSE	0.250957	NS	0.680236	32980	HMDB0002226	C16527	52828445497181	Neg	Long Chain Polyunsaturated Fatty Acid (n3 and n6)	Lipid
desmosterol	WLWH - WWoH	15 Mo	-0.815084	0.364441	761.008	-2.23653	0.0256057	HIVStatus	LM	FALSE	0.250957	NS	0.442602	6065	HMDB0002719	C01802	439577	Pos Late	Sterol	Lipid
linoleoyl-linolenoyl-glycerol (18:2/18:3) [2]*	WLWH - WWoH	12 Mo	-0.611264	0.273416	846.455	-2.23565	0.0256347	HIVStatus	LM	FALSE	0.250957	NS	0.542665	54964	HMDB0007250		9543737	Pos Late	Diacylglycerol	Lipid
1-oleyl-2-linoleoyl-GPC (O-18:1/18:2)*	WLWH - WWoH	1 Mo	0.418264	0.187046	740.922	2.23616	0.0256385	HIVStatus	LM	FALSE	0.250957	NS	1.51932	57722	HMDB0013429		24778939	Pos Late	Plasmalogen	Lipid
3-hydroxystachydrine*	WLWH - WWoH	1 Mo	0.60028	0.268517	816.352	2.23553	0.025652	HIVStatus	LM	FALSE	0.250957	NS	1.82263	62062		C10151	46173781	Pos Early	Food Component/Plant	Xenobiotics
arabitol/xylitol	WLWH - WWoH	1 Mo	0.126136	0.0563966	535.962	2.2366	0.0257234	HIVStatus	LM	FALSE	0.251274	NS	1.13444	48885	HMDB0001851,HMDB0000568,HMDB0002917	C00379,C00542,C01904	941546912	Polar	Pentose Metabolism	Carbohydrate
1-dihomo-linolenylglycerol (20:3)	WLWH - WWoH	9 Mo	-0.580415	0.259881	860.76	-2.23339	0.0257796	HIVStatus	LM	FALSE	0.251274	NS	0.559666	48341	HMDB0011577			Neg	Monoacylglycerol	Lipid
3-hydroxyhexanoate	WLWH - WWoH	6 Mo	-0.411508	0.184266	845.952	-2.23322	0.0257951	HIVStatus	LM	FALSE	0.251274	NS	0.66265	53230	HMDB0061652,HMDB0010718		151492	Polar	Fatty Acid, Monohydroxy	Lipid
sphingomyelin (d18:1/22:1, d18:2/22:0, d16:1/24:1)*	WLWH - WWoH	9 Mo	-0.295787	0.132486	855.394	-2.23258	0.0258346	HIVStatus	LM	FALSE	0.251274	NS	0.743946	48493	HMDB0012104			Pos Late	Sphingomyelins	Lipid
2-hydroxyhippurate (salicylurate)	WLWH - WWoH	4.5 Mo	0.808319	0.362323	876.755	2.23094	0.0259376	HIVStatus	LM	FALSE	0.251274	NS	2.24413	18281	HMDB0000840	C07588	10253	Neg	Benzoate Metabolism	Xenobiotics
aconitate [cis or trans]	WLWH - WWoH	9 Mo	-0.207668	0.0930171	591.4	-2.23258	0.0259504	HIVStatus	LM	FALSE	0.251274	NS	0.812477	46173	HMDB0000958,HMDB000072	C004174,C02341	444212643757	Neg	TCA Cycle	Energy
2,4-dihydroxybutyrate	WLWH - WWoH	6 Mo	0.311336	0.139572	643.526	2.23064	0.0260488	HIVStatus	LM	FALSE	0.251274	NS	1.36525	62951	HMDB0000360		192742	Polar	Fatty Acid, Dihydroxy	Lipid
dihomo-linoleate (20:2n6)	WLWH - WWoH	9 Mo	-0.339407	0.15228	851.953	-2.22884	0.0260849	HIVStatus	LM	FALSE	0.251274	NS	0.712193	17805	HMDB0005060	C16525	6439848	Neg	Long Chain Polyunsaturated Fatty Acid (n3 and n6)	Lipid
lactosyl-N-stearoyl-sphingosine (d18:1/18:0)*	WLWH - WWoH	1 Mo	-0.448794	0.201234	610.561	-2.2302	0.0260966	HIVStatus	LM	FALSE	0.251274	NS	0.638398	54980	HMDB0011591		10260120	Pos Late	Lactosylceramides (LCER)	Lipid
carnitine	WLWH - WWoH	6 Mo	0.213524	0.095767	666.842	2.22962	0.026105	HIVStatus	LM	FALSE	0.251274	NS	1.23803	15500	HMDB0000062	C00487,C00308	288	Pos Early	Carnitine Metabolism	Lipid
hexanoylglycine	WLWH - WWoH	4.5 Mo	0.353479	0.158628	615.425	2.22835	0.0262175	HIVStatus	LM	FALSE	0.251274	NS	1.42401	35436	HMDB0000701		99463	Neg	Fatty Acid Metabolism (Acyl Glycine)	Lipid
oleoyl-arachidonoyl-glycerol (18:1/20:4) [2]*	WLWH - WWoH	4 Mo	-0.413974	0.185909	816.523	-2.22675	0.0262359	HIVStatus	LM	FALSE	0.251274	NS	0.661018	54961	HMDB0007228		9543786	Pos Late	Diacylglycerol	Lipid
palmitoyl-docosahexaenoyl-glycerol (16:0/22:6) [1]*	WLWH - WWoH	1 Wk	-0.469998	0.211068	758.963	-2.22677	0.0262556	HIVStatus	LM	FALSE	0.251274	NS	0.625003	57373	HMDB0007121		9543827	Pos Late	Diacylglycerol	Lipid
1-stearoyl-2-docosahexaenoyl-GPS (18:0/22:6)*	WLWH - WWoH	6 Mo	-0.409045	0.183702	754.88	-2.22668	0.0262629	HIVStatus	LM	FALSE	0.251274	NS	0.664284	52696	HMDB0010167		24779546	Pos Late	Phosphatidylserine (PS)	Lipid
azelate (C9-DC)	WLWH - WWoH	4.5 Mo	-0.433298	0.194639	849.262	-2.22617	0.0262648	HIVStatus	LM	FALSE	0.251274	NS	0.648367	18362	HMDB0000784	C08261	2266	Polar	Fatty Acid, Dicarboxylate	Lipid
carnitine	WLWH - WWoH	9 Mo	0.220985	0.0992594	704.414	2.22634	0.026307	HIVStatus	LM	FALSE	0.251274	NS	1.2473	15500	HMDB0000062	C00487,C00308	288	Pos Early	Carnitine Metabolism	Lipid
glycosyl ceramide (d18:1/20:0, d16:1/22:0)*	WLWH - WWoH	9 Mo	-0.364073	0.163607	860.717	-2.22529	0.0263202	HIVStatus	LM	FALSE	0.251274	NS	0.69484	57595				Pos Late	Hexosylceramides (HCER)	Lipid
oleoyl-linoleoyl-glycerol (18:1/18:2) [1]	WLWH - WWoH	4 Mo	-0.43992	0.19769	815.124	-2.2253	0.0263342	HIVStatus	LM	FALSE	0.251274	NS	0.644088	46798	HMDB0007219		14275396	Pos Late	Diacylglycerol	Lipid
alpha-tocopherol	WLWH - WWoH	6 Mo	-0.404612	0.181833	827.334	-2.22518	0.0263377	HIVStatus	LM	FALSE	0.251274	NS	0.667235	1561	HMDB0001893	C02477	86472	Pos Late	Tocopherol Metabolism	Cofactors and Vitamins
oleoyl-arachidonoyl-glycerol (18:1/20:4) [2]*	WLWH - WWoH	9 Mo	-0.454698	0.204449	850.253	-2.22402	0.0264093	HIVStatus	LM	FALSE	0.251628	NS	0.63464	54961	HMDB0007228		9543786	Pos Late	Diacylglycerol	Lipid
linolenoyl-linolenoyl-glycerol (18:3/18:3) [2]*	WLWH - WWoH	9 Mo	-0.818577	0.368178	795.44	-2.22332	0.0264746	HIVStatus	LM	FALSE	0.251922	NS	0.441059	54952	HMDB0007278		14275411	Pos Late	Diacylglycerol	Lipid
3-hydroxyisobutyrate	WLWH - WWoH	1 Wk	0.337866	0.151919	608.798	2.22398	0.0265157	HIVStatus	LM	FALSE	0.251953	NS	1.40195	1549	HMDB0000023,HMDB0000336	C01188,C06001	11966314	Polar	Leucine, Isoleucine and Valine Metabolism	Amino Acid
heneicosapentaenoate (21:5n3)	WLWH - WWoH	1 Wk	-0.54836	0.246756	791.648	-2.22227	0.0265468	HIVStatus	LM	FALSE	0.251953	NS	0.577897	57658			11998573	Neg	Long Chain Polyunsaturated Fatty Acid (n3 and n6)	Lipid
docosadienoate (22:2n6)	WLWH - WWoH	9 Mo	-0.293351	0.132123	858.284	-2.22028	0.02666	HIVStatus	LM	FALSE	0.2527	NS	0.74576	32415	HMDB0061714	C16533	5282807	Neg	Long Chain Polyunsaturated Fatty Acid (n3 and n6)	Lipid
lactosyl-N-behenoyl-sphingosine (d18:1/22:0)*	WLWH - WWoH	9 Mo	-0.465184	0.209738	822.288	-2.21792	0.0268326	HIVStatus	LM	FALSE	0.254006	NS	0.62802	57422	HMDB0011594		44260143	Pos Late	Lactosylceramides (LCER)	Lipid
N-acetylmethionine	WLWH - WWoH	4.5 Mo	0.39232	0.176821	592.399	2.21874	0.0268826	HIVStatus	LM	FALSE	0.25415	NS	1.48041	1589	HMDB0011745	C02712	448580	Neg	Methionine, Cysteine, SAM and Taurine Metabolism	Amino Acid
linoleoyl-docosahexaenoyl-glycerol (18:2/22:6) [1]*	WLWH - WWoH	12 Mo	-0.574807	0.259355	825.329	-2.2163	0.0269432	HIVStatus	LM	FALSE	0.254195	NS	0.562813	54949	HMDB0007266		9543899	Pos Late	Diacylglycerol	Lipid
2-myristoylglycerol (14:0)	WLWH - WWoH	1 Wk	-0.518325	0.233913	806.235	-2.21589	0.0269778	HIVStatus	LM	FALSE	0.254195	NS	0.595517	34383	HMDB0011530		137938	Neg	Monoacylglycerol	Lipid
pyridoxamine	WLWH - WWoH	4 Mo	-0.637775	0.287741	672.902	-2.21649	0.0269917	HIVStatus	LM	FALSE	0.254195	NS	0.528467	2150	HMDB0001431	C00534	1052	Pos Early	Vitamin B6 Metabolism	Cofactors and Vitamins
2-methylbutyrylcarnitine (C5)	WLWH - WWoH	4 Mo	0.503132	0.227052	654.145	2.21593	0.0270396	HIVStatus	LM	FALSE	0.254318	NS	1.65389	45095	HMDB0000378		6426901	Pos Early	Leucine, Isoleucine and Valine Metabolism	Amino Acid
2-hydroxyglutarate	WLWH - WWoH	18 Mo	0.420884	0.190215	871.411	2.21267	0.0271789	HIVStatus	LM	FALSE	0.255291	NS	1.52331	37253	HMDB0059655	C02630	43	Polar	Fatty Acid, Dicarboxylate	Lipid
alpha-hydroxyisovalerate	WLWH - WWoH	9 Mo	0.232045	0.104803	575.349	2.2141	0.0272129	HIVStatus	LM	FALSE	0.255291	NS	1.26118	46537	HMDB0000407		99823	Polar	Leucine, Isoleucine and Valine Metabolism	Amino Acid
X-12101	WLWH - WWoH	12 Mo	0.387914	0.175331	652.424	2.21247	0.02728	HIVStatus	LM	FALSE	0.255553	NS	1.4739	47642				Pos Early
1-linoleoyl-GPE (18:2)*	WLWH - WWoH	1 Wk	-0.34973	0.158228	856.802	-2.21029	0.0273486	HIVStatus	LM	FALSE	0.255553	NS	0.704878	32635	HMDB0011507		52925130	Neg	Lysophospholipid	Lipid
retinol (vitamin A)	WLWH - WWoH	12 Mo	-0.452713	0.204838	831.202	-2.2101	0.0273701	HIVStatus	LM	FALSE	0.255553	NS	0.635901	1806	HMDB0000305	C00473	445354	Pos Late	Vitamin A Metabolism	Cofactors and Vitamins
cis-4-decenoate (10:1n6)*	WLWH - WWoH	1 Wk	-0.421556	0.190631	609.278	-2.21137	0.0273807	HIVStatus	LM	FALSE	0.255553	NS	0.656025	62873	HMDB0004980		5282726	Neg	Medium Chain Fatty Acid	Lipid
1-stearoyl-2-oleoyl-GPE (18:0/18:1)	WLWH - WWoH	6 Mo	-0.269163	0.12184	855.307	-2.20915	0.0274286	HIVStatus	LM	FALSE	0.25563	NS	0.764019	42448	HMDB0008993		9546742	Pos Late	Phosphatidylethanolamine (PE)	Lipid
glutamate, gamma-methyl ester	WLWH - WWoH	1 Wk	0.475446	0.215268	839.878	2.20862	0.0274701	HIVStatus	LM	FALSE	0.25563	NS	1.60873	33487	HMDB0061715		68662	Pos Early	Glutamate Metabolism	Amino Acid
3-S-cysteinyl-2-methylpropanoate*	WLWH - WWoH	1 Wk	0.702084	0.318027	714.573	2.20762	0.0275876	HIVStatus	LM	FALSE	0.25563	NS	2.01795	62310	HMDB30411			Pos Early	Chemical	Xenobiotics
trimethylamine N-oxide	WLWH - WWoH	12 Mo	0.281888	0.127692	696.426	2.20756	0.0276005	HIVStatus	LM	FALSE	0.25563	NS	1.32563	40406	HMDB0000925	C01104	1145	Pos Early	Phospholipid Metabolism	Lipid
palmitoyl-oleoyl-glycerol (16:0/18:1) [2]*	WLWH - WWoH	4 Mo	-0.449616	0.203785	818.54	-2.20633	0.0276382	HIVStatus	LM	FALSE	0.25563	NS	0.637873	54942	HMDB0007102	C13861	5282283	Pos Late	Diacylglycerol	Lipid
N-acetylglutamate	WLWH - WWoH	1 Mo	0.310948	0.140762	475.325	2.20903	0.0276488	HIVStatus	LM	FALSE	0.25563	NS	1.36472	15720	HMDB0001138	C00624	70914	Pos Early	Glutamate Metabolism	Amino Acid
succinylcarnitine (C4-DC)	WLWH - WWoH	9 Mo	0.292729	0.132656	721.129	2.20667	0.0276514	HIVStatus	LM	FALSE	0.25563	NS	1.34008	37058	HMDB0061717		71464481	Pos Early	TCA Cycle	Energy
retinol (vitamin A)	WLWH - WWoH	15 Mo	-0.565474	0.256409	885.558	-2.20536	0.0276855	HIVStatus	LM	FALSE	0.25563	NS	0.568091	1806	HMDB0000305	C00473	445354	Pos Late	Vitamin A Metabolism	Cofactors and Vitamins
1-stearoyl-2-linoleoyl-GPI (18:0/18:2)	WLWH - WWoH	6 Mo	-0.259468	0.117653	822.55	-2.20538	0.0277037	HIVStatus	LM	FALSE	0.25563	NS	0.771462	52468	HMDB0009809			Polar	Phosphatidylinositol (PI)	Lipid
X-26266	WLWH - WWoH	6 Mo	-0.61596	0.279741	851.806	-2.20189	0.0279403	HIVStatus	LM	FALSE	0.257402	NS	0.540122	65030				Pos Late
stearoyl-arachidonoyl-glycerol (18:0/20:4) [2]*	WLWH - WWoH	4 Mo	-0.544637	0.247364	801.236	-2.20177	0.0279662	HIVStatus	LM	FALSE	0.257402	NS	0.580052	57449	HMDB0007170		6438587	Pos Late	Diacylglycerol	Lipid
palmitoleoyl-linoleoyl-glycerol (16:1/18:2) [1]*	WLWH - WWoH	9 Mo	-0.568989	0.258636	850.836	-2.19996	0.0280778	HIVStatus	LM	FALSE	0.258104	NS	0.566097	54967	HMDB0007132		9543699	Pos Late	Diacylglycerol	Lipid
2-hydroxyglutarate	WLWH - WWoH	6 Mo	0.298978	0.13589	605.673	2.20015	0.0281733	HIVStatus	LM	FALSE	0.25819	NS	1.34848	37253	HMDB0059655	C02630	43	Polar	Fatty Acid, Dicarboxylate	Lipid
ceramide (d18:1/14:0, d16:1/16:0)*	WLWH - WWoH	12 Mo	-0.529487	0.240821	811.453	-2.19867	0.0281827	HIVStatus	LM	FALSE	0.25819	NS	0.588907	57432	HMDB0240681,HMDB0011773			Pos Late	Ceramides	Lipid
sphingomyelin (d18:0/18:0, d19:0/17:0)*	WLWH - WWoH	6 Mo	-0.309333	0.140708	839.244	-2.1984	0.0281932	HIVStatus	LM	FALSE	0.25819	NS	0.733937	57473	HMDB0012087		44260130	Pos Late	Dihydrosphingomyelins	Lipid
1-linoleoyl-GPC (18:2)	WLWH - WWoH	6 Mo	-0.564713	0.257004	849.469	-2.19729	0.0282689	HIVStatus	LM	FALSE	0.25826	NS	0.568523	34419	HMDB0010386	C04100	11988421	Pos Late	Lysophospholipid	Lipid
X-13844	WLWH - WWoH	9 Mo	0.374522	0.170405	736.336	2.19783	0.0282715	HIVStatus	LM	FALSE	0.25826	NS	1.4543	47977				Neg
sphingomyelin (d18:1/20:1, d18:2/20:0)*	WLWH - WWoH	15 Mo	-0.40077	0.182517	886.365	-2.1958	0.0283649	HIVStatus	LM	FALSE	0.258687	NS	0.669804	48491	HMDB0240610,HMDB0240632			Pos Late	Sphingomyelins	Lipid
N6-carbamoylthreonyladenosine	WLWH - WWoH	18 Mo	0.205922	0.0938149	888.998	2.19498	0.0284231	HIVStatus	LM	FALSE	0.258687	NS	1.22866	35157	HMDB0041623		161466	Neg	Purine Metabolism, Adenine containing	Nucleotide
3-phosphoglycerate	WLWH - WWoH	1 Wk	-0.395474	0.180112	734.952	-2.19571	0.0284244	HIVStatus	LM	FALSE	0.258687	NS	0.673361	1414	HMDB0000807	C00597	724	Neg	Glycolysis, Gluconeogenesis, and Pyruvate Metabolism	Carbohydrate
2-hydroxyhippurate (salicylurate)	WLWH - WWoH	4 Mo	0.678344	0.309182	835.791	2.194	0.0285104	HIVStatus	LM	FALSE	0.259147	NS	1.97061	18281	HMDB0000840	C07588	10253	Neg	Benzoate Metabolism	Xenobiotics
1-(1-enyl-oleoyl)-GPE (P-18:1)*	WLWH - WWoH	4 Mo	0.343936	0.156783	756.246	2.1937	0.0285604	HIVStatus	LM	FALSE	0.259279	NS	1.41049	44621				Pos Late	Lysoplasmalogen	Lipid
linoleoyl-arachidonoyl-glycerol (18:2/20:4) [2]*	WLWH - WWoH	9 Mo	-0.520476	0.237453	835.523	-2.19191	0.0286613	HIVStatus	LM	FALSE	0.259872	NS	0.594237	54956	HMDB0007257		9543796	Pos Late	Diacylglycerol	Lipid
choline	WLWH - WWoH	1 Wk	0.161524	0.0736368	466.198	2.19352	0.0287631	HIVStatus	LM	FALSE	0.260472	NS	1.1753	15506	HMDB0000097	C00114	305	Pos Early	Phospholipid Metabolism	Lipid
1-palmitoyl-2-pentadecanoyl-GPC (16:0/15:0)*	WLWH - WWoH	15 Mo	-0.527101	0.240809	885.29	-2.18888	0.0288664	HIVStatus	LM	FALSE	0.26078	NS	0.590314	57757	HMDB0007967		24778680	Pos Late	Phosphatidylcholine (PC)	Lipid
2-hydroxydecanoate	WLWH - WWoH	1 Mo	-0.320909	0.146569	683.006	-2.18948	0.0288997	HIVStatus	LM	FALSE	0.26078	NS	0.725489	42489	HMDB0094656		21488	Neg	Fatty Acid, Monohydroxy	Lipid
glucuronate	WLWH - WWoH	18 Mo	-0.316158	0.1445	871.015	-2.18794	0.0289389	HIVStatus	LM	FALSE	0.26078	NS	0.728944	15443	HMDB0000127	C16245	4.41478e+29	Polar	Aminosugar Metabolism	Carbohydrate
guanidinoacetate	WLWH - WWoH	4 Mo	0.383788	0.175357	733.511	2.18861	0.0289399	HIVStatus	LM	FALSE	0.26078	NS	1.46783	43802	HMDB0000128	C00581	763	Pos Early	Creatine Metabolism	Amino Acid
1-dihomo-linolenoyl-GPE (20:3n3 or 6)*	WLWH - WWoH	4.5 Mo	-0.537022	0.245835	856.465	-2.18448	0.0291971	HIVStatus	LM	FALSE	0.262774	NS	0.584486	44630	HMDB0011514,HMDB0011516			Neg	Lysophospholipid	Lipid
docosahexaenoate (DHA; 22:6n3)	WLWH - WWoH	1 Wk	-0.34582	0.158334	802.875	-2.18411	0.0292427	HIVStatus	LM	FALSE	0.262861	NS	0.70764	44675	HMDB0002183	C06429	445580	Neg	Long Chain Polyunsaturated Fatty Acid (n3 and n6)	Lipid
2-palmitoleoylglycerol (16:1)*	WLWH - WWoH	6 Mo	-0.68009	0.311498	843.638	-2.18329	0.0292896	HIVStatus	LM	FALSE	0.262958	NS	0.506572	52432	HMDB0011534		53480960	Neg	Monoacylglycerol	Lipid
4-hydroxyphenylpyruvate	WLWH - WWoH	4 Mo	0.339255	0.155446	716.32	2.18246	0.0293995	HIVStatus	LM	FALSE	0.263408	NS	1.4039	1669	HMDB0000707	C01179	979	Neg	Tyrosine Metabolism	Amino Acid
tiglylcarnitine (C5:1-DC)	WLWH - WWoH	4 Mo	0.427347	0.195838	720.908	2.18214	0.0294212	HIVStatus	LM	FALSE	0.263408	NS	1.53318	35428	HMDB0002366		22833596	Pos Early	Leucine, Isoleucine and Valine Metabolism	Amino Acid
sphingomyelin (d18:1/14:0, d16:1/16:0)*	WLWH - WWoH	1 Wk	-0.258644	0.118561	717.81	-2.18153	0.0294676	HIVStatus	LM	FALSE	0.263408	NS	0.772098	42463	HMDB0012097		11433862	Pos Late	Sphingomyelins	Lipid
palmitoyl-arachidonoyl-glycerol (16:0/20:4) [2]*	WLWH - WWoH	15 Mo	-0.549408	0.251965	885.393	-2.18049	0.0294838	HIVStatus	LM	FALSE	0.263408	NS	0.577292	54958	HMDB0007112		9543736	Pos Late	Diacylglycerol	Lipid
1-stearoyl-GPC (18:0)	WLWH - WWoH	1 Mo	0.386191	0.177123	745.242	2.18035	0.0295435	HIVStatus	LM	FALSE	0.263619	NS	1.47137	33961	HMDB0010384		497300	Pos Late	Lysophospholipid	Lipid
glycerol 3-phosphate	WLWH - WWoH	4.5 Mo	0.356798	0.163726	751.975	2.17924	0.0296236	HIVStatus	LM	FALSE	0.263841	NS	1.42875	43847	HMDB0000126	C0093	754	Polar	Glycerolipid Metabolism	Lipid
1-stearoyl-2-docosapentaenoyl-GPC (18:0/22:5n6)*	WLWH - WWoH	6 Mo	-0.323503	0.148485	807.296	-2.17869	0.0296433	HIVStatus	LM	FALSE	0.263841	NS	0.72361	52700	HMDB0008055		24778871	Pos Late	Phosphatidylcholine (PC)	Lipid
X-23277	WLWH - WWoH	9 Mo	-0.629547	0.289156	839.246	-2.17719	0.0297446	HIVStatus	LM	FALSE	0.263841	NS	0.532833	48973				Neg
butyrate/isobutyrate (4:0)	WLWH - WWoH	4 Mo	-0.389764	0.179063	822.499	-2.17669	0.0297873	HIVStatus	LM	FALSE	0.263841	NS	0.677217	40605	HMDB0000039	C00246	264	Neg	Short Chain Fatty Acid	Lipid
oleoyl-oleoyl-glycerol (18:1/18:1) [2]*	WLWH - WWoH	6 Mo	-0.466681	0.214441	860.3	-2.17627	0.0298065	HIVStatus	LM	FALSE	0.263841	NS	0.62708	54946	HMDB0007218		9543716	Pos Late	Diacylglycerol	Lipid
glutamine conjugate of C6H10O2 (2)*	WLWH - WWoH	15 Mo	-0.0977974	0.0449445	888.985	-2.17596	0.0298211	HIVStatus	LM	FALSE	0.263841	NS	0.906833	63660				Neg	Partially Characterized Molecules	Partially Characterized Molecules
myristoyl dihydrosphingomyelin (d18:0/14:0)*	WLWH - WWoH	6 Mo	-0.340183	0.156305	789.245	-2.1764	0.0298211	HIVStatus	LM	FALSE	0.263841	NS	0.71164	57365	HMDB0012085		44260138	Pos Late	Dihydrosphingomyelins	Lipid
diacylglycerol (16:1/18:2 [2], 16:0/18:3 [1])*	WLWH - WWoH	9 Mo	-0.429271	0.197377	865.086	-2.17487	0.0299099	HIVStatus	LM	FALSE	0.264307	NS	0.650984	54966				Pos Late	Diacylglycerol	Lipid
1-stearyl-2-linoleoyl-GPC (O-18:0/18:2)*	WLWH - WWoH	1 Mo	0.39057	0.179683	773.505	2.17367	0.0300329	HIVStatus	LM	FALSE	0.265073	NS	1.47782	57721	HMDB13418		6443070	Pos Late	Plasmalogen	Lipid
N-acetylputrescine	WLWH - WWoH	1 Mo	0.341459	0.157222	595.198	2.17183	0.030263	HIVStatus	LM	FALSE	0.266721	NS	1.407	37496	HMDB0002064	C02714	122356	Pos Early	Polyamine Metabolism	Amino Acid
docosadienoate (22:2n6)	WLWH - WWoH	15 Mo	-0.348485	0.160613	887.551	-2.16972	0.0302926	HIVStatus	LM	FALSE	0.266721	NS	0.705756	32415	HMDB0061714	C16533	5282807	Neg	Long Chain Polyunsaturated Fatty Acid (n3 and n6)	Lipid
1-methylnicotinamide	WLWH - WWoH	4 Mo	0.447335	0.206192	732.451	2.1695	0.0303653	HIVStatus	LM	FALSE	0.267039	NS	1.56414	27665	HMDB0000699	C02918	457	Pos Early	Nicotinate and Nicotinamide Metabolism	Cofactors and Vitamins
1-linoleoylglycerol (18:2)	WLWH - WWoH	9 Mo	-0.582529	0.26871	868.145	-2.16787	0.0304395	HIVStatus	LM	FALSE	0.267176	NS	0.558484	27447	HMDB0011568		5283469	Neg	Monoacylglycerol	Lipid
N-formylkynurenine	WLWH - WWoH	9 Mo	0.402404	0.185616	678.41	2.16794	0.0305102	HIVStatus	LM	FALSE	0.267176	NS	1.49541	64334	HMDB01200	C15605,C02406,C02700	910	Pos Early	Tryptophan Metabolism	Amino Acid
histidine betaine (hercynine)*	WLWH - WWoH	15 Mo	-1.00935	0.465935	793.544	-2.16629	0.0305862	HIVStatus	LM	FALSE	0.267176	NS	0.364456	62278	HMDB0029422		3083620	Pos Early	Food Component/Plant	Xenobiotics
mannose 6-phosphate	WLWH - WWoH	4.5 Mo	0.486522	0.224593	701.351	2.16624	0.030629	HIVStatus	LM	FALSE	0.267176	NS	1.62665	1469	HMDB0001078	C00275	439198	Polar	Fructose, Mannose and Galactose Metabolism	Carbohydrate
palmitoleate (16:1n7)	WLWH - WWoH	15 Mo	-0.563613	0.260329	878.334	-2.165	0.0306564	HIVStatus	LM	FALSE	0.267176	NS	0.569149	33447	HMDB0003229	C08362	445638	Neg	Long Chain Monounsaturated Fatty Acid	Lipid
1-(1-enyl-palmitoyl)-GPE (P-16:0)*	WLWH - WWoH	4 Mo	0.342482	0.158155	749.067	2.16549	0.0306654	HIVStatus	LM	FALSE	0.267176	NS	1.40844	39270	HMDB0011152			Pos Late	Lysoplasmalogen	Lipid
stearidonate (18:4n3)	WLWH - WWoH	4 Mo	-0.494431	0.228337	767.58	-2.16536	0.0306676	HIVStatus	LM	FALSE	0.267176	NS	0.609918	33969	HMDB0006547	C16300	5312508	Neg	Long Chain Polyunsaturated Fatty Acid (n3 and n6)	Lipid
palmitoyl dihydrosphingomyelin (d18:0/16:0)*	WLWH - WWoH	1 Mo	0.245285	0.113285	785.091	2.16519	0.0306733	HIVStatus	LM	FALSE	0.267176	NS	1.27799	52434	HMDB0010168		9939965	Pos Late	Dihydrosphingomyelins	Lipid
5-oxoproline	WLWH - WWoH	1 Wk	0.281938	0.130184	468.11	2.16568	0.0308398	HIVStatus	LM	FALSE	0.268279	NS	1.3257	1494	HMDB0000267	C02237,C01879	4396857405	Polar	Glutathione Metabolism	Amino Acid
2-piperidinone	WLWH - WWoH	18 Mo	0.539044	0.249316	888.766	2.16209	0.0308773	HIVStatus	LM	FALSE	0.268279	NS	1.71437	43400	HMDB0011749		12665	Pos Early	Food Component/Plant	Xenobiotics
stachydrine	WLWH - WWoH	18 Mo	0.964087	0.446067	889	2.16131	0.0309381	HIVStatus	LM	FALSE	0.268279	NS	2.62239	34384	HMDB0004827	C10172	115244	Pos Early	Food Component/Plant	Xenobiotics
X-12411	WLWH - WWoH	1 Mo	0.396601	0.183104	372.175	2.16598	0.0309468	HIVStatus	LM	FALSE	0.268279	NS	1.48676	46616				Neg
palmitoyl-docosahexaenoyl-glycerol (16:0/22:6) [1]*	WLWH - WWoH	15 Mo	-0.644783	0.298442	883.85	-2.1605	0.0310024	HIVStatus	LM	FALSE	0.268443	NS	0.524777	57373	HMDB0007121		9543827	Pos Late	Diacylglycerol	Lipid
3-methyl-2-oxobutyrate	WLWH - WWoH	15 Mo	-0.290581	0.134562	853.047	-2.15945	0.0310931	HIVStatus	LM	FALSE	0.268909	NS	0.747829	44526	HMDB0000019	C00141	49	Polar	Leucine, Isoleucine and Valine Metabolism	Amino Acid
carotene diol (3)	WLWH - WWoH	1 Wk	-0.345106	0.159877	821.627	-2.15858	0.031172	HIVStatus	LM	FALSE	0.269273	NS	0.708145	57637				Pos Late	Vitamin A Metabolism	Cofactors and Vitamins
cytidine 5'-monophosphate (5'-CMP)	WLWH - WWoH	4.5 Mo	0.778195	0.360827	821.669	2.1567	0.0313185	HIVStatus	LM	FALSE	0.269725	NS	2.17754	2372	HMDB0000095	C00055	6131	Pos Early	Pyrimidine Metabolism, Cytidine containing	Nucleotide
1-palmitoylglycerol (16:0)	WLWH - WWoH	1 Wk	-0.448717	0.208051	774.259	-2.15677	0.0313306	HIVStatus	LM	FALSE	0.269725	NS	0.638446	21127	HMDB0011564		14900	Neg	Monoacylglycerol	Lipid
1-oleoyl-GPE (18:1)	WLWH - WWoH	6 Mo	-0.51727	0.239904	872.182	-2.15615	0.0313444	HIVStatus	LM	FALSE	0.269725	NS	0.596146	35628	HMDB0011506		9547071	Pos Late	Lysophospholipid	Lipid
adenine	WLWH - WWoH	9 Mo	0.355224	0.164747	787.023	2.15618	0.0313719	HIVStatus	LM	FALSE	0.269725	NS	1.4265	554	HMDB0000034	C00147	190	Pos Early	Purine Metabolism, Adenine containing	Nucleotide
oleate/vaccenate (18:1)	WLWH - WWoH	1 Wk	-0.280146	0.129976	802.835	-2.15536	0.0314304	HIVStatus	LM	FALSE	0.26981	NS	0.755674	52285	HMDB0003231,HMDB0000573,HMDB0240219,HMDB0000207	C21944,C08367,C01712,C00712	5.28276e+25	Neg	Long Chain Monounsaturated Fatty Acid	Lipid
diacylglycerol (14:0/18:1, 16:0/16:1) [2]*	WLWH - WWoH	4 Mo	-0.489014	0.226928	826.3	-2.15493	0.0314556	HIVStatus	LM	FALSE	0.26981	NS	0.613231	54954				Pos Late	Diacylglycerol	Lipid
bilirubin (Z,Z)	WLWH - WWoH	6 Mo	-0.472844	0.219529	842.216	-2.1539	0.0315309	HIVStatus	LM	FALSE	0.270103	NS	0.623227	43807	HMDB0000054	C00486	5280352	Pos Late	Hemoglobin and Porphyrin Metabolism	Cofactors and Vitamins
sphingomyelin (d18:1/19:0, d19:1/18:0)*	WLWH - WWoH	15 Mo	-0.419639	0.194882	888.112	-2.1533	0.0315638	HIVStatus	LM	FALSE	0.270103	NS	0.657284	57475				Pos Late	Sphingomyelins	Lipid
N1-methylguanosine	WLWH - WWoH	12 Mo	0.271432	0.126068	806.214	2.15307	0.0316093	HIVStatus	LM	FALSE	0.270176	NS	1.31184	31609	HMDB0001563		96373	Pos Early	Purine Metabolism, Guanine containing	Nucleotide
1-(1-enyl-stearoyl)-2-docosapentaenoyl-GPE (P-18:0/22:5n3)*	WLWH - WWoH	9 Mo	-0.477712	0.222039	806.318	-2.15148	0.0317344	HIVStatus	LM	FALSE	0.27073	NS	0.620201	57342	HMDB0011393		53480858	Pos Late	Plasmalogen	Lipid
palmitoyl-linolenoyl-glycerol (16:0/18:3) [2]*	WLWH - WWoH	12 Mo	-0.462821	0.215191	845.597	-2.15074	0.0317792	HIVStatus	LM	FALSE	0.27073	NS	0.629505	54965	HMDB0007104,HMDB0007105		3.48277e+17	Pos Late	Diacylglycerol	Lipid
succinate	WLWH - WWoH	1 Wk	0.180506	0.0837427	360.75	2.15548	0.0317852	HIVStatus	LM	FALSE	0.27073	NS	1.19782	1437	HMDB0000254	C00042	1110	Polar	TCA Cycle	Energy
methyl-4-hydroxybenzoate sulfate	WLWH - WWoH	4.5 Mo	0.610476	0.28405	795.368	2.14918	0.0319209	HIVStatus	LM	FALSE	0.27101	NS	1.84131	48429	HMDB0041646		10657183	Neg	Benzoate Metabolism	Xenobiotics
X-24633	WLWH - WWoH	6 Mo	-0.520616	0.242266	726.403	-2.14895	0.0319684	HIVStatus	LM	FALSE	0.27101	NS	0.594154	53060				Neg
lactosyl-N-arachidoyl-sphingosine (d18:1/20:0)*	WLWH - WWoH	15 Mo	-0.566622	0.263767	870.644	-2.14819	0.0319736	HIVStatus	LM	FALSE	0.27101	NS	0.567439	57425	HMDB0011593	C01290	53481000	Pos Late	Lactosylceramides (LCER)	Lipid
diacylglycerol (14:0/18:1, 16:0/16:1) [2]*	WLWH - WWoH	1 Wk	-0.456678	0.212576	804.317	-2.1483	0.031988	HIVStatus	LM	FALSE	0.27101	NS	0.633384	54954				Pos Late	Diacylglycerol	Lipid
1-methylhistidine	WLWH - WWoH	9 Mo	0.709125	0.330097	777.36	2.14823	0.0320035	HIVStatus	LM	FALSE	0.27101	NS	2.03221	30460	HMDB0000001	C01152	92105	Pos Early	Histidine Metabolism	Amino Acid
2S,3R-dihydroxybutyrate	WLWH - WWoH	4 Mo	0.46341	0.215744	684.261	2.14796	0.0320673	HIVStatus	LM	FALSE	0.271236	NS	1.58948	62950	HMDB0002453		10964471	Polar	Fatty Acid, Dihydroxy	Lipid
sphingomyelin (d18:1/22:1, d18:2/22:0, d16:1/24:1)*	WLWH - WWoH	4.5 Mo	-0.302193	0.140879	873.259	-2.14505	0.0322238	HIVStatus	LM	FALSE	0.272244	NS	0.739195	48493	HMDB0012104			Pos Late	Sphingomyelins	Lipid
8-methoxykynurenate	WLWH - WWoH	1 Wk	0.158362	0.0738671	877.182	2.14388	0.0323165	HIVStatus	LM	FALSE	0.272713	NS	1.17159	62955	HMDB0060426	C05830	76230	Neg	Tryptophan Metabolism	Amino Acid
linoleoyl-docosahexaenoyl-glycerol (18:2/22:6) [1]*	WLWH - WWoH	9 Mo	-0.573823	0.267951	838.948	-2.14152	0.0325192	HIVStatus	LM	FALSE	0.274049	NS	0.563368	54949	HMDB0007266		9543899	Pos Late	Diacylglycerol	Lipid
dodecadienoate (12:2)*	WLWH - WWoH	1 Mo	0.443861	0.207258	668.475	2.14158	0.0325878	HIVStatus	LM	FALSE	0.274049	NS	1.55871	62276			25480	Neg	Fatty Acid, Dicarboxylate	Lipid
pelargonate (9:0)	WLWH - WWoH	1 Wk	-0.183328	0.0856267	731.756	-2.14101	0.0326029	HIVStatus	LM	FALSE	0.274049	NS	0.832495	12035	HMDB0000847	C01601	8158	Neg	Medium Chain Fatty Acid	Lipid
linoleoyl-arachidonoyl-glycerol (18:2/20:4) [2]*	WLWH - WWoH	6 Mo	-0.487358	0.227703	816.327	-2.14032	0.0326249	HIVStatus	LM	FALSE	0.274049	NS	0.614247	54956	HMDB0007257		9543796	Pos Late	Diacylglycerol	Lipid
1-stearoyl-2-dihomo-linolenoyl-GPC (18:0/20:3n3 or 6)*	WLWH - WWoH	9 Mo	-0.391294	0.182889	873.631	-2.13952	0.0326703	HIVStatus	LM	FALSE	0.274115	NS	0.676181	52629	HMDB0008047			Pos Late	Phosphatidylcholine (PC)	Lipid
carotene diol (1)	WLWH - WWoH	6 Mo	-0.501597	0.234537	822.985	-2.13866	0.0327567	HIVStatus	LM	FALSE	0.274258	NS	0.605563	57635				Pos Late	Vitamin A Metabolism	Cofactors and Vitamins
laurylcarnitine (C12)	WLWH - WWoH	18 Mo	0.636388	0.297609	886.496	2.13833	0.0327624	HIVStatus	LM	FALSE	0.274258	NS	1.88964	34534	HMDB000225		168381	Pos Late	Fatty Acid Metabolism (Acyl Carnitine, Medium Chain)	Lipid
palmitoyl-oleoyl-glycerol (16:0/18:1) [1]*	WLWH - WWoH	4 Mo	-0.743395	0.34775	734.99	-2.13773	0.0328683	HIVStatus	LM	FALSE	0.27483	NS	0.475497	54943	HMDB0007102	C13861	5282283	Pos Late	Diacylglycerol	Lipid
palmitoyl-arachidonoyl-glycerol (16:0/20:4) [2]*	WLWH - WWoH	9 Mo	-0.444523	0.208051	842.807	-2.13661	0.0329175	HIVStatus	LM	FALSE	0.274927	NS	0.64113	54958	HMDB0007112		9543736	Pos Late	Diacylglycerol	Lipid
X-25220	WLWH - WWoH	15 Mo	0.761489	0.356601	888.909	2.13541	0.0330002	HIVStatus	LM	FALSE	0.275115	NS	2.14146	62406				Pos Early
dihomo-linolenate (20:3n3 or n6)	WLWH - WWoH	18 Mo	-0.604939	0.283313	887.593	-2.13523	0.0330152	HIVStatus	LM	FALSE	0.275115	NS	0.546108	35718	HMDB0002925	C03242	5280581	Neg	Long Chain Polyunsaturated Fatty Acid (n3 and n6)	Lipid
stearoyl-docosahexaenoyl-glycerol (18:0/22:6) [2]*	WLWH - WWoH	1 Wk	-0.481363	0.22549	772.76	-2.13474	0.0330963	HIVStatus	LM	FALSE	0.275211	NS	0.617941	57368				Pos Late	Diacylglycerol	Lipid
theobromine	WLWH - WWoH	9 Mo	-0.790687	0.370362	727.879	-2.1349	0.0331022	HIVStatus	LM	FALSE	0.275211	NS	0.453533	18392	HMDB0002825	C07480	5429	Pos Early	Xanthine Metabolism	Xenobiotics
1-stearoyl-2-dihomo-linolenoyl-GPE (18:0/20:3n3 or 6)*	WLWH - WWoH	1 Wk	-0.281248	0.131825	829.365	-2.13349	0.0331773	HIVStatus	LM	FALSE	0.27543	NS	0.754841	57336	HMDB0009002		52924903	Pos Late	Phosphatidylethanolamine (PE)	Lipid
X-22162	WLWH - WWoH	9 Mo	0.290605	0.136116	549.215	2.13499	0.0332038	HIVStatus	LM	FALSE	0.27543	NS	1.33724	47417				Pos Early
inosine	WLWH - WWoH	4.5 Mo	-0.421605	0.197718	863.576	-2.13236	0.0332587	HIVStatus	LM	FALSE	0.27556	NS	0.655993	1123	HMDB0000195	C00294	6021	Neg	Purine Metabolism, (Hypo)Xanthine/Inosine containing	Nucleotide
5-hydroxydecanoate	WLWH - WWoH	15 Mo	-0.327294	0.153558	879.161	-2.13141	0.0333326	HIVStatus	LM	FALSE	0.27556	NS	0.720872	43011	HMDB0040329		1825	Neg	Fatty Acid, Monohydroxy	Lipid
delta-tocopherol	WLWH - WWoH	6 Mo	-0.548938	0.257517	817.637	-2.13166	0.0333327	HIVStatus	LM	FALSE	0.27556	NS	0.577563	33418	HMDB0002902	C14151	92094	Pos Late	Tocopherol Metabolism	Cofactors and Vitamins
1-pentadecanoylglycerol (15:0)	WLWH - WWoH	1 Wk	-0.457186	0.214643	767.894	-2.12998	0.0334904	HIVStatus	LM	FALSE	0.276254	NS	0.633062	47898			190750	Neg	Monoacylglycerol	Lipid
X-25950	WLWH - WWoH	4.5 Mo	0.296708	0.139332	799.994	2.1295	0.0335177	HIVStatus	LM	FALSE	0.276254	NS	1.34542	63901				Pos Early
4-hydroxyphenylpyruvate	WLWH - WWoH	18 Mo	0.508823	0.238998	888.992	2.12898	0.03353	HIVStatus	LM	FALSE	0.276254	NS	1.66333	1669	HMDB0000707	C01179	979	Neg	Tyrosine Metabolism	Amino Acid
N,N,N-trimethyl-5-aminovalerate	WLWH - WWoH	1 Mo	0.235353	0.110444	409.658	2.13096	0.0336869	HIVStatus	LM	FALSE	0.276811	NS	1.26536	57687			14274897	Pos Early	Lysine Metabolism	Amino Acid
X-12544	WLWH - WWoH	18 Mo	-0.377859	0.177678	888.824	-2.12665	0.0337242	HIVStatus	LM	FALSE	0.276811	NS	0.685327	46510				Neg
1-palmitoyl-2-linoleoyl-GPE (16:0/18:2)	WLWH - WWoH	4.5 Mo	-0.308647	0.145138	882.627	-2.12658	0.0337319	HIVStatus	LM	FALSE	0.276811	NS	0.73444	42449	HMDB0005322		9546747	Pos Late	Phosphatidylethanolamine (PE)	Lipid
ethyl alpha-glucopyranoside	WLWH - WWoH	1 Mo	0.425428	0.199788	440.09	2.12939	0.0337764	HIVStatus	LM	FALSE	0.276811	NS	1.53024	63152	HMDB0029968		11127487	Neg	Food Component/Plant	Xenobiotics
1-docosahexaenoyl-GPC (22:6)*	WLWH - WWoH	6 Mo	-0.339132	0.159518	862.8	-2.12598	0.0337882	HIVStatus	LM	FALSE	0.276811	NS	0.712389	33822	HMDB0010404		10415542	Pos Late	Lysophospholipid	Lipid
1-palmitoyl-GPE (16:0)	WLWH - WWoH	9 Mo	-0.407182	0.191567	865.313	-2.12553	0.0338249	HIVStatus	LM	FALSE	0.276811	NS	0.665523	35631	HMDB0011503		9547069	Pos Late	Lysophospholipid	Lipid
2'-O-methylcytidine	WLWH - WWoH	9 Mo	0.337948	0.159024	775.957	2.12513	0.0338911	HIVStatus	LM	FALSE	0.276846	NS	1.40207	57554			150971	Pos Early	Pyrimidine Metabolism, Cytidine containing	Nucleotide
oxalate (ethanedioate)	WLWH - WWoH	6 Mo	0.230576	0.10849	709.474	2.12532	0.0339049	HIVStatus	LM	FALSE	0.276846	NS	1.25933	20694	HMDB0002329	C00209	971	Neg	Ascorbate and Aldarate Metabolism	Cofactors and Vitamins
1-dihomo-linolenoyl-GPE (20:3n3 or 6)*	WLWH - WWoH	6 Mo	-0.472169	0.222314	808.515	-2.12388	0.0339831	HIVStatus	LM	FALSE	0.276961	NS	0.623648	44630	HMDB0011514,HMDB0011516			Neg	Lysophospholipid	Lipid
2-arachidonoylglycerol (20:4)	WLWH - WWoH	6 Mo	-0.519952	0.244843	838.009	-2.12361	0.0339948	HIVStatus	LM	FALSE	0.276961	NS	0.594549	19266	HMDB0004666	C13856	5282280	Neg	Monoacylglycerol	Lipid
1-stearoyl-2-adrenoyl-GPE (18:0/22:4)*	WLWH - WWoH	9 Mo	-0.397818	0.187374	843.378	-2.12312	0.0340349	HIVStatus	LM	FALSE	0.276979	NS	0.671785	57339	HMDB0009009		52924901	Pos Late	Phosphatidylethanolamine (PE)	Lipid
ceramide (d18:1/14:0, d16:1/16:0)*	WLWH - WWoH	1 Wk	-0.451873	0.212872	745.644	-2.12275	0.0341041	HIVStatus	LM	FALSE	0.277234	NS	0.636435	57432	HMDB0240681,HMDB0011773			Pos Late	Ceramides	Lipid
2S,3R-dihydroxybutyrate	WLWH - WWoH	9 Mo	0.498231	0.234908	758.075	2.12096	0.0342491	HIVStatus	LM	FALSE	0.278003	NS	1.64581	62950	HMDB0002453		10964471	Polar	Fatty Acid, Dihydroxy	Lipid
7-methylguanine	WLWH - WWoH	15 Mo	0.23064	0.108758	755.618	2.12067	0.0342749	HIVStatus	LM	FALSE	0.278003	NS	1.25941	35114	HMDB0000897	C02242	135398679	Pos Early	Purine Metabolism, Guanine containing	Nucleotide
pyridoxamine	WLWH - WWoH	9 Mo	-0.663136	0.31302	748.916	-2.11851	0.0344606	HIVStatus	LM	FALSE	0.279199	NS	0.515233	2150	HMDB0001431	C00534	1052	Pos Early	Vitamin B6 Metabolism	Cofactors and Vitamins
3-hydroxyoleate*	WLWH - WWoH	15 Mo	-0.5176	0.244564	878.152	-2.11642	0.0345901	HIVStatus	LM	FALSE	0.279784	NS	0.595949	61843				Neg	Fatty Acid, Monohydroxy	Lipid
sphingomyelin (d18:0/20:0, d16:0/22:0)*	WLWH - WWoH	1 Mo	0.270626	0.127853	763.423	2.11669	0.0346093	HIVStatus	LM	FALSE	0.279784	NS	1.31078	57476	HMDB0012090			Pos Late	Dihydrosphingomyelins	Lipid
X-23277	WLWH - WWoH	1 Mo	-0.518362	0.24495	759.512	-2.1162	0.0346528	HIVStatus	LM	FALSE	0.279826	NS	0.595495	48973				Neg
urea	WLWH - WWoH	4 Mo	0.186095	0.087983	643.776	2.11512	0.0348032	HIVStatus	LM	FALSE	0.28073	NS	1.20454	1670	HMDB0000294	C00086	1176	Pos Early	Urea cycle; Arginine and Proline Metabolism	Amino Acid
hexadecasphingosine (d16:1)*	WLWH - WWoH	4 Mo	0.364997	0.172684	668.363	2.11367	0.0349131	HIVStatus	LM	FALSE	0.281306	NS	1.44051	57428			14767871	Pos Late	Sphingosines	Lipid
1-(1-enyl-oleoyl)-2-docosahexaenoyl-GPE (P-18:1/22:6)*	WLWH - WWoH	1 Wk	-0.365847	0.173275	820.916	-2.11136	0.0350432	HIVStatus	LM	FALSE	0.281313	NS	0.693609	55037	HMDB0011460		52925039	Pos Late	Plasmalogen	Lipid
ornithine	WLWH - WWoH	4.5 Mo	0.225511	0.106832	762.135	2.11088	0.0351077	HIVStatus	LM	FALSE	0.281313	NS	1.25296	1493	HMDB0000214	C00077	6262	Pos Early	Urea cycle; Arginine and Proline Metabolism	Amino Acid
phenol sulfate	WLWH - WWoH	18 Mo	0.380136	0.180142	866.732	2.11021	0.0351266	HIVStatus	LM	FALSE	0.281313	NS	1.46248	32553	HMDB0060015	C02180	74426	Neg	Tyrosine Metabolism	Amino Acid
oleoyl-oleoyl-glycerol (18:1/18:1) [1]*	WLWH - WWoH	6 Mo	-0.958763	0.454318	822.003	-2.11034	0.0351309	HIVStatus	LM	FALSE	0.281313	NS	0.383367	54945	HMDB0007218		9543716	Pos Late	Diacylglycerol	Lipid
palmitoyl-dihomo-linolenoyl-glycerol (16:0/20:3n3 or 6) [2]*	WLWH - WWoH	1 Wk	-0.645488	0.305845	749.667	-2.1105	0.0351455	HIVStatus	LM	FALSE	0.281313	NS	0.524407	54941				Pos Late	Diacylglycerol	Lipid
sphingomyelin (d18:1/22:2, d18:2/22:1, d16:1/24:2)*	WLWH - WWoH	4.5 Mo	-0.419761	0.198938	857.372	-2.11001	0.0351465	HIVStatus	LM	FALSE	0.281313	NS	0.657204	57477	HMDB0240670,HMDB0240672,HMDB0240669			Pos Late	Sphingomyelins	Lipid
1-(1-enyl-stearoyl)-2-docosapentaenoyl-GPE (P-18:0/22:5n3)*	WLWH - WWoH	6 Mo	-0.449927	0.213246	780.688	-2.10989	0.0351855	HIVStatus	LM	FALSE	0.281313	NS	0.637675	57342	HMDB0011393		53480858	Pos Late	Plasmalogen	Lipid
gamma-tocotrienol	WLWH - WWoH	12 Mo	0.507382	0.240551	830.499	2.10925	0.0352219	HIVStatus	LM	FALSE	0.281313	NS	1.66094	37501	HMDB0012958	C14155	5282349	Pos Late	Tocopherol Metabolism	Cofactors and Vitamins
docosahexaenoate (DHA; 22:6n3)	WLWH - WWoH	18 Mo	-0.566134	0.26853	886.629	-2.10827	0.0352877	HIVStatus	LM	FALSE	0.281531	NS	0.567716	44675	HMDB0002183	C06429	445580	Neg	Long Chain Polyunsaturated Fatty Acid (n3 and n6)	Lipid
1-linoleoylglycerol (18:2)	WLWH - WWoH	12 Mo	-0.547476	0.259732	861.461	-2.10785	0.0353325	HIVStatus	LM	FALSE	0.281581	NS	0.578408	27447	HMDB0011568		5283469	Neg	Monoacylglycerol	Lipid
adenosine 5'-monophosphate (AMP)	WLWH - WWoH	6 Mo	-0.564489	0.267891	667.96	-2.10716	0.0354757	HIVStatus	LM	FALSE	0.282143	NS	0.568651	32342	HMDB0000045	C00020	6083	Neg	Purine Metabolism, Adenine containing	Nucleotide
phenylalanine	WLWH - WWoH	4 Mo	0.19208	0.0911665	700.598	2.10691	0.0354802	HIVStatus	LM	FALSE	0.282143	NS	1.21177	64	HMDB0000159	C00079	6140	Pos Early	Phenylalanine Metabolism	Amino Acid
X-23782	WLWH - WWoH	15 Mo	-0.369627	0.175566	880.523	-2.10534	0.0355445	HIVStatus	LM	FALSE	0.282347	NS	0.690992	49681				Pos Late
2-stearoyl-GPE (18:0)*	WLWH - WWoH	4 Mo	0.418209	0.198669	729.653	2.10506	0.0356276	HIVStatus	LM	FALSE	0.28267	NS	1.51924	41220	HMDB0011129		9065845353480660	Neg	Lysophospholipid	Lipid
3-hydroxystachydrine*	WLWH - WWoH	1 Wk	0.570012	0.270891	822.789	2.10421	0.0356626	HIVStatus	LM	FALSE	0.28267	NS	1.76829	62062		C10151	46173781	Pos Early	Food Component/Plant	Xenobiotics
carnitine	WLWH - WWoH	15 Mo	0.246431	0.117178	835.098	2.10306	0.0357595	HIVStatus	LM	FALSE	0.283131	NS	1.27945	15500	HMDB0000062	C00487,C00308	288	Pos Early	Carnitine Metabolism	Lipid
X-13729	WLWH - WWoH	12 Mo	0.230387	0.109508	501.029	2.10384	0.03589	HIVStatus	LM	FALSE	0.283689	NS	1.25909	47971				Neg
cyclo(his-pro)	WLWH - WWoH	4 Mo	0.465588	0.221506	671.921	2.10192	0.0359319	HIVStatus	LM	FALSE	0.283689	NS	1.59295	52353	HMDB0002053		44909465137	Pos Early	Dipeptide	Peptide
palmitoleoyl-linoleoyl-glycerol (16:1/18:2) [1]*	WLWH - WWoH	4 Mo	-0.494083	0.235165	817.503	-2.101	0.0359464	HIVStatus	LM	FALSE	0.283689	NS	0.61013	54967	HMDB0007132		9543699	Pos Late	Diacylglycerol	Lipid
1-heptadecenoylglycerol (17:1)*	WLWH - WWoH	1 Wk	-0.514988	0.245394	818.796	-2.09862	0.0361563	HIVStatus	LM	FALSE	0.285038	NS	0.597508	62449				Neg	Monoacylglycerol	Lipid
diacylglycerol (12:0/18:1, 14:0/16:1, 16:0/14:1) [1]*	WLWH - WWoH	9 Mo	-0.987755	0.470856	802.456	-2.09779	0.0362361	HIVStatus	LM	FALSE	0.285143	NS	0.372412	55002				Pos Late	Diacylglycerol	Lipid
N-formylkynurenine	WLWH - WWoH	6 Mo	0.376235	0.179283	639.619	2.09856	0.0362476	HIVStatus	LM	FALSE	0.285143	NS	1.45679	64334	HMDB01200	C15605,C02406,C02700	910	Pos Early	Tryptophan Metabolism	Amino Acid
heptadecatrienoate (17:3)*	WLWH - WWoH	9 Mo	-0.482821	0.23025	814.06	-2.09694	0.0363065	HIVStatus	LM	FALSE	0.285298	NS	0.61704	62383		C16344	16061034	Neg	Long Chain Polyunsaturated Fatty Acid (n3 and n6)	Lipid
N6-carbamoylthreonyladenosine	WLWH - WWoH	12 Mo	0.135356	0.0645733	761.982	2.09616	0.0363969	HIVStatus	LM	FALSE	0.285571	NS	1.14494	35157	HMDB0041623		161466	Neg	Purine Metabolism, Adenine containing	Nucleotide
imidazole lactate	WLWH - WWoH	15 Mo	0.255681	0.121916	567.666	2.09718	0.0364193	HIVStatus	LM	FALSE	0.285571	NS	1.29134	15716	HMDB0002320	C05568	793	Pos Early	Histidine Metabolism	Amino Acid
X-12101	WLWH - WWoH	4.5 Mo	0.39646	0.189222	735.854	2.09521	0.0364938	HIVStatus	LM	FALSE	0.285849	NS	1.48655	47642				Pos Early
docosadienoate (22:2n6)	WLWH - WWoH	1 Wk	-0.235396	0.112406	809.472	-2.09415	0.0365567	HIVStatus	LM	FALSE	0.286034	NS	0.790258	32415	HMDB0061714	C16533	5282807	Neg	Long Chain Polyunsaturated Fatty Acid (n3 and n6)	Lipid
N6-acetyllysine	WLWH - WWoH	9 Mo	0.2677	0.127916	582.333	2.09278	0.0368014	HIVStatus	LM	FALSE	0.287565	NS	1.30696	36752	HMDB0000206	C02727	92832	Neg	Lysine Metabolism	Amino Acid
sphingosine	WLWH - WWoH	4 Mo	0.267588	0.128009	863.788	2.09038	0.0368756	HIVStatus	LM	FALSE	0.287565	NS	1.30681	17747	HMDB0000252	C00319	5280335	Pos Late	Sphingosines	Lipid
glucose 6-phosphate	WLWH - WWoH	9 Mo	0.367092	0.175569	712.7	2.09088	0.0368928	HIVStatus	LM	FALSE	0.287565	NS	1.44353	31260	HMDB0001401	C00092	5958	Polar	Glycolysis, Gluconeogenesis, and Pyruvate Metabolism	Carbohydrate
guaiacol sulfate	WLWH - WWoH	6 Mo	0.488343	0.233604	718.616	2.09048	0.0369259	HIVStatus	LM	FALSE	0.287565	NS	1.62961	46111	HMDB0060013		22473	Neg	Benzoate Metabolism	Xenobiotics
sphingomyelin (d18:1/22:2, d18:2/22:1, d16:1/24:2)*	WLWH - WWoH	1 Wk	-0.335268	0.160421	751.834	-2.08992	0.0369601	HIVStatus	LM	FALSE	0.287565	NS	0.715147	57477	HMDB0240670,HMDB0240672,HMDB0240669			Pos Late	Sphingomyelins	Lipid
4-hydroxyhippurate	WLWH - WWoH	1 Wk	0.305169	0.145953	561.129	2.09088	0.0369884	HIVStatus	LM	FALSE	0.287565	NS	1.35685	35527	HMDB0013678		151012	Neg	Benzoate Metabolism	Xenobiotics
X-24035	WLWH - WWoH	9 Mo	-0.473415	0.226818	821.419	-2.0872	0.0371775	HIVStatus	LM	FALSE	0.288728	NS	0.622872	52064				Pos Late
2-myristoylglycerol (14:0)	WLWH - WWoH	12 Mo	-0.553403	0.265827	847.233	-2.08182	0.037659	HIVStatus	LM	FALSE	0.292157	NS	0.57499	34383	HMDB0011530		137938	Neg	Monoacylglycerol	Lipid
glutamine conjugate of C7H12O2*	WLWH - WWoH	15 Mo	-0.0335873	0.0161432	888.998	-2.08058	0.0377583	HIVStatus	LM	FALSE	0.292617	NS	0.96697	63658				Neg	Partially Characterized Molecules	Partially Characterized Molecules
N6,N6,N6-trimethyllysine	WLWH - WWoH	15 Mo	0.274562	0.131978	811.685	2.08036	0.0378053	HIVStatus	LM	FALSE	0.292671	NS	1.31595	1498	HMDB0001325	C03793	440120	Pos Early	Lysine Metabolism	Amino Acid
1-palmitoyl-2-pentadecanoyl-GPC (16:0/15:0)*	WLWH - WWoH	9 Mo	-0.413603	0.198867	842.193	-2.0798	0.0378462	HIVStatus	LM	FALSE	0.292677	NS	0.661264	57757	HMDB0007967		24778680	Pos Late	Phosphatidylcholine (PC)	Lipid
N6-carbamoylthreonyladenosine	WLWH - WWoH	1 Wk	0.119367	0.0574172	672.747	2.07894	0.0380009	HIVStatus	LM	FALSE	0.293563	NS	1.12678	35157	HMDB0041623		161466	Neg	Purine Metabolism, Adenine containing	Nucleotide
1-methyl-4-imidazoleacetate	WLWH - WWoH	1 Mo	0.201763	0.0970945	610.605	2.07801	0.038126	HIVStatus	LM	FALSE	0.294218	NS	1.22356	32350	HMDB0002820	C05828	75810	Pos Early	Histidine Metabolism	Amino Acid
N-acetylserine	WLWH - WWoH	4.5 Mo	0.158994	0.0765205	508.422	2.0778	0.0382292	HIVStatus	LM	FALSE	0.294704	NS	1.17233	37076	HMDB0002931		65249	Polar	Glycine, Serine and Threonine Metabolism	Amino Acid
methyl-4-hydroxybenzoate	WLWH - WWoH	4.5 Mo	0.27586	0.133066	885.63	2.07311	0.038451	HIVStatus	LM	FALSE	0.295825	NS	1.31766	34386	HMDB0032572	D01400	7456	Neg	Benzoate Metabolism	Xenobiotics
5-dodecenoate (12:1n7)	WLWH - WWoH	6 Mo	-0.398538	0.192238	777.383	-2.07315	0.0384873	HIVStatus	LM	FALSE	0.295825	NS	0.671301	33968	HMDB0000529		5312378	Neg	Medium Chain Fatty Acid	Lipid
X-12101	WLWH - WWoH	1 Mo	0.32583	0.15705	530.9	2.07469	0.0384962	HIVStatus	LM	FALSE	0.295825	NS	1.38518	47642				Pos Early
tetradecadienoate (14:2)*	WLWH - WWoH	1 Wk	-0.404481	0.19512	664.481	-2.07298	0.0385587	HIVStatus	LM	FALSE	0.295995	NS	0.667323	62850	HMDB0000560		5312409	Neg	Long Chain Polyunsaturated Fatty Acid (n3 and n6)	Lipid
glucose	WLWH - WWoH	4 Mo	-0.229531	0.110799	779.413	-2.07159	0.0386319	HIVStatus	LM	FALSE	0.296044	NS	0.794906	48152	HMDB0000122	C00031	5793	Polar	Glycolysis, Gluconeogenesis, and Pyruvate Metabolism	Carbohydrate
creatine phosphate	WLWH - WWoH	4 Mo	0.532773	0.257058	522.32	2.07258	0.0387012	HIVStatus	LM	FALSE	0.296044	NS	1.70365	33951	HMDB0001511	C02305	9548602587	Neg	Creatine Metabolism	Amino Acid
N6-acetyllysine	WLWH - WWoH	12 Mo	0.258835	0.124918	552.05	2.07204	0.0387259	HIVStatus	LM	FALSE	0.296044	NS	1.29542	36752	HMDB0000206	C02727	92832	Neg	Lysine Metabolism	Amino Acid
stearoyl sphingomyelin (d18:1/18:0)	WLWH - WWoH	4.5 Mo	-0.305778	0.147708	885.5	-2.07015	0.0387278	HIVStatus	LM	FALSE	0.296044	NS	0.73655	19503	HMDB0001348	C00550	6453725	Pos Late	Sphingomyelins	Lipid
N-(2-furoyl)glycine	WLWH - WWoH	4 Mo	0.329482	0.159138	722.653	2.07042	0.0387677	HIVStatus	LM	FALSE	0.296044	NS	1.39025	31536	HMDB0000439		21863	Neg	Food Component/Plant	Xenobiotics
1-oleoyl-GPE (18:1)	WLWH - WWoH	9 Mo	-0.518882	0.250871	877.676	-2.06832	0.0389019	HIVStatus	LM	FALSE	0.296759	NS	0.595185	35628	HMDB0011506		9547071	Pos Late	Lysophospholipid	Lipid
palmitoyl sphingomyelin (d18:1/16:0)	WLWH - WWoH	6 Mo	-0.258115	0.124979	855.031	-2.06526	0.0391989	HIVStatus	LM	FALSE	0.297859	NS	0.772507	37506	HMDB0010169		9939941	Pos Late	Sphingomyelins	Lipid
butyrate/isobutyrate (4:0)	WLWH - WWoH	6 Mo	-0.389749	0.188716	839.69	-2.06527	0.0392042	HIVStatus	LM	FALSE	0.297859	NS	0.677227	40605	HMDB0000039	C00246	264	Neg	Short Chain Fatty Acid	Lipid
glutamine_degradant*	WLWH - WWoH	1 Wk	0.333828	0.161209	308.59	2.07078	0.0392105	HIVStatus	LM	FALSE	0.297859	NS	1.3963	46225				Pos Early	Partially Characterized Molecules	Partially Characterized Molecules
imidazole lactate	WLWH - WWoH	4 Mo	0.214625	0.103778	360.264	2.06813	0.0393411	HIVStatus	LM	FALSE	0.297859	NS	1.2394	15716	HMDB0002320	C05568	793	Pos Early	Histidine Metabolism	Amino Acid
docosapentaenoate (n6 DPA; 22:5n6)	WLWH - WWoH	15 Mo	-0.623458	0.302147	864.727	-2.06342	0.0393703	HIVStatus	LM	FALSE	0.297859	NS	0.536087	37478	HMDB0001976	C16513	6441454	Neg	Long Chain Polyunsaturated Fatty Acid (n3 and n6)	Lipid
N1-methyladenosine	WLWH - WWoH	15 Mo	0.131418	0.0636834	809.773	2.06362	0.0393719	HIVStatus	LM	FALSE	0.297859	NS	1.14044	15650	HMDB0003331	C02494	27476	Pos Early	Purine Metabolism, Adenine containing	Nucleotide
4-acetamidophenol	WLWH - WWoH	1 Wk	0.458394	0.22217	872.321	2.06325	0.0393839	HIVStatus	LM	FALSE	0.297859	NS	1.58153	12032	HMDB0001859	C06804	1983	Pos Early	Drug - Analgesics, Anesthetics	Xenobiotics
adenosine 3'-monophosphate (3'-AMP)	WLWH - WWoH	1 Wk	0.245612	0.11902	764.99	2.06362	0.0393905	HIVStatus	LM	FALSE	0.297859	NS	1.2784	35142	HMDB0003540	C01267	41211	Neg	Purine Metabolism, Adenine containing	Nucleotide
3-hydroxystachydrine*	WLWH - WWoH	9 Mo	0.657697	0.318809	864.025	2.06298	0.039413	HIVStatus	LM	FALSE	0.297859	NS	1.93034	62062		C10151	46173781	Pos Early	Food Component/Plant	Xenobiotics
gamma-glutamylglutamate	WLWH - WWoH	4.5 Mo	0.698962	0.338854	764.517	2.06273	0.0394758	HIVStatus	LM	FALSE	0.298026	NS	2.01166	36738	HMDB0011737	C05282	92865	Pos Early	Gamma-glutamyl Amino Acid	Peptide
salicylate	WLWH - WWoH	4 Mo	0.836623	0.405905	868.351	2.06113	0.0395877	HIVStatus	LM	FALSE	0.298563	NS	2.30856	1515	HMDB0001895	C00805	338	Polar	Drug - Topical Agents	Xenobiotics
stachydrine	WLWH - WWoH	1 Mo	0.558093	0.270825	664.056	2.06072	0.0397191	HIVStatus	LM	FALSE	0.299245	NS	1.74734	34384	HMDB0004827	C10172	115244	Pos Early	Food Component/Plant	Xenobiotics
dehydroepiandrosterone sulfate (DHEA-S)	WLWH - WWoH	18 Mo	0.495098	0.240391	701.488	2.05955	0.0398096	HIVStatus	LM	FALSE	0.299385	NS	1.64066	32425	HMDB0001032	C04555	12594	Neg	Androgenic Steroids	Lipid
1-myristoyl-GPC (14:0)	WLWH - WWoH	6 Mo	-0.428216	0.207979	809.194	-2.05894	0.0398197	HIVStatus	LM	FALSE	0.299385	NS	0.65167	45453	HMDB0010379	C04230	460604	Pos Late	Lysophospholipid	Lipid
N1-methylinosine	WLWH - WWoH	4.5 Mo	0.301553	0.146598	702.168	2.057	0.0400547	HIVStatus	LM	FALSE	0.300773	NS	1.35196	48351	HMDB0002721		650095	Pos Early	Purine Metabolism, (Hypo)Xanthine/Inosine containing	Nucleotide
sphingomyelin (d18:1/14:0, d16:1/16:0)*	WLWH - WWoH	15 Mo	-0.341643	0.166189	878.739	-2.05575	0.0401013	HIVStatus	LM	FALSE	0.300773	NS	0.710602	42463	HMDB0012097		11433862	Pos Late	Sphingomyelins	Lipid
3'-sialyllactose	WLWH - WWoH	12 Mo	0.150748	0.073275	551.35	2.05729	0.0401278	HIVStatus	LM	FALSE	0.300773	NS	1.1627	40424	HMDB0000825		123914	Polar	Disaccharides and Oligosaccharides	Carbohydrate
1-palmitoylglycerol (16:0)	WLWH - WWoH	4 Mo	-0.455551	0.221854	802.779	-2.05338	0.0403589	HIVStatus	LM	FALSE	0.301739	NS	0.634098	21127	HMDB0011564		14900	Neg	Monoacylglycerol	Lipid
X-18921	WLWH - WWoH	9 Mo	-0.157147	0.0765364	833.514	-2.05323	0.0403617	HIVStatus	LM	FALSE	0.301739	NS	0.854578	47671				Neg
1-palmitoyl-2-arachidonoyl-GPC (16:0/20:4n6)	WLWH - WWoH	9 Mo	-0.332538	0.161985	871.801	-2.0529	0.0403806	HIVStatus	LM	FALSE	0.301739	NS	0.717101	52462	HMDB0007982	C05208	10747814	Pos Late	Phosphatidylcholine (PC)	Lipid
palmitoyl-oleoyl-glycerol (16:0/18:1) [2]*	WLWH - WWoH	6 Mo	-0.440703	0.214738	836.65	-2.05228	0.040453	HIVStatus	LM	FALSE	0.301972	NS	0.643584	54942	HMDB0007102	C13861	5282283	Pos Late	Diacylglycerol	Lipid
pyroglutamylalanine*	WLWH - WWoH	1 Wk	0.201458	0.0982049	853.269	2.05141	0.040532	HIVStatus	LM	FALSE	0.302253	NS	1.22319	62087			159907	Neg	Modified Peptides	Peptide
cholesterol	WLWH - WWoH	6 Mo	-0.250469	0.122214	866.814	-2.04943	0.0407206	HIVStatus	LM	FALSE	0.303011	NS	0.778435	63	HMDB0000067	C00187	5.99764e+18	Pos Late	Sterol	Lipid
uracil	WLWH - WWoH	4.5 Mo	0.681777	0.332695	838.123	2.04926	0.0407479	HIVStatus	LM	FALSE	0.303011	NS	1.97739	605	HMDB0000300	C00106	1174	Pos Early	Pyrimidine Metabolism, Uracil containing	Nucleotide
4-hydroxyphenylpyruvate	WLWH - WWoH	1 Mo	0.297911	0.145341	658.896	2.04974	0.040785	HIVStatus	LM	FALSE	0.303011	NS	1.34704	1669	HMDB0000707	C01179	979	Neg	Tyrosine Metabolism	Amino Acid
glycine	WLWH - WWoH	9 Mo	0.237148	0.115723	594.022	2.04927	0.0408746	HIVStatus	LM	FALSE	0.303011	NS	1.26763	58	HMDB0000123	C00037	750	Pos Early	Glycine, Serine and Threonine Metabolism	Amino Acid
2-docosahexaenoylglycerol (22:6)*	WLWH - WWoH	1 Wk	-0.411912	0.201008	589.402	-2.04924	0.0408812	HIVStatus	LM	FALSE	0.303011	NS	0.662382	48675	HMDB0011557		46896303	Neg	Monoacylglycerol	Lipid
butyrylcarnitine (C4)	WLWH - WWoH	4 Mo	0.132983	0.0649006	601.446	2.04903	0.0408927	HIVStatus	LM	FALSE	0.303011	NS	1.14223	32412	HMDB0002013	C02862	439829	Pos Early	Fatty Acid Metabolism (also BCAA Metabolism)	Lipid
linoleoyl-linolenoyl-glycerol (18:2/18:3) [2]*	WLWH - WWoH	6 Mo	-0.554335	0.270758	842.899	-2.04734	0.0409338	HIVStatus	LM	FALSE	0.303011	NS	0.574454	54964	HMDB0007250		9543737	Pos Late	Diacylglycerol	Lipid
margarate (17:0)	WLWH - WWoH	9 Mo	-0.252239	0.123223	846.125	-2.04701	0.0409654	HIVStatus	LM	FALSE	0.303011	NS	0.777059	1121	HMDB0002259		10465	Neg	Long Chain Saturated Fatty Acid	Lipid
succinylcarnitine (C4-DC)	WLWH - WWoH	12 Mo	0.263952	0.128951	693.055	2.04692	0.0410429	HIVStatus	LM	FALSE	0.30314	NS	1.30207	37058	HMDB0061717		71464481	Pos Early	TCA Cycle	Energy
N2,N2-dimethylguanosine	WLWH - WWoH	1 Wk	0.171555	0.0837445	465.919	2.04855	0.0410658	HIVStatus	LM	FALSE	0.30314	NS	1.18715	35137	HMDB0004824		135501639	Pos Early	Purine Metabolism, Guanine containing	Nucleotide
palmitoleoyl-arachidonoyl-glycerol (16:1/20:4) [2]*	WLWH - WWoH	1 Mo	-0.74657	0.365038	800.488	-2.04518	0.0411634	HIVStatus	LM	FALSE	0.303554	NS	0.47399	57406				Pos Late	Diacylglycerol	Lipid
heptadecatrienoate (17:3)*	WLWH - WWoH	4 Mo	-0.429787	0.210255	759.899	-2.04413	0.0412854	HIVStatus	LM	FALSE	0.303751	NS	0.650648	62383		C16344	16061034	Neg	Long Chain Polyunsaturated Fatty Acid (n3 and n6)	Lipid
palmitoyl-arachidonoyl-glycerol (16:0/20:4) [2]*	WLWH - WWoH	12 Mo	-0.411485	0.201343	829.992	-2.0437	0.0412983	HIVStatus	LM	FALSE	0.303751	NS	0.662666	54958	HMDB0007112		9543736	Pos Late	Diacylglycerol	Lipid
1-stearoyl-2-docosapentaenoyl-GPC (18:0/22:5n3)*	WLWH - WWoH	6 Mo	-0.364701	0.178454	796.112	-2.04367	0.0413148	HIVStatus	LM	FALSE	0.303751	NS	0.694404	52699	HMDB0008056		24778873	Pos Late	Phosphatidylcholine (PC)	Lipid
1-stearoyl-2-docosahexaenoyl-GPC (18:0/22:6)	WLWH - WWoH	6 Mo	-0.396504	0.194131	836.889	-2.04246	0.0414189	HIVStatus	LM	FALSE	0.304157	NS	0.672668	52611	HMDB0008057		24778876	Pos Late	Phosphatidylcholine (PC)	Lipid
cholesterol sulfate	WLWH - WWoH	6 Mo	-0.306389	0.149994	703.325	-2.04267	0.0414576	HIVStatus	LM	FALSE	0.304157	NS	0.7361	35324	HMDB00653,HMDB0000653	C18043	65076	Polar	Sterol	Lipid
3-hydroxyindolin-2-one	WLWH - WWoH	12 Mo	0.312209	0.152836	593.718	2.04277	0.0415165	HIVStatus	LM	FALSE	0.304157	NS	1.36644	42561		C11130	6097	Pos Early	Food Component/Plant	Xenobiotics
X-23782	WLWH - WWoH	1 Wk	-0.255043	0.124915	730.36	-2.04174	0.0415365	HIVStatus	LM	FALSE	0.304157	NS	0.774883	49681				Pos Late
X-18921	WLWH - WWoH	4.5 Mo	0.165679	0.0812161	859.354	2.03998	0.0416577	HIVStatus	LM	FALSE	0.304448	NS	1.18019	47671				Neg
X-25212	WLWH - WWoH	18 Mo	-0.723478	0.354732	887.306	-2.03951	0.0416954	HIVStatus	LM	FALSE	0.304448	NS	0.485062	62393				Pos Late
X-23171	WLWH - WWoH	1 Mo	0.280106	0.137357	803.37	2.03925	0.0417514	HIVStatus	LM	FALSE	0.304448	NS	1.32327	48851				Pos Early
1-(1-enyl-stearoyl)-2-docosapentaenoyl-GPE (P-18:0/22:5n3)*	WLWH - WWoH	1 Wk	-0.3891	0.190783	708.185	-2.03949	0.0417723	HIVStatus	LM	FALSE	0.304448	NS	0.677666	57342	HMDB0011393		53480858	Pos Late	Plasmalogen	Lipid
X-25950	WLWH - WWoH	1 Wk	0.233408	0.114437	630.599	2.03962	0.0418047	HIVStatus	LM	FALSE	0.304448	NS	1.2629	63901				Pos Early
1-stearoyl-GPC (18:0)	WLWH - WWoH	4 Mo	0.387856	0.190259	787.425	2.03857	0.0418262	HIVStatus	LM	FALSE	0.304448	NS	1.47382	33961	HMDB0010384		497300	Pos Late	Lysophospholipid	Lipid
1-palmitoyl-2-pentadecanoyl-GPC (16:0/15:0)*	WLWH - WWoH	12 Mo	-0.3922	0.19246	829.248	-2.03783	0.0418841	HIVStatus	LM	FALSE	0.304566	NS	0.675569	57757	HMDB0007967		24778680	Pos Late	Phosphatidylcholine (PC)	Lipid
X-23278	WLWH - WWoH	1 Wk	-0.310311	0.152323	705.326	-2.0372	0.0420033	HIVStatus	LM	FALSE	0.305129	NS	0.733219	48974				Neg
stachydrine	WLWH - WWoH	9 Mo	0.644062	0.31636	786.193	2.03585	0.0420997	HIVStatus	LM	FALSE	0.305269	NS	1.9042	34384	HMDB0004827	C10172	115244	Pos Early	Food Component/Plant	Xenobiotics
1-pentadecanoylglycerol (15:0)	WLWH - WWoH	4 Mo	-0.465812	0.22883	797.713	-2.03562	0.0421182	HIVStatus	LM	FALSE	0.305269	NS	0.627625	47898			190750	Neg	Monoacylglycerol	Lipid
N-acetylglutamate	WLWH - WWoH	4.5 Mo	0.340813	0.167403	682.286	2.03588	0.0421478	HIVStatus	LM	FALSE	0.305269	NS	1.40609	15720	HMDB0001138	C00624	70914	Pos Early	Glutamate Metabolism	Amino Acid
sphingomyelin (d18:2/14:0, d18:1/14:1)*	WLWH - WWoH	12 Mo	-0.291497	0.14332	714.531	-2.03389	0.0423312	HIVStatus	LM	FALSE	0.305851	NS	0.747144	47154	HMDB0240637,HMDB0240612			Pos Late	Sphingomyelins	Lipid
N-palmitoyl-sphinganine (d18:0/16:0)	WLWH - WWoH	1 Mo	0.320123	0.157441	764.178	2.03329	0.0423682	HIVStatus	LM	FALSE	0.305851	NS	1.3773	52604	HMDB11760		5283572	Pos Late	Dihydroceramides	Lipid
imidazole lactate	WLWH - WWoH	1 Wk	0.204274	0.100266	323.945	2.03732	0.04243	HIVStatus	LM	FALSE	0.305851	NS	1.22663	15716	HMDB0002320	C05568	793	Pos Early	Histidine Metabolism	Amino Acid
stearate (18:0)	WLWH - WWoH	6 Mo	-0.139119	0.0684656	860.95	-2.03195	0.0424655	HIVStatus	LM	FALSE	0.305851	NS	0.870125	1358	HMDB0000827	C01530	5281	Neg	Long Chain Saturated Fatty Acid	Lipid
N-acetylmethionine	WLWH - WWoH	1 Wk	0.310327	0.152481	408.842	2.03519	0.0424765	HIVStatus	LM	FALSE	0.305851	NS	1.36387	1589	HMDB0011745	C02712	448580	Neg	Methionine, Cysteine, SAM and Taurine Metabolism	Amino Acid
mannonate*	WLWH - WWoH	4 Mo	0.131413	0.0646278	536.476	2.03338	0.0425062	HIVStatus	LM	FALSE	0.305851	NS	1.14044	62864			3246006	Polar	Food Component/Plant	Xenobiotics
1-palmityl-2-linoleoyl-GPC (O-16:0/18:2)*	WLWH - WWoH	6 Mo	-0.300429	0.147889	846.73	-2.03145	0.0425211	HIVStatus	LM	FALSE	0.305851	NS	0.7405	53175	HMDB0011151		6443157	Pos Late	Plasmalogen	Lipid
N2,N2-dimethylguanosine	WLWH - WWoH	4.5 Mo	0.200387	0.0986547	662.161	2.0312	0.0426341	HIVStatus	LM	FALSE	0.306362	NS	1.22188	35137	HMDB0004824		135501639	Pos Early	Purine Metabolism, Guanine containing	Nucleotide
docosapentaenoate (n3 DPA; 22:5n3)	WLWH - WWoH	15 Mo	-0.516437	0.25443	883.386	-2.02978	0.0426784	HIVStatus	LM	FALSE	0.306379	NS	0.596643	32504	HMDB0006528,HMDB0001976	C16513	6441454	Neg	Long Chain Polyunsaturated Fatty Acid (n3 and n6)	Lipid
oleoyl-oleoyl-glycerol (18:1/18:1) [2]*	WLWH - WWoH	4 Mo	-0.412289	0.203253	849.815	-2.02845	0.0428261	HIVStatus	LM	FALSE	0.307138	NS	0.662133	54946	HMDB0007218		9543716	Pos Late	Diacylglycerol	Lipid
S-methylcysteine	WLWH - WWoH	4 Mo	-0.391693	0.193143	788.863	-2.028	0.0428961	HIVStatus	LM	FALSE	0.307338	NS	0.675911	39592	HMDB0002108		2.44177e+16	Pos Early	Methionine, Cysteine, SAM and Taurine Metabolism	Amino Acid
methionine	WLWH - WWoH	18 Mo	-0.198451	0.0979205	888.396	-2.02665	0.0429962	HIVStatus	LM	FALSE	0.307753	NS	0.82	1302	HMDB0000696	C00073	6137	Pos Early	Methionine, Cysteine, SAM and Taurine Metabolism	Amino Acid
kynurenine	WLWH - WWoH	1 Mo	0.296608	0.146334	652.332	2.02693	0.0430759	HIVStatus	LM	FALSE	0.307963	NS	1.34529	15140	HMDB0000684	C00328	161166	Pos Early	Tryptophan Metabolism	Amino Acid
theophylline	WLWH - WWoH	1 Mo	-0.42215	0.208246	570.047	-2.02717	0.0431098	HIVStatus	LM	FALSE	0.307963	NS	0.655636	18394	HMDB0001889	C07130	2153	Pos Early	Xanthine Metabolism	Xenobiotics
stearoyl-docosahexaenoyl-glycerol (18:0/22:6) [1]*	WLWH - WWoH	4 Mo	-0.437684	0.216102	784.241	-2.02536	0.0431687	HIVStatus	LM	FALSE	0.308083	NS	0.64553	57387	HMDB0056061			Pos Late	Diacylglycerol	Lipid
1-palmitoyl-2-linoleoyl-GPE (16:0/18:2)	WLWH - WWoH	12 Mo	-0.266394	0.131631	867.026	-2.0238	0.0432975	HIVStatus	LM	FALSE	0.308701	NS	0.766137	42449	HMDB0005322		9546747	Pos Late	Phosphatidylethanolamine (PE)	Lipid
hexadecadienoate (16:2n6)	WLWH - WWoH	15 Mo	-0.505111	0.249881	879.73	-2.0214	0.0435403	HIVStatus	LM	FALSE	0.309373	NS	0.603439	57652	HMDB0000477		13932172	Neg	Long Chain Polyunsaturated Fatty Acid (n3 and n6)	Lipid
cis-urocanate	WLWH - WWoH	4 Mo	0.499536	0.247104	759.587	2.02156	0.0435717	HIVStatus	LM	FALSE	0.309373	NS	1.64796	40410	HMDB0034174		1549103	Pos Early	Histidine Metabolism	Amino Acid
palmitoyl-linoleoyl-glycerol (16:0/18:2) [2]*	WLWH - WWoH	15 Mo	-0.416613	0.206192	886.664	-2.02051	0.043631	HIVStatus	LM	FALSE	0.309373	NS	0.659276	52634	HMDB0007103		131801744	Pos Late	Diacylglycerol	Lipid
N-methylproline	WLWH - WWoH	1 Wk	0.411736	0.203737	741.964	2.02092	0.0436468	HIVStatus	LM	FALSE	0.309373	NS	1.50944	37431	HMDB0094696		643474	Pos Early	Urea cycle; Arginine and Proline Metabolism	Amino Acid
3-indoxyl sulfate	WLWH - WWoH	12 Mo	0.322667	0.159666	660.758	2.02089	0.0436937	HIVStatus	LM	FALSE	0.309373	NS	1.38081	27672	HMDB0000682		10258	Neg	Tryptophan Metabolism	Amino Acid
1-palmitoyl-2-linoleoyl-GPC (16:0/18:2)	WLWH - WWoH	9 Mo	-0.325137	0.160967	876.68	-2.0199	0.0436977	HIVStatus	LM	FALSE	0.309373	NS	0.722429	42446	HMDB0007973		5287971	Pos Late	Phosphatidylcholine (PC)	Lipid
dihydroorotate	WLWH - WWoH	1 Wk	-0.351402	0.17376	462.194	-2.02234	0.0437167	HIVStatus	LM	FALSE	0.309373	NS	0.703701	601	HMDB03349	C00337	648	Polar	Pyrimidine Metabolism, Orotate containing	Nucleotide
isovalerylcarnitine (C5)	WLWH - WWoH	4 Mo	0.380463	0.188265	605.917	2.02089	0.0437305	HIVStatus	LM	FALSE	0.309373	NS	1.46296	34407	HMDB0000688	C20826	169235	Pos Early	Leucine, Isoleucine and Valine Metabolism	Amino Acid
vanillactate	WLWH - WWoH	4 Mo	0.170787	0.0845299	539.404	2.02043	0.0438322	HIVStatus	LM	FALSE	0.309793	NS	1.18624	54910	HMDB0000913		160637	Neg	Tyrosine Metabolism	Amino Acid
nicotinamide adenine dinucleotide (NAD+)	WLWH - WWoH	12 Mo	-0.392419	0.194539	839.825	-2.01717	0.0439954	HIVStatus	LM	FALSE	0.310646	NS	0.675421	5278		C00003	5892	Neg	Nicotinate and Nicotinamide Metabolism	Cofactors and Vitamins
ornithine	WLWH - WWoH	15 Mo	0.24189	0.119994	838.798	2.01586	0.0441334	HIVStatus	LM	FALSE	0.311318	NS	1.27365	1493	HMDB0000214	C00077	6262	Pos Early	Urea cycle; Arginine and Proline Metabolism	Amino Acid
margarate (17:0)	WLWH - WWoH	6 Mo	-0.238012	0.118092	829.772	-2.01549	0.0441758	HIVStatus	LM	FALSE	0.311318	NS	0.788193	1121	HMDB0002259		10465	Neg	Long Chain Saturated Fatty Acid	Lipid
1,2-dipalmitoyl-GPC (16:0/16:0)	WLWH - WWoH	9 Mo	-0.303371	0.15059	872.09	-2.01455	0.0442589	HIVStatus	LM	FALSE	0.311603	NS	0.738325	19130	HMDB0000564	D03585	452110	Pos Late	Phosphatidylcholine (PC)	Lipid
glycine	WLWH - WWoH	4.5 Mo	0.24364	0.120922	650.194	2.01486	0.0443307	HIVStatus	LM	FALSE	0.311808	NS	1.27588	58	HMDB0000123	C00037	750	Pos Early	Glycine, Serine and Threonine Metabolism	Amino Acid
sarcosine	WLWH - WWoH	9 Mo	0.473237	0.235097	693.251	2.01294	0.0445065	HIVStatus	LM	FALSE	0.312669	NS	1.60518	1516	HMDB0000271	C00213	1088	Pos Early	Glycine, Serine and Threonine Metabolism	Amino Acid
X-12104	WLWH - WWoH	4 Mo	0.566778	0.281558	630.303	2.01301	0.0445387	HIVStatus	LM	FALSE	0.312669	NS	1.76258	46932				Pos Early
1-oleyl-2-linoleoyl-GPC (O-18:1/18:2)*	WLWH - WWoH	4 Mo	0.403226	0.200876	784.044	2.00733	0.0450571	HIVStatus	LM	FALSE	0.315725	NS	1.49664	57722	HMDB0013429		24778939	Pos Late	Plasmalogen	Lipid
glutamine conjugate of C9H16O2 (1)*	WLWH - WWoH	1 Wk	0.00289437	0.00144219	889	2.00692	0.0450604	HIVStatus	LM	FALSE	0.315725	NS	1.0029	63659				Neg	Partially Characterized Molecules	Partially Characterized Molecules
X-11381	WLWH - WWoH	15 Mo	0.340608	0.169727	590.807	2.0068	0.0452263	HIVStatus	LM	FALSE	0.316073	NS	1.4058	46347				Neg
sedoheptulose-7-phosphate	WLWH - WWoH	6 Mo	-0.487468	0.242989	663.125	-2.00613	0.045248	HIVStatus	LM	FALSE	0.316073	NS	0.61418	35649	HMDB0001068	C05382	616	Polar	Pentose Phosphate Pathway	Carbohydrate
1-stearoyl-2-adrenoyl-GPE (18:0/22:4)*	WLWH - WWoH	1 Wk	-0.320625	0.159901	777.242	-2.00514	0.045294	HIVStatus	LM	FALSE	0.316073	NS	0.725696	57339	HMDB0009009		52924901	Pos Late	Phosphatidylethanolamine (PE)	Lipid
pseudouridine	WLWH - WWoH	6 Mo	0.260683	0.129992	691.64	2.00538	0.0453114	HIVStatus	LM	FALSE	0.316073	NS	1.29782	33442	HMDB0000767	C02067	15047	Neg	Pyrimidine Metabolism, Uracil containing	Nucleotide
oleoyl-linoleoyl-glycerol (18:1/18:2) [2]	WLWH - WWoH	4 Mo	-0.313877	0.156585	829.76	-2.00452	0.045339	HIVStatus	LM	FALSE	0.316073	NS	0.730609	46799	HMDB0007219		71433693	Pos Late	Diacylglycerol	Lipid
pyridoxal	WLWH - WWoH	18 Mo	-0.502913	0.251065	888.99	-2.00312	0.0454672	HIVStatus	LM	FALSE	0.316073	NS	0.604766	1651	HMDB0001545	C00250	1050	Pos Early	Vitamin B6 Metabolism	Cofactors and Vitamins
2-arachidonoylglycerol (20:4)	WLWH - WWoH	15 Mo	-0.621445	0.310238	886.846	-2.00313	0.0454677	HIVStatus	LM	FALSE	0.316073	NS	0.537168	19266	HMDB0004666	C13856	5282280	Neg	Monoacylglycerol	Lipid
azelate (C9-DC)	WLWH - WWoH	18 Mo	-0.524051	0.261636	888.336	-2.00297	0.0454834	HIVStatus	LM	FALSE	0.316073	NS	0.592117	18362	HMDB0000784	C08261	2266	Polar	Fatty Acid, Dicarboxylate	Lipid
3-hydroxyisobutyrate	WLWH - WWoH	1 Mo	0.302532	0.150949	597.206	2.0042	0.0454993	HIVStatus	LM	FALSE	0.316073	NS	1.35328	1549	HMDB0000023,HMDB0000336	C01188,C06001	11966314	Polar	Leucine, Isoleucine and Valine Metabolism	Amino Acid
glycine	WLWH - WWoH	12 Mo	0.226359	0.112966	563.516	2.00378	0.0455717	HIVStatus	LM	FALSE	0.316275	NS	1.25403	58	HMDB0000123	C00037	750	Pos Early	Glycine, Serine and Threonine Metabolism	Amino Acid
glycerol	WLWH - WWoH	12 Mo	-0.328704	0.164196	795.852	-2.0019	0.0456348	HIVStatus	LM	FALSE	0.316325	NS	0.719856	15122	HMDB0000131	C00116	753	Neg	Glycerolipid Metabolism	Lipid
asparagine	WLWH - WWoH	4.5 Mo	0.289229	0.144484	749.057	2.00181	0.0456654	HIVStatus	LM	FALSE	0.316325	NS	1.3354	512	HMDB0000168	C00152	6267	Polar	Alanine and Aspartate Metabolism	Amino Acid
pyrraline	WLWH - WWoH	18 Mo	0.704998	0.352664	888.532	1.99907	0.0459054	HIVStatus	LM	FALSE	0.317686	NS	2.02384	48428	HMDB0033143	C21013	14274616	Pos Early	Food Component/Plant	Xenobiotics
N-acetylarginine	WLWH - WWoH	1 Wk	0.241266	0.120633	486.16	1.99999	0.0460573	HIVStatus	LM	FALSE	0.317927	NS	1.27286	33953	HMDB0004620	C02562	67427	Pos Early	Urea cycle; Arginine and Proline Metabolism	Amino Acid
1-myristoylglycerol (14:0)	WLWH - WWoH	9 Mo	-0.58676	0.29375	845.719	-1.99748	0.046093	HIVStatus	LM	FALSE	0.317927	NS	0.556126	35625	HMDB0011561	C01885	10957631	Neg	Monoacylglycerol	Lipid
1-stearoyl-2-oleoyl-GPI (18:0/18:1)*	WLWH - WWoH	6 Mo	-0.283894	0.142143	796.715	-1.99724	0.0461389	HIVStatus	LM	FALSE	0.317927	NS	0.752846	52726	HMDB0240667			Polar	Phosphatidylinositol (PI)	Lipid
(S)-3-hydroxybutyrylcarnitine	WLWH - WWoH	1 Mo	0.469609	0.234904	491.755	1.99915	0.0461416	HIVStatus	LM	FALSE	0.317927	NS	1.59937	52984	HMDB0013127		71464477	Pos Early	Fatty Acid Metabolism (Acyl Carnitine, Hydroxy)	Lipid
X-25855	WLWH - WWoH	4 Mo	0.180344	0.0902505	545.202	1.99826	0.0461847	HIVStatus	LM	FALSE	0.317927	NS	1.19763	63721				Pos Early
palmitoyl-oleoyl-glycerol (16:0/18:1) [2]*	WLWH - WWoH	1 Wk	-0.381297	0.190966	794.306	-1.99668	0.0462012	HIVStatus	LM	FALSE	0.317927	NS	0.682975	54942	HMDB0007102	C13861	5282283	Pos Late	Diacylglycerol	Lipid
1-stearoyl-GPE (18:0)	WLWH - WWoH	4 Mo	0.361921	0.181331	769.63	1.99591	0.0462953	HIVStatus	LM	FALSE	0.318274	NS	1.43609	42398	HMDB0011130		9547068	Pos Late	Lysophospholipid	Lipid
1-oleoyl-GPC (18:1)	WLWH - WWoH	6 Mo	-0.498154	0.249793	862.952	-1.99427	0.0464369	HIVStatus	LM	FALSE	0.318948	NS	0.607651	48258	HMDB0002815	C03916	16081932	Pos Late	Lysophospholipid	Lipid
asparagine	WLWH - WWoH	6 Mo	0.264454	0.132637	658.748	1.99382	0.0465839	HIVStatus	LM	FALSE	0.319231	NS	1.30272	512	HMDB0000168	C00152	6267	Polar	Alanine and Aspartate Metabolism	Amino Acid
2-docosahexaenoylglycerol (22:6)*	WLWH - WWoH	15 Mo	-0.544701	0.273314	845.11	-1.99295	0.0465883	HIVStatus	LM	FALSE	0.319231	NS	0.580015	48675	HMDB0011557		46896303	Neg	Monoacylglycerol	Lipid
N-palmitoyl-sphingosine (d18:1/16:0)	WLWH - WWoH	9 Mo	-0.48543	0.243609	875.523	-1.99266	0.0466091	HIVStatus	LM	FALSE	0.319231	NS	0.615433	44877	HMDB0004949		5283564	Pos Late	Ceramides	Lipid
N('1)-acetylspermidine	WLWH - WWoH	4 Mo	0.468287	0.235086	731.323	1.99198	0.0467443	HIVStatus	LM	FALSE	0.319733	NS	1.59725	57689	HMDB0001276	C00612	496	Pos Early	Polyamine Metabolism	Amino Acid
guaiacol sulfate	WLWH - WWoH	15 Mo	0.574998	0.288762	858.241	1.99125	0.0467699	HIVStatus	LM	FALSE	0.319733	NS	1.77713	46111	HMDB0060013		22473	Neg	Benzoate Metabolism	Xenobiotics
sphingomyelin (d18:0/18:0, d19:0/17:0)*	WLWH - WWoH	1 Mo	0.246959	0.124035	790.746	1.99104	0.0468205	HIVStatus	LM	FALSE	0.31978	NS	1.28013	57473	HMDB0012087		44260130	Pos Late	Dihydrosphingomyelins	Lipid
palmitate (16:0)	WLWH - WWoH	15 Mo	-0.207142	0.104082	886.916	-1.99018	0.0468777	HIVStatus	LM	FALSE	0.319871	NS	0.812904	1336	HMDB0000220	C00249	985	Neg	Long Chain Saturated Fatty Acid	Lipid
sphingomyelin (d18:1/17:0, d17:1/18:0, d19:1/16:0)	WLWH - WWoH	15 Mo	-0.410601	0.206438	887.74	-1.98898	0.04701	HIVStatus	LM	FALSE	0.320008	NS	0.663252	52615	HMDB0240620,HMDB0240609,HMDB0240622		46891763	Pos Late	Sphingomyelins	Lipid
glucose	WLWH - WWoH	1 Mo	-0.205307	0.1032	735.042	-1.98942	0.0470252	HIVStatus	LM	FALSE	0.320008	NS	0.814397	48152	HMDB0000122	C00031	5793	Polar	Glycolysis, Gluconeogenesis, and Pyruvate Metabolism	Carbohydrate
sphingomyelin (d18:2/24:2)*	WLWH - WWoH	1 Wk	-0.3944	0.198242	713.887	-1.98948	0.047029	HIVStatus	LM	FALSE	0.320008	NS	0.674085	57479	HMDB0240644			Pos Late	Sphingomyelins	Lipid
1-palmityl-2-arachidonoyl-GPC (O-16:0/20:4)*	WLWH - WWoH	4 Mo	0.393583	0.197928	725.874	1.98852	0.0471292	HIVStatus	LM	FALSE	0.32015	NS	1.48228	52718	HMDB0007982		10747814	Pos Late	Plasmalogen	Lipid
N1-methylinosine	WLWH - WWoH	1 Wk	0.245399	0.12332	504.456	1.98993	0.0471376	HIVStatus	LM	FALSE	0.32015	NS	1.27813	48351	HMDB0002721		650095	Pos Early	Purine Metabolism, (Hypo)Xanthine/Inosine containing	Nucleotide
N-acetylalanine	WLWH - WWoH	6 Mo	0.117759	0.059233	670.487	1.98807	0.0472103	HIVStatus	LM	FALSE	0.320346	NS	1.12497	1585	HMDB0000766	C02847	88064	Polar	Alanine and Aspartate Metabolism	Amino Acid
2'-O-methylcytidine	WLWH - WWoH	1 Wk	0.272903	0.137346	660.076	1.98697	0.0473382	HIVStatus	LM	FALSE	0.320916	NS	1.31377	57554			150971	Pos Early	Pyrimidine Metabolism, Cytidine containing	Nucleotide
dodecadienoate (12:2)*	WLWH - WWoH	6 Mo	-0.462296	0.232835	760.337	-1.98551	0.0474462	HIVStatus	LM	FALSE	0.32135	NS	0.629836	62276			25480	Neg	Fatty Acid, Dicarboxylate	Lipid
sphingomyelin (d18:2/24:2)*	WLWH - WWoH	6 Mo	-0.439701	0.221677	784.675	-1.98352	0.0476572	HIVStatus	LM	FALSE	0.322039	NS	0.644229	57479	HMDB0240644			Pos Late	Sphingomyelins	Lipid
palmitoyl-linoleoyl-glycerol (16:0/18:2) [1]*	WLWH - WWoH	15 Mo	-0.580517	0.292729	886.029	-1.98312	0.0476623	HIVStatus	LM	FALSE	0.322039	NS	0.559609	52633	HMDB0007103		9543695	Pos Late	Diacylglycerol	Lipid
sphingomyelin (d18:1/20:1, d18:2/20:0)*	WLWH - WWoH	1 Wk	-0.254411	0.128277	789.118	-1.9833	0.0476801	HIVStatus	LM	FALSE	0.322039	NS	0.775373	48491	HMDB0240610,HMDB0240632			Pos Late	Sphingomyelins	Lipid
glycerol	WLWH - WWoH	6 Mo	-0.322401	0.162694	789.904	-1.98164	0.0478657	HIVStatus	LM	FALSE	0.322751	NS	0.724408	15122	HMDB0000131	C00116	753	Neg	Glycerolipid Metabolism	Lipid
nicotinamide adenine dinucleotide (NAD+)	WLWH - WWoH	4 Mo	-0.362298	0.182844	817.547	-1.98146	0.0478738	HIVStatus	LM	FALSE	0.322751	NS	0.696075	5278		C00003	5892	Neg	Nicotinate and Nicotinamide Metabolism	Cofactors and Vitamins
N-formylmethionine	WLWH - WWoH	1 Mo	0.332763	0.167636	347.326	1.98504	0.0479267	HIVStatus	LM	FALSE	0.322767	NS	1.39482	2829	HMDB0001015	C03145	439750	Neg	Methionine, Cysteine, SAM and Taurine Metabolism	Amino Acid
N-acetylputrescine	WLWH - WWoH	6 Mo	0.347501	0.175404	702.31	1.98115	0.0479645	HIVStatus	LM	FALSE	0.322767	NS	1.41553	37496	HMDB0002064	C02714	122356	Pos Early	Polyamine Metabolism	Amino Acid
1-pentadecanoylglycerol (15:0)	WLWH - WWoH	9 Mo	-0.497502	0.251296	838.78	-1.97974	0.048059	HIVStatus	LM	FALSE	0.323105	NS	0.608048	47898			190750	Neg	Monoacylglycerol	Lipid
1-linolenoylglycerol (18:3)	WLWH - WWoH	9 Mo	-0.675454	0.341344	858.358	-1.97881	0.0481566	HIVStatus	LM	FALSE	0.323464	NS	0.508925	34393	HMDB0011569		53480978	Neg	Monoacylglycerol	Lipid
glucose	WLWH - WWoH	18 Mo	-0.343402	0.173596	887.997	-1.97817	0.0482186	HIVStatus	LM	FALSE	0.323583	NS	0.709353	48152	HMDB0000122	C00031	5793	Polar	Glycolysis, Gluconeogenesis, and Pyruvate Metabolism	Carbohydrate
isoxanthopterin	WLWH - WWoH	1 Mo	-0.204773	0.103478	565.804	-1.97891	0.048311	HIVStatus	LM	FALSE	0.323701	NS	0.814833	27732	HMDB0000704	C03975	135398700	Polar	Pterin Metabolism	Cofactors and Vitamins
pro-hydroxy-pro	WLWH - WWoH	6 Mo	0.777271	0.393087	804.813	1.97735	0.0483426	HIVStatus	LM	FALSE	0.323701	NS	2.17553	35127	HMDB0006695		11902893	Pos Early	Urea cycle; Arginine and Proline Metabolism	Amino Acid
1-myristoylglycerol (14:0)	WLWH - WWoH	12 Mo	-0.561944	0.284242	833.53	-1.97699	0.0483721	HIVStatus	LM	FALSE	0.323701	NS	0.5701	35625	HMDB0011561	C01885	10957631	Neg	Monoacylglycerol	Lipid
cholesterol sulfate	WLWH - WWoH	4.5 Mo	-0.324359	0.164099	785.705	-1.9766	0.0484359	HIVStatus	LM	FALSE	0.323701	NS	0.722991	35324	HMDB00653,HMDB0000653	C18043	65076	Polar	Sterol	Lipid
1-(1-enyl-palmitoyl)-GPE (P-16:0)*	WLWH - WWoH	18 Mo	0.485212	0.24556	888.732	1.97594	0.0484707	HIVStatus	LM	FALSE	0.323701	NS	1.62452	39270	HMDB0011152			Pos Late	Lysoplasmalogen	Lipid
glycerophosphorylcholine (GPC)	WLWH - WWoH	6 Mo	0.208115	0.105326	811.354	1.97592	0.048502	HIVStatus	LM	FALSE	0.323701	NS	1.23136	15990	HMDB0000086	C00670	71920	Pos Early	Phospholipid Metabolism	Lipid
kynurenine	WLWH - WWoH	4.5 Mo	0.35633	0.180386	818.849	1.97538	0.0485604	HIVStatus	LM	FALSE	0.323795	NS	1.42808	15140	HMDB0000684	C00328	161166	Pos Early	Tryptophan Metabolism	Amino Acid
N-delta-acetylornithine	WLWH - WWoH	6 Mo	0.495117	0.250609	616.99	1.97566	0.0486387	HIVStatus	LM	FALSE	0.32397	NS	1.64069	43249	HMDB0003357	C00437	9920500	Pos Early	Urea cycle; Arginine and Proline Metabolism	Amino Acid
X-12411	WLWH - WWoH	6 Mo	0.390928	0.197774	463.504	1.97663	0.0486752	HIVStatus	LM	FALSE	0.32397	NS	1.47835	46616				Neg
glycerol	WLWH - WWoH	1 Wk	-0.287081	0.145414	721.458	-1.97422	0.0487373	HIVStatus	LM	FALSE	0.324087	NS	0.750451	15122	HMDB0000131	C00116	753	Neg	Glycerolipid Metabolism	Lipid
3-methoxytyrosine	WLWH - WWoH	4.5 Mo	0.397477	0.20151	612.856	1.97249	0.0490023	HIVStatus	LM	FALSE	0.324807	NS	1.48807	12017	HMDB0001434		9307	Pos Early	Tyrosine Metabolism	Amino Acid
orotidine	WLWH - WWoH	15 Mo	0.421687	0.2139	832.276	1.97142	0.049007	HIVStatus	LM	FALSE	0.324807	NS	1.52453	35172	HMDB0000788		92751	Polar	Pyrimidine Metabolism, Orotate containing	Nucleotide
glycerol	WLWH - WWoH	9 Mo	-0.334095	0.169467	814.012	-1.97145	0.0490109	HIVStatus	LM	FALSE	0.324807	NS	0.715985	15122	HMDB0000131	C00116	753	Neg	Glycerolipid Metabolism	Lipid
stearoyl sphingomyelin (d18:1/18:0)	WLWH - WWoH	15 Mo	-0.333813	0.169387	888.944	-1.97072	0.0490658	HIVStatus	LM	FALSE	0.324807	NS	0.716187	19503	HMDB0001348	C00550	6453725	Pos Late	Sphingomyelins	Lipid
3-(3-amino-3-carboxypropyl)uridine*	WLWH - WWoH	12 Mo	0.171297	0.0868955	728.718	1.9713	0.0490678	HIVStatus	LM	FALSE	0.324807	NS	1.18684	62924			171198	Neg	Pyrimidine Metabolism, Uracil containing	Nucleotide
3-(4-hydroxyphenyl)lactate	WLWH - WWoH	6 Mo	0.222987	0.113344	729.186	1.96735	0.0495219	HIVStatus	LM	FALSE	0.327517	NS	1.2498	32197	HMDB0000755	C03672	9378	Neg	Tyrosine Metabolism	Amino Acid
linolenate [alpha or gamma; (18:3n3 or 6)]	WLWH - WWoH	4 Mo	-0.413597	0.210368	781.991	-1.96607	0.0496441	HIVStatus	LM	FALSE	0.327739	NS	0.661267	34035	HMDB0003073,HMDB0001388	C06426,C06427	52809335280934	Neg	Long Chain Polyunsaturated Fatty Acid (n3 and n6)	Lipid
X-12544	WLWH - WWoH	9 Mo	-0.248931	0.126611	770.378	-1.96611	0.0496452	HIVStatus	LM	FALSE	0.327739	NS	0.779634	46510				Neg
2'-deoxycytidine	WLWH - WWoH	12 Mo	0.357899	0.182202	728.822	1.9643	0.0498746	HIVStatus	LM	FALSE	0.328956	NS	1.43032	15949	HMDB0000014	C00881	13711	Pos Early	Pyrimidine Metabolism, Cytidine containing	Nucleotide
lactate	WLWH - WWoH	1 Wk	0.230678	0.117522	764.451	1.96285	0.0500254	HIVStatus	LM	FALSE	0.329654	NS	1.25945	527	HMDB0000190	C00186	612	Polar	Glycolysis, Gluconeogenesis, and Pyruvate Metabolism	Carbohydrate
X-25220	WLWH - WWoH	6 Mo	-0.547123	0.27897	871.619	-1.96123	0.0501705	HIVStatus	LM	FALSE	0.329874	NS	0.578612	62406				Pos Early
UDP-glucuronate	WLWH - WWoH	18 Mo	-0.625658	0.319019	870.119	-1.96119	0.0501753	HIVStatus	LM	FALSE	0.329874	NS	0.534909	2763	HMDB0000935	C00167	17473	Neg	Nucleotide Sugar	Carbohydrate
X-13729	WLWH - WWoH	4 Mo	0.206411	0.10512	450.223	1.96358	0.0501943	HIVStatus	LM	FALSE	0.329874	NS	1.22926	47971				Neg
diacylglycerol (16:1/18:2 [2], 16:0/18:3 [1])*	WLWH - WWoH	4 Mo	-0.351194	0.179125	842.34	-1.9606	0.0502544	HIVStatus	LM	FALSE	0.329972	NS	0.703847	54966				Pos Late	Diacylglycerol	Lipid
N6,N6,N6-trimethyllysine	WLWH - WWoH	1 Wk	0.194092	0.0989349	523.377	1.96182	0.0503134	HIVStatus	LM	FALSE	0.330063	NS	1.21421	1498	HMDB0001325	C03793	440120	Pos Early	Lysine Metabolism	Amino Acid
3-(N-acetyl-cystein-S-yl) acetaminophen	WLWH - WWoH	1 Wk	0.116453	0.0594738	888.877	1.95805	0.0505366	HIVStatus	LM	FALSE	0.331159	NS	1.1235	45721			83967	Neg	Drug - Analgesics, Anesthetics	Xenobiotics
kynurenine	WLWH - WWoH	4 Mo	0.306401	0.156453	710.605	1.95842	0.0505711	HIVStatus	LM	FALSE	0.331159	NS	1.35853	15140	HMDB0000684	C00328	161166	Pos Early	Tryptophan Metabolism	Amino Acid
4-methyl-2-oxopentanoate	WLWH - WWoH	4 Mo	0.300347	0.15343	717.2	1.95755	0.0506706	HIVStatus	LM	FALSE	0.331445	NS	1.35033	22116	HMDB0000695	C00233	70	Neg	Leucine, Isoleucine and Valine Metabolism	Amino Acid
1-palmitoyl-2-pentadecanoyl-GPC (16:0/15:0)*	WLWH - WWoH	4.5 Mo	-0.413233	0.21119	865.069	-1.95669	0.0507055	HIVStatus	LM	FALSE	0.331445	NS	0.661508	57757	HMDB0007967		24778680	Pos Late	Phosphatidylcholine (PC)	Lipid
thymol sulfate	WLWH - WWoH	4.5 Mo	0.0620493	0.0317268	889	1.95574	0.0508092	HIVStatus	LM	FALSE	0.331598	NS	1.06401	36095	HMDB0062720	C09908	12456386	Neg	Food Component/Plant	Xenobiotics
glycocholate	WLWH - WWoH	18 Mo	0.326613	0.16701	888.635	1.95565	0.0508196	HIVStatus	LM	FALSE	0.331598	NS	1.38626	18476	HMDB0000138	C01921	10140	Neg	Primary Bile Acid Metabolism	Lipid
3-hydroxyoctanoate	WLWH - WWoH	6 Mo	-0.363508	0.185978	852.327	-1.95457	0.0509599	HIVStatus	LM	FALSE	0.332103	NS	0.695233	22001	HMDB0001954	C20793	26613	Neg	Fatty Acid, Monohydroxy	Lipid
X-24729	WLWH - WWoH	1 Mo	-0.466074	0.23815	411.605	-1.95706	0.0510159	HIVStatus	LM	FALSE	0.332103	NS	0.627461	53158				Pos Early
lactate	WLWH - WWoH	6 Mo	0.257699	0.131885	818.25	1.95397	0.0510451	HIVStatus	LM	FALSE	0.332103	NS	1.29395	527	HMDB0000190	C00186	612	Polar	Glycolysis, Gluconeogenesis, and Pyruvate Metabolism	Carbohydrate
N-acetylalanine	WLWH - WWoH	9 Mo	0.119988	0.0614022	707.852	1.95413	0.0510788	HIVStatus	LM	FALSE	0.332103	NS	1.12748	1585	HMDB0000766	C02847	88064	Polar	Alanine and Aspartate Metabolism	Amino Acid
ergothioneine	WLWH - WWoH	12 Mo	-0.540855	0.276856	688.988	-1.95356	0.0511579	HIVStatus	LM	FALSE	0.332322	NS	0.58225	37459	HMDB0003045	C05570	5351619	Pos Early	Food Component/Plant	Xenobiotics
X-21351	WLWH - WWoH	9 Mo	-0.339366	0.173867	622.489	-1.95187	0.0514015	HIVStatus	LM	FALSE	0.332626	NS	0.712221	46396				Neg
1-palmitoyl-2-palmitoleoyl-GPE (16:0/16:1)*	WLWH - WWoH	12 Mo	-0.415972	0.213191	682.184	-1.95117	0.0514454	HIVStatus	LM	FALSE	0.332626	NS	0.659699	52471	HMDB0008924		52924925	Pos Late	Phosphatidylethanolamine (PE)	Lipid
N1-methylinosine	WLWH - WWoH	1 Mo	0.239495	0.122682	494.608	1.95216	0.0514832	HIVStatus	LM	FALSE	0.332626	NS	1.27061	48351	HMDB0002721		650095	Pos Early	Purine Metabolism, (Hypo)Xanthine/Inosine containing	Nucleotide
1-(1-enyl-stearoyl)-2-arachidonoyl-GPE (P-18:0/20:4)*	WLWH - WWoH	6 Mo	-0.251747	0.129127	845.291	-1.94961	0.0515534	HIVStatus	LM	FALSE	0.332626	NS	0.777441	52475	HMDB0005779		9547058	Pos Late	Plasmalogen	Lipid
creatine phosphate	WLWH - WWoH	4.5 Mo	0.562766	0.288567	665.065	1.95021	0.0515709	HIVStatus	LM	FALSE	0.332626	NS	1.75552	33951	HMDB0001511	C02305	9548602587	Neg	Creatine Metabolism	Amino Acid
1-myristoyl-2-palmitoyl-GPC (14:0/16:0)	WLWH - WWoH	4.5 Mo	-0.355958	0.182618	867.13	-1.94919	0.0515947	HIVStatus	LM	FALSE	0.332626	NS	0.700502	19258	HMDB0007869		129657	Pos Late	Phosphatidylcholine (PC)	Lipid
hydroxy-N6,N6,N6-trimethyllysine*	WLWH - WWoH	18 Mo	0.473922	0.243177	870.544	1.94887	0.0516314	HIVStatus	LM	FALSE	0.332626	NS	1.60628	62959				Pos Early	Lysine Metabolism	Amino Acid
lactosyl-N-arachidoyl-sphingosine (d18:1/20:0)*	WLWH - WWoH	1 Mo	-0.367816	0.188672	662.035	-1.9495	0.0516574	HIVStatus	LM	FALSE	0.332626	NS	0.692245	57425	HMDB0011593	C01290	53481000	Pos Late	Lactosylceramides (LCER)	Lipid
N1-methylguanosine	WLWH - WWoH	6 Mo	0.243403	0.124901	800.669	1.94878	0.0516712	HIVStatus	LM	FALSE	0.332626	NS	1.27558	31609	HMDB0001563		96373	Pos Early	Purine Metabolism, Guanine containing	Nucleotide
1-linoleoyl-GPE (18:2)*	WLWH - WWoH	9 Mo	-0.363989	0.186826	877.603	-1.94828	0.0516997	HIVStatus	LM	FALSE	0.332626	NS	0.694899	32635	HMDB0011507		52925130	Neg	Lysophospholipid	Lipid
3-hydroxylaurate	WLWH - WWoH	6 Mo	-0.370079	0.189965	821.701	-1.94814	0.0517386	HIVStatus	LM	FALSE	0.332626	NS	0.69068	32457	HMDB0000387		94216	Neg	Fatty Acid, Monohydroxy	Lipid
quinate	WLWH - WWoH	18 Mo	-0.562179	0.288707	886.317	-1.94723	0.0518224	HIVStatus	LM	FALSE	0.332626	NS	0.569966	18335	HMDB0003072	C00296	6508	Polar	Food Component/Plant	Xenobiotics
1-palmityl-2-arachidonoyl-GPC (O-16:0/20:4)*	WLWH - WWoH	18 Mo	0.594222	0.30519	888.99	1.94705	0.0518429	HIVStatus	LM	FALSE	0.332626	NS	1.81162	52718	HMDB0007982		10747814	Pos Late	Plasmalogen	Lipid
glycerol	WLWH - WWoH	4 Mo	-0.301309	0.154751	759.829	-1.94705	0.0518963	HIVStatus	LM	FALSE	0.332626	NS	0.739849	15122	HMDB0000131	C00116	753	Neg	Glycerolipid Metabolism	Lipid
1-oleoyl-GPI (18:1)	WLWH - WWoH	15 Mo	0.448984	0.230652	883.163	1.94659	0.0519007	HIVStatus	LM	FALSE	0.332626	NS	1.56672	36602	HMDB0061693		86289645	Neg	Lysophospholipid	Lipid
argininate*	WLWH - WWoH	1 Wk	0.332827	0.170906	580.676	1.94743	0.051965	HIVStatus	LM	FALSE	0.332626	NS	1.39491	57461	HMDB0003148		160437	Pos Early	Urea cycle; Arginine and Proline Metabolism	Amino Acid
creatinine	WLWH - WWoH	9 Mo	0.0905024	0.0464839	637.309	1.94696	0.0519784	HIVStatus	LM	FALSE	0.332626	NS	1.09472	513	HMDB0000562	C00791	588	Pos Early	Creatine Metabolism	Amino Acid
ribonate	WLWH - WWoH	6 Mo	0.131047	0.0673318	512.098	1.94629	0.0521665	HIVStatus	LM	FALSE	0.333379	NS	1.14002	27731	HMDB0000867	C01685	5460677	Polar	Pentose Metabolism	Carbohydrate
1,2-dipalmitoyl-GPE (16:0/16:0)*	WLWH - WWoH	9 Mo	-0.384744	0.197863	797.209	-1.94449	0.0521874	HIVStatus	LM	FALSE	0.333379	NS	0.680625	57341	HMDB0008923		445468	Pos Late	Phosphatidylethanolamine (PE)	Lipid
prolylproline	WLWH - WWoH	1 Wk	0.369181	0.189901	639.169	1.94407	0.0523255	HIVStatus	LM	FALSE	0.333969	NS	1.44655	40731	HMDB0011180		263469	Pos Early	Dipeptide	Peptide
2-oleoylglycerol (18:1)	WLWH - WWoH	1 Wk	-0.383822	0.197658	862.302	-1.94185	0.0524808	HIVStatus	LM	FALSE	0.33422	NS	0.681253	21232	HMDB0011537		5319879	Neg	Monoacylglycerol	Lipid
N-acetylserine	WLWH - WWoH	12 Mo	0.140835	0.0724666	436.26	1.94344	0.0526058	HIVStatus	LM	FALSE	0.33422	NS	1.15123	37076	HMDB0002931		65249	Polar	Glycine, Serine and Threonine Metabolism	Amino Acid
1-stearoyl-2-docosapentaenoyl-GPE (18:0/22:5n3)*	WLWH - WWoH	1 Wk	-0.350428	0.180522	735.473	-1.9412	0.052616	HIVStatus	LM	FALSE	0.33422	NS	0.704387	57337	HMDB0009011		53479612	Pos Late	Phosphatidylethanolamine (PE)	Lipid
1-stearoyl-2-docosahexaenoyl-GPE (18:0/22:6)*	WLWH - WWoH	1 Wk	-0.304431	0.156921	777.779	-1.94003	0.0527373	HIVStatus	LM	FALSE	0.33422	NS	0.737543	52466	HMDB0009012		9546798	Pos Late	Phosphatidylethanolamine (PE)	Lipid
arachidonate (20:4n6)	WLWH - WWoH	12 Mo	-0.379252	0.195504	807.24	-1.93987	0.0527439	HIVStatus	LM	FALSE	0.33422	NS	0.684373	1110	HMDB0001043	C00219	444899	Neg	Long Chain Polyunsaturated Fatty Acid (n3 and n6)	Lipid
1-oleoyl-GPC (18:1)	WLWH - WWoH	9 Mo	-0.506306	0.261076	871.101	-1.93931	0.0527865	HIVStatus	LM	FALSE	0.33422	NS	0.602718	48258	HMDB0002815	C03916	16081932	Pos Late	Lysophospholipid	Lipid
propionylcarnitine (C3)	WLWH - WWoH	1 Wk	0.246197	0.126892	650.264	1.94021	0.0527866	HIVStatus	LM	FALSE	0.33422	NS	1.27915	32452	HMDB0000824	C03017	107738	Pos Early	Fatty Acid Metabolism (also BCAA Metabolism)	Lipid
isocitrate	WLWH - WWoH	15 Mo	-0.331301	0.170797	695.236	-1.93973	0.0528165	HIVStatus	LM	FALSE	0.33422	NS	0.717989	12110	HMDB0001874	C00451	5318532	Polar	TCA Cycle	Energy
creatinine	WLWH - WWoH	1 Wk	0.0796599	0.0410495	495.32	1.94058	0.052876	HIVStatus	LM	FALSE	0.33422	NS	1.08292	513	HMDB0000562	C00791	588	Pos Early	Creatine Metabolism	Amino Acid
1-linoleoyl-2-arachidonoyl-GPC (18:2/20:4n6)*	WLWH - WWoH	1 Wk	-0.382039	0.197093	832.445	-1.93837	0.0529164	HIVStatus	LM	FALSE	0.33422	NS	0.682468	52710	HMDB0008147	C05208	24778979	Pos Late	Phosphatidylcholine (PC)	Lipid
nicotinamide adenine dinucleotide (NAD+)	WLWH - WWoH	15 Mo	-0.472782	0.244001	886.624	-1.93763	0.052986	HIVStatus	LM	FALSE	0.33422	NS	0.623266	5278		C00003	5892	Neg	Nicotinate and Nicotinamide Metabolism	Cofactors and Vitamins
thiamin (vitamin B1)	WLWH - WWoH	4 Mo	-0.373187	0.192501	641.352	-1.93862	0.0529861	HIVStatus	LM	FALSE	0.33422	NS	0.688536	5341	HMDB0000235	DG00125,C00378,D08580	1130	Pos Early	Thiamine Metabolism	Cofactors and Vitamins
X-15503	WLWH - WWoH	4.5 Mo	0.24445	0.12613	733.741	1.93807	0.0529977	HIVStatus	LM	FALSE	0.33422	NS	1.27692	49565				Pos Early
kynurenine	WLWH - WWoH	1 Wk	0.285643	0.147364	663.967	1.93834	0.053005	HIVStatus	LM	FALSE	0.33422	NS	1.33062	15140	HMDB0000684	C00328	161166	Pos Early	Tryptophan Metabolism	Amino Acid
cytidine	WLWH - WWoH	4.5 Mo	0.299205	0.15456	866.048	1.93585	0.0532112	HIVStatus	LM	FALSE	0.334999	NS	1.34879	514	HMDB0000089	C00475	6175	Pos Early	Pyrimidine Metabolism, Cytidine containing	Nucleotide
palmitate (16:0)	WLWH - WWoH	1 Wk	-0.141367	0.0730202	797.754	-1.936	0.0532203	HIVStatus	LM	FALSE	0.334999	NS	0.86817	1336	HMDB0000220	C00249	985	Neg	Long Chain Saturated Fatty Acid	Lipid
tryptophan betaine	WLWH - WWoH	15 Mo	0.486496	0.251389	813.272	1.93523	0.0533082	HIVStatus	LM	FALSE	0.335215	NS	1.62661	37097	HMDB0061115	C09213	442106	Pos Early	Tryptophan Metabolism	Amino Acid
lactosyl-N-palmitoyl-sphingosine (d18:1/16:0)	WLWH - WWoH	4.5 Mo	-0.428587	0.221508	832.386	-1.93486	0.0533463	HIVStatus	LM	FALSE	0.335215	NS	0.651429	53010	HMDB0006750		53477895	Pos Late	Lactosylceramides (LCER)	Lipid
hydroxypalmitoyl sphingomyelin (d18:1/16:0(OH))**	WLWH - WWoH	4 Mo	0.372564	0.192522	591.832	1.93517	0.053445	HIVStatus	LM	FALSE	0.335508	NS	1.45145	62851				Pos Late	Sphingomyelins	Lipid
glycerol	WLWH - WWoH	18 Mo	-0.466077	0.241046	888.512	-1.93356	0.0534848	HIVStatus	LM	FALSE	0.335508	NS	0.627459	15122	HMDB0000131	C00116	753	Neg	Glycerolipid Metabolism	Lipid
1-(1-enyl-palmitoyl)-2-arachidonoyl-GPE (P-16:0/20:4)*	WLWH - WWoH	9 Mo	-0.242927	0.125689	877.086	-1.93277	0.0535864	HIVStatus	LM	FALSE	0.335857	NS	0.784329	52673	HMDB0011352		52925126	Pos Late	Plasmalogen	Lipid
glycerol 2-phosphate	WLWH - WWoH	4.5 Mo	0.438198	0.226743	806.197	1.93257	0.0536389	HIVStatus	LM	FALSE	0.335898	NS	1.54991	27728	HMDB0002520	C02979	36113972526	Polar	Chemical	Xenobiotics
glycerophosphoglycerol	WLWH - WWoH	4 Mo	0.177343	0.0917377	538.836	1.93315	0.0537411	HIVStatus	LM	FALSE	0.336095	NS	1.19404	48857	HMDB0240316	C03274	54575349	Polar	Glycerolipid Metabolism	Lipid
palmitoyl-oleoyl-glycerol (16:0/18:1) [1]*	WLWH - WWoH	6 Mo	-0.705529	0.365236	769.187	-1.93171	0.0537624	HIVStatus	LM	FALSE	0.336095	NS	0.493847	54943	HMDB0007102	C13861	5282283	Pos Late	Diacylglycerol	Lipid
palmitoyl-linoleoyl-glycerol (16:0/18:2) [1]*	WLWH - WWoH	4 Mo	-0.423661	0.219684	810.741	-1.9285	0.0541423	HIVStatus	LM	FALSE	0.338032	NS	0.654646	52633	HMDB0007103		9543695	Pos Late	Diacylglycerol	Lipid
nicotinamide riboside	WLWH - WWoH	15 Mo	-0.547247	0.283869	867.476	-1.92781	0.0542044	HIVStatus	LM	FALSE	0.338032	NS	0.57854	33013	HMDB0000855	C03150	439924	Pos Early	Nicotinate and Nicotinamide Metabolism	Cofactors and Vitamins
anserine	WLWH - WWoH	4 Mo	-0.424888	0.220395	839.11	-1.92785	0.054211	HIVStatus	LM	FALSE	0.338032	NS	0.653843	15747	HMDB0000194	C01262	112072	Pos Early	Histidine Metabolism	Amino Acid
glycosyl-N-stearoyl-sphingosine (d18:1/18:0)	WLWH - WWoH	4.5 Mo	-0.303094	0.157375	867.642	-1.92594	0.0544383	HIVStatus	LM	FALSE	0.338694	NS	0.738529	52234				Pos Late	Hexosylceramides (HCER)	Lipid
1-palmitoyl-2-docosahexaenoyl-GPE (16:0/22:6)*	WLWH - WWoH	6 Mo	-0.427179	0.221859	790.977	-1.92545	0.0545311	HIVStatus	LM	FALSE	0.338694	NS	0.652346	52465	HMDB0008946		9546799	Pos Late	Phosphatidylethanolamine (PE)	Lipid
N-octanoylglycine	WLWH - WWoH	4 Mo	0.377497	0.195898	486.815	1.92701	0.0545602	HIVStatus	LM	FALSE	0.338694	NS	1.45863	43502	HMDB0000832		84290	Neg	Fatty Acid Metabolism (Acyl Glycine)	Lipid
4-guanidinobutanoate	WLWH - WWoH	6 Mo	0.373149	0.193821	656.178	1.92523	0.0546324	HIVStatus	LM	FALSE	0.338694	NS	1.4523	15681	HMDB0003464	C01035	500	Pos Early	Guanidino and Acetamido Metabolism	Amino Acid
N6-carbamoylthreonyladenosine	WLWH - WWoH	4.5 Mo	0.135446	0.0703789	823.397	1.92453	0.0546327	HIVStatus	LM	FALSE	0.338694	NS	1.14505	35157	HMDB0041623		161466	Neg	Purine Metabolism, Adenine containing	Nucleotide
2-palmitoyl-GPC (16:0)*	WLWH - WWoH	1 Wk	-0.367954	0.191209	809.565	-1.92435	0.0546604	HIVStatus	LM	FALSE	0.338694	NS	0.692149	35253	HMDB0061702		15061532	Pos Late	Lysophospholipid	Lipid
1,5-anhydroglucitol (1,5-AG)	WLWH - WWoH	15 Mo	-0.148417	0.0771538	771.711	-1.92364	0.0547668	HIVStatus	LM	FALSE	0.338694	NS	0.862072	20675	HMDB0002712	C07326	64960	Neg	Glycolysis, Gluconeogenesis, and Pyruvate Metabolism	Carbohydrate
pyridoxal	WLWH - WWoH	4 Mo	-0.314223	0.16333	715.582	-1.92385	0.0547701	HIVStatus	LM	FALSE	0.338694	NS	0.730356	1651	HMDB0001545	C00250	1050	Pos Early	Vitamin B6 Metabolism	Cofactors and Vitamins
palmitoyl-linoleoyl-glycerol (16:0/18:2) [2]*	WLWH - WWoH	12 Mo	-0.316165	0.164381	840.183	-1.92337	0.0547714	HIVStatus	LM	FALSE	0.338694	NS	0.728939	52634	HMDB0007103		131801744	Pos Late	Diacylglycerol	Lipid
X-13729	WLWH - WWoH	4.5 Mo	0.224173	0.116485	583.153	1.92448	0.0547805	HIVStatus	LM	FALSE	0.338694	NS	1.25129	47971				Neg
3-hydroxydecanoate	WLWH - WWoH	6 Mo	-0.353091	0.183628	829.68	-1.92286	0.0548393	HIVStatus	LM	FALSE	0.338771	NS	0.702513	22053	HMDB0002203		26612	Neg	Fatty Acid, Monohydroxy	Lipid
2'-O-methylcytidine	WLWH - WWoH	15 Mo	0.365225	0.190058	867.531	1.92166	0.0549765	HIVStatus	LM	FALSE	0.339331	NS	1.44084	57554			150971	Pos Early	Pyrimidine Metabolism, Cytidine containing	Nucleotide
naringenin 7-glucuronide	WLWH - WWoH	18 Mo	0.303229	0.157843	886.685	1.92107	0.0550428	HIVStatus	LM	FALSE	0.339454	NS	1.35422	54924				Neg	Food Component/Plant	Xenobiotics
linoleoyl-linolenoyl-glycerol (18:2/18:3) [1]*	WLWH - WWoH	12 Mo	-0.554917	0.289084	815.176	-1.91957	0.0552614	HIVStatus	LM	FALSE	0.339917	NS	0.57412	54963	HMDB0007249		14275409	Pos Late	Diacylglycerol	Lipid
2'-O-methylcytidine	WLWH - WWoH	12 Mo	0.296182	0.154294	752.606	1.91959	0.0552873	HIVStatus	LM	FALSE	0.339917	NS	1.34471	57554			150971	Pos Early	Pyrimidine Metabolism, Cytidine containing	Nucleotide
X-11381	WLWH - WWoH	1 Wk	0.266316	0.138469	335.609	1.92329	0.0552892	HIVStatus	LM	FALSE	0.339917	NS	1.30515	46347				Neg
ribitol	WLWH - WWoH	18 Mo	-0.200882	0.104687	884.196	-1.91888	0.0553208	HIVStatus	LM	FALSE	0.339917	NS	0.818009	15772	HMDB0002917,HMDB0001851,HMDB0000568,HMDB0000508	C00379,C01904,C00474,C00532	6912	Polar	Pentose Metabolism	Carbohydrate
1-palmitoyl-2-arachidonoyl-GPE (16:0/20:4)*	WLWH - WWoH	4.5 Mo	-0.346237	0.180457	878.632	-1.91867	0.0553504	HIVStatus	LM	FALSE	0.339917	NS	0.707345	52464	HMDB0005323	C05210	9546800	Pos Late	Phosphatidylethanolamine (PE)	Lipid
glucose	WLWH - WWoH	12 Mo	-0.225586	0.117672	811.181	-1.91708	0.0555794	HIVStatus	LM	FALSE	0.341036	NS	0.798048	48152	HMDB0000122	C00031	5793	Polar	Glycolysis, Gluconeogenesis, and Pyruvate Metabolism	Carbohydrate
palmitoyl-oleoyl-glycerol (16:0/18:1) [1]*	WLWH - WWoH	15 Mo	-0.873677	0.456014	874.392	-1.9159	0.0557038	HIVStatus	LM	FALSE	0.34148	NS	0.417414	54943	HMDB0007102	C13861	5282283	Pos Late	Diacylglycerol	Lipid
1-arachidonoyl-GPE (20:4n6)*	WLWH - WWoH	6 Mo	-0.320652	0.167389	863.304	-1.91561	0.0557451	HIVStatus	LM	FALSE	0.34148	NS	0.725676	35186	HMDB0011517		42607465	Neg	Lysophospholipid	Lipid
cis-urocanate	WLWH - WWoH	4.5 Mo	0.548964	0.286683	845.624	1.91488	0.0558444	HIVStatus	LM	FALSE	0.341558	NS	1.73146	40410	HMDB0034174		1549103	Pos Early	Histidine Metabolism	Amino Acid
N-acetylserine	WLWH - WWoH	18 Mo	0.180112	0.0940465	756.991	1.91514	0.0558514	HIVStatus	LM	FALSE	0.341558	NS	1.19735	37076	HMDB0002931		65249	Polar	Glycine, Serine and Threonine Metabolism	Amino Acid
X-22162	WLWH - WWoH	4.5 Mo	0.271463	0.141837	603.942	1.91391	0.056104	HIVStatus	LM	FALSE	0.342657	NS	1.31188	47417				Pos Early
docosapentaenoate (n3 DPA; 22:5n3)	WLWH - WWoH	18 Mo	-0.576383	0.301366	887.774	-1.91257	0.0561248	HIVStatus	LM	FALSE	0.342657	NS	0.561927	32504	HMDB0006528,HMDB0001976	C16513	6441454	Neg	Long Chain Polyunsaturated Fatty Acid (n3 and n6)	Lipid
linolenate [alpha or gamma; (18:3n3 or 6)]	WLWH - WWoH	12 Mo	-0.427261	0.223444	813.168	-1.91216	0.0562062	HIVStatus	LM	FALSE	0.342867	NS	0.652293	34035	HMDB0003073,HMDB0001388	C06426,C06427	52809335280934	Neg	Long Chain Polyunsaturated Fatty Acid (n3 and n6)	Lipid
methionine sulfone	WLWH - WWoH	4 Mo	0.402971	0.21069	581.852	1.91263	0.0562863	HIVStatus	LM	FALSE	0.342947	NS	1.49626	44878	HMDB0062174		69961	Pos Early	Methionine, Cysteine, SAM and Taurine Metabolism	Amino Acid
delta-tocopherol	WLWH - WWoH	1 Mo	0.435132	0.227633	753.954	1.91155	0.0563131	HIVStatus	LM	FALSE	0.342947	NS	1.54517	33418	HMDB0002902	C14151	92094	Pos Late	Tocopherol Metabolism	Cofactors and Vitamins
eicosenoate (20:1)	WLWH - WWoH	18 Mo	-0.3874	0.202757	886.767	-1.91066	0.056371	HIVStatus	LM	FALSE	0.343014	NS	0.67882	33587	HMDB0002231,HMDB0062436	C16526	5.28277e+18	Neg	Long Chain Monounsaturated Fatty Acid	Lipid
nonadecanoate (19:0)	WLWH - WWoH	4.5 Mo	0.210388	0.110149	879.979	1.91003	0.0564538	HIVStatus	LM	FALSE	0.343041	NS	1.23416	1356	HMDB0000772	C16535	12591	Neg	Long Chain Saturated Fatty Acid	Lipid
2-methylserine	WLWH - WWoH	9 Mo	0.450593	0.235941	826.156	1.90977	0.0565084	HIVStatus	LM	FALSE	0.343041	NS	1.56924	53229		C02115	94309	Pos Early	Glycine, Serine and Threonine Metabolism	Amino Acid
OAHSA (18:1/OH-18:0)	WLWH - WWoH	18 Mo	0.515906	0.27026	889	1.90893	0.0565931	HIVStatus	LM	FALSE	0.343041	NS	1.67516	57389				Pos Late	Fatty Acid Hydroxyl Fatty Acid	Lipid
myristoyl-linoleoyl-glycerol (14:0/18:2) [2]*	WLWH - WWoH	15 Mo	-0.428042	0.22424	887.435	-1.90886	0.0566024	HIVStatus	LM	FALSE	0.343041	NS	0.651784	57408	HMDB0007016		14275352	Pos Late	Diacylglycerol	Lipid
myristate (14:0)	WLWH - WWoH	12 Mo	-0.308377	0.161531	796.602	-1.90908	0.0566102	HIVStatus	LM	FALSE	0.343041	NS	0.734639	1365	HMDB0000806	C06424	11005	Neg	Long Chain Saturated Fatty Acid	Lipid
catechol sulfate	WLWH - WWoH	9 Mo	0.308991	0.161976	845.098	1.90764	0.0567769	HIVStatus	LM	FALSE	0.343766	NS	1.36205	35320	HMDB0059724		3083879	Neg	Benzoate Metabolism	Xenobiotics
1-linolenoylglycerol (18:3)	WLWH - WWoH	4 Mo	-0.590993	0.310064	830.396	-1.90603	0.0569909	HIVStatus	LM	FALSE	0.344364	NS	0.553777	34393	HMDB0011569		53480978	Neg	Monoacylglycerol	Lipid
linoleoyl-docosahexaenoyl-glycerol (18:2/22:6) [1]*	WLWH - WWoH	6 Mo	-0.489629	0.256899	820.636	-1.90592	0.0570101	HIVStatus	LM	FALSE	0.344364	NS	0.612854	54949	HMDB0007266		9543899	Pos Late	Diacylglycerol	Lipid
X-12100	WLWH - WWoH	1 Wk	0.297613	0.156053	558.462	1.90713	0.0570171	HIVStatus	LM	FALSE	0.344364	NS	1.34664	47687				Pos Early
1-oleoyl-GPI (18:1)	WLWH - WWoH	18 Mo	0.520375	0.27316	887.826	1.90502	0.0571001	HIVStatus	LM	FALSE	0.344372	NS	1.68266	36602	HMDB0061693		86289645	Neg	Lysophospholipid	Lipid
glutamine_degradant*	WLWH - WWoH	4 Mo	0.31781	0.166489	341.907	1.9089	0.0571126	HIVStatus	LM	FALSE	0.344372	NS	1.37412	46225				Pos Early	Partially Characterized Molecules	Partially Characterized Molecules
2-arachidonoylglycerol (20:4)	WLWH - WWoH	9 Mo	-0.486554	0.25558	852.494	-1.90372	0.0572831	HIVStatus	LM	FALSE	0.345115	NS	0.614741	19266	HMDB0004666	C13856	5282280	Neg	Monoacylglycerol	Lipid
N6-carboxymethyllysine	WLWH - WWoH	6 Mo	0.249485	0.131069	647.947	1.90347	0.0574223	HIVStatus	LM	FALSE	0.345669	NS	1.28336	36713	HMDB0240347		123800	Pos Early	Advanced Glycation End-product	Carbohydrate
asparagine	WLWH - WWoH	12 Mo	0.254349	0.133698	667.394	1.90241	0.0575473	HIVStatus	LM	FALSE	0.346136	NS	1.28962	512	HMDB0000168	C00152	6267	Polar	Alanine and Aspartate Metabolism	Amino Acid
X-13729	WLWH - WWoH	6 Mo	0.207093	0.108818	493.016	1.90312	0.057607	HIVStatus	LM	FALSE	0.346211	NS	1.2301	47971				Neg
creatine	WLWH - WWoH	15 Mo	0.228184	0.119991	628.999	1.90167	0.0576705	HIVStatus	LM	FALSE	0.346307	NS	1.25632	27718	HMDB0000064	C00300	586	Pos Early	Creatine Metabolism	Amino Acid
gamma-tocopherol/beta-tocopherol	WLWH - WWoH	1 Mo	0.267495	0.140759	762.701	1.90037	0.0577614	HIVStatus	LM	FALSE	0.346569	NS	1.30669	52473	HMDB0006335,HMDB0001492	C14152,C02483		Pos Late	Tocopherol Metabolism	Cofactors and Vitamins
aspartate	WLWH - WWoH	18 Mo	-0.567724	0.298893	885.721	-1.89942	0.0578337	HIVStatus	LM	FALSE	0.346718	NS	0.566814	443	HMDB0000191	C00049	5960	Pos Early	Alanine and Aspartate Metabolism	Amino Acid
X-26263	WLWH - WWoH	4 Mo	0.443966	0.233632	591.001	1.90027	0.0578835	HIVStatus	LM	FALSE	0.346732	NS	1.55888	65027				Pos Early
ribose	WLWH - WWoH	9 Mo	-0.309357	0.162795	490.226	-1.90028	0.0579823	HIVStatus	LM	FALSE	0.346758	NS	0.733919	1471	HMDB0000283	C00121	5779	Polar	Pentose Metabolism	Carbohydrate
N6-acetyllysine	WLWH - WWoH	4.5 Mo	0.253677	0.133567	638.294	1.89925	0.0579828	HIVStatus	LM	FALSE	0.346758	NS	1.28876	36752	HMDB0000206	C02727	92832	Neg	Lysine Metabolism	Amino Acid
ceramide (d18:1/14:0, d16:1/16:0)*	WLWH - WWoH	15 Mo	-0.569642	0.300156	882.422	-1.89782	0.058046	HIVStatus	LM	FALSE	0.346852	NS	0.565728	57432	HMDB0240681,HMDB0011773			Pos Late	Ceramides	Lipid
imidazole lactate	WLWH - WWoH	4.5 Mo	0.213968	0.112665	462.95	1.89915	0.0581656	HIVStatus	LM	FALSE	0.347217	NS	1.23858	15716	HMDB0002320	C05568	793	Pos Early	Histidine Metabolism	Amino Acid
cis-3,4-methyleneheptanoylcarnitine	WLWH - WWoH	18 Mo	0.772162	0.407122	884.172	1.89663	0.0582022	HIVStatus	LM	FALSE	0.347217	NS	2.16444	64389				Pos Late	Fatty Acid Metabolism (Acyl Carnitine, Medium Chain)	Lipid
tyramine O-sulfate	WLWH - WWoH	18 Mo	0.333123	0.175687	886.778	1.89612	0.0582691	HIVStatus	LM	FALSE	0.347333	NS	1.39532	48408	HMDB0006409		153005	Neg	Tyrosine Metabolism	Amino Acid
2-O-methylascorbic acid	WLWH - WWoH	4 Mo	0.170607	0.0900327	720.367	1.89495	0.0584994	HIVStatus	LM	FALSE	0.348153	NS	1.18602	63990	HMDB0240294		54726398	Polar	Ascorbate and Aldarate Metabolism	Cofactors and Vitamins
N6-acetyllysine	WLWH - WWoH	18 Mo	0.321924	0.16995	847.847	1.89423	0.0585351	HIVStatus	LM	FALSE	0.348153	NS	1.37978	36752	HMDB0000206	C02727	92832	Neg	Lysine Metabolism	Amino Acid
linoleate (18:2n6)	WLWH - WWoH	18 Mo	-0.478409	0.252639	886.902	-1.89365	0.0585972	HIVStatus	LM	FALSE	0.348153	NS	0.619768	1105	HMDB0006270,HMDB0000673	C01595	5280450	Neg	Long Chain Polyunsaturated Fatty Acid (n3 and n6)	Lipid
lactosyl-N-nervonoyl-sphingosine (d18:1/24:1)*	WLWH - WWoH	4.5 Mo	-0.515386	0.272211	793.835	-1.89333	0.0586772	HIVStatus	LM	FALSE	0.348153	NS	0.59727	57370	HMDB0004872			Pos Late	Lactosylceramides (LCER)	Lipid
1-stearoyl-2-oleoyl-GPS (18:0/18:1)	WLWH - WWoH	6 Mo	-0.319137	0.168584	854.332	-1.89305	0.0586896	HIVStatus	LM	FALSE	0.348153	NS	0.726776	19265	HMDB0010163		9547087	Pos Late	Phosphatidylserine (PS)	Lipid
stearidonate (18:4n3)	WLWH - WWoH	6 Mo	-0.454616	0.24013	796.255	-1.89321	0.0586925	HIVStatus	LM	FALSE	0.348153	NS	0.634692	33969	HMDB0006547	C16300	5312508	Neg	Long Chain Polyunsaturated Fatty Acid (n3 and n6)	Lipid
ceramide (d18:2/24:1, d18:1/24:2)*	WLWH - WWoH	1 Wk	-0.349513	0.184732	825.05	-1.892	0.0588413	HIVStatus	LM	FALSE	0.348437	NS	0.705031	57443	HMDB0240679,HMDB0240680			Pos Late	Ceramides	Lipid
1-oleoyl-GPS (18:1)	WLWH - WWoH	9 Mo	0.182877	0.096667	789.03	1.89182	0.0588809	HIVStatus	LM	FALSE	0.348437	NS	1.20067	19260	HMDB0061694		85036846	Neg	Lysophospholipid	Lipid
myristoylcarnitine (C14)	WLWH - WWoH	18 Mo	0.470678	0.248839	886.37	1.8915	0.0588834	HIVStatus	LM	FALSE	0.348437	NS	1.60108	33952	HMDB0005066		6426854	Pos Late	Fatty Acid Metabolism (Acyl Carnitine, Long Chain Saturated)	Lipid
carotene diol (1)	WLWH - WWoH	18 Mo	0.663775	0.351231	887.336	1.88986	0.059103	HIVStatus	LM	FALSE	0.349126	NS	1.94211	57635				Pos Late	Vitamin A Metabolism	Cofactors and Vitamins
stearoyl-arachidonoyl-glycerol (18:0/20:4) [2]*	WLWH - WWoH	1 Wk	-0.438484	0.23199	772.317	-1.8901	0.059119	HIVStatus	LM	FALSE	0.349126	NS	0.645014	57449	HMDB0007170		6438587	Pos Late	Diacylglycerol	Lipid
1-stearoyl-2-docosapentaenoyl-GPE (18:0/22:5n6)*	WLWH - WWoH	15 Mo	-0.456965	0.241835	880.148	-1.88958	0.0591431	HIVStatus	LM	FALSE	0.349126	NS	0.633202	57338	HMDB0009010		53479611	Pos Late	Phosphatidylethanolamine (PE)	Lipid
linoleoylcholine*	WLWH - WWoH	6 Mo	-0.277442	0.14696	728.131	-1.88788	0.0594394	HIVStatus	LM	FALSE	0.350592	NS	0.757719	57463	HMDB0013213		53481656	Pos Late	Fatty Acid Metabolism (Acyl Choline)	Lipid
tryptophan betaine	WLWH - WWoH	4.5 Mo	-0.424234	0.224877	722.214	-1.88652	0.0596261	HIVStatus	LM	FALSE	0.351409	NS	0.654271	37097	HMDB0061115	C09213	442106	Pos Early	Tryptophan Metabolism	Amino Acid
caproate (6:0)	WLWH - WWoH	6 Mo	-0.312149	0.165592	840.207	-1.88505	0.0597678	HIVStatus	LM	FALSE	0.351944	NS	0.731872	32489	HMDB0000535	C01585	8892	Neg	Medium Chain Fatty Acid	Lipid
2-hydroxybutyrate/2-hydroxyisobutyrate	WLWH - WWoH	1 Wk	0.17832	0.0945776	655.707	1.88543	0.0598132	HIVStatus	LM	FALSE	0.351944	NS	1.19521	52281	HMDB0000729,HMDB00008	C21297,C05984	4408644277439	Polar	Glutathione Metabolism	Amino Acid
10-nonadecenoate (19:1n9)	WLWH - WWoH	6 Mo	-0.305846	0.162363	826.896	-1.88371	0.0599548	HIVStatus	LM	FALSE	0.352279	NS	0.7365	33972	HMDB0013622		5312513	Neg	Long Chain Monounsaturated Fatty Acid	Lipid
1-stearoyl-2-docosapentaenoyl-GPE (18:0/22:5n6)*	WLWH - WWoH	1 Wk	-0.324357	0.172166	727.596	-1.88398	0.0599665	HIVStatus	LM	FALSE	0.352279	NS	0.722992	57338	HMDB0009010		53479611	Pos Late	Phosphatidylethanolamine (PE)	Lipid
hydroxy-N6,N6,N6-trimethyllysine*	WLWH - WWoH	15 Mo	0.395327	0.210002	795.989	1.88249	0.0601343	HIVStatus	LM	FALSE	0.352596	NS	1.48487	62959				Pos Early	Lysine Metabolism	Amino Acid
X-26266	WLWH - WWoH	9 Mo	-0.549872	0.292206	862.923	-1.8818	0.0602001	HIVStatus	LM	FALSE	0.352596	NS	0.577023	65030				Pos Late
1-linoleoyl-GPI (18:2)*	WLWH - WWoH	18 Mo	0.635768	0.33788	886.473	1.88164	0.0602124	HIVStatus	LM	FALSE	0.352596	NS	1.88847	36594	HMDB0240597		11124828	Neg	Lysophospholipid	Lipid
palmitoyl-dihomo-linolenoyl-glycerol (16:0/20:3n3 or 6) [2]*	WLWH - WWoH	18 Mo	-0.961497	0.511063	887.89	-1.88137	0.0602489	HIVStatus	LM	FALSE	0.352596	NS	0.38232	54941				Pos Late	Diacylglycerol	Lipid
tyrosine	WLWH - WWoH	4 Mo	0.179343	0.0952966	694.53	1.88194	0.0602616	HIVStatus	LM	FALSE	0.352596	NS	1.19643	1299	HMDB0000158	C00082	6057	Pos Early	Tyrosine Metabolism	Amino Acid
phenylacetylglutamine	WLWH - WWoH	6 Mo	0.364245	0.193702	734.484	1.88045	0.0604428	HIVStatus	LM	FALSE	0.353373	NS	1.43943	35126	HMDB0006344	C04148	92258	Pos Early	Acetylated Peptides	Peptide
1-dihomo-linolenylglycerol (20:3)	WLWH - WWoH	6 Mo	-0.467719	0.248831	848.909	-1.87967	0.0604955	HIVStatus	LM	FALSE	0.353398	NS	0.626429	48341	HMDB0011577			Neg	Monoacylglycerol	Lipid
docosapentaenoate (n3 DPA; 22:5n3)	WLWH - WWoH	12 Mo	-0.383099	0.203896	816.925	-1.87889	0.0606157	HIVStatus	LM	FALSE	0.353817	NS	0.681746	32504	HMDB0006528,HMDB0001976	C16513	6441454	Neg	Long Chain Polyunsaturated Fatty Acid (n3 and n6)	Lipid
phosphoethanolamine	WLWH - WWoH	9 Mo	0.18476	0.0983628	797.156	1.87835	0.0606982	HIVStatus	LM	FALSE	0.353851	NS	1.20293	1600	HMDB0000224	C00346	1015	Neg	Phospholipid Metabolism	Lipid
3-methylcytidine	WLWH - WWoH	12 Mo	0.273949	0.145851	775.446	1.87828	0.0607182	HIVStatus	LM	FALSE	0.353851	NS	1.31515	35132	HMDB0240577		14237477	Pos Early	Pyrimidine Metabolism, Cytidine containing	Nucleotide
cholesterol sulfate	WLWH - WWoH	18 Mo	0.406407	0.216466	887.279	1.87746	0.0607826	HIVStatus	LM	FALSE	0.353865	NS	1.50141	35324	HMDB00653,HMDB0000653	C18043	65076	Polar	Sterol	Lipid
lactosyl-N-behenoyl-sphingosine (d18:1/22:0)*	WLWH - WWoH	15 Mo	-0.474675	0.252887	881.296	-1.87702	0.0608452	HIVStatus	LM	FALSE	0.353865	NS	0.622087	57422	HMDB0011594		44260143	Pos Late	Lactosylceramides (LCER)	Lipid
1-palmitoyl-GPC (16:0)	WLWH - WWoH	6 Mo	-0.351297	0.187165	857.678	-1.87694	0.060866	HIVStatus	LM	FALSE	0.353865	NS	0.703775	33955	HMDB0010382	C04102	86554	Pos Late	Lysophospholipid	Lipid
isocitrate	WLWH - WWoH	4 Mo	-0.26345	0.140256	447.917	-1.87835	0.0609833	HIVStatus	LM	FALSE	0.354265	NS	0.768396	12110	HMDB0001874	C00451	5318532	Polar	TCA Cycle	Energy
arachidonate (20:4n6)	WLWH - WWoH	4 Mo	-0.345151	0.18413	774.327	-1.87449	0.0612386	HIVStatus	LM	FALSE	0.355466	NS	0.708113	1110	HMDB0001043	C00219	444899	Neg	Long Chain Polyunsaturated Fatty Acid (n3 and n6)	Lipid
X-25422	WLWH - WWoH	9 Mo	0.367866	0.196274	707.326	1.87425	0.0613082	HIVStatus	LM	FALSE	0.355588	NS	1.44465	62719				Pos Early
1-(1-enyl-stearoyl)-GPE (P-18:0)*	WLWH - WWoH	1 Mo	0.309578	0.165225	689.76	1.87368	0.0613977	HIVStatus	LM	FALSE	0.355825	NS	1.36285	39271	HMDB0240598			Pos Late	Lysoplasmalogen	Lipid
succinylcarnitine (C4-DC)	WLWH - WWoH	1 Wk	0.216556	0.115593	586.338	1.87343	0.0615061	HIVStatus	LM	FALSE	0.35617	NS	1.24179	37058	HMDB0061717		71464481	Pos Early	TCA Cycle	Energy
thymol sulfate	WLWH - WWoH	18 Mo	0.0816115	0.0436328	888.666	1.87042	0.0617545	HIVStatus	LM	FALSE	0.357325	NS	1.08503	36095	HMDB0062720	C09908	12456386	Neg	Food Component/Plant	Xenobiotics
7-methylguanine	WLWH - WWoH	18 Mo	0.233961	0.125132	851.691	1.86972	0.0618663	HIVStatus	LM	FALSE	0.357689	NS	1.2636	35114	HMDB0000897	C02242	135398679	Pos Early	Purine Metabolism, Guanine containing	Nucleotide
laurate (12:0)	WLWH - WWoH	9 Mo	-0.356136	0.190541	823.187	-1.86908	0.0619671	HIVStatus	LM	FALSE	0.357988	NS	0.700377	1645	HMDB0000638	C02679	3893	Neg	Medium Chain Fatty Acid	Lipid
imidazole lactate	WLWH - WWoH	6 Mo	0.199525	0.106669	392.583	1.87051	0.0621563	HIVStatus	LM	FALSE	0.358557	NS	1.22082	15716	HMDB0002320	C05568	793	Pos Early	Histidine Metabolism	Amino Acid
2-myristoylglycerol (14:0)	WLWH - WWoH	9 Mo	-0.513319	0.27486	856.852	-1.86757	0.0621637	HIVStatus	LM	FALSE	0.358557	NS	0.598506	34383	HMDB0011530		137938	Neg	Monoacylglycerol	Lipid
myristoyl-linoleoyl-glycerol (14:0/18:2) [1]*	WLWH - WWoH	12 Mo	-0.44909	0.240528	817.809	-1.8671	0.0622454	HIVStatus	LM	FALSE	0.358745	NS	0.638209	57407	HMDB0007016		14275352	Pos Late	Diacylglycerol	Lipid
1-heptadecenoylglycerol (17:1)*	WLWH - WWoH	6 Mo	-0.515883	0.276389	851.008	-1.86651	0.0623135	HIVStatus	LM	FALSE	0.358832	NS	0.596973	62449				Neg	Monoacylglycerol	Lipid
X-25422	WLWH - WWoH	1 Wk	0.320079	0.171403	569.821	1.8674	0.0623586	HIVStatus	LM	FALSE	0.358832	NS	1.37724	62719				Pos Early
lignoceroyl sphingomyelin (d18:1/24:0)	WLWH - WWoH	6 Mo	-0.231635	0.124242	839.932	-1.86438	0.0626176	HIVStatus	LM	FALSE	0.359442	NS	0.793236	57330	HMDB0011697			Pos Late	Sphingomyelins	Lipid
succinate	WLWH - WWoH	18 Mo	0.219852	0.117922	770.516	1.86438	0.0626481	HIVStatus	LM	FALSE	0.359442	NS	1.24589	1437	HMDB0000254	C00042	1110	Polar	TCA Cycle	Energy
lactosyl-N-nervonoyl-sphingosine (d18:1/24:1)*	WLWH - WWoH	1 Wk	-0.417648	0.223946	620.599	-1.86495	0.0626601	HIVStatus	LM	FALSE	0.359442	NS	0.658594	57370	HMDB0004872			Pos Late	Lactosylceramides (LCER)	Lipid
desmosterol	WLWH - WWoH	9 Mo	-0.586332	0.314433	596.981	-1.86473	0.06271	HIVStatus	LM	FALSE	0.359442	NS	0.556364	6065	HMDB0002719	C01802	439577	Pos Late	Sterol	Lipid
linolenate [alpha or gamma; (18:3n3 or 6)]	WLWH - WWoH	9 Mo	-0.430063	0.230752	828.768	-1.86375	0.0627105	HIVStatus	LM	FALSE	0.359442	NS	0.650468	34035	HMDB0003073,HMDB0001388	C06426,C06427	52809335280934	Neg	Long Chain Polyunsaturated Fatty Acid (n3 and n6)	Lipid
N-delta-acetylornithine	WLWH - WWoH	12 Mo	0.47057	0.252516	625.83	1.86353	0.0628565	HIVStatus	LM	FALSE	0.359781	NS	1.60091	43249	HMDB0003357	C00437	9920500	Pos Early	Urea cycle; Arginine and Proline Metabolism	Amino Acid
3-hydroxyisobutyrate	WLWH - WWoH	4 Mo	0.299756	0.160877	660.837	1.86326	0.0628688	HIVStatus	LM	FALSE	0.359781	NS	1.34953	1549	HMDB0000023,HMDB0000336	C01188,C06001	11966314	Polar	Leucine, Isoleucine and Valine Metabolism	Amino Acid
myristoyl dihydrosphingomyelin (d18:0/14:0)*	WLWH - WWoH	9 Mo	-0.303202	0.162808	813.465	-1.86233	0.0629173	HIVStatus	LM	FALSE	0.359781	NS	0.73845	57365	HMDB0012085		44260138	Pos Late	Dihydrosphingomyelins	Lipid
nicotinamide riboside	WLWH - WWoH	18 Mo	-0.621562	0.333865	888.925	-1.86172	0.0629725	HIVStatus	LM	FALSE	0.359815	NS	0.537105	33013	HMDB0000855	C03150	439924	Pos Early	Nicotinate and Nicotinamide Metabolism	Cofactors and Vitamins
hydroxy-N6,N6,N6-trimethyllysine*	WLWH - WWoH	4.5 Mo	0.350296	0.188385	697.874	1.85947	0.0633812	HIVStatus	LM	FALSE	0.361372	NS	1.41949	62959				Pos Early	Lysine Metabolism	Amino Acid
palmitoyl-linolenoyl-glycerol (16:0/18:3) [2]*	WLWH - WWoH	4 Mo	-0.375834	0.202176	825.505	-1.85894	0.0633915	HIVStatus	LM	FALSE	0.361372	NS	0.686717	54965	HMDB0007104,HMDB0007105		3.48277e+17	Pos Late	Diacylglycerol	Lipid
linoleoyl-linolenoyl-glycerol (18:2/18:3) [1]*	WLWH - WWoH	4 Mo	-0.505903	0.272133	784.606	-1.85903	0.0633973	HIVStatus	LM	FALSE	0.361372	NS	0.602961	54963	HMDB0007249		14275409	Pos Late	Diacylglycerol	Lipid
linoleate (18:2n6)	WLWH - WWoH	9 Mo	-0.325897	0.1754	849.459	-1.85803	0.0635109	HIVStatus	LM	FALSE	0.361372	NS	0.721879	1105	HMDB0006270,HMDB0000673	C01595	5280450	Neg	Long Chain Polyunsaturated Fatty Acid (n3 and n6)	Lipid
1-oleyl-2-linoleoyl-GPC (O-18:1/18:2)*	WLWH - WWoH	18 Mo	0.585504	0.315162	887.86	1.85779	0.0635299	HIVStatus	LM	FALSE	0.361372	NS	1.7959	57722	HMDB0013429		24778939	Pos Late	Plasmalogen	Lipid
N-acetylalanine	WLWH - WWoH	4.5 Mo	0.120009	0.0645972	759.06	1.8578	0.0635842	HIVStatus	LM	FALSE	0.361372	NS	1.12751	1585	HMDB0000766	C02847	88064	Polar	Alanine and Aspartate Metabolism	Amino Acid
10-nonadecenoate (19:1n9)	WLWH - WWoH	9 Mo	-0.31465	0.169396	843.878	-1.85748	0.0635912	HIVStatus	LM	FALSE	0.361372	NS	0.730045	33972	HMDB0013622		5312513	Neg	Long Chain Monounsaturated Fatty Acid	Lipid
palmitoyl-myristoyl-glycerol (16:0/14:0) [2]	WLWH - WWoH	4.5 Mo	-0.72237	0.388994	792.032	-1.85702	0.0636796	HIVStatus	LM	FALSE	0.361593	NS	0.4856	57364				Pos Late	Diacylglycerol	Lipid
1-stearoyl-2-oleoyl-GPI (18:0/18:1)*	WLWH - WWoH	18 Mo	0.391663	0.211051	888.309	1.85577	0.0638174	HIVStatus	LM	FALSE	0.361979	NS	1.47944	52726	HMDB0240667			Polar	Phosphatidylinositol (PI)	Lipid
X-12544	WLWH - WWoH	15 Mo	-0.280463	0.151168	865.48	-1.85531	0.0638921	HIVStatus	LM	FALSE	0.361979	NS	0.755434	46510				Neg
tryptophan betaine	WLWH - WWoH	18 Mo	0.541706	0.291986	877.048	1.85525	0.0638961	HIVStatus	LM	FALSE	0.361979	NS	1.71894	37097	HMDB0061115	C09213	442106	Pos Early	Tryptophan Metabolism	Amino Acid
UDP-glucuronate	WLWH - WWoH	15 Mo	-0.511004	0.275546	794.946	-1.85451	0.0640362	HIVStatus	LM	FALSE	0.362492	NS	0.599893	2763	HMDB0000935	C00167	17473	Neg	Nucleotide Sugar	Carbohydrate
palmitoyl-linoleoyl-glycerol (16:0/18:2) [2]*	WLWH - WWoH	4 Mo	-0.28639	0.154495	818.038	-1.85371	0.0641398	HIVStatus	LM	FALSE	0.362797	NS	0.75097	52634	HMDB0007103		131801744	Pos Late	Diacylglycerol	Lipid
1-arachidonylglycerol (20:4)	WLWH - WWoH	6 Mo	-0.426178	0.22998	841.975	-1.8531	0.0642171	HIVStatus	LM	FALSE	0.362853	NS	0.653	34397	HMDB11578	C13857	160199805282281	Neg	Monoacylglycerol	Lipid
nicotinamide riboside	WLWH - WWoH	4.5 Mo	-0.465016	0.250959	816.659	-1.85296	0.064249	HIVStatus	LM	FALSE	0.362853	NS	0.628125	33013	HMDB0000855	C03150	439924	Pos Early	Nicotinate and Nicotinamide Metabolism	Cofactors and Vitamins
hexadecadienoate (16:2n6)	WLWH - WWoH	6 Mo	-0.368782	0.199206	792.052	-1.85126	0.0645046	HIVStatus	LM	FALSE	0.364015	NS	0.691576	57652	HMDB0000477		13932172	Neg	Long Chain Polyunsaturated Fatty Acid (n3 and n6)	Lipid
1-stearoyl-GPI (18:0)	WLWH - WWoH	6 Mo	-0.310703	0.167943	843.805	-1.85005	0.0646559	HIVStatus	LM	FALSE	0.364109	NS	0.732931	19324	HMDB0240261		7158113542607490	Neg	Lysophospholipid	Lipid
nicotinurate (nicotinoylglycine)	WLWH - WWoH	4.5 Mo	0.362349	0.195837	752.905	1.85025	0.0646687	HIVStatus	LM	FALSE	0.364109	NS	1.4367	35121	HMDB0003269	C05380	68499	Pos Early	Nicotinate and Nicotinamide Metabolism	Cofactors and Vitamins
1-oleyl-2-linoleoyl-GPC (O-18:1/18:2)*	WLWH - WWoH	6 Mo	-0.391079	0.211389	809.562	-1.85005	0.0646707	HIVStatus	LM	FALSE	0.364109	NS	0.676327	57722	HMDB0013429		24778939	Pos Late	Plasmalogen	Lipid
1-margaroylglycerol (17:0)	WLWH - WWoH	9 Mo	-0.451249	0.244046	829.371	-1.84903	0.0648089	HIVStatus	LM	FALSE	0.364326	NS	0.636832	34391			107036	Neg	Monoacylglycerol	Lipid
1-linolenoylglycerol (18:3)	WLWH - WWoH	12 Mo	-0.610289	0.330102	849.109	-1.84879	0.064836	HIVStatus	LM	FALSE	0.364326	NS	0.543194	34393	HMDB0011569		53480978	Neg	Monoacylglycerol	Lipid
oxalate (ethanedioate)	WLWH - WWoH	9 Mo	0.208265	0.112639	743.942	1.84897	0.0648588	HIVStatus	LM	FALSE	0.364326	NS	1.23154	20694	HMDB0002329	C00209	971	Neg	Ascorbate and Aldarate Metabolism	Cofactors and Vitamins
eicosenoate (20:1)	WLWH - WWoH	1 Wk	-0.221318	0.119778	796.111	-1.84773	0.065012	HIVStatus	LM	FALSE	0.364621	NS	0.801462	33587	HMDB0002231,HMDB0062436	C16526	5.28277e+18	Neg	Long Chain Monounsaturated Fatty Acid	Lipid
X-22162	WLWH - WWoH	1 Wk	0.225677	0.121991	417.578	1.84995	0.065027	HIVStatus	LM	FALSE	0.364621	NS	1.25317	47417				Pos Early
sphingomyelin (d18:2/24:1, d18:1/24:2)*	WLWH - WWoH	12 Mo	-0.241843	0.130946	846.33	-1.84689	0.0651115	HIVStatus	LM	FALSE	0.364621	NS	0.785179	52437	HMDB0240636,HMDB0240615		85336023	Pos Late	Sphingomyelins	Lipid
N6-acetyllysine	WLWH - WWoH	15 Mo	0.273117	0.147872	748.434	1.84698	0.0651442	HIVStatus	LM	FALSE	0.364621	NS	1.31405	36752	HMDB0000206	C02727	92832	Neg	Lysine Metabolism	Amino Acid
UDP-glucose/UDP-galactose	WLWH - WWoH	15 Mo	-0.386884	0.209519	851.758	-1.84654	0.0651609	HIVStatus	LM	FALSE	0.364621	NS	0.67917	38670	HMDB0000286,HMDB0000302	C00052,C00029	862923724458	Neg	Nucleotide Sugar	Carbohydrate
2-arachidonoylglycerol (20:4)	WLWH - WWoH	1 Wk	-0.401727	0.217705	796.578	-1.84528	0.0653671	HIVStatus	LM	FALSE	0.365496	NS	0.669163	19266	HMDB0004666	C13856	5282280	Neg	Monoacylglycerol	Lipid
mannitol/sorbitol	WLWH - WWoH	4.5 Mo	-0.145757	0.0790159	788.631	-1.84465	0.0654627	HIVStatus	LM	FALSE	0.365542	NS	0.864368	46142	HMDB0000247,HMDB0000765	C00392,C00794	57806251	Polar	Fructose, Mannose and Galactose Metabolism	Carbohydrate
3-hydroxymyristate	WLWH - WWoH	15 Mo	-0.3333	0.18072	884.225	-1.84429	0.0654755	HIVStatus	LM	FALSE	0.365542	NS	0.716555	21158	HMDB0061656		16064	Neg	Fatty Acid, Monohydroxy	Lipid
1-(1-enyl-linoleoyl)-GPE (P-18:2)*	WLWH - WWoH	4 Mo	0.327216	0.17748	722.657	1.84368	0.0656389	HIVStatus	LM	FALSE	0.366147	NS	1.3871	64898				Pos Late	Lysoplasmalogen	Lipid
1-arachidonoyl-GPI (20:4)*	WLWH - WWoH	9 Mo	0.164733	0.0894009	886.154	1.84264	0.0657159	HIVStatus	LM	FALSE	0.366147	NS	1.17908	34214	HMDB0061690		121596217	Neg	Lysophospholipid	Lipid
caprate (10:0)	WLWH - WWoH	9 Mo	-0.356392	0.193409	822.855	-1.84269	0.0657341	HIVStatus	LM	FALSE	0.366147	NS	0.700198	1642	HMDB0000511	C01571	2969	Neg	Medium Chain Fatty Acid	Lipid
octanoylcarnitine (C8)	WLWH - WWoH	4.5 Mo	-0.189986	0.103171	795.043	-1.84146	0.0659272	HIVStatus	LM	FALSE	0.366897	NS	0.826971	33936	HMDB0000791	C02838	12370111953814	Pos Late	Fatty Acid Metabolism (Acyl Carnitine, Medium Chain)	Lipid
N,N-dimethylalanine	WLWH - WWoH	1 Wk	0.499717	0.271192	476.038	1.84267	0.0659989	HIVStatus	LM	FALSE	0.366897	NS	1.64825	63151			5488191	Pos Early	Alanine and Aspartate Metabolism	Amino Acid
oleoyl-arachidonoyl-glycerol (18:1/20:4) [1]*	WLWH - WWoH	4 Mo	-0.485786	0.263899	787.052	-1.8408	0.0660271	HIVStatus	LM	FALSE	0.366897	NS	0.615214	54960	HMDB0007228		9543786	Pos Late	Diacylglycerol	Lipid
hydroxy-N6,N6,N6-trimethyllysine*	WLWH - WWoH	12 Mo	0.322591	0.175202	611.448	1.84125	0.0660695	HIVStatus	LM	FALSE	0.366897	NS	1.3807	62959				Pos Early	Lysine Metabolism	Amino Acid
1-stearoyl-2-arachidonoyl-GPC (18:0/20:4)	WLWH - WWoH	9 Mo	-0.307721	0.167492	873.972	-1.83723	0.066516	HIVStatus	LM	FALSE	0.368945	NS	0.735121	42450	HMDB0008048		16219824	Pos Late	Phosphatidylcholine (PC)	Lipid
3-carboxy-4-methyl-5-propyl-2-furanpropanoate (CMPF)	WLWH - WWoH	4 Mo	0.303184	0.164955	626.059	1.83798	0.0665393	HIVStatus	LM	FALSE	0.368945	NS	1.35416	31787	HMDB0061112		123979	Neg	Fatty Acid, Dicarboxylate	Lipid
1-eicosenoyl-GPE (20:1)*	WLWH - WWoH	1 Wk	-0.325431	0.177217	564.616	-1.83634	0.0668329	HIVStatus	LM	FALSE	0.370292	NS	0.722216	62352	HMDB0011518		52925139	Neg	Lysophospholipid	Lipid
dimethyl sulfone	WLWH - WWoH	1 Wk	0.341512	0.186003	446.693	1.83606	0.0670137	HIVStatus	LM	FALSE	0.371012	NS	1.40707	43424	HMDB0004983	C11142	6213	Pos Early	Chemical	Xenobiotics
X-23639	WLWH - WWoH	9 Mo	0.357572	0.195241	763.836	1.83144	0.0674237	HIVStatus	LM	FALSE	0.372999	NS	1.42985	49515				Pos Early
5-HETE	WLWH - WWoH	4 Mo	-0.192984	0.105505	886.184	-1.82915	0.0677126	HIVStatus	LM	FALSE	0.374314	NS	0.824495	37372	HMDB0011134	C04805	5280733	Neg	Eicosanoid	Lipid
sedoheptulose	WLWH - WWoH	1 Wk	0.194035	0.106033	455.315	1.82995	0.0679117	HIVStatus	LM	FALSE	0.375131	NS	1.21414	53237	HMDB0003219	C02076	5459879	Polar	Pentose Metabolism	Carbohydrate
nicotinamide adenine dinucleotide (NAD+)	WLWH - WWoH	18 Mo	-0.529298	0.289808	886.834	-1.82638	0.0681296	HIVStatus	LM	FALSE	0.376051	NS	0.589018	5278		C00003	5892	Neg	Nicotinate and Nicotinamide Metabolism	Cofactors and Vitamins
galactose 1-phosphate	WLWH - WWoH	6 Mo	-0.394641	0.215881	419.97	-1.82804	0.0682521	HIVStatus	LM	FALSE	0.376198	NS	0.673922	15706	HMDB0000645	C00446	123912	Polar	Fructose, Mannose and Galactose Metabolism	Carbohydrate
1-stearoyl-2-dihomo-linolenoyl-GPS (18:0/20:3n3 or 6)*	WLWH - WWoH	15 Mo	-0.520026	0.284862	880.203	-1.82553	0.0682592	HIVStatus	LM	FALSE	0.376198	NS	0.594505	55010	HMDB12382			Pos Late	Phosphatidylserine (PS)	Lipid
p-cresol glucuronide*	WLWH - WWoH	4 Mo	0.143219	0.0784331	608.249	1.826	0.06834	HIVStatus	LM	FALSE	0.376356	NS	1.15398	48841	HMDB0011686		154035	Neg	Tyrosine Metabolism	Amino Acid
hypotaurine	WLWH - WWoH	15 Mo	0.412632	0.226071	702.645	1.82523	0.068391	HIVStatus	LM	FALSE	0.376356	NS	1.51079	590	HMDB0000965	C00519	107812	Pos Early	Methionine, Cysteine, SAM and Taurine Metabolism	Amino Acid
1-oleoyl-2-arachidonoyl-GPE (18:1/20:4)*	WLWH - WWoH	9 Mo	-0.294379	0.161386	881.213	-1.82407	0.06848	HIVStatus	LM	FALSE	0.376563	NS	0.744994	55041	HMDB0009069		348281223	Pos Late	Phosphatidylethanolamine (PE)	Lipid
3-hydroxy-2-methylpyridine sulfate	WLWH - WWoH	15 Mo	0.248805	0.136437	858.428	1.82358	0.0685627	HIVStatus	LM	FALSE	0.376629	NS	1.28249	63227				Neg	Chemical	Xenobiotics
pentadecanoate (15:0)	WLWH - WWoH	1 Wk	-0.176359	0.0967113	792.232	-1.82356	0.0685951	HIVStatus	LM	FALSE	0.376629	NS	0.838317	1361	HMDB0000826	C16537	13849	Neg	Long Chain Saturated Fatty Acid	Lipid
X-12104	WLWH - WWoH	4.5 Mo	0.585606	0.321212	763.472	1.82311	0.0686771	HIVStatus	LM	FALSE	0.376796	NS	1.79608	46932				Pos Early
sphingomyelin (d18:2/14:0, d18:1/14:1)*	WLWH - WWoH	4.5 Mo	-0.283218	0.155532	788.144	-1.82096	0.0689921	HIVStatus	LM	FALSE	0.37824	NS	0.753356	47154	HMDB0240637,HMDB0240612			Pos Late	Sphingomyelins	Lipid
tangeritin	WLWH - WWoH	6 Mo	0.134243	0.0737802	889	1.8195	0.0691715	HIVStatus	LM	FALSE	0.378263	NS	1.14367	40675	HMDB0030539	C10190	68077	Pos Late	Food Component/Plant	Xenobiotics
hexadecatrienoate (16:3n3)	WLWH - WWoH	4 Mo	-0.59298	0.325845	762.527	-1.81982	0.0691782	HIVStatus	LM	FALSE	0.378263	NS	0.552678	57651			91820460	Neg	Long Chain Polyunsaturated Fatty Acid (n3 and n6)	Lipid
N-methylleucine	WLWH - WWoH	4 Mo	-0.521382	0.286591	873.908	-1.81925	0.069215	HIVStatus	LM	FALSE	0.378263	NS	0.593699	35666			2777993	Pos Early	Leucine, Isoleucine and Valine Metabolism	Amino Acid
margarate (17:0)	WLWH - WWoH	12 Mo	-0.216923	0.119233	834.026	-1.81933	0.0692198	HIVStatus	LM	FALSE	0.378263	NS	0.804992	1121	HMDB0002259		10465	Neg	Long Chain Saturated Fatty Acid	Lipid
2-palmitoylglycerol (16:0)	WLWH - WWoH	4 Mo	-0.409077	0.224879	834.546	-1.8191	0.0692551	HIVStatus	LM	FALSE	0.378263	NS	0.664263	33419	HMDB0011533		123409	Neg	Monoacylglycerol	Lipid
sphingomyelin (d18:1/20:0, d16:1/22:0)*	WLWH - WWoH	4.5 Mo	-0.245549	0.135131	886.559	-1.81712	0.0695362	HIVStatus	LM	FALSE	0.379515	NS	0.782275	48490	HMDB0012102		44260124	Pos Late	Sphingomyelins	Lipid
9,10-DiHOME	WLWH - WWoH	4.5 Mo	0.525007	0.289199	881.61	1.81538	0.0698049	HIVStatus	LM	FALSE	0.380525	NS	1.69047	38399	HMDB0004704	C14828	9966640	Neg	Fatty Acid, Dihydroxy	Lipid
1-linoleoyl-GPC (18:2)	WLWH - WWoH	9 Mo	-0.487272	0.268425	861.179	-1.8153	0.0698254	HIVStatus	LM	FALSE	0.380525	NS	0.6143	34419	HMDB0010386	C04100	11988421	Pos Late	Lysophospholipid	Lipid
3-hydroxystachydrine*	WLWH - WWoH	4.5 Mo	-0.615677	0.339331	878.204	-1.81438	0.0699597	HIVStatus	LM	FALSE	0.3806	NS	0.540275	62062		C10151	46173781	Pos Early	Food Component/Plant	Xenobiotics
1-palmitoyl-2-palmitoleoyl-GPC (16:0/16:1)*	WLWH - WWoH	9 Mo	-0.320478	0.176633	870.371	-1.81438	0.0699636	HIVStatus	LM	FALSE	0.3806	NS	0.725802	52470	HMDB0007969		6443788	Pos Late	Phosphatidylcholine (PC)	Lipid
2-aminoadipate	WLWH - WWoH	4 Mo	0.286404	0.157799	637.312	1.81499	0.0699954	HIVStatus	LM	FALSE	0.3806	NS	1.33163	6146	HMDB0000510	C00956	92136	Polar	Lysine Metabolism	Amino Acid
5-HETE	WLWH - WWoH	4.5 Mo	0.225871	0.124677	888.733	1.81165	0.0703774	HIVStatus	LM	FALSE	0.382144	NS	1.25341	37372	HMDB0011134	C04805	5280733	Neg	Eicosanoid	Lipid
methionine sulfone	WLWH - WWoH	4.5 Mo	0.432573	0.238716	722.836	1.81208	0.070388	HIVStatus	LM	FALSE	0.382144	NS	1.54122	44878	HMDB0062174		69961	Pos Early	Methionine, Cysteine, SAM and Taurine Metabolism	Amino Acid
7-methylguanine	WLWH - WWoH	6 Mo	0.165034	0.0910785	551.524	1.812	0.0705296	HIVStatus	LM	FALSE	0.382144	NS	1.17943	35114	HMDB0000897	C02242	135398679	Pos Early	Purine Metabolism, Guanine containing	Nucleotide
1-palmitoyl-2-linoleoyl-GPE (16:0/18:2)	WLWH - WWoH	1 Wk	-0.209156	0.115512	843.503	-1.81069	0.0705443	HIVStatus	LM	FALSE	0.382144	NS	0.811269	42449	HMDB0005322		9546747	Pos Late	Phosphatidylethanolamine (PE)	Lipid
glycerophosphoinositol*	WLWH - WWoH	1 Mo	0.146221	0.0805634	278.488	1.81498	0.070603	HIVStatus	LM	FALSE	0.382144	NS	1.15745	47155			167572	Polar	Phospholipid Metabolism	Lipid
2-methylcitrate/homocitrate	WLWH - WWoH	4 Mo	0.219952	0.121466	660.009	1.8108	0.0706261	HIVStatus	LM	FALSE	0.382144	NS	1.24602	52282	HMDB0003518,HMDB0000379	C01251	439459515	Neg	TCA Cycle	Energy
1-stearoyl-2-linoleoyl-GPC (18:0/18:2)*	WLWH - WWoH	9 Mo	-0.30288	0.16735	864.946	-1.80986	0.0706647	HIVStatus	LM	FALSE	0.382144	NS	0.738688	52452	HMDB0008039		6441487	Pos Late	Phosphatidylcholine (PC)	Lipid
2,3-dihydroxy-5-methylthio-4-pentenoate (DMTPA)*	WLWH - WWoH	4 Mo	0.117513	0.0648677	463.31	1.81159	0.0706976	HIVStatus	LM	FALSE	0.382144	NS	1.1247	62805	HMDB0240388			Neg	Methionine, Cysteine, SAM and Taurine Metabolism	Amino Acid
glutamine_degradant*	WLWH - WWoH	1 Mo	0.291569	0.160823	305.093	1.81298	0.0708183	HIVStatus	LM	FALSE	0.382322	NS	1.33853	46225				Pos Early	Partially Characterized Molecules	Partially Characterized Molecules
decanoylcarnitine (C10)	WLWH - WWoH	1 Wk	0.321489	0.177494	407.971	1.81126	0.0708353	HIVStatus	LM	FALSE	0.382322	NS	1.37918	33941	HMDB0000651		10245190	Pos Late	Fatty Acid Metabolism (Acyl Carnitine, Medium Chain)	Lipid
creatine	WLWH - WWoH	4 Mo	0.181812	0.100404	398.55	1.81081	0.0709238	HIVStatus	LM	FALSE	0.382517	NS	1.19939	27718	HMDB0000064	C00300	586	Pos Early	Creatine Metabolism	Amino Acid
palmitoyl-oleoyl-glycerol (16:0/18:1) [1]*	WLWH - WWoH	1 Wk	-0.591164	0.327158	692.064	-1.80697	0.0712016	HIVStatus	LM	FALSE	0.38345	NS	0.553682	54943	HMDB0007102	C13861	5282283	Pos Late	Diacylglycerol	Lipid
oleoyl-arachidonoyl-glycerol (18:1/20:4) [1]*	WLWH - WWoH	1 Wk	-0.447291	0.247661	754.622	-1.80606	0.071307	HIVStatus	LM	FALSE	0.38345	NS	0.639358	54960	HMDB0007228		9543786	Pos Late	Diacylglycerol	Lipid
1,2-dilinoleoyl-GPC (18:2/18:2)	WLWH - WWoH	9 Mo	-0.350402	0.194086	870.547	-1.80539	0.0713587	HIVStatus	LM	FALSE	0.38345	NS	0.704405	52603	HMDB0008138		5288075	Pos Late	Phosphatidylcholine (PC)	Lipid
N-(2-furoyl)glycine	WLWH - WWoH	1 Mo	0.268624	0.148734	666.23	1.80607	0.0713587	HIVStatus	LM	FALSE	0.38345	NS	1.30816	31536	HMDB0000439		21863	Neg	Food Component/Plant	Xenobiotics
phenylalanine	WLWH - WWoH	6 Mo	0.172645	0.0956151	739.577	1.80563	0.0713833	HIVStatus	LM	FALSE	0.38345	NS	1.18844	64	HMDB0000159	C00079	6140	Pos Early	Phenylalanine Metabolism	Amino Acid
stearoyl-docosahexaenoyl-glycerol (18:0/22:6) [2]*	WLWH - WWoH	6 Mo	-0.457059	0.253193	823.473	-1.80518	0.0714115	HIVStatus	LM	FALSE	0.38345	NS	0.633143	57368				Pos Late	Diacylglycerol	Lipid
palmitoleate (16:1n7)	WLWH - WWoH	6 Mo	-0.374989	0.207814	785.553	-1.80445	0.0715441	HIVStatus	LM	FALSE	0.383636	NS	0.687297	33447	HMDB0003229	C08362	445638	Neg	Long Chain Monounsaturated Fatty Acid	Lipid
X-25420	WLWH - WWoH	9 Mo	-0.442404	0.245239	836.549	-1.80397	0.0715959	HIVStatus	LM	FALSE	0.383636	NS	0.64249	62717				Pos Early
sarcosine	WLWH - WWoH	12 Mo	0.412739	0.228741	663.757	1.8044	0.0716224	HIVStatus	LM	FALSE	0.383636	NS	1.51095	1516	HMDB0000271	C00213	1088	Pos Early	Glycine, Serine and Threonine Metabolism	Amino Acid
gluconate	WLWH - WWoH	4.5 Mo	-0.155249	0.0860625	731.978	-1.80391	0.0716562	HIVStatus	LM	FALSE	0.383636	NS	0.856202	587	HMDB0000625	C00257	106903085666	Polar	Food Component/Plant	Xenobiotics
1-palmitoyl-GPE (16:0)	WLWH - WWoH	18 Mo	0.500849	0.277774	886.299	1.80308	0.0717148	HIVStatus	LM	FALSE	0.383669	NS	1.65012	35631	HMDB0011503		9547069	Pos Late	Lysophospholipid	Lipid
dehydroepiandrosterone sulfate (DHEA-S)	WLWH - WWoH	4.5 Mo	-0.358703	0.198784	457.283	-1.80449	0.071812	HIVStatus	LM	FALSE	0.383908	NS	0.698582	32425	HMDB0001032	C04555	12594	Neg	Androgenic Steroids	Lipid
N-acetylarginine	WLWH - WWoH	18 Mo	0.330928	0.183725	866.095	1.80122	0.0720165	HIVStatus	LM	FALSE	0.384226	NS	1.39226	33953	HMDB0004620	C02562	67427	Pos Early	Urea cycle; Arginine and Proline Metabolism	Amino Acid
N-acetylarginine	WLWH - WWoH	4 Mo	0.228594	0.126837	540.701	1.80227	0.0720594	HIVStatus	LM	FALSE	0.384226	NS	1.25683	33953	HMDB0004620	C02562	67427	Pos Early	Urea cycle; Arginine and Proline Metabolism	Amino Acid
guanine	WLWH - WWoH	18 Mo	0.36389	0.202115	886.801	1.80041	0.072136	HIVStatus	LM	FALSE	0.384226	NS	1.43892	32352	HMDB0000132	C00242	135398634	Pos Early	Purine Metabolism, Guanine containing	Nucleotide
caprylate (8:0)	WLWH - WWoH	6 Mo	-0.229854	0.127661	833.839	-1.8005	0.0721433	HIVStatus	LM	FALSE	0.384226	NS	0.79465	32492	HMDB0000482	C06423	379	Neg	Medium Chain Fatty Acid	Lipid
hydroxyasparagine**	WLWH - WWoH	1 Mo	0.27616	0.153329	547.243	1.80109	0.0722383	HIVStatus	LM	FALSE	0.384226	NS	1.31806	62060	HMDB32332	C20631	15991574	Pos Early	Alanine and Aspartate Metabolism	Amino Acid
hexadecadienoate (16:2n6)	WLWH - WWoH	18 Mo	-0.531542	0.295342	888.451	-1.79975	0.0722391	HIVStatus	LM	FALSE	0.384226	NS	0.587698	57652	HMDB0000477		13932172	Neg	Long Chain Polyunsaturated Fatty Acid (n3 and n6)	Lipid
behenoyl sphingomyelin (d18:1/22:0)*	WLWH - WWoH	9 Mo	-0.225532	0.125327	872.438	-1.79955	0.0722776	HIVStatus	LM	FALSE	0.384226	NS	0.798091	48492	HMDB0012103		44260125	Pos Late	Sphingomyelins	Lipid
pyrraline	WLWH - WWoH	4.5 Mo	0.472661	0.262721	845.304	1.7991	0.0723596	HIVStatus	LM	FALSE	0.384226	NS	1.60426	48428	HMDB0033143	C21013	14274616	Pos Early	Food Component/Plant	Xenobiotics
alpha-hydroxyisovalerate	WLWH - WWoH	1 Wk	0.168415	0.0935043	439.188	1.80114	0.072366	HIVStatus	LM	FALSE	0.384226	NS	1.18343	46537	HMDB0000407		99823	Polar	Leucine, Isoleucine and Valine Metabolism	Amino Acid
oleoyl-arachidonoyl-glycerol (18:1/20:4) [2]*	WLWH - WWoH	12 Mo	-0.355802	0.197791	839.077	-1.79888	0.0723972	HIVStatus	LM	FALSE	0.384226	NS	0.700611	54961	HMDB0007228		9543786	Pos Late	Diacylglycerol	Lipid
sphingomyelin (d17:1/16:0, d18:1/15:0, d16:1/17:0)*	WLWH - WWoH	9 Mo	-0.346631	0.192903	825.887	-1.79692	0.0727132	HIVStatus	LM	FALSE	0.385623	NS	0.707066	52433	HMDB0240617,HMDB0240608			Pos Late	Sphingomyelins	Lipid
arachidonate (20:4n6)	WLWH - WWoH	18 Mo	-0.516992	0.28805	888.142	-1.7948	0.0730258	HIVStatus	LM	FALSE	0.387	NS	0.596312	1110	HMDB0001043	C00219	444899	Neg	Long Chain Polyunsaturated Fatty Acid (n3 and n6)	Lipid
1-stearoyl-2-linoleoyl-GPI (18:0/18:2)	WLWH - WWoH	18 Mo	0.316056	0.176165	887.353	1.7941	0.0731383	HIVStatus	LM	FALSE	0.387237	NS	1.37171	52468	HMDB0009809			Polar	Phosphatidylinositol (PI)	Lipid
1-methyl-4-imidazoleacetate	WLWH - WWoH	9 Mo	0.202149	0.112665	749.181	1.79425	0.0731765	HIVStatus	LM	FALSE	0.387237	NS	1.22403	32350	HMDB0002820	C05828	75810	Pos Early	Histidine Metabolism	Amino Acid
pentadecanoate (15:0)	WLWH - WWoH	15 Mo	-0.246896	0.137693	886.572	-1.79309	0.0732994	HIVStatus	LM	FALSE	0.387606	NS	0.781222	1361	HMDB0000826	C16537	13849	Neg	Long Chain Saturated Fatty Acid	Lipid
palmitoyl-linoleoyl-glycerol (16:0/18:2) [1]*	WLWH - WWoH	12 Mo	-0.41869	0.23366	834.831	-1.79188	0.0735148	HIVStatus	LM	FALSE	0.388339	NS	0.657908	52633	HMDB0007103		9543695	Pos Late	Diacylglycerol	Lipid
sphingomyelin (d18:1/20:1, d18:2/20:0)*	WLWH - WWoH	12 Mo	-0.26086	0.145595	837.587	-1.79169	0.0735442	HIVStatus	LM	FALSE	0.388339	NS	0.770389	48491	HMDB0240610,HMDB0240632			Pos Late	Sphingomyelins	Lipid
1-linolenoylglycerol (18:3)	WLWH - WWoH	6 Mo	-0.585505	0.326881	845.715	-1.79119	0.073621	HIVStatus	LM	FALSE	0.388464	NS	0.556824	34393	HMDB0011569		53480978	Neg	Monoacylglycerol	Lipid
X-22162	WLWH - WWoH	4 Mo	0.228646	0.127574	467.466	1.79226	0.0737374	HIVStatus	LM	FALSE	0.388674	NS	1.2569	47417				Pos Early
1-oleoyl-GPE (18:1)	WLWH - WWoH	18 Mo	0.655116	0.366026	886.537	1.78981	0.0738257	HIVStatus	LM	FALSE	0.388674	NS	1.92537	35628	HMDB0011506		9547071	Pos Late	Lysophospholipid	Lipid
2,6-dihydroxybenzoic acid	WLWH - WWoH	1 Wk	-0.227342	0.126881	457.329	-1.79176	0.0738318	HIVStatus	LM	FALSE	0.388674	NS	0.796649	63042	HMDB0013676		9338	Polar	Drug - Topical Agents	Xenobiotics
eicosapentaenoate (EPA; 20:5n3)	WLWH - WWoH	9 Mo	-0.470606	0.262958	827.043	-1.78966	0.0738737	HIVStatus	LM	FALSE	0.388674	NS	0.624623	18467	HMDB0001999	C06428	446284	Neg	Long Chain Polyunsaturated Fatty Acid (n3 and n6)	Lipid
2R,3R-dihydroxybutyrate	WLWH - WWoH	6 Mo	0.257257	0.143771	708.479	1.78936	0.0739845	HIVStatus	LM	FALSE	0.388699	NS	1.29338	63109	HMDB0000498		13120901	Polar	Fatty Acid, Dihydroxy	Lipid
phenylalanine	WLWH - WWoH	15 Mo	0.212302	0.118679	865.677	1.78887	0.0739847	HIVStatus	LM	FALSE	0.388699	NS	1.23652	64	HMDB0000159	C00079	6140	Pos Early	Phenylalanine Metabolism	Amino Acid
1,2-dipalmitoyl-GPE (16:0/16:0)*	WLWH - WWoH	1 Wk	-0.304381	0.17028	693.078	-1.78754	0.0742876	HIVStatus	LM	FALSE	0.39001	NS	0.73758	57341	HMDB0008923		445468	Pos Late	Phosphatidylethanolamine (PE)	Lipid
xanthurenate	WLWH - WWoH	1 Mo	0.304049	0.170202	696.786	1.7864	0.0744691	HIVStatus	LM	FALSE	0.390528	NS	1.35534	15679	HMDB0000881	C02470	5699	Pos Early	Tryptophan Metabolism	Amino Acid
pyridoxamine	WLWH - WWoH	4.5 Mo	-0.589611	0.330144	794.66	-1.78592	0.0744932	HIVStatus	LM	FALSE	0.390528	NS	0.554543	2150	HMDB0001431	C00534	1052	Pos Early	Vitamin B6 Metabolism	Cofactors and Vitamins
ethyl alpha-glucopyranoside	WLWH - WWoH	18 Mo	0.535101	0.299737	849.605	1.78523	0.07458	HIVStatus	LM	FALSE	0.390703	NS	1.70762	63152	HMDB0029968		11127487	Neg	Food Component/Plant	Xenobiotics
N-acetyl-isoputreanine	WLWH - WWoH	1 Mo	0.161922	0.0906478	491.31	1.78627	0.0746719	HIVStatus	LM	FALSE	0.390752	NS	1.17577	62309			131802901	Pos Early	Polyamine Metabolism	Amino Acid
2-heptadecenoylglycerol (17:1)*	WLWH - WWoH	6 Mo	-0.401091	0.224743	796.753	-1.78466	0.0746964	HIVStatus	LM	FALSE	0.390752	NS	0.669589	62448				Neg	Monoacylglycerol	Lipid
(3'-5')-adenylyluridine	WLWH - WWoH	1 Wk	0.126839	0.0710903	839.853	1.7842	0.0747526	HIVStatus	LM	FALSE	0.390767	NS	1.13523	52740			145459093	Neg	Dinucleotide	Nucleotide
hexadecatrienoate (16:3n3)	WLWH - WWoH	9 Mo	-0.636527	0.356903	815.849	-1.78347	0.0748808	HIVStatus	LM	FALSE	0.390915	NS	0.529127	57651			91820460	Neg	Long Chain Polyunsaturated Fatty Acid (n3 and n6)	Lipid
1-palmitoleoylglycerol (16:1)*	WLWH - WWoH	6 Mo	-0.533345	0.299096	856.867	-1.78319	0.0749095	HIVStatus	LM	FALSE	0.390915	NS	0.586639	52431	HMDB0011565			Neg	Monoacylglycerol	Lipid
deoxycarnitine	WLWH - WWoH	4.5 Mo	0.205098	0.115011	754.633	1.78329	0.0749414	HIVStatus	LM	FALSE	0.390915	NS	1.22765	36747	HMDB0001161	C01181	22620	Pos Early	Carnitine Metabolism	Lipid
pyridoxal	WLWH - WWoH	4.5 Mo	-0.335708	0.188435	821.808	-1.78156	0.0751901	HIVStatus	LM	FALSE	0.391933	NS	0.714832	1651	HMDB0001545	C00250	1050	Pos Early	Vitamin B6 Metabolism	Cofactors and Vitamins
linoleate (18:2n6)	WLWH - WWoH	12 Mo	-0.302104	0.169694	838.102	-1.78029	0.0753907	HIVStatus	LM	FALSE	0.392698	NS	0.739261	1105	HMDB0006270,HMDB0000673	C01595	5280450	Neg	Long Chain Polyunsaturated Fatty Acid (n3 and n6)	Lipid
2,3-dihydroxy-5-methylthio-4-pentenoate (DMTPA)*	WLWH - WWoH	4.5 Mo	0.12828	0.0720633	599	1.78011	0.0755655	HIVStatus	LM	FALSE	0.393131	NS	1.13687	62805	HMDB0240388			Neg	Methionine, Cysteine, SAM and Taurine Metabolism	Amino Acid
nicotinamide	WLWH - WWoH	4.5 Mo	0.297072	0.166981	813.821	1.77907	0.075601	HIVStatus	LM	FALSE	0.393131	NS	1.34591	594	HMDB0001406	C00153	936	Pos Early	Nicotinate and Nicotinamide Metabolism	Cofactors and Vitamins
3-aminoisobutyrate	WLWH - WWoH	12 Mo	0.350861	0.197086	507.242	1.78024	0.0756352	HIVStatus	LM	FALSE	0.393131	NS	1.42029	1566	HMDB0002166	C05145	64956	Pos Early	Pyrimidine Metabolism, Thymine containing	Nucleotide
stearoyl-docosahexaenoyl-glycerol (18:0/22:6) [2]*	WLWH - WWoH	12 Mo	-0.45454	0.255621	828.033	-1.77818	0.0757412	HIVStatus	LM	FALSE	0.393323	NS	0.63474	57368				Pos Late	Diacylglycerol	Lipid
1-margaroyl-2-linoleoyl-GPC (17:0/18:2)*	WLWH - WWoH	1 Wk	-0.36317	0.204272	817.445	-1.77787	0.0757962	HIVStatus	LM	FALSE	0.393323	NS	0.695468	52500			52922491	Pos Late	Phosphatidylcholine (PC)	Lipid
2-methylbutyrylcarnitine (C5)	WLWH - WWoH	1 Mo	0.379062	0.213134	590.055	1.77852	0.0758336	HIVStatus	LM	FALSE	0.393323	NS	1.46091	45095	HMDB0000378		6426901	Pos Early	Leucine, Isoleucine and Valine Metabolism	Amino Acid
spermidine	WLWH - WWoH	1 Mo	0.224696	0.126413	699.393	1.77748	0.0759233	HIVStatus	LM	FALSE	0.393509	NS	1.25194	485	HMDB0001257	C00315	1102	Pos Early	Polyamine Metabolism	Amino Acid
prolylproline	WLWH - WWoH	4.5 Mo	0.410945	0.231538	805.082	1.77485	0.0763005	HIVStatus	LM	FALSE	0.394918	NS	1.50824	40731	HMDB0011180		263469	Pos Early	Dipeptide	Peptide
sphingomyelin (d18:2/24:2)*	WLWH - WWoH	9 Mo	-0.409725	0.230855	809.658	-1.77482	0.0763033	HIVStatus	LM	FALSE	0.394918	NS	0.663833	57479	HMDB0240644			Pos Late	Sphingomyelins	Lipid
isobutyrylcarnitine (C4)	WLWH - WWoH	6 Mo	0.382674	0.215744	737.689	1.77374	0.0765188	HIVStatus	LM	FALSE	0.395753	NS	1.4662	33441	HMDB0000736		168379	Pos Early	Leucine, Isoleucine and Valine Metabolism	Amino Acid
galactose 1-phosphate	WLWH - WWoH	15 Mo	-0.441311	0.248962	607.283	-1.77261	0.0767953	HIVStatus	LM	FALSE	0.396624	NS	0.643193	15706	HMDB0000645	C00446	123912	Polar	Fructose, Mannose and Galactose Metabolism	Carbohydrate
butyrate/isobutyrate (4:0)	WLWH - WWoH	9 Mo	-0.349046	0.197008	853.782	-1.77173	0.0767957	HIVStatus	LM	FALSE	0.396624	NS	0.705361	40605	HMDB0000039	C00246	264	Neg	Short Chain Fatty Acid	Lipid
pyroglutamylvaline	WLWH - WWoH	4 Mo	0.260619	0.147099	734.604	1.77172	0.0768555	HIVStatus	LM	FALSE	0.396635	NS	1.29773	32394			152416	Neg	Modified Peptides	Peptide
N(1)-acetylspermine	WLWH - WWoH	18 Mo	0.139735	0.0789026	888.666	1.77098	0.0769064	HIVStatus	LM	FALSE	0.396635	NS	1.14997	32360	HMDB0001186	C02567	496916	Pos Late	Polyamine Metabolism	Amino Acid
tyramine O-sulfate	WLWH - WWoH	15 Mo	0.260418	0.147141	888.972	1.76985	0.0770948	HIVStatus	LM	FALSE	0.397326	NS	1.29747	48408	HMDB0006409		153005	Neg	Tyrosine Metabolism	Amino Acid
gamma-glutamylglutamate	WLWH - WWoH	9 Mo	0.569859	0.321974	713.985	1.76989	0.077172	HIVStatus	LM	FALSE	0.397435	NS	1.76802	36738	HMDB0011737	C05282	92865	Pos Early	Gamma-glutamyl Amino Acid	Peptide
tiglylcarnitine (C5:1-DC)	WLWH - WWoH	18 Mo	0.53339	0.301518	889	1.76901	0.0772344	HIVStatus	LM	FALSE	0.397435	NS	1.7047	35428	HMDB0002366		22833596	Pos Early	Leucine, Isoleucine and Valine Metabolism	Amino Acid
alpha-hydroxyisovalerate	WLWH - WWoH	1 Mo	0.164871	0.0930988	431.203	1.77093	0.0772791	HIVStatus	LM	FALSE	0.397435	NS	1.17924	46537	HMDB0000407		99823	Polar	Leucine, Isoleucine and Valine Metabolism	Amino Acid
5-methylthioadenosine (MTA)	WLWH - WWoH	6 Mo	0.267105	0.151095	798.433	1.7678	0.0774762	HIVStatus	LM	FALSE	0.398169	NS	1.30618	1419	HMDB0001173	C00170	439176	Pos Early	Polyamine Metabolism	Amino Acid
X-25422	WLWH - WWoH	12 Mo	0.337401	0.190879	678.476	1.76761	0.0775747	HIVStatus	LM	FALSE	0.398395	NS	1.4013	62719				Pos Early
sphingomyelin (d18:2/24:1, d18:1/24:2)*	WLWH - WWoH	9 Mo	-0.239063	0.135391	856.126	-1.76572	0.0777984	HIVStatus	LM	FALSE	0.399263	NS	0.787366	52437	HMDB0240636,HMDB0240615		85336023	Pos Late	Sphingomyelins	Lipid
ethylmalonate	WLWH - WWoH	1 Mo	0.166024	0.0940011	537.187	1.76619	0.0779322	HIVStatus	LM	FALSE	0.3993	NS	1.1806	15765	HMDB0000622		11756	Polar	Leucine, Isoleucine and Valine Metabolism	Amino Acid
X-11850	WLWH - WWoH	15 Mo	0.417362	0.236431	676.732	1.76526	0.0779707	HIVStatus	LM	FALSE	0.3993	NS	1.51795	46507				Neg
10-heptadecenoate (17:1n7)	WLWH - WWoH	9 Mo	-0.355863	0.201659	824.449	-1.76468	0.0779883	HIVStatus	LM	FALSE	0.3993	NS	0.700568	33971	HMDB0060038		5312435	Neg	Long Chain Monounsaturated Fatty Acid	Lipid
3-methyl-2-oxovalerate	WLWH - WWoH	12 Mo	-0.222945	0.126371	814.056	-1.76421	0.0780716	HIVStatus	LM	FALSE	0.3993	NS	0.800159	15676	HMDB0000491	C03465,C06008,C00671	439286440877	Neg	Leucine, Isoleucine and Valine Metabolism	Amino Acid
1-stearoyl-2-dihomo-linolenoyl-GPE (18:0/20:3n3 or 6)*	WLWH - WWoH	15 Mo	-0.333584	0.189152	888.349	-1.76358	0.0781466	HIVStatus	LM	FALSE	0.3993	NS	0.716352	57336	HMDB0009002		52924903	Pos Late	Phosphatidylethanolamine (PE)	Lipid
oleate/vaccenate (18:1)	WLWH - WWoH	4 Mo	-0.244659	0.138744	825.156	-1.76338	0.0782067	HIVStatus	LM	FALSE	0.3993	NS	0.782972	52285	HMDB0003231,HMDB0000573,HMDB0240219,HMDB0000207	C21944,C08367,C01712,C00712	5.28276e+25	Neg	Long Chain Monounsaturated Fatty Acid	Lipid
kynurenate	WLWH - WWoH	6 Mo	0.307648	0.174519	755.194	1.76284	0.0783325	HIVStatus	LM	FALSE	0.3993	NS	1.36022	1417	HMDB0000715	C01717	3845	Neg	Tryptophan Metabolism	Amino Acid
betaine	WLWH - WWoH	1 Wk	0.21831	0.123812	575.531	1.76324	0.0783908	HIVStatus	LM	FALSE	0.3993	NS	1.24397	3141	HMDB0000043	C00719	247	Pos Early	Glycine, Serine and Threonine Metabolism	Amino Acid
guanine	WLWH - WWoH	4.5 Mo	0.262599	0.149029	870.95	1.76207	0.0784081	HIVStatus	LM	FALSE	0.3993	NS	1.30031	32352	HMDB0000132	C00242	135398634	Pos Early	Purine Metabolism, Guanine containing	Nucleotide
caproate (6:0)	WLWH - WWoH	4 Mo	-0.27676	0.157117	823.173	-1.76149	0.0785264	HIVStatus	LM	FALSE	0.3993	NS	0.758236	32489	HMDB0000535	C01585	8892	Neg	Medium Chain Fatty Acid	Lipid
X-23654	WLWH - WWoH	15 Mo	-0.394813	0.22416	840.236	-1.7613	0.0785511	HIVStatus	LM	FALSE	0.3993	NS	0.673806	49531				Pos Early
3-hydroxymyristate	WLWH - WWoH	9 Mo	-0.263209	0.149443	836.224	-1.76127	0.0785583	HIVStatus	LM	FALSE	0.3993	NS	0.768581	21158	HMDB0061656		16064	Neg	Fatty Acid, Monohydroxy	Lipid
uridine	WLWH - WWoH	18 Mo	-0.213564	0.121266	888.933	-1.76112	0.0785623	HIVStatus	LM	FALSE	0.3993	NS	0.807701	606	HMDB0000296	C00299	6029	Neg	Pyrimidine Metabolism, Uracil containing	Nucleotide
N-stearoyl-sphingosine (d18:1/18:0)*	WLWH - WWoH	6 Mo	-0.453978	0.257788	680.14	-1.76106	0.0786783	HIVStatus	LM	FALSE	0.3993	NS	0.635097	54979	HMDB0004950		5283565	Pos Late	Ceramides	Lipid
3-hydroxyhexanoate	WLWH - WWoH	9 Mo	-0.338741	0.192421	858.537	-1.76042	0.0786933	HIVStatus	LM	FALSE	0.3993	NS	0.712667	53230	HMDB0061652,HMDB0010718		151492	Polar	Fatty Acid, Monohydroxy	Lipid
1-stearoyl-2-arachidonoyl-GPI (18:0/20:4)	WLWH - WWoH	6 Mo	-0.264316	0.150148	796.696	-1.76038	0.0787279	HIVStatus	LM	FALSE	0.3993	NS	0.767731	52449	HMDB0009815			Polar	Phosphatidylinositol (PI)	Lipid
X-25955	WLWH - WWoH	1 Mo	0.326949	0.185674	644.233	1.76087	0.0787345	HIVStatus	LM	FALSE	0.3993	NS	1.38673	63906				Pos Early
3'-sialyllactose	WLWH - WWoH	1 Wk	0.117787	0.0668714	444.535	1.7614	0.0788586	HIVStatus	LM	FALSE	0.399653	NS	1.125	40424	HMDB0000825		123914	Polar	Disaccharides and Oligosaccharides	Carbohydrate
caprylate (8:0)	WLWH - WWoH	9 Mo	-0.234311	0.133234	849.283	-1.75865	0.0789979	HIVStatus	LM	FALSE	0.400081	NS	0.791116	32492	HMDB0000482	C06423	379	Neg	Medium Chain Fatty Acid	Lipid
5-hydroxylysine	WLWH - WWoH	15 Mo	0.39065	0.222189	856.196	1.75819	0.0790724	HIVStatus	LM	FALSE	0.400181	NS	1.47794	15685	HMDB0000450	C16741	3032849	Pos Early	Lysine Metabolism	Amino Acid
pentadecanoate (15:0)	WLWH - WWoH	18 Mo	-0.287424	0.163533	886.852	-1.75759	0.079163	HIVStatus	LM	FALSE	0.400362	NS	0.750194	1361	HMDB0000826	C16537	13849	Neg	Long Chain Saturated Fatty Acid	Lipid
spermidine	WLWH - WWoH	4 Mo	0.23813	0.135486	750.602	1.7576	0.0792233	HIVStatus	LM	FALSE	0.40039	NS	1.26887	485	HMDB0001257	C00315	1102	Pos Early	Polyamine Metabolism	Amino Acid
acetylcarnitine (C2)	WLWH - WWoH	4 Mo	0.166612	0.094804	693.008	1.75744	0.0792848	HIVStatus	LM	FALSE	0.400424	NS	1.1813	32198	HMDB0000201	C02571	7045767	Pos Early	Fatty Acid Metabolism (Acyl Carnitine, Short Chain)	Lipid
cys-gly, oxidized	WLWH - WWoH	9 Mo	-0.498194	0.28401	603.488	-1.75414	0.0799133	HIVStatus	LM	FALSE	0.403319	NS	0.607627	18368			333293	Pos Early	Glutathione Metabolism	Amino Acid
N-oleoyltaurine	WLWH - WWoH	9 Mo	0.0751846	0.0428975	804.766	1.75265	0.0800422	HIVStatus	LM	FALSE	0.403691	NS	1.07808	39732			6437033	Neg	Endocannabinoid	Lipid
1-stearoyl-2-docosahexaenoyl-GPS (18:0/22:6)*	WLWH - WWoH	15 Mo	-0.400702	0.228706	870.438	-1.75204	0.080119	HIVStatus	LM	FALSE	0.403696	NS	0.66985	52696	HMDB0010167		24779546	Pos Late	Phosphatidylserine (PS)	Lipid
1-stearoyl-GPE (18:0)	WLWH - WWoH	1 Mo	0.296067	0.168993	722.76	1.75195	0.0802066	HIVStatus	LM	FALSE	0.403696	NS	1.34456	42398	HMDB0011130		9547068	Pos Late	Lysophospholipid	Lipid
3-methylcytidine	WLWH - WWoH	4.5 Mo	0.278786	0.159167	832.582	1.75154	0.0802216	HIVStatus	LM	FALSE	0.403696	NS	1.32152	35132	HMDB0240577		14237477	Pos Early	Pyrimidine Metabolism, Cytidine containing	Nucleotide
cholate	WLWH - WWoH	1 Mo	0.240163	0.137092	638.509	1.75184	0.0802819	HIVStatus	LM	FALSE	0.403696	NS	1.27146	22842	HMDB0000619	C00695	221493	Neg	Primary Bile Acid Metabolism	Lipid
margarate (17:0)	WLWH - WWoH	1 Wk	-0.183961	0.105098	782.953	-1.75037	0.080446	HIVStatus	LM	FALSE	0.403696	NS	0.831968	1121	HMDB0002259		10465	Neg	Long Chain Saturated Fatty Acid	Lipid
1-docosahexaenoyl-GPE (22:6)*	WLWH - WWoH	6 Mo	-0.436951	0.249676	867.129	-1.75007	0.0804596	HIVStatus	LM	FALSE	0.403696	NS	0.646003	44633				Pos Late	Lysophospholipid	Lipid
palmitoleoyl-arachidonoyl-glycerol (16:1/20:4) [2]*	WLWH - WWoH	15 Mo	-0.920374	0.525929	887.472	-1.75	0.0804645	HIVStatus	LM	FALSE	0.403696	NS	0.39837	57406				Pos Late	Diacylglycerol	Lipid
benzoate	WLWH - WWoH	15 Mo	-0.265474	0.151706	870.203	-1.74992	0.0804851	HIVStatus	LM	FALSE	0.403696	NS	0.766843	15778	HMDB0001870	C00180	243	Neg	Benzoate Metabolism	Xenobiotics
glycodeoxycholate	WLWH - WWoH	18 Mo	-0.149275	0.085338	888.64	-1.74922	0.0805976	HIVStatus	LM	FALSE	0.403983	NS	0.861332	18477	HMDB00631	C05464	3035026	Neg	Secondary Bile Acid Metabolism	Lipid
glycerol 3-phosphate	WLWH - WWoH	9 Mo	0.2723	0.155702	699.966	1.74886	0.0807543	HIVStatus	LM	FALSE	0.404491	NS	1.31298	43847	HMDB0000126	C0093	754	Polar	Glycerolipid Metabolism	Lipid
diacylglycerol (16:1/18:2 [2], 16:0/18:3 [1])*	WLWH - WWoH	15 Mo	-0.41993	0.240377	888.215	-1.74696	0.0809896	HIVStatus	LM	FALSE	0.405392	NS	0.657093	54966				Pos Late	Diacylglycerol	Lipid
myristate (14:0)	WLWH - WWoH	15 Mo	-0.350287	0.20071	879.444	-1.74524	0.0812921	HIVStatus	LM	FALSE	0.406627	NS	0.704486	1365	HMDB0000806	C06424	11005	Neg	Long Chain Saturated Fatty Acid	Lipid
2-piperidinone	WLWH - WWoH	12 Mo	0.297286	0.170371	785.645	1.74494	0.081387	HIVStatus	LM	FALSE	0.406824	NS	1.3462	43400	HMDB0011749		12665	Pos Early	Food Component/Plant	Xenobiotics
dehydroascorbate	WLWH - WWoH	6 Mo	0.192278	0.110217	775.332	1.74454	0.0814615	HIVStatus	LM	FALSE	0.406918	NS	1.21201	1659	HMDB0001264	C05422	440667	Polar	Ascorbate and Aldarate Metabolism	Cofactors and Vitamins
1-myristoylglycerol (14:0)	WLWH - WWoH	4 Mo	-0.466035	0.267264	808.98	-1.74373	0.0815866	HIVStatus	LM	FALSE	0.407011	NS	0.627485	35625	HMDB0011561	C01885	10957631	Neg	Monoacylglycerol	Lipid
N,N,N-trimethyl-5-aminovalerate	WLWH - WWoH	18 Mo	0.28342	0.162585	829.364	1.74321	0.0816672	HIVStatus	LM	FALSE	0.407011	NS	1.32766	57687			14274897	Pos Early	Lysine Metabolism	Amino Acid
1-stearoyl-GPS (18:0)*	WLWH - WWoH	1 Mo	0.319167	0.183066	719.713	1.74346	0.0816811	HIVStatus	LM	FALSE	0.407011	NS	1.37598	45966	HMDB0061698		74819135	Neg	Lysophospholipid	Lipid
N1-methylguanosine	WLWH - WWoH	9 Mo	0.226872	0.13016	822.878	1.74302	0.0817029	HIVStatus	LM	FALSE	0.407011	NS	1.25467	31609	HMDB0001563		96373	Pos Early	Purine Metabolism, Guanine containing	Nucleotide
galactonate	WLWH - WWoH	4 Mo	0.131826	0.0756165	572.496	1.74335	0.0818092	HIVStatus	LM	FALSE	0.407209	NS	1.14091	27719	HMDB0000565	C00880,C15930	12310779128869	Polar	Fructose, Mannose and Galactose Metabolism	Carbohydrate
4-methylcatechol sulfate	WLWH - WWoH	12 Mo	-0.41162	0.23624	745.64	-1.74238	0.0818541	HIVStatus	LM	FALSE	0.407209	NS	0.662576	46146	HMDB0240459		54104170	Neg	Benzoate Metabolism	Xenobiotics
eicosapentaenoate (EPA; 20:5n3)	WLWH - WWoH	18 Mo	-0.654052	0.375663	887.999	-1.74106	0.0820195	HIVStatus	LM	FALSE	0.407754	NS	0.519935	18467	HMDB0001999	C06428	446284	Neg	Long Chain Polyunsaturated Fatty Acid (n3 and n6)	Lipid
1-oleoylglycerol (18:1)	WLWH - WWoH	4 Mo	-0.363179	0.208688	865.016	-1.7403	0.0821615	HIVStatus	LM	FALSE	0.408182	NS	0.695462	21184	HMDB0011567		5283468	Neg	Monoacylglycerol	Lipid
dimethylglycine	WLWH - WWoH	4 Mo	0.465815	0.267384	335.579	1.74212	0.0824032	HIVStatus	LM	FALSE	0.409058	NS	1.59331	5086	HMDB0000092	C03626	673	Pos Early	Glycine, Serine and Threonine Metabolism	Amino Acid
nicotinate	WLWH - WWoH	6 Mo	0.309678	0.178073	663.881	1.73905	0.0824892	HIVStatus	LM	FALSE	0.409058	NS	1.36299	1504	HMDB0001488	C00253	938	Pos Early	Nicotinate and Nicotinamide Metabolism	Cofactors and Vitamins
sphingomyelin (d18:2/24:1, d18:1/24:2)*	WLWH - WWoH	1 Wk	-0.200243	0.115239	804.605	-1.73764	0.0826575	HIVStatus	LM	FALSE	0.409058	NS	0.818532	52437	HMDB0240636,HMDB0240615		85336023	Pos Late	Sphingomyelins	Lipid
stearoyl-linoleoyl-glycerol (18:0/18:2) [2]*	WLWH - WWoH	4 Mo	-0.423352	0.243659	844.725	-1.73748	0.0826676	HIVStatus	LM	FALSE	0.409058	NS	0.654848	54947				Pos Late	Diacylglycerol	Lipid
tyrosine	WLWH - WWoH	6 Mo	0.173619	0.0999212	734.243	1.73756	0.0827074	HIVStatus	LM	FALSE	0.409058	NS	1.1896	1299	HMDB0000158	C00082	6057	Pos Early	Tyrosine Metabolism	Amino Acid
1-oleoyl-2-arachidonoyl-GPE (18:1/20:4)*	WLWH - WWoH	4.5 Mo	-0.299093	0.172194	886.563	-1.73696	0.082742	HIVStatus	LM	FALSE	0.409058	NS	0.74149	55041	HMDB0009069		348281223	Pos Late	Phosphatidylethanolamine (PE)	Lipid
N-acetylmethionine	WLWH - WWoH	6 Mo	0.286841	0.165022	501.241	1.73819	0.0827912	HIVStatus	LM	FALSE	0.409058	NS	1.33221	1589	HMDB0011745	C02712	448580	Neg	Methionine, Cysteine, SAM and Taurine Metabolism	Amino Acid
3-hydroxydecanoylcarnitine	WLWH - WWoH	1 Mo	0.120516	0.0693855	757.127	1.73691	0.0828097	HIVStatus	LM	FALSE	0.409058	NS	1.12808	63358	HMDB0061636		121454166	Pos Late	Fatty Acid Metabolism (Acyl Carnitine, Hydroxy)	Lipid
glycine	WLWH - WWoH	4 Mo	0.187637	0.107971	508.324	1.73786	0.0828416	HIVStatus	LM	FALSE	0.409058	NS	1.2064	58	HMDB0000123	C00037	750	Pos Early	Glycine, Serine and Threonine Metabolism	Amino Acid
palmitoyl-palmitoyl-glycerol (16:0/16:0) [2]*	WLWH - WWoH	15 Mo	-0.69149	0.398293	852.769	-1.73614	0.082901	HIVStatus	LM	FALSE	0.409075	NS	0.500829	54990	HMDB0007098		644078	Pos Late	Diacylglycerol	Lipid
linoleoyl-docosahexaenoyl-glycerol (18:2/22:6) [2]*	WLWH - WWoH	15 Mo	-0.468032	0.269797	885.414	-1.73475	0.0831322	HIVStatus	LM	FALSE	0.409939	NS	0.626234	54950	HMDB0007266		9543899	Pos Late	Diacylglycerol	Lipid
cytidine	WLWH - WWoH	12 Mo	0.244266	0.140823	831.095	1.73456	0.0831895	HIVStatus	LM	FALSE	0.409945	NS	1.27668	514	HMDB0000089	C00475	6175	Pos Early	Pyrimidine Metabolism, Cytidine containing	Nucleotide
2-linoleoyl-GPC (18:2)*	WLWH - WWoH	1 Mo	0.380763	0.219603	741.601	1.73387	0.0833568	HIVStatus	LM	FALSE	0.410493	NS	1.4634	35257	HMDB0061700		71768169	Pos Late	Lysophospholipid	Lipid
caproate (6:0)	WLWH - WWoH	9 Mo	-0.299282	0.172872	854.176	-1.73123	0.0837711	HIVStatus	LM	FALSE	0.411674	NS	0.74135	32489	HMDB0000535	C01585	8892	Neg	Medium Chain Fatty Acid	Lipid
X-12104	WLWH - WWoH	6 Mo	0.509751	0.294388	675.759	1.73156	0.0838077	HIVStatus	LM	FALSE	0.411674	NS	1.66488	46932				Pos Early
butyrylcarnitine (C4)	WLWH - WWoH	1 Mo	0.105903	0.061142	535.677	1.73209	0.0838336	HIVStatus	LM	FALSE	0.411674	NS	1.11171	32412	HMDB0002013	C02862	439829	Pos Early	Fatty Acid Metabolism (also BCAA Metabolism)	Lipid
beta-hydroxyisovaleroylcarnitine	WLWH - WWoH	18 Mo	-0.439107	0.253767	764.43	-1.73035	0.0839706	HIVStatus	LM	FALSE	0.411674	NS	0.644612	35433				Pos Early	Leucine, Isoleucine and Valine Metabolism	Amino Acid
X-11381	WLWH - WWoH	18 Mo	0.329957	0.190695	730.571	1.73029	0.0840015	HIVStatus	LM	FALSE	0.411674	NS	1.39091	46347				Neg
3-(3-amino-3-carboxypropyl)uridine*	WLWH - WWoH	15 Mo	0.184319	0.106548	859.105	1.72992	0.0840043	HIVStatus	LM	FALSE	0.411674	NS	1.2024	62924			171198	Neg	Pyrimidine Metabolism, Uracil containing	Nucleotide
succinylcarnitine (C4-DC)	WLWH - WWoH	1 Mo	0.198844	0.114884	574.959	1.73083	0.0840192	HIVStatus	LM	FALSE	0.411674	NS	1.21999	37058	HMDB0061717		71464481	Pos Early	TCA Cycle	Energy
isocitrate	WLWH - WWoH	12 Mo	-0.252861	0.146084	498.488	-1.73093	0.0840822	HIVStatus	LM	FALSE	0.411674	NS	0.776575	12110	HMDB0001874	C00451	5318532	Polar	TCA Cycle	Energy
N-octanoylglycine	WLWH - WWoH	18 Mo	0.479474	0.277295	842.043	1.72911	0.0841563	HIVStatus	LM	FALSE	0.411674	NS	1.61522	43502	HMDB0000832		84290	Neg	Fatty Acid Metabolism (Acyl Glycine)	Lipid
glycosyl-N-palmitoyl-sphingosine (d18:1/16:0)	WLWH - WWoH	9 Mo	-0.280382	0.162178	847.809	-1.72885	0.0841995	HIVStatus	LM	FALSE	0.411674	NS	0.755495	53013				Pos Late	Hexosylceramides (HCER)	Lipid
cis-4-decenoylcarnitine (C10:1)	WLWH - WWoH	4 Mo	0.360996	0.208763	692.81	1.72921	0.0842162	HIVStatus	LM	FALSE	0.411674	NS	1.43476	38178	HMDB0013205		57357170	Pos Late	Fatty Acid Metabolism (Acyl Carnitine, Monounsaturated)	Lipid
1-stearoyl-2-arachidonoyl-GPS (18:0/20:4)	WLWH - WWoH	1 Wk	-0.417372	0.241473	641.103	-1.72844	0.0843915	HIVStatus	LM	FALSE	0.411786	NS	0.658776	52235	HMDB0012383		24779545	Pos Late	Phosphatidylserine (PS)	Lipid
butyrylcarnitine (C4)	WLWH - WWoH	6 Mo	0.117117	0.0677655	648.298	1.72827	0.0844164	HIVStatus	LM	FALSE	0.411786	NS	1.12425	32412	HMDB0002013	C02862	439829	Pos Early	Fatty Acid Metabolism (also BCAA Metabolism)	Lipid
3-hydroxyoctanoate	WLWH - WWoH	9 Mo	-0.335571	0.19427	863.311	-1.72734	0.0844642	HIVStatus	LM	FALSE	0.411786	NS	0.71493	22001	HMDB0001954	C20793	26613	Neg	Fatty Acid, Monohydroxy	Lipid
stearoyl-docosahexaenoyl-glycerol (18:0/22:6) [2]*	WLWH - WWoH	9 Mo	-0.456237	0.264119	841.189	-1.72739	0.0844645	HIVStatus	LM	FALSE	0.411786	NS	0.633664	57368				Pos Late	Diacylglycerol	Lipid
UDP-glucose/UDP-galactose	WLWH - WWoH	18 Mo	-0.4234	0.245324	887.217	-1.72588	0.0847165	HIVStatus	LM	FALSE	0.412513	NS	0.654816	38670	HMDB0000286,HMDB0000302	C00052,C00029	862923724458	Neg	Nucleotide Sugar	Carbohydrate
N1-methylinosine	WLWH - WWoH	12 Mo	0.235318	0.136283	615.941	1.72668	0.0847266	HIVStatus	LM	FALSE	0.412513	NS	1.26531	48351	HMDB0002721		650095	Pos Early	Purine Metabolism, (Hypo)Xanthine/Inosine containing	Nucleotide
stearidonate (18:4n3)	WLWH - WWoH	15 Mo	-0.520195	0.301479	880.581	-1.72547	0.0847929	HIVStatus	LM	FALSE	0.412561	NS	0.594405	33969	HMDB0006547	C16300	5312508	Neg	Long Chain Polyunsaturated Fatty Acid (n3 and n6)	Lipid
ethyl beta-glucopyranoside	WLWH - WWoH	4.5 Mo	0.238692	0.138414	863.038	1.72448	0.0849796	HIVStatus	LM	FALSE	0.412994	NS	1.26959	64131	HMDB0029968		121667	Neg	Food Component/Plant	Xenobiotics
1-linoleoyl-GPE (18:2)*	WLWH - WWoH	6 Mo	-0.308076	0.17866	872.078	-1.72437	0.084995	HIVStatus	LM	FALSE	0.412994	NS	0.734859	32635	HMDB0011507		52925130	Neg	Lysophospholipid	Lipid
deoxycarnitine	WLWH - WWoH	6 Mo	0.181875	0.105514	665.256	1.7237	0.0852263	HIVStatus	LM	FALSE	0.413843	NS	1.19946	36747	HMDB0001161	C01181	22620	Pos Early	Carnitine Metabolism	Lipid
stearoylcarnitine (C18)	WLWH - WWoH	1 Wk	0.304278	0.176604	651.881	1.72294	0.0853733	HIVStatus	LM	FALSE	0.414282	NS	1.35565	34409	HMDB0000848		3006797	Pos Late	Fatty Acid Metabolism (Acyl Carnitine, Long Chain Saturated)	Lipid
1-palmitoyl-GPC (16:0)	WLWH - WWoH	9 Mo	-0.336663	0.195564	867.261	-1.7215	0.0855172	HIVStatus	LM	FALSE	0.414491	NS	0.71415	33955	HMDB0010382	C04102	86554	Pos Late	Lysophospholipid	Lipid
myristoyl-linoleoyl-glycerol (14:0/18:2) [1]*	WLWH - WWoH	15 Mo	-0.516679	0.300198	883.535	-1.72113	0.0855777	HIVStatus	LM	FALSE	0.414491	NS	0.596498	57407	HMDB0007016		14275352	Pos Late	Diacylglycerol	Lipid
asparagine	WLWH - WWoH	18 Mo	0.324927	0.188831	882.525	1.72072	0.0856513	HIVStatus	LM	FALSE	0.414491	NS	1.38393	512	HMDB0000168	C00152	6267	Polar	Alanine and Aspartate Metabolism	Amino Acid
X-23654	WLWH - WWoH	1 Wk	0.284709	0.165377	577.77	1.72158	0.0856807	HIVStatus	LM	FALSE	0.414491	NS	1.32938	49531				Pos Early
X-17685	WLWH - WWoH	4 Mo	0.121816	0.0708124	846.547	1.72026	0.0857504	HIVStatus	LM	FALSE	0.414491	NS	1.12955	48025				Neg
propyl 4-hydroxybenzoate	WLWH - WWoH	4.5 Mo	0.267523	0.155587	884.69	1.71944	0.0858847	HIVStatus	LM	FALSE	0.414491	NS	1.30672	48480	HMDB0032574	D01422	7175	Neg	Benzoate Metabolism	Xenobiotics
gamma-tocotrienol	WLWH - WWoH	1 Wk	-0.364762	0.21213	776.927	-1.71952	0.0859184	HIVStatus	LM	FALSE	0.414491	NS	0.694362	37501	HMDB0012958	C14155	5282349	Pos Late	Tocopherol Metabolism	Cofactors and Vitamins
uridine	WLWH - WWoH	1 Wk	-0.128116	0.0744939	660.735	-1.71982	0.085934	HIVStatus	LM	FALSE	0.414491	NS	0.879751	606	HMDB0000296	C00299	6029	Neg	Pyrimidine Metabolism, Uracil containing	Nucleotide
imidazole lactate	WLWH - WWoH	12 Mo	0.184523	0.10721	398.7	1.72114	0.0860007	HIVStatus	LM	FALSE	0.414491	NS	1.20264	15716	HMDB0002320	C05568	793	Pos Early	Histidine Metabolism	Amino Acid
stearoyl-arachidonoyl-glycerol (18:0/20:4) [2]*	WLWH - WWoH	15 Mo	-0.565254	0.328937	885.082	-1.71842	0.0860689	HIVStatus	LM	FALSE	0.414491	NS	0.568216	57449	HMDB0007170		6438587	Pos Late	Diacylglycerol	Lipid
pipecolate	WLWH - WWoH	6 Mo	0.48095	0.279921	819.804	1.71816	0.0861442	HIVStatus	LM	FALSE	0.414491	NS	1.61761	1444	HMDB0000070			Pos Early	Lysine Metabolism	Amino Acid
X-12193	WLWH - WWoH	12 Mo	0.170815	0.0994192	772.865	1.71813	0.0861742	HIVStatus	LM	FALSE	0.414491	NS	1.18627	46985				Neg
4-hydroxyphenylacetylglutamine	WLWH - WWoH	1 Wk	0.0224864	0.0130923	889	1.71753	0.0862311	HIVStatus	LM	FALSE	0.414491	NS	1.02274	55017				Pos Early	Acetylated Peptides	Peptide
hippurate	WLWH - WWoH	9 Mo	0.283159	0.164857	845.579	1.71761	0.0862344	HIVStatus	LM	FALSE	0.414491	NS	1.32732	15753	HMDB0000714	C01586	464	Neg	Benzoate Metabolism	Xenobiotics
histidine betaine (hercynine)*	WLWH - WWoH	1 Mo	-0.602569	0.350558	487.071	-1.71888	0.0862708	HIVStatus	LM	FALSE	0.414491	NS	0.547403	62278	HMDB0029422		3083620	Pos Early	Food Component/Plant	Xenobiotics
N-acetylarginine	WLWH - WWoH	9 Mo	0.234297	0.136393	627.763	1.71781	0.086324	HIVStatus	LM	FALSE	0.414491	NS	1.26402	33953	HMDB0004620	C02562	67427	Pos Early	Urea cycle; Arginine and Proline Metabolism	Amino Acid
UDP-glucuronate	WLWH - WWoH	4 Mo	-0.376271	0.219132	553.54	-1.7171	0.0865209	HIVStatus	LM	FALSE	0.414737	NS	0.686417	2763	HMDB0000935	C00167	17473	Neg	Nucleotide Sugar	Carbohydrate
linoleoyl-docosahexaenoyl-glycerol (18:2/22:6) [2]*	WLWH - WWoH	6 Mo	-0.366383	0.213532	825.689	-1.71582	0.0865694	HIVStatus	LM	FALSE	0.414737	NS	0.693237	54950	HMDB0007266		9543899	Pos Late	Diacylglycerol	Lipid
undecanoate (11:0)	WLWH - WWoH	4 Mo	-0.302114	0.176049	732.546	-1.71608	0.0865697	HIVStatus	LM	FALSE	0.414737	NS	0.739254	12067	HMDB0000947	C17715	8180	Neg	Medium Chain Fatty Acid	Lipid
glycerol 2-phosphate	WLWH - WWoH	4 Mo	0.33836	0.197174	690.275	1.71605	0.0866022	HIVStatus	LM	FALSE	0.414737	NS	1.40265	27728	HMDB0002520	C02979	36113972526	Polar	Chemical	Xenobiotics
1-stearoyl-2-dihomo-linolenoyl-GPS (18:0/20:3n3 or 6)*	WLWH - WWoH	12 Mo	-0.39267	0.22909	800.148	-1.71404	0.0869082	HIVStatus	LM	FALSE	0.415079	NS	0.675251	55010	HMDB12382			Pos Late	Phosphatidylserine (PS)	Lipid
1-palmitoyl-2-arachidonoyl-GPE (16:0/20:4)*	WLWH - WWoH	1 Wk	-0.246755	0.144022	824.647	-1.71331	0.0870306	HIVStatus	LM	FALSE	0.415079	NS	0.781332	52464	HMDB0005323	C05210	9546800	Pos Late	Phosphatidylethanolamine (PE)	Lipid
5-dodecenoate (12:1n7)	WLWH - WWoH	9 Mo	-0.342887	0.200137	803.535	-1.71327	0.0870494	HIVStatus	LM	FALSE	0.415079	NS	0.709718	33968	HMDB0000529		5312378	Neg	Medium Chain Fatty Acid	Lipid
glycerophosphorylcholine (GPC)	WLWH - WWoH	12 Mo	0.182125	0.106322	816.46	1.71296	0.0870996	HIVStatus	LM	FALSE	0.415079	NS	1.19976	15990	HMDB0000086	C00670	71920	Pos Early	Phospholipid Metabolism	Lipid
phosphate	WLWH - WWoH	6 Mo	-0.0943463	0.0550735	677.35	-1.7131	0.087152	HIVStatus	LM	FALSE	0.415079	NS	0.909968	42109	HMDB0001429	C00009	1061	Neg	Oxidative Phosphorylation	Energy
1-(1-enyl-linoleoyl)-GPE (P-18:2)*	WLWH - WWoH	1 Mo	0.284157	0.165877	666.235	1.71305	0.087168	HIVStatus	LM	FALSE	0.415079	NS	1.32864	64898				Pos Late	Lysoplasmalogen	Lipid
X-22162	WLWH - WWoH	1 Mo	0.208307	0.121498	410.295	1.71449	0.0871932	HIVStatus	LM	FALSE	0.415079	NS	1.23159	47417				Pos Early
palmitoyl-docosahexaenoyl-glycerol (16:0/22:6) [2]*	WLWH - WWoH	9 Mo	-0.439177	0.256487	857.162	-1.71228	0.0872069	HIVStatus	LM	FALSE	0.415079	NS	0.644567	57374	HMDB0007121		9543827	Pos Late	Diacylglycerol	Lipid
3-hydroxyoctanoylcarnitine (2)	WLWH - WWoH	1 Mo	-0.146854	0.0857799	853.546	-1.71199	0.0872625	HIVStatus	LM	FALSE	0.415079	NS	0.86342	64394				Pos Early	Fatty Acid Metabolism (Acyl Carnitine, Hydroxy)	Lipid
tetradecadienoate (14:2)*	WLWH - WWoH	9 Mo	-0.386984	0.226028	778.905	-1.71211	0.087275	HIVStatus	LM	FALSE	0.415079	NS	0.679102	62850	HMDB0000560		5312409	Neg	Long Chain Polyunsaturated Fatty Acid (n3 and n6)	Lipid
X-23890	WLWH - WWoH	1 Wk	0.120393	0.0703236	699.827	1.71199	0.0873416	HIVStatus	LM	FALSE	0.415079	NS	1.12794	49792				Neg
tryptophan betaine	WLWH - WWoH	12 Mo	0.357239	0.208649	637.374	1.71215	0.0873552	HIVStatus	LM	FALSE	0.415079	NS	1.42938	37097	HMDB0061115	C09213	442106	Pos Early	Tryptophan Metabolism	Amino Acid
lactobionate	WLWH - WWoH	18 Mo	-0.254035	0.148504	827.434	-1.71062	0.0875263	HIVStatus	LM	FALSE	0.415622	NS	0.775665	20685			7314	Polar	Disaccharides and Oligosaccharides	Carbohydrate
3-indoxyl sulfate	WLWH - WWoH	1 Wk	0.245862	0.143681	550.443	1.71117	0.0876125	HIVStatus	LM	FALSE	0.415642	NS	1.27872	27672	HMDB0000682		10258	Neg	Tryptophan Metabolism	Amino Acid
3-methylhistidine	WLWH - WWoH	1 Mo	0.478727	0.279895	605.07	1.71038	0.0877085	HIVStatus	LM	FALSE	0.415642	NS	1.61402	15677	HMDB0000479	C01152	64969	Pos Early	Histidine Metabolism	Amino Acid
citrulline	WLWH - WWoH	4 Mo	-0.179921	0.105266	702.497	-1.70921	0.0878532	HIVStatus	LM	FALSE	0.415642	NS	0.835336	2132	HMDB0000904	C00327	9750	Pos Early	Urea cycle; Arginine and Proline Metabolism	Amino Acid
adenosine	WLWH - WWoH	4.5 Mo	-0.365117	0.213775	865.95	-1.70795	0.0880036	HIVStatus	LM	FALSE	0.415642	NS	0.694115	555	HMDB0000050	C00212	60961	Pos Early	Purine Metabolism, Adenine containing	Nucleotide
N1-methylguanosine	WLWH - WWoH	18 Mo	0.316963	0.185683	888.179	1.70701	0.0881694	HIVStatus	LM	FALSE	0.415642	NS	1.37295	31609	HMDB0001563		96373	Pos Early	Purine Metabolism, Guanine containing	Nucleotide
4-hydroxyhippurate	WLWH - WWoH	18 Mo	0.391819	0.229569	882.996	1.70676	0.0882186	HIVStatus	LM	FALSE	0.415642	NS	1.47967	35527	HMDB0013678		151012	Neg	Benzoate Metabolism	Xenobiotics
1-palmitoleoylglycerol (16:1)*	WLWH - WWoH	9 Mo	-0.533333	0.312505	866.666	-1.70664	0.0882479	HIVStatus	LM	FALSE	0.415642	NS	0.586646	52431	HMDB0011565			Neg	Monoacylglycerol	Lipid
1-linoleoyl-GPS (18:2)*	WLWH - WWoH	1 Wk	0.368179	0.215745	806.716	1.70654	0.0882917	HIVStatus	LM	FALSE	0.415642	NS	1.4451	43676				Neg	Lysophospholipid	Lipid
1,2-dilinoleoyl-GPC (18:2/18:2)	WLWH - WWoH	1 Wk	-0.280979	0.164666	838.642	-1.70636	0.088312	HIVStatus	LM	FALSE	0.415642	NS	0.755044	52603	HMDB0008138		5288075	Pos Late	Phosphatidylcholine (PC)	Lipid
2S,3R-dihydroxybutyrate	WLWH - WWoH	6 Mo	0.38582	0.226115	725.139	1.7063	0.0883804	HIVStatus	LM	FALSE	0.415642	NS	1.47082	62950	HMDB0002453		10964471	Polar	Fatty Acid, Dihydroxy	Lipid
sphingomyelin (d18:2/24:2)*	WLWH - WWoH	4.5 Mo	-0.417011	0.244499	842.578	-1.70557	0.0884559	HIVStatus	LM	FALSE	0.415642	NS	0.659013	57479	HMDB0240644			Pos Late	Sphingomyelins	Lipid
androstenediol (3beta,17beta) disulfate (1)	WLWH - WWoH	9 Mo	0.191472	0.11221	570.31	1.70637	0.0884839	HIVStatus	LM	FALSE	0.415642	NS	1.21103	37202	HMDB0240313	C04295	87120982	Neg	Androgenic Steroids	Lipid
1-margaroylglycerol (17:0)	WLWH - WWoH	15 Mo	-0.502475	0.294687	882.859	-1.70511	0.0885252	HIVStatus	LM	FALSE	0.415642	NS	0.605032	34391			107036	Neg	Monoacylglycerol	Lipid
1-oleoyl-2-linoleoyl-GPE (18:1/18:2)*	WLWH - WWoH	4.5 Mo	-0.25853	0.151682	886.13	-1.70442	0.0886534	HIVStatus	LM	FALSE	0.415642	NS	0.772186	52687	HMDB0005349		9546753	Pos Late	Phosphatidylethanolamine (PE)	Lipid
cis-4-decenoate (10:1n6)*	WLWH - WWoH	6 Mo	-0.360285	0.21137	704.425	-1.70452	0.0887245	HIVStatus	LM	FALSE	0.415642	NS	0.697477	62873	HMDB0004980		5282726	Neg	Medium Chain Fatty Acid	Lipid
heptanoate (7:0)	WLWH - WWoH	1 Wk	-0.251445	0.147423	464.736	-1.7056	0.0887508	HIVStatus	LM	FALSE	0.415642	NS	0.777676	1644	HMDB0000666	C17714	8094	Neg	Medium Chain Fatty Acid	Lipid
1-docosahexaenoylglycerol (22:6)	WLWH - WWoH	12 Mo	-0.434751	0.255289	853.667	-1.70297	0.088937	HIVStatus	LM	FALSE	0.415642	NS	0.647426	35153	HMDB0011587		53480995	Neg	Monoacylglycerol	Lipid
sphingomyelin (d18:2/16:0, d18:1/16:1)*	WLWH - WWoH	9 Mo	-0.266961	0.156787	842.474	-1.7027	0.0889934	HIVStatus	LM	FALSE	0.415642	NS	0.765703	42459	HMDB0240638,HMDB0240613			Pos Late	Sphingomyelins	Lipid
4-methyl-2-oxopentanoate	WLWH - WWoH	1 Wk	0.246026	0.14447	671.493	1.70296	0.0890388	HIVStatus	LM	FALSE	0.415642	NS	1.27893	22116	HMDB0000695	C00233	70	Neg	Leucine, Isoleucine and Valine Metabolism	Amino Acid
palmitoleoyl-arachidonoyl-glycerol (16:1/20:4) [2]*	WLWH - WWoH	18 Mo	-1.06447	0.625327	886.537	-1.70227	0.0890558	HIVStatus	LM	FALSE	0.415642	NS	0.34491	57406				Pos Late	Diacylglycerol	Lipid
1-(1-enyl-stearoyl)-GPE (P-18:0)*	WLWH - WWoH	1 Wk	0.283426	0.166456	700.983	1.70271	0.0890652	HIVStatus	LM	FALSE	0.415642	NS	1.32767	39271	HMDB0240598			Pos Late	Lysoplasmalogen	Lipid
1-stearoyl-2-arachidonoyl-GPE (18:0/20:4)	WLWH - WWoH	1 Wk	-0.203076	0.11932	837.495	-1.70194	0.0891371	HIVStatus	LM	FALSE	0.415642	NS	0.816216	52447	HMDB0009003	C05210	5289133	Pos Late	Phosphatidylethanolamine (PE)	Lipid
N-formylmethionine	WLWH - WWoH	4.5 Mo	0.325654	0.191223	509.795	1.703	0.0891767	HIVStatus	LM	FALSE	0.415642	NS	1.38494	2829	HMDB0001015	C03145	439750	Neg	Methionine, Cysteine, SAM and Taurine Metabolism	Amino Acid
3-hydroxy-2-methylpyridine sulfate	WLWH - WWoH	4 Mo	0.179289	0.105333	677.517	1.70211	0.0891935	HIVStatus	LM	FALSE	0.415642	NS	1.19637	63227				Neg	Chemical	Xenobiotics
1-(1-enyl-palmitoyl)-2-oleoyl-GPC (P-16:0/18:1)*	WLWH - WWoH	6 Mo	-0.295566	0.173692	799.795	-1.70167	0.0892066	HIVStatus	LM	FALSE	0.415642	NS	0.74411	52478	HMDB0007996		34779384	Pos Late	Plasmalogen	Lipid
gamma-tocotrienol	WLWH - WWoH	15 Mo	0.51224	0.301066	885.463	1.70142	0.0892146	HIVStatus	LM	FALSE	0.415642	NS	1.66903	37501	HMDB0012958	C14155	5282349	Pos Late	Tocopherol Metabolism	Cofactors and Vitamins
OAHSA (18:1/OH-18:0)	WLWH - WWoH	15 Mo	0.39047	0.229506	871.048	1.70135	0.0892347	HIVStatus	LM	FALSE	0.415642	NS	1.47768	57389				Pos Late	Fatty Acid Hydroxyl Fatty Acid	Lipid
linolenate [alpha or gamma; (18:3n3 or 6)]	WLWH - WWoH	6 Mo	-0.376631	0.221358	807.916	-1.70145	0.0892427	HIVStatus	LM	FALSE	0.415642	NS	0.686169	34035	HMDB0003073,HMDB0001388	C06426,C06427	52809335280934	Neg	Long Chain Polyunsaturated Fatty Acid (n3 and n6)	Lipid
1-margaroylglycerol (17:0)	WLWH - WWoH	1 Wk	-0.355326	0.208823	749.524	-1.70156	0.0892524	HIVStatus	LM	FALSE	0.415642	NS	0.700945	34391			107036	Neg	Monoacylglycerol	Lipid
pyridoxal	WLWH - WWoH	15 Mo	-0.362879	0.213303	869.767	-1.70124	0.0892549	HIVStatus	LM	FALSE	0.415642	NS	0.69567	1651	HMDB0001545	C00250	1050	Pos Early	Vitamin B6 Metabolism	Cofactors and Vitamins
N-acetylglutamate	WLWH - WWoH	18 Mo	0.366211	0.215286	865.569	1.70104	0.0892937	HIVStatus	LM	FALSE	0.415642	NS	1.44226	15720	HMDB0001138	C00624	70914	Pos Early	Glutamate Metabolism	Amino Acid
1-stearoyl-2-oleoyl-GPC (18:0/18:1)	WLWH - WWoH	18 Mo	0.391155	0.230104	887.448	1.69991	0.089499	HIVStatus	LM	FALSE	0.415956	NS	1.47869	52438	HMDB0008038		24778825	Pos Late	Phosphatidylcholine (PC)	Lipid
heptadecatrienoate (17:3)*	WLWH - WWoH	12 Mo	-0.379258	0.223088	795.908	-1.70004	0.089515	HIVStatus	LM	FALSE	0.415956	NS	0.684369	62383		C16344	16061034	Neg	Long Chain Polyunsaturated Fatty Acid (n3 and n6)	Lipid
3-methylcytidine	WLWH - WWoH	9 Mo	0.255727	0.150433	796.258	1.69994	0.089532	HIVStatus	LM	FALSE	0.415956	NS	1.2914	35132	HMDB0240577		14237477	Pos Early	Pyrimidine Metabolism, Cytidine containing	Nucleotide
piperidine	WLWH - WWoH	1 Wk	-0.32106	0.188927	711.184	-1.69939	0.0896834	HIVStatus	LM	FALSE	0.415979	NS	0.72538	38183	HMDB0034301	C01746	8082	Pos Early	Food Component/Plant	Xenobiotics
N1-methylguanosine	WLWH - WWoH	15 Mo	0.266646	0.156956	881.432	1.69886	0.0896986	HIVStatus	LM	FALSE	0.415979	NS	1.30558	31609	HMDB0001563		96373	Pos Early	Purine Metabolism, Guanine containing	Nucleotide
alpha-tocotrienol	WLWH - WWoH	1 Wk	-0.404188	0.237931	765.36	-1.69876	0.0897708	HIVStatus	LM	FALSE	0.415979	NS	0.667519	37502	HMDB0006327	C14153	5282347	Pos Late	Tocopherol Metabolism	Cofactors and Vitamins
galactose 1-phosphate	WLWH - WWoH	1 Mo	-0.342555	0.201358	339.618	-1.70122	0.0898165	HIVStatus	LM	FALSE	0.415979	NS	0.709954	15706	HMDB0000645	C00446	123912	Polar	Fructose, Mannose and Galactose Metabolism	Carbohydrate
laurate (12:0)	WLWH - WWoH	12 Mo	-0.313434	0.184549	806.577	-1.69838	0.0898214	HIVStatus	LM	FALSE	0.415979	NS	0.730933	1645	HMDB0000638	C02679	3893	Neg	Medium Chain Fatty Acid	Lipid
3-aminoisobutyrate	WLWH - WWoH	6 Mo	0.332646	0.195831	499.144	1.69864	0.0900106	HIVStatus	LM	FALSE	0.416277	NS	1.39465	1566	HMDB0002166	C05145	64956	Pos Early	Pyrimidine Metabolism, Thymine containing	Nucleotide
desmosterol	WLWH - WWoH	1 Wk	-0.474811	0.279514	457.938	-1.69871	0.090054	HIVStatus	LM	FALSE	0.416277	NS	0.622003	6065	HMDB0002719	C01802	439577	Pos Late	Sterol	Lipid
palmitoyl-docosahexaenoyl-glycerol (16:0/22:6) [2]*	WLWH - WWoH	15 Mo	-0.528944	0.311703	887.425	-1.69695	0.0900567	HIVStatus	LM	FALSE	0.416277	NS	0.589227	57374	HMDB0007121		9543827	Pos Late	Diacylglycerol	Lipid
1-oleoyl-GPS (18:1)	WLWH - WWoH	12 Mo	0.158985	0.0937479	767.258	1.69588	0.0903145	HIVStatus	LM	FALSE	0.417205	NS	1.17232	19260	HMDB0061694		85036846	Neg	Lysophospholipid	Lipid
1-palmitoyl-2-docosahexaenoyl-GPE (16:0/22:6)*	WLWH - WWoH	12 Mo	-0.379628	0.22391	796.886	-1.69544	0.0903818	HIVStatus	LM	FALSE	0.417252	NS	0.684116	52465	HMDB0008946		9546799	Pos Late	Phosphatidylethanolamine (PE)	Lipid
salicylate	WLWH - WWoH	12 Mo	-0.733757	0.432962	875.413	-1.69474	0.0904811	HIVStatus	LM	FALSE	0.417447	NS	0.480102	1515	HMDB0001895	C00805	338	Polar	Drug - Topical Agents	Xenobiotics
1-stearoyl-GPI (18:0)	WLWH - WWoH	18 Mo	0.428889	0.253341	886.563	1.69293	0.0908194	HIVStatus	LM	FALSE	0.418501	NS	1.53555	19324	HMDB0240261		7158113542607490	Neg	Lysophospholipid	Lipid
N-acetyl-isoputreanine	WLWH - WWoH	18 Mo	0.23657	0.139746	870.84	1.69286	0.0908393	HIVStatus	LM	FALSE	0.418501	NS	1.2669	62309			131802901	Pos Early	Polyamine Metabolism	Amino Acid
10-heptadecenoate (17:1n7)	WLWH - WWoH	6 Mo	-0.327549	0.193495	802.594	-1.6928	0.0908813	HIVStatus	LM	FALSE	0.418501	NS	0.720688	33971	HMDB0060038		5312435	Neg	Long Chain Monounsaturated Fatty Acid	Lipid
N-acetylglucosamine/N-acetylgalactosamine	WLWH - WWoH	15 Mo	-0.379575	0.224429	859.388	-1.69129	0.0911438	HIVStatus	LM	FALSE	0.419383	NS	0.684152	46539	HMDB0000212,HMDB0000215	C01074	43917484265	Pos Early	Aminosugar Metabolism	Carbohydrate
1-linoleoylglycerol (18:2)	WLWH - WWoH	6 Mo	-0.434862	0.257153	858.885	-1.69106	0.0911876	HIVStatus	LM	FALSE	0.419383	NS	0.647354	27447	HMDB0011568		5283469	Neg	Monoacylglycerol	Lipid
palmitoyl dihydrosphingomyelin (d18:0/16:0)*	WLWH - WWoH	6 Mo	-0.217143	0.128459	836.035	-1.69036	0.0913311	HIVStatus	LM	FALSE	0.419779	NS	0.804815	52434	HMDB0010168		9939965	Pos Late	Dihydrosphingomyelins	Lipid
p-cresol glucuronide*	WLWH - WWoH	1 Wk	0.125578	0.0742829	553.408	1.69054	0.0914877	HIVStatus	LM	FALSE	0.419826	NS	1.1338	48841	HMDB0011686		154035	Neg	Tyrosine Metabolism	Amino Acid
serine	WLWH - WWoH	9 Mo	0.199589	0.118115	699.155	1.68979	0.091514	HIVStatus	LM	FALSE	0.419826	NS	1.2209	1648	HMDB0000187	C00065	5951	Neg	Glycine, Serine and Threonine Metabolism	Amino Acid
sulfate*	WLWH - WWoH	15 Mo	-0.231501	0.137041	870.461	-1.68929	0.0915222	HIVStatus	LM	FALSE	0.419826	NS	0.793342	46960	HMDB01448	C00059	5152822	Neg	Chemical	Xenobiotics
palmitoleoyl-linoleoyl-glycerol (16:1/18:2) [1]*	WLWH - WWoH	15 Mo	-0.530008	0.31382	886.62	-1.6889	0.0915912	HIVStatus	LM	FALSE	0.419826	NS	0.5886	54967	HMDB0007132		9543699	Pos Late	Diacylglycerol	Lipid
N1-methyl-2-pyridone-5-carboxamide	WLWH - WWoH	9 Mo	0.301427	0.178465	762.716	1.689	0.0916287	HIVStatus	LM	FALSE	0.419826	NS	1.35179	40469	HMDB0004193	C05842	69698	Neg	Nicotinate and Nicotinamide Metabolism	Cofactors and Vitamins
X-12216	WLWH - WWoH	12 Mo	0.37078	0.219555	539.018	1.68878	0.0918409	HIVStatus	LM	FALSE	0.420255	NS	1.44886	46613				Neg
N-formylkynurenine	WLWH - WWoH	4.5 Mo	0.328994	0.19493	732.231	1.68775	0.0918847	HIVStatus	LM	FALSE	0.420255	NS	1.38957	64334	HMDB01200	C15605,C02406,C02700	910	Pos Early	Tryptophan Metabolism	Amino Acid
stearate (18:0)	WLWH - WWoH	9 Mo	-0.120665	0.0715504	869.651	-1.68643	0.0920718	HIVStatus	LM	FALSE	0.420255	NS	0.886331	1358	HMDB0000827	C01530	5281	Neg	Long Chain Saturated Fatty Acid	Lipid
tryptophan betaine	WLWH - WWoH	1 Wk	0.317719	0.188298	525.941	1.68732	0.0921345	HIVStatus	LM	FALSE	0.420255	NS	1.37399	37097	HMDB0061115	C09213	442106	Pos Early	Tryptophan Metabolism	Amino Acid
lactosyl-N-stearoyl-sphingosine (d18:1/18:0)*	WLWH - WWoH	1 Wk	-0.341653	0.202559	622.228	-1.68669	0.0921647	HIVStatus	LM	FALSE	0.420255	NS	0.710595	54980	HMDB0011591		10260120	Pos Late	Lactosylceramides (LCER)	Lipid
3-methylxanthine	WLWH - WWoH	1 Mo	-0.148748	0.0882174	769.326	-1.68616	0.0921709	HIVStatus	LM	FALSE	0.420255	NS	0.861786	32445	HMDB0001886	C16357	70639	Neg	Xanthine Metabolism	Xenobiotics
behenoyl dihydrosphingomyelin (d18:0/22:0)*	WLWH - WWoH	4 Mo	0.238518	0.141476	768.273	1.68593	0.0922147	HIVStatus	LM	FALSE	0.420255	NS	1.26937	57331	HMDB0012091		44260132	Pos Late	Dihydrosphingomyelins	Lipid
3-aminoisobutyrate	WLWH - WWoH	15 Mo	0.389315	0.230917	704.636	1.68595	0.0922476	HIVStatus	LM	FALSE	0.420255	NS	1.47597	1566	HMDB0002166	C05145	64956	Pos Early	Pyrimidine Metabolism, Thymine containing	Nucleotide
3-hydroxydecanoate	WLWH - WWoH	9 Mo	-0.322921	0.191606	846.053	-1.68534	0.0922921	HIVStatus	LM	FALSE	0.420255	NS	0.724031	22053	HMDB0002203		26612	Neg	Fatty Acid, Monohydroxy	Lipid
creatinine	WLWH - WWoH	4 Mo	0.0728174	0.0431874	550.148	1.68608	0.0923479	HIVStatus	LM	FALSE	0.420255	NS	1.07553	513	HMDB0000562	C00791	588	Pos Early	Creatine Metabolism	Amino Acid
methionine sulfone	WLWH - WWoH	12 Mo	0.373273	0.221476	638.053	1.68539	0.0924027	HIVStatus	LM	FALSE	0.420255	NS	1.45248	44878	HMDB0062174		69961	Pos Early	Methionine, Cysteine, SAM and Taurine Metabolism	Amino Acid
trans-3,4-methyleneheptanoate	WLWH - WWoH	6 Mo	-0.31534	0.187143	727.861	-1.68502	0.0924125	HIVStatus	LM	FALSE	0.420255	NS	0.729541	53026				Neg	Food Component/Plant	Xenobiotics
lactobionate	WLWH - WWoH	4 Mo	-0.178779	0.106061	463.987	-1.68562	0.0925412	HIVStatus	LM	FALSE	0.420579	NS	0.836291	20685			7314	Polar	Disaccharides and Oligosaccharides	Carbohydrate
methionine sulfone	WLWH - WWoH	15 Mo	0.449282	0.266879	813.697	1.68347	0.0926681	HIVStatus	LM	FALSE	0.420813	NS	1.56719	44878	HMDB0062174		69961	Pos Early	Methionine, Cysteine, SAM and Taurine Metabolism	Amino Acid
linoleoyl-docosahexaenoyl-glycerol (18:2/22:6) [1]*	WLWH - WWoH	18 Mo	-0.647008	0.384415	887.429	-1.6831	0.0927079	HIVStatus	LM	FALSE	0.420813	NS	0.52361	54949	HMDB0007266		9543899	Pos Late	Diacylglycerol	Lipid
stearidonate (18:4n3)	WLWH - WWoH	12 Mo	-0.407806	0.242363	801.969	-1.68262	0.0928371	HIVStatus	LM	FALSE	0.421138	NS	0.665108	33969	HMDB0006547	C16300	5312508	Neg	Long Chain Polyunsaturated Fatty Acid (n3 and n6)	Lipid
phenylalanine	WLWH - WWoH	12 Mo	0.162178	0.0964515	746.995	1.68145	0.093094	HIVStatus	LM	FALSE	0.422042	NS	1.17607	64	HMDB0000159	C00079	6140	Pos Early	Phenylalanine Metabolism	Amino Acid
N-octanoylglycine	WLWH - WWoH	4.5 Mo	0.367416	0.218574	626.373	1.68097	0.0932676	HIVStatus	LM	FALSE	0.422446	NS	1.444	43502	HMDB0000832		84290	Neg	Fatty Acid Metabolism (Acyl Glycine)	Lipid
3-indoxyl sulfate	WLWH - WWoH	1 Mo	0.240176	0.142858	539.6	1.68122	0.0932989	HIVStatus	LM	FALSE	0.422446	NS	1.27147	27672	HMDB0000682		10258	Neg	Tryptophan Metabolism	Amino Acid
linoleoyl-linolenoyl-glycerol (18:2/18:3) [2]*	WLWH - WWoH	4 Mo	-0.4315	0.256866	826.696	-1.67987	0.0933611	HIVStatus	LM	FALSE	0.422466	NS	0.649534	54964	HMDB0007250		9543737	Pos Late	Diacylglycerol	Lipid
1-linoleoyl-GPS (18:2)*	WLWH - WWoH	1 Mo	0.359137	0.213897	799.266	1.67902	0.0935392	HIVStatus	LM	FALSE	0.42251	NS	1.43209	43676				Neg	Lysophospholipid	Lipid
homocitrulline	WLWH - WWoH	15 Mo	0.46597	0.277551	859.992	1.67886	0.0935421	HIVStatus	LM	FALSE	0.42251	NS	1.59356	22138	HMDB0000679	C02427	65072	Pos Early	Urea cycle; Arginine and Proline Metabolism	Amino Acid
1-palmitoyl-2-stearoyl-GPC (16:0/18:0)	WLWH - WWoH	9 Mo	-0.25539	0.152128	857.298	-1.67878	0.09356	HIVStatus	LM	FALSE	0.42251	NS	0.774615	52616	HMDB0007970	C03889	24778686	Pos Late	Phosphatidylcholine (PC)	Lipid
1-(1-enyl-palmitoyl)-2-arachidonoyl-GPC (P-16:0/20:4)*	WLWH - WWoH	18 Mo	0.519066	0.309274	887.85	1.67834	0.0936335	HIVStatus	LM	FALSE	0.42251	NS	1.68046	52689	HMDB0011220			Pos Late	Plasmalogen	Lipid
X-25790	WLWH - WWoH	4.5 Mo	-0.421927	0.251409	863.337	-1.67825	0.09366	HIVStatus	LM	FALSE	0.42251	NS	0.655782	63560				Pos Early
heptadecatrienoate (17:3)*	WLWH - WWoH	18 Mo	-0.549085	0.327508	888.511	-1.67655	0.0939814	HIVStatus	LM	FALSE	0.423592	NS	0.577478	62383		C16344	16061034	Neg	Long Chain Polyunsaturated Fatty Acid (n3 and n6)	Lipid
1-linoleoyl-GPI (18:2)*	WLWH - WWoH	9 Mo	0.391677	0.233644	859.245	1.67639	0.0940259	HIVStatus	LM	FALSE	0.423592	NS	1.47946	36594	HMDB0240597		11124828	Neg	Lysophospholipid	Lipid
9,10-DiHOME	WLWH - WWoH	4 Mo	0.412663	0.246195	852.172	1.67616	0.0940735	HIVStatus	LM	FALSE	0.423592	NS	1.51084	38399	HMDB0004704	C14828	9966640	Neg	Fatty Acid, Dihydroxy	Lipid
2-methoxyresorcinol sulfate	WLWH - WWoH	1 Wk	0.103397	0.0617164	884.566	1.67535	0.0942188	HIVStatus	LM	FALSE	0.423985	NS	1.10893	48445				Neg	Chemical	Xenobiotics
nisinate (24:6n3)	WLWH - WWoH	1 Mo	-0.297134	0.177354	740.809	-1.67537	0.0942841	HIVStatus	LM	FALSE	0.424017	NS	0.742945	57810	HMDB0013025		11792612	Neg	Long Chain Polyunsaturated Fatty Acid (n3 and n6)	Lipid
N-acetylneuraminate	WLWH - WWoH	1 Mo	0.12005	0.0716574	533.147	1.67533	0.0944553	HIVStatus	LM	FALSE	0.424526	NS	1.12755	32377	HMDB0000230	C00270	439197	Polar	Aminosugar Metabolism	Carbohydrate
lanthionine	WLWH - WWoH	12 Mo	0.240639	0.143831	824.855	1.67307	0.0946929	HIVStatus	LM	FALSE	0.425136	NS	1.27206	42002			98504	Pos Early	Methionine, Cysteine, SAM and Taurine Metabolism	Amino Acid
pyrraline	WLWH - WWoH	12 Mo	0.401909	0.240281	795.146	1.67266	0.0947873	HIVStatus	LM	FALSE	0.425136	NS	1.49468	48428	HMDB0033143	C21013	14274616	Pos Early	Food Component/Plant	Xenobiotics
3-hydroxylaurate	WLWH - WWoH	4 Mo	-0.301717	0.180411	799.334	-1.67239	0.094839	HIVStatus	LM	FALSE	0.425136	NS	0.739547	32457	HMDB0000387		94216	Neg	Fatty Acid, Monohydroxy	Lipid
glycerol 2-phosphate	WLWH - WWoH	1 Mo	0.308907	0.184657	629.383	1.67287	0.0948496	HIVStatus	LM	FALSE	0.425136	NS	1.36194	27728	HMDB0002520	C02979	36113972526	Polar	Chemical	Xenobiotics
laurate (12:0)	WLWH - WWoH	18 Mo	-0.454527	0.27185	888.166	-1.67197	0.0948819	HIVStatus	LM	FALSE	0.425136	NS	0.634748	1645	HMDB0000638	C02679	3893	Neg	Medium Chain Fatty Acid	Lipid
histidine betaine (hercynine)*	WLWH - WWoH	18 Mo	-0.900588	0.539318	869.543	-1.66987	0.0953058	HIVStatus	LM	FALSE	0.426319	NS	0.406331	62278	HMDB0029422		3083620	Pos Early	Food Component/Plant	Xenobiotics
stearoyl-docosahexaenoyl-glycerol (18:0/22:6) [1]*	WLWH - WWoH	9 Mo	-0.39591	0.237081	830.224	-1.66993	0.0953094	HIVStatus	LM	FALSE	0.426319	NS	0.673067	57387	HMDB0056061			Pos Late	Diacylglycerol	Lipid
X-22162	WLWH - WWoH	6 Mo	0.220918	0.132214	511.634	1.67092	0.0953492	HIVStatus	LM	FALSE	0.426319	NS	1.24722	47417				Pos Early
1-palmitoyl-2-arachidonoyl-GPC (16:0/20:4n6)	WLWH - WWoH	15 Mo	-0.329991	0.197664	888.679	-1.66946	0.0953792	HIVStatus	LM	FALSE	0.426319	NS	0.71893	52462	HMDB0007982	C05208	10747814	Pos Late	Phosphatidylcholine (PC)	Lipid
1-(1-enyl-stearoyl)-2-docosahexaenoyl-GPE (P-18:0/22:6)*	WLWH - WWoH	4 Mo	0.287123	0.172022	769.246	1.6691	0.0955043	HIVStatus	LM	FALSE	0.426617	NS	1.33259	52476	HMDB0011394		42607458	Pos Late	Plasmalogen	Lipid
stearidonate (18:4n3)	WLWH - WWoH	18 Mo	-0.594684	0.356488	888.324	-1.66817	0.0956334	HIVStatus	LM	FALSE	0.426905	NS	0.551737	33969	HMDB0006547	C16300	5312508	Neg	Long Chain Polyunsaturated Fatty Acid (n3 and n6)	Lipid
octanoylcarnitine (C8)	WLWH - WWoH	15 Mo	0.194087	0.116361	857.03	1.66798	0.0956855	HIVStatus	LM	FALSE	0.426905	NS	1.2142	33936	HMDB0000791	C02838	12370111953814	Pos Late	Fatty Acid Metabolism (Acyl Carnitine, Medium Chain)	Lipid
palmitoleate (16:1n7)	WLWH - WWoH	18 Mo	-0.512468	0.307477	888.626	-1.66669	0.0959292	HIVStatus	LM	FALSE	0.427731	NS	0.599015	33447	HMDB0003229	C08362	445638	Neg	Long Chain Monounsaturated Fatty Acid	Lipid
1-stearoyl-2-oleoyl-GPS (18:0/18:1)	WLWH - WWoH	9 Mo	-0.293456	0.176119	864.797	-1.66624	0.0960278	HIVStatus	LM	FALSE	0.427811	NS	0.745682	19265	HMDB0010163		9547087	Pos Late	Phosphatidylserine (PS)	Lipid
N-(2-furoyl)glycine	WLWH - WWoH	4.5 Mo	0.306176	0.183763	825.918	1.66614	0.0960643	HIVStatus	LM	FALSE	0.427811	NS	1.35822	31536	HMDB0000439		21863	Neg	Food Component/Plant	Xenobiotics
glutamate, gamma-methyl ester	WLWH - WWoH	9 Mo	0.422502	0.253759	871.041	1.66497	0.0962775	HIVStatus	LM	FALSE	0.428243	NS	1.52577	33487	HMDB0061715		68662	Pos Early	Glutamate Metabolism	Amino Acid
N2,N2-dimethylguanosine	WLWH - WWoH	18 Mo	0.210222	0.12626	858.159	1.665	0.0962786	HIVStatus	LM	FALSE	0.428243	NS	1.23395	35137	HMDB0004824		135501639	Pos Early	Purine Metabolism, Guanine containing	Nucleotide
lactosyl-N-stearoyl-sphingosine (d18:1/18:0)*	WLWH - WWoH	4 Mo	-0.357395	0.214642	673.188	-1.66508	0.096363	HIVStatus	LM	FALSE	0.428252	NS	0.699496	54980	HMDB0011591		10260120	Pos Late	Lactosylceramides (LCER)	Lipid
hydroxyasparagine**	WLWH - WWoH	12 Mo	0.285442	0.171533	667.951	1.66406	0.0965688	HIVStatus	LM	FALSE	0.428252	NS	1.33035	62060	HMDB32332	C20631	15991574	Pos Early	Alanine and Aspartate Metabolism	Amino Acid
LAHSA (18:2/OH-18:0)*	WLWH - WWoH	18 Mo	0.668831	0.402173	885.357	1.66304	0.0966578	HIVStatus	LM	FALSE	0.428252	NS	1.95195	57390				Pos Late	Fatty Acid Hydroxyl Fatty Acid	Lipid
2,6-dihydroxybenzoic acid	WLWH - WWoH	6 Mo	0.230164	0.138333	557.071	1.66384	0.0967058	HIVStatus	LM	FALSE	0.428252	NS	1.25881	63042	HMDB0013676		9338	Polar	Drug - Topical Agents	Xenobiotics
glycosyl-N-palmitoyl-sphingosine (d18:1/16:0)	WLWH - WWoH	1 Wk	-0.22991	0.138277	786.501	-1.66268	0.0967749	HIVStatus	LM	FALSE	0.428252	NS	0.794605	53013				Pos Late	Hexosylceramides (HCER)	Lipid
4-vinylphenol sulfate	WLWH - WWoH	9 Mo	0.313696	0.188644	688.687	1.6629	0.0967876	HIVStatus	LM	FALSE	0.428252	NS	1.36847	36098	HMDB0062775	C05627	6426766	Neg	Benzoate Metabolism	Xenobiotics
mannitol/sorbitol	WLWH - WWoH	1 Mo	-0.107569	0.064677	600.831	-1.66317	0.0967998	HIVStatus	LM	FALSE	0.428252	NS	0.898015	46142	HMDB0000247,HMDB0000765	C00392,C00794	57806251	Polar	Fructose, Mannose and Galactose Metabolism	Carbohydrate
behenoyl dihydrosphingomyelin (d18:0/22:0)*	WLWH - WWoH	1 Mo	0.219242	0.13186	721.071	1.66269	0.0968099	HIVStatus	LM	FALSE	0.428252	NS	1.24513	57331	HMDB0012091		44260132	Pos Late	Dihydrosphingomyelins	Lipid
1-palmitoyl-2-docosahexaenoyl-GPE (16:0/22:6)*	WLWH - WWoH	1 Wk	-0.329612	0.198274	723.024	-1.66241	0.096864	HIVStatus	LM	FALSE	0.428252	NS	0.719203	52465	HMDB0008946		9546799	Pos Late	Phosphatidylethanolamine (PE)	Lipid
N6-carboxymethyllysine	WLWH - WWoH	1 Mo	0.196685	0.118263	535.312	1.66312	0.0968747	HIVStatus	LM	FALSE	0.428252	NS	1.21736	36713	HMDB0240347		123800	Pos Early	Advanced Glycation End-product	Carbohydrate
2,4-dihydroxybutyrate	WLWH - WWoH	12 Mo	0.23384	0.140669	652.274	1.66234	0.096925	HIVStatus	LM	FALSE	0.428252	NS	1.26344	62951	HMDB0000360		192742	Polar	Fatty Acid, Dihydroxy	Lipid
undecanoate (11:0)	WLWH - WWoH	15 Mo	-0.383307	0.230738	873.849	-1.66122	0.0970281	HIVStatus	LM	FALSE	0.428448	NS	0.681604	12067	HMDB0000947	C17715	8180	Neg	Medium Chain Fatty Acid	Lipid
sphingomyelin (d18:1/21:0, d17:1/22:0, d16:1/23:0)*	WLWH - WWoH	15 Mo	-0.291676	0.175628	888.485	-1.66076	0.0971151	HIVStatus	LM	FALSE	0.428573	NS	0.74701	52495	HMDB0240619,HMDB0240611,HMDB0240621			Pos Late	Sphingomyelins	Lipid
1-linoleoyl-GPS (18:2)*	WLWH - WWoH	18 Mo	0.607989	0.366291	886.557	1.65985	0.097298	HIVStatus	LM	FALSE	0.428935	NS	1.83673	43676				Neg	Lysophospholipid	Lipid
1-dihomo-linolenoyl-GPE (20:3n3 or 6)*	WLWH - WWoH	1 Wk	-0.329212	0.19831	749.297	-1.66009	0.0973144	HIVStatus	LM	FALSE	0.428935	NS	0.71949	44630	HMDB0011514,HMDB0011516			Neg	Lysophospholipid	Lipid
diacylglycerol (14:0/18:1, 16:0/16:1) [1]*	WLWH - WWoH	4 Mo	-0.568712	0.342808	752.997	-1.65898	0.0975354	HIVStatus	LM	FALSE	0.429255	NS	0.566254	54953				Pos Late	Diacylglycerol	Lipid
asparagine	WLWH - WWoH	15 Mo	0.268759	0.162029	830.832	1.65871	0.0975515	HIVStatus	LM	FALSE	0.429255	NS	1.30834	512	HMDB0000168	C00152	6267	Polar	Alanine and Aspartate Metabolism	Amino Acid
X-12261	WLWH - WWoH	15 Mo	0.272532	0.164275	702.901	1.65899	0.0975634	HIVStatus	LM	FALSE	0.429255	NS	1.31329	47657				Neg
3-aminoisobutyrate	WLWH - WWoH	1 Mo	0.299147	0.180295	400.163	1.6592	0.0978584	HIVStatus	LM	FALSE	0.430294	NS	1.34871	1566	HMDB0002166	C05145	64956	Pos Early	Pyrimidine Metabolism, Thymine containing	Nucleotide
butyrate/isobutyrate (4:0)	WLWH - WWoH	15 Mo	-0.39613	0.239215	887.013	-1.65595	0.0980849	HIVStatus	LM	FALSE	0.43071	NS	0.672919	40605	HMDB0000039	C00246	264	Neg	Short Chain Fatty Acid	Lipid
methionine sulfoxide	WLWH - WWoH	4 Mo	0.199426	0.120411	731.12	1.65621	0.0981089	HIVStatus	LM	FALSE	0.43071	NS	1.2207	18374	HMDB0002005	C02989	158980	Pos Early	Methionine, Cysteine, SAM and Taurine Metabolism	Amino Acid
eicosapentaenoate (EPA; 20:5n3)	WLWH - WWoH	4 Mo	-0.397063	0.239776	779.341	-1.65597	0.0981298	HIVStatus	LM	FALSE	0.43071	NS	0.672292	18467	HMDB0001999	C06428	446284	Neg	Long Chain Polyunsaturated Fatty Acid (n3 and n6)	Lipid
trigonelline (N'-methylnicotinate)	WLWH - WWoH	1 Wk	0.32132	0.194111	817.383	1.65534	0.0982393	HIVStatus	LM	FALSE	0.430932	NS	1.37895	32401	HMDB0000875	C01004	5570	Pos Early	Nicotinate and Nicotinamide Metabolism	Cofactors and Vitamins
N6-acetyllysine	WLWH - WWoH	4 Mo	0.197766	0.119486	497.446	1.65514	0.098526	HIVStatus	LM	FALSE	0.431624	NS	1.21868	36752	HMDB0000206	C02727	92832	Neg	Lysine Metabolism	Amino Acid
1-oleoyl-GPC (18:1)	WLWH - WWoH	18 Mo	0.62774	0.379604	886.268	1.65367	0.0985484	HIVStatus	LM	FALSE	0.431624	NS	1.87337	48258	HMDB0002815	C03916	16081932	Pos Late	Lysophospholipid	Lipid
caprate (10:0)	WLWH - WWoH	6 Mo	-0.306853	0.185594	800.641	-1.65335	0.0986511	HIVStatus	LM	FALSE	0.431624	NS	0.735759	1642	HMDB0000511	C01571	2969	Neg	Medium Chain Fatty Acid	Lipid
choline	WLWH - WWoH	1 Mo	0.121273	0.0732913	457.389	1.65467	0.0986778	HIVStatus	LM	FALSE	0.431624	NS	1.12893	15506	HMDB0000097	C00114	305	Pos Early	Phospholipid Metabolism	Lipid
ribose	WLWH - WWoH	15 Mo	-0.30567	0.184854	654.996	-1.65358	0.0986924	HIVStatus	LM	FALSE	0.431624	NS	0.736629	1471	HMDB0000283	C00121	5779	Polar	Pentose Metabolism	Carbohydrate
ascorbate (vitamin C)	WLWH - WWoH	1 Mo	0.728567	0.440906	782.699	1.65243	0.098848	HIVStatus	LM	FALSE	0.432046	NS	2.07211	32354	HMDB0000044	D00018,C00072	54670067	Pos Early	Ascorbate and Aldarate Metabolism	Cofactors and Vitamins
ethyl beta-glucopyranoside	WLWH - WWoH	9 Mo	0.215303	0.130375	839.067	1.65141	0.0990281	HIVStatus	LM	FALSE	0.432422	NS	1.24024	64131	HMDB0029968		121667	Neg	Food Component/Plant	Xenobiotics
3-methyl-2-oxovalerate	WLWH - WWoH	1 Wk	0.184422	0.111669	749.802	1.65151	0.0990524	HIVStatus	LM	FALSE	0.432422	NS	1.20252	15676	HMDB0000491	C03465,C06008,C00671	439286440877	Neg	Leucine, Isoleucine and Valine Metabolism	Amino Acid
2-stearoyl-GPE (18:0)*	WLWH - WWoH	1 Wk	0.308471	0.186953	685.852	1.64999	0.0994022	HIVStatus	LM	FALSE	0.433453	NS	1.36134	41220	HMDB0011129		9065845353480660	Neg	Lysophospholipid	Lipid
laurylcarnitine (C12)	WLWH - WWoH	4 Mo	0.304875	0.184839	864.874	1.64941	0.0994265	HIVStatus	LM	FALSE	0.433453	NS	1.35646	34534	HMDB000225		168381	Pos Late	Fatty Acid Metabolism (Acyl Carnitine, Medium Chain)	Lipid
aconitate [cis or trans]	WLWH - WWoH	4.5 Mo	-0.160315	0.0971799	647.535	-1.64967	0.0994958	HIVStatus	LM	FALSE	0.433453	NS	0.851876	46173	HMDB0000958,HMDB000072	C004174,C02341	444212643757	Neg	TCA Cycle	Energy
1-myristoyl-GPC (14:0)	WLWH - WWoH	9 Mo	-0.357529	0.216817	829.8	-1.64899	0.0995273	HIVStatus	LM	FALSE	0.433453	NS	0.699402	45453	HMDB0010379	C04230	460604	Pos Late	Lysophospholipid	Lipid
5alpha-pregnan-3beta,20alpha-diol disulfate	WLWH - WWoH	1 Wk	0.103164	0.062583	884.961	1.64843	0.0996192	HIVStatus	LM	FALSE	0.433453	NS	1.10867	37198	HMDB0094650		118703093	Neg	Progestin Steroids	Lipid
phenol sulfate	WLWH - WWoH	4 Mo	0.204909	0.124268	542.617	1.64892	0.0997426	HIVStatus	LM	FALSE	0.433453	NS	1.22741	32553	HMDB0060015	C02180	74426	Neg	Tyrosine Metabolism	Amino Acid
glycocholate	WLWH - WWoH	9 Mo	0.193744	0.117566	810.092	1.64797	0.099747	HIVStatus	LM	FALSE	0.433453	NS	1.21379	18476	HMDB0000138	C01921	10140	Neg	Primary Bile Acid Metabolism	Lipid
sarcosine	WLWH - WWoH	1 Mo	0.337316	0.20458	542.772	1.64882	0.0997629	HIVStatus	LM	FALSE	0.433453	NS	1.40118	1516	HMDB0000271	C00213	1088	Pos Early	Glycine, Serine and Threonine Metabolism	Amino Acid
eicosapentaenoate (EPA; 20:5n3)	WLWH - WWoH	15 Mo	-0.52253	0.317368	882.362	-1.64645	0.100028	HIVStatus	LM	FALSE	0.434344	NS	0.593019	18467	HMDB0001999	C06428	446284	Neg	Long Chain Polyunsaturated Fatty Acid (n3 and n6)	Lipid
N6-carboxymethyllysine	WLWH - WWoH	18 Mo	0.30613	0.185972	880.8	1.64611	0.100099	HIVStatus	LM	FALSE	0.434394	NS	1.35816	36713	HMDB0240347		123800	Pos Early	Advanced Glycation End-product	Carbohydrate
hexanoylglycine	WLWH - WWoH	9 Mo	0.250417	0.152125	560.188	1.64613	0.100298	HIVStatus	LM	FALSE	0.434787	NS	1.28456	35436	HMDB0000701		99463	Neg	Fatty Acid Metabolism (Acyl Glycine)	Lipid
lactulose	WLWH - WWoH	15 Mo	0.204013	0.12393	537.969	1.64619	0.100308	HIVStatus	LM	FALSE	0.434787	NS	1.22631	20677	HMDB0000740	D00352,C07064	11333	Polar	Disaccharides and Oligosaccharides	Carbohydrate
N-palmitoyl-sphingosine (d18:1/16:0)	WLWH - WWoH	1 Mo	0.336405	0.204546	847.092	1.64464	0.100414	HIVStatus	LM	FALSE	0.43499	NS	1.39991	44877	HMDB0004949		5283564	Pos Late	Ceramides	Lipid
1-palmitoyl-GPI (16:0)	WLWH - WWoH	6 Mo	-0.482504	0.29352	767.116	-1.64385	0.100616	HIVStatus	LM	FALSE	0.435605	NS	0.617236	35305	HMDB0061695		71296207	Neg	Lysophospholipid	Lipid
phenylalanine	WLWH - WWoH	1 Wk	0.141223	0.0859135	652.644	1.64378	0.100702	HIVStatus	LM	FALSE	0.435716	NS	1.15168	64	HMDB0000159	C00079	6140	Pos Early	Phenylalanine Metabolism	Amino Acid
3-hydroxymyristate	WLWH - WWoH	6 Mo	-0.235448	0.143301	817.207	-1.64303	0.100761	HIVStatus	LM	FALSE	0.435716	NS	0.790216	21158	HMDB0061656		16064	Neg	Fatty Acid, Monohydroxy	Lipid
4-vinylphenol sulfate	WLWH - WWoH	12 Mo	0.301629	0.183571	659.014	1.64311	0.100836	HIVStatus	LM	FALSE	0.435785	NS	1.35206	36098	HMDB0062775	C05627	6426766	Neg	Benzoate Metabolism	Xenobiotics
1-oleoyl-2-arachidonoyl-GPE (18:1/20:4)*	WLWH - WWoH	1 Mo	0.222038	0.135274	863.771	1.6414	0.101078	HIVStatus	LM	FALSE	0.436572	NS	1.24862	55041	HMDB0009069		348281223	Pos Late	Phosphatidylethanolamine (PE)	Lipid
pyridoxal	WLWH - WWoH	1 Wk	-0.252466	0.153804	669.642	-1.64148	0.101168	HIVStatus	LM	FALSE	0.436703	NS	0.776882	1651	HMDB0001545	C00250	1050	Pos Early	Vitamin B6 Metabolism	Cofactors and Vitamins
cyclo(pro-arg)*	WLWH - WWoH	4.5 Mo	0.273705	0.166898	793.593	1.63995	0.101412	HIVStatus	LM	FALSE	0.437496	NS	1.31483	62842				Pos Early	Dipeptide	Peptide
1-stearoyl-2-adrenoyl-GPC (18:0/22:4)*	WLWH - WWoH	6 Mo	-0.291517	0.177851	776.751	-1.63911	0.101596	HIVStatus	LM	FALSE	0.438032	NS	0.747129	55061	HMDB0008054		24778868	Pos Late	Phosphatidylcholine (PC)	Lipid
2-oxoarginine*	WLWH - WWoH	1 Mo	0.312575	0.190751	507.969	1.63866	0.101904	HIVStatus	LM	FALSE	0.439102	NS	1.36694	55072	HMDB0004225	C03771	558	Pos Early	Urea cycle; Arginine and Proline Metabolism	Amino Acid
X-25422	WLWH - WWoH	4.5 Mo	0.337829	0.206481	758.59	1.63613	0.102227	HIVStatus	LM	FALSE	0.440234	NS	1.4019	62719				Pos Early
carotene diol (1)	WLWH - WWoH	1 Wk	-0.341685	0.208887	771.978	-1.63574	0.102301	HIVStatus	LM	FALSE	0.440272	NS	0.710572	57635				Pos Late	Vitamin A Metabolism	Cofactors and Vitamins
N-methylproline	WLWH - WWoH	12 Mo	0.376828	0.230421	809.129	1.63539	0.102357	HIVStatus	LM	FALSE	0.440272	NS	1.45765	37431	HMDB0094696		643474	Pos Early	Urea cycle; Arginine and Proline Metabolism	Amino Acid
cotinine	WLWH - WWoH	4 Mo	0.129608	0.0792364	572.911	1.63571	0.10245	HIVStatus	LM	FALSE	0.440415	NS	1.13838	553	HMDB0001046		408	Pos Early	Tobacco Metabolite	Xenobiotics
X-21607	WLWH - WWoH	1 Mo	0.295057	0.180466	626.139	1.63498	0.102557	HIVStatus	LM	FALSE	0.440614	NS	1.3432	46674				Neg
desmosterol	WLWH - WWoH	6 Mo	-0.498	0.304766	557.743	-1.63404	0.102815	HIVStatus	LM	FALSE	0.441263	NS	0.607745	6065	HMDB0002719	C01802	439577	Pos Late	Sterol	Lipid
X-11843	WLWH - WWoH	12 Mo	-0.522143	0.319309	380.026	-1.63523	0.102829	HIVStatus	LM	FALSE	0.441263	NS	0.593248	46466				Neg
X-23654	WLWH - WWoH	1 Mo	0.268503	0.164378	566.497	1.63345	0.10293	HIVStatus	LM	FALSE	0.441402	NS	1.30801	49531				Pos Early
nonadecanoate (19:0)	WLWH - WWoH	6 Mo	-0.161576	0.0990027	857.745	-1.63203	0.10304	HIVStatus	LM	FALSE	0.441402	NS	0.850802	1356	HMDB0000772	C16535	12591	Neg	Long Chain Saturated Fatty Acid	Lipid
betaine	WLWH - WWoH	9 Mo	0.231612	0.141886	712.164	1.63238	0.103042	HIVStatus	LM	FALSE	0.441402	NS	1.26063	3141	HMDB0000043	C00719	247	Pos Early	Glycine, Serine and Threonine Metabolism	Amino Acid
phenol sulfate	WLWH - WWoH	6 Mo	0.211154	0.129364	590.102	1.63225	0.103161	HIVStatus	LM	FALSE	0.44165	NS	1.2351	32553	HMDB0060015	C02180	74426	Neg	Tyrosine Metabolism	Amino Acid
1-palmitoyl-2-stearoyl-GPE (16:0/18:0)*	WLWH - WWoH	9 Mo	-0.347706	0.213153	784.76	-1.63125	0.103238	HIVStatus	LM	FALSE	0.441725	NS	0.706307	57388	HMDB08925		5326793	Pos Late	Phosphatidylethanolamine (PE)	Lipid
dihomo-linolenate (20:3n3 or n6)	WLWH - WWoH	6 Mo	-0.309195	0.189595	816.5	-1.63082	0.103314	HIVStatus	LM	FALSE	0.441789	NS	0.734038	35718	HMDB0002925	C03242	5280581	Neg	Long Chain Polyunsaturated Fatty Acid (n3 and n6)	Lipid
isobutyrylcarnitine (C4)	WLWH - WWoH	4 Mo	0.335438	0.205725	698.445	1.63052	0.103443	HIVStatus	LM	FALSE	0.442082	NS	1.39855	33441	HMDB0000736		168379	Pos Early	Leucine, Isoleucine and Valine Metabolism	Amino Acid
1-palmitoylglycerol (16:0)	WLWH - WWoH	9 Mo	-0.397167	0.243727	841.924	-1.62956	0.103569	HIVStatus	LM	FALSE	0.442215	NS	0.672222	21127	HMDB0011564		14900	Neg	Monoacylglycerol	Lipid
1-(1-enyl-palmitoyl)-2-arachidonoyl-GPC (P-16:0/20:4)*	WLWH - WWoH	1 Mo	0.299035	0.183531	741.333	1.62935	0.103664	HIVStatus	LM	FALSE	0.442215	NS	1.34856	52689	HMDB0011220			Pos Late	Plasmalogen	Lipid
piperidine	WLWH - WWoH	1 Mo	-0.305488	0.187509	700.147	-1.62919	0.103723	HIVStatus	LM	FALSE	0.442215	NS	0.736764	38183	HMDB0034301	C01746	8082	Pos Early	Food Component/Plant	Xenobiotics
1-myristoyl-GPI (14:0)*	WLWH - WWoH	4 Mo	-0.40314	0.247532	833.702	-1.62863	0.103768	HIVStatus	LM	FALSE	0.442215	NS	0.668219	61829				Neg	Lysophospholipid	Lipid
3-hydroxydecanoate	WLWH - WWoH	4 Mo	-0.283863	0.174323	809.532	-1.62838	0.103834	HIVStatus	LM	FALSE	0.442215	NS	0.75287	22053	HMDB0002203		26612	Neg	Fatty Acid, Monohydroxy	Lipid
1-margaroylglycerol (17:0)	WLWH - WWoH	4 Mo	-0.362183	0.222472	782.921	-1.62799	0.103929	HIVStatus	LM	FALSE	0.442215	NS	0.696155	34391			107036	Neg	Monoacylglycerol	Lipid
beta-hydroxyisovaleroylcarnitine	WLWH - WWoH	15 Mo	-0.36576	0.22462	628.837	-1.62835	0.103951	HIVStatus	LM	FALSE	0.442215	NS	0.693669	35433				Pos Early	Leucine, Isoleucine and Valine Metabolism	Amino Acid
sphingomyelin (d18:0/18:0, d19:0/17:0)*	WLWH - WWoH	9 Mo	-0.239039	0.146888	853.44	-1.62736	0.104031	HIVStatus	LM	FALSE	0.442215	NS	0.787385	57473	HMDB0012087		44260130	Pos Late	Dihydrosphingomyelins	Lipid
palmitoyl-oleoyl-glycerol (16:0/18:1) [2]*	WLWH - WWoH	9 Mo	-0.364715	0.224141	851.45	-1.62717	0.104072	HIVStatus	LM	FALSE	0.442215	NS	0.694395	54942	HMDB0007102	C13861	5282283	Pos Late	Diacylglycerol	Lipid
carotene diol (2)	WLWH - WWoH	6 Mo	-0.422928	0.259896	776.462	-1.6273	0.104079	HIVStatus	LM	FALSE	0.442215	NS	0.655125	57636				Pos Late	Vitamin A Metabolism	Cofactors and Vitamins
linoleate (18:2n6)	WLWH - WWoH	15 Mo	-0.34597	0.212753	886.426	-1.62616	0.104271	HIVStatus	LM	FALSE	0.442773	NS	0.707533	1105	HMDB0006270,HMDB0000673	C01595	5280450	Neg	Long Chain Polyunsaturated Fatty Acid (n3 and n6)	Lipid
p-cresol glucuronide*	WLWH - WWoH	9 Mo	0.137999	0.0848686	693.016	1.62603	0.104397	HIVStatus	LM	FALSE	0.443051	NS	1.14797	48841	HMDB0011686		154035	Neg	Tyrosine Metabolism	Amino Acid
p-cresol sulfate	WLWH - WWoH	15 Mo	0.363225	0.223497	812.258	1.62518	0.104511	HIVStatus	LM	FALSE	0.443159	NS	1.43796	36103	HMDB0011635		4615423	Neg	Benzoate Metabolism	Xenobiotics
1-arachidonoyl-GPE (20:4n6)*	WLWH - WWoH	4.5 Mo	-0.302848	0.186387	882.069	-1.62483	0.104556	HIVStatus	LM	FALSE	0.443159	NS	0.738712	35186	HMDB0011517		42607465	Neg	Lysophospholipid	Lipid
4-cholesten-3-one	WLWH - WWoH	4.5 Mo	-0.311644	0.191857	871.249	-1.62435	0.104662	HIVStatus	LM	FALSE	0.443159	NS	0.732242	38125	HMDB0000921	C00599	91477	Pos Late	Sterol	Lipid
1-oleoyl-GPS (18:1)	WLWH - WWoH	1 Mo	0.134363	0.0827097	668.521	1.62452	0.104737	HIVStatus	LM	FALSE	0.443159	NS	1.14381	19260	HMDB0061694		85036846	Neg	Lysophospholipid	Lipid
urate	WLWH - WWoH	9 Mo	0.132182	0.0813803	737.95	1.62425	0.104749	HIVStatus	LM	FALSE	0.443159	NS	1.14132	1604	HMDB0000289	C00366	1175	Neg	Purine Metabolism, (Hypo)Xanthine/Inosine containing	Nucleotide
2-palmitoleoylglycerol (16:1)*	WLWH - WWoH	12 Mo	-0.510787	0.314559	847.152	-1.62382	0.104786	HIVStatus	LM	FALSE	0.443159	NS	0.600023	52432	HMDB0011534		53480960	Neg	Monoacylglycerol	Lipid
1-palmitoyl-2-oleoyl-GPE (16:0/18:1)	WLWH - WWoH	9 Mo	-0.215206	0.132581	865.361	-1.6232	0.104911	HIVStatus	LM	FALSE	0.443428	NS	0.806375	19263	HMDB0005320		5283496	Pos Late	Phosphatidylethanolamine (PE)	Lipid
1-dihomo-linolenylglycerol (20:3)	WLWH - WWoH	4 Mo	-0.382861	0.23599	834.613	-1.62236	0.105104	HIVStatus	LM	FALSE	0.443845	NS	0.681908	48341	HMDB0011577			Neg	Monoacylglycerol	Lipid
heneicosapentaenoate (21:5n3)	WLWH - WWoH	15 Mo	-0.569772	0.351278	886.534	-1.622	0.10516	HIVStatus	LM	FALSE	0.443845	NS	0.565655	57658			11998573	Neg	Long Chain Polyunsaturated Fatty Acid (n3 and n6)	Lipid
beta-citrylglutamate	WLWH - WWoH	4 Mo	0.285788	0.17614	635.142	1.6225	0.105192	HIVStatus	LM	FALSE	0.443845	NS	1.33081	54923		C20775	189741	Neg	Glutamate Metabolism	Amino Acid
X-25955	WLWH - WWoH	4.5 Mo	0.370472	0.228571	814.527	1.62082	0.105444	HIVStatus	LM	FALSE	0.444399	NS	1.44842	63906				Pos Early
sphingomyelin (d18:2/14:0, d18:1/14:1)*	WLWH - WWoH	1 Mo	-0.206453	0.127325	600.085	-1.62146	0.105444	HIVStatus	LM	FALSE	0.444399	NS	0.813465	47154	HMDB0240637,HMDB0240612			Pos Late	Sphingomyelins	Lipid
2-myristoylglycerol (14:0)	WLWH - WWoH	4 Mo	-0.404427	0.249722	827.779	-1.6195	0.10572	HIVStatus	LM	FALSE	0.445302	NS	0.667359	34383	HMDB0011530		137938	Neg	Monoacylglycerol	Lipid
stearoyl sphingomyelin (d18:1/18:0)	WLWH - WWoH	1 Wk	-0.189789	0.117265	859.627	-1.61846	0.10593	HIVStatus	LM	FALSE	0.445932	NS	0.827134	19503	HMDB0001348	C00550	6453725	Pos Late	Sphingomyelins	Lipid
choline phosphate	WLWH - WWoH	9 Mo	0.339227	0.209669	821.323	1.61791	0.106065	HIVStatus	LM	FALSE	0.446244	NS	1.40386	34396	HMDB0001565	C00588	1014	Pos Early	Phospholipid Metabolism	Lipid
hydroxypalmitoyl sphingomyelin (d18:1/16:0(OH))**	WLWH - WWoH	15 Mo	0.395372	0.244474	819.638	1.61724	0.106212	HIVStatus	LM	FALSE	0.446385	NS	1.48494	62851				Pos Late	Sphingomyelins	Lipid
nicotinamide ribonucleotide (NMN)	WLWH - WWoH	4 Mo	-0.385141	0.238153	765.433	-1.6172	0.106247	HIVStatus	LM	FALSE	0.446385	NS	0.680355	22152	HMDB0000229	C00455	14180	Pos Early	Nicotinate and Nicotinamide Metabolism	Cofactors and Vitamins
urate	WLWH - WWoH	4 Mo	0.12108	0.0748876	659.614	1.61682	0.106395	HIVStatus	LM	FALSE	0.446385	NS	1.12871	1604	HMDB0000289	C00366	1175	Neg	Purine Metabolism, (Hypo)Xanthine/Inosine containing	Nucleotide
1-palmitoyl-2-oleoyl-GPI (16:0/18:1)*	WLWH - WWoH	18 Mo	0.406303	0.251395	886.414	1.6162	0.106408	HIVStatus	LM	FALSE	0.446385	NS	1.50126	52669	HMDB0009783		71296232	Polar	Phosphatidylinositol (PI)	Lipid
vanillactate	WLWH - WWoH	6 Mo	0.142215	0.0879803	586.839	1.61644	0.106536	HIVStatus	LM	FALSE	0.446385	NS	1.15282	54910	HMDB0000913		160637	Neg	Tyrosine Metabolism	Amino Acid
glycerophosphorylcholine (GPC)	WLWH - WWoH	4.5 Mo	0.188221	0.116506	858.022	1.61555	0.10656	HIVStatus	LM	FALSE	0.446385	NS	1.2071	15990	HMDB0000086	C00670	71920	Pos Early	Phospholipid Metabolism	Lipid
gentisate	WLWH - WWoH	15 Mo	0.336025	0.208013	886.161	1.6154	0.106579	HIVStatus	LM	FALSE	0.446385	NS	1.39937	18280	HMDB0000152	C00628	3469	Polar	Tyrosine Metabolism	Amino Acid
stearate (18:0)	WLWH - WWoH	4.5 Mo	0.123107	0.0762093	881.202	1.61538	0.106587	HIVStatus	LM	FALSE	0.446385	NS	1.131	1358	HMDB0000827	C01530	5281	Neg	Long Chain Saturated Fatty Acid	Lipid
N-stearoyl-sphinganine (d18:0/18:0)*	WLWH - WWoH	1 Mo	0.284406	0.17618	757.369	1.6143	0.10688	HIVStatus	LM	FALSE	0.447352	NS	1.32897	1759	HMDB0011761		5283573	Pos Late	Dihydroceramides	Lipid
linoleoyl-linoleoyl-glycerol (18:2/18:2) [1]*	WLWH - WWoH	15 Mo	-0.38697	0.239934	884.305	-1.61282	0.10714	HIVStatus	LM	FALSE	0.448185	NS	0.679111	54968	HMDB0007248		9543729	Pos Late	Diacylglycerol	Lipid
N,N-dimethylalanine	WLWH - WWoH	1 Mo	0.435571	0.269885	466.945	1.61391	0.107222	HIVStatus	LM	FALSE	0.448203	NS	1.54585	63151			5488191	Pos Early	Alanine and Aspartate Metabolism	Amino Acid
bilirubin (Z,Z)	WLWH - WWoH	12 Mo	-0.357421	0.221682	845.81	-1.61231	0.107267	HIVStatus	LM	FALSE	0.448203	NS	0.699478	43807	HMDB0000054	C00486	5280352	Pos Late	Hemoglobin and Porphyrin Metabolism	Cofactors and Vitamins
cholate	WLWH - WWoH	12 Mo	0.249793	0.154934	745.133	1.61225	0.10733	HIVStatus	LM	FALSE	0.44821	NS	1.28376	22842	HMDB0000619	C00695	221493	Neg	Primary Bile Acid Metabolism	Lipid
glucuronate	WLWH - WWoH	15 Mo	-0.20098	0.124763	797.156	-1.6109	0.107598	HIVStatus	LM	FALSE	0.448871	NS	0.817929	15443	HMDB0000127	C16245	4.41478e+29	Polar	Aminosugar Metabolism	Carbohydrate
eicosenoate (20:1)	WLWH - WWoH	4 Mo	-0.205902	0.127827	819.944	-1.61079	0.107611	HIVStatus	LM	FALSE	0.448871	NS	0.813913	33587	HMDB0002231,HMDB0062436	C16526	5.28277e+18	Neg	Long Chain Monounsaturated Fatty Acid	Lipid
1-palmitoyl-2-docosahexaenoyl-GPC (16:0/22:6)	WLWH - WWoH	1 Wk	-0.319774	0.198572	784.883	-1.61037	0.10772	HIVStatus	LM	FALSE	0.449069	NS	0.726313	52610	HMDB0007991		6441886	Pos Late	Phosphatidylcholine (PC)	Lipid
carotene diol (2)	WLWH - WWoH	1 Wk	-0.3742	0.232622	702.205	-1.60862	0.10815	HIVStatus	LM	FALSE	0.450217	NS	0.687839	57636				Pos Late	Vitamin A Metabolism	Cofactors and Vitamins
palmitoleate (16:1n7)	WLWH - WWoH	4 Mo	-0.317959	0.197709	754.556	-1.60821	0.108207	HIVStatus	LM	FALSE	0.450217	NS	0.727633	33447	HMDB0003229	C08362	445638	Neg	Long Chain Monounsaturated Fatty Acid	Lipid
margarate (17:0)	WLWH - WWoH	18 Mo	-0.284999	0.177257	887.067	-1.60783	0.108228	HIVStatus	LM	FALSE	0.450217	NS	0.752015	1121	HMDB0002259		10465	Neg	Long Chain Saturated Fatty Acid	Lipid
phenol sulfate	WLWH - WWoH	15 Mo	0.250525	0.155802	786.912	1.60797	0.108242	HIVStatus	LM	FALSE	0.450217	NS	1.2847	32553	HMDB0060015	C02180	74426	Neg	Tyrosine Metabolism	Amino Acid
X-11407	WLWH - WWoH	6 Mo	-0.284016	0.176698	863.838	-1.60736	0.108342	HIVStatus	LM	FALSE	0.450376	NS	0.752755	46596				Neg
nonadecanoate (19:0)	WLWH - WWoH	9 Mo	-0.166159	0.103446	867.311	-1.60624	0.108585	HIVStatus	LM	FALSE	0.45113	NS	0.846911	1356	HMDB0000772	C16535	12591	Neg	Long Chain Saturated Fatty Acid	Lipid
1-palmitoyl-2-arachidonoyl-GPC (16:0/20:4n6)	WLWH - WWoH	4.5 Mo	-0.277001	0.172582	882.291	-1.60504	0.108843	HIVStatus	LM	FALSE	0.451944	NS	0.758054	52462	HMDB0007982	C05208	10747814	Pos Late	Phosphatidylcholine (PC)	Lipid
methionine sulfone	WLWH - WWoH	6 Mo	0.352814	0.219778	629.241	1.60532	0.108926	HIVStatus	LM	FALSE	0.452032	NS	1.42307	44878	HMDB0062174		69961	Pos Early	Methionine, Cysteine, SAM and Taurine Metabolism	Amino Acid
3-hydroxylaurate	WLWH - WWoH	15 Mo	-0.384691	0.239807	884.875	-1.60417	0.109034	HIVStatus	LM	FALSE	0.452225	NS	0.680661	32457	HMDB0000387		94216	Neg	Fatty Acid, Monohydroxy	Lipid
myristate (14:0)	WLWH - WWoH	9 Mo	-0.26741	0.166721	814.658	-1.60394	0.109114	HIVStatus	LM	FALSE	0.452243	NS	0.765359	1365	HMDB0000806	C06424	11005	Neg	Long Chain Saturated Fatty Acid	Lipid
homoarginine	WLWH - WWoH	9 Mo	0.279915	0.17454	790.161	1.60373	0.109173	HIVStatus	LM	FALSE	0.452243	NS	1.32302	22137	HMDB0000670	C01924	9085	Pos Early	Urea cycle; Arginine and Proline Metabolism	Amino Acid
diacylglycerol (14:0/18:1, 16:0/16:1) [1]*	WLWH - WWoH	1 Wk	-0.516758	0.32223	713.292	-1.60369	0.109224	HIVStatus	LM	FALSE	0.452243	NS	0.596451	54953				Pos Late	Diacylglycerol	Lipid
linoleoyl-docosahexaenoyl-glycerol (18:2/22:6) [2]*	WLWH - WWoH	18 Mo	-0.512968	0.320066	887.228	-1.60269	0.109359	HIVStatus	LM	FALSE	0.452544	NS	0.598716	54950	HMDB0007266		9543899	Pos Late	Diacylglycerol	Lipid
N6-succinyladenosine	WLWH - WWoH	1 Mo	0.235363	0.146938	664.33	1.60179	0.109678	HIVStatus	LM	FALSE	0.453292	NS	1.26537	48130	HMDB0000912		165243	Pos Early	Purine Metabolism, Adenine containing	Nucleotide
linoleoyl-docosahexaenoyl-glycerol (18:2/22:6) [2]*	WLWH - WWoH	9 Mo	-0.356722	0.222768	842.932	-1.60131	0.109682	HIVStatus	LM	FALSE	0.453292	NS	0.699967	54950	HMDB0007266		9543899	Pos Late	Diacylglycerol	Lipid
10-undecenoate (11:1n1)	WLWH - WWoH	4 Mo	-0.323967	0.202262	620.578	-1.60172	0.109726	HIVStatus	LM	FALSE	0.453292	NS	0.723274	32497	HMDB0033724	C13910	14891	Neg	Medium Chain Fatty Acid	Lipid
1-palmitoyl-GPC (16:0)	WLWH - WWoH	1 Mo	0.26316	0.164577	824.66	1.59901	0.110201	HIVStatus	LM	FALSE	0.454757	NS	1.30104	33955	HMDB0010382	C04102	86554	Pos Late	Lysophospholipid	Lipid
lactulose	WLWH - WWoH	9 Mo	0.178525	0.11152	399.276	1.60083	0.110204	HIVStatus	LM	FALSE	0.454757	NS	1.19545	20677	HMDB0000740	D00352,C07064	11333	Polar	Disaccharides and Oligosaccharides	Carbohydrate
nicotinamide ribonucleotide (NMN)	WLWH - WWoH	18 Mo	-0.59359	0.371576	888.378	-1.59749	0.110511	HIVStatus	LM	FALSE	0.455766	NS	0.552341	22152	HMDB0000229	C00455	14180	Pos Early	Nicotinate and Nicotinamide Metabolism	Cofactors and Vitamins
hexadecadienoate (16:2n6)	WLWH - WWoH	4 Mo	-0.3026	0.189461	762.443	-1.59716	0.110643	HIVStatus	LM	FALSE	0.455904	NS	0.738894	57652	HMDB0000477		13932172	Neg	Long Chain Polyunsaturated Fatty Acid (n3 and n6)	Lipid
linoleoyl-linoleoyl-glycerol (18:2/18:2) [1]*	WLWH - WWoH	4 Mo	-0.288551	0.180699	794.321	-1.59686	0.110695	HIVStatus	LM	FALSE	0.455904	NS	0.749349	54968	HMDB0007248		9543729	Pos Late	Diacylglycerol	Lipid
dihydroxyacetone phosphate (DHAP)	WLWH - WWoH	9 Mo	-0.319003	0.199806	853.44	-1.59657	0.110732	HIVStatus	LM	FALSE	0.455904	NS	0.726873	15522	HMDB0001473	C00111	668	Neg	Glycolysis, Gluconeogenesis, and Pyruvate Metabolism	Carbohydrate
1-stearoyl-2-linoleoyl-GPE (18:0/18:2)*	WLWH - WWoH	1 Wk	-0.172549	0.108093	850.673	-1.59629	0.110794	HIVStatus	LM	FALSE	0.455904	NS	0.841517	52446	HMDB0008994		9546749	Pos Late	Phosphatidylethanolamine (PE)	Lipid
X-24035	WLWH - WWoH	18 Mo	-0.515692	0.323414	888.239	-1.59453	0.111174	HIVStatus	LM	FALSE	0.457106	NS	0.597087	52064				Pos Late
1-stearoyl-2-oleoyl-GPE (18:0/18:1)	WLWH - WWoH	9 Mo	-0.202955	0.127292	865.517	-1.5944	0.111212	HIVStatus	LM	FALSE	0.457106	NS	0.816315	42448	HMDB0008993		9546742	Pos Late	Phosphatidylethanolamine (PE)	Lipid
phosphoenolpyruvate (PEP)	WLWH - WWoH	1 Mo	-0.15325	0.0961465	828.882	-1.59392	0.111334	HIVStatus	LM	FALSE	0.457258	NS	0.857915	597	HMDB0000263	C00074	1005	Neg	Glycolysis, Gluconeogenesis, and Pyruvate Metabolism	Carbohydrate
lactulose	WLWH - WWoH	4 Mo	0.169802	0.106383	343.486	1.59613	0.11138	HIVStatus	LM	FALSE	0.457258	NS	1.18507	20677	HMDB0000740	D00352,C07064	11333	Polar	Disaccharides and Oligosaccharides	Carbohydrate
phenylpropionylglycine	WLWH - WWoH	15 Mo	-0.306698	0.192454	707.581	-1.59361	0.111469	HIVStatus	LM	FALSE	0.457258	NS	0.735873	35434	HMDB0000860		152323	Pos Early	Benzoate Metabolism	Xenobiotics
N-acetylglutamine	WLWH - WWoH	4.5 Mo	0.33192	0.208306	727.446	1.59343	0.111499	HIVStatus	LM	FALSE	0.457258	NS	1.39364	33943	HMDB0006029	C02716	182230	Pos Early	Glutamate Metabolism	Amino Acid
lactulose	WLWH - WWoH	12 Mo	0.174867	0.109696	378.966	1.59411	0.111746	HIVStatus	LM	FALSE	0.457523	NS	1.19109	20677	HMDB0000740	D00352,C07064	11333	Polar	Disaccharides and Oligosaccharides	Carbohydrate
tetradecadienoate (14:2)*	WLWH - WWoH	6 Mo	-0.346079	0.217362	748.695	-1.59218	0.111767	HIVStatus	LM	FALSE	0.457523	NS	0.707457	62850	HMDB0000560		5312409	Neg	Long Chain Polyunsaturated Fatty Acid (n3 and n6)	Lipid
X-12101	WLWH - WWoH	1 Wk	0.251554	0.157937	541.576	1.59274	0.111801	HIVStatus	LM	FALSE	0.457523	NS	1.28602	47642				Pos Early
3-S-cysteinyl-2-methylpropanoate*	WLWH - WWoH	12 Mo	0.571284	0.358907	791.267	1.59173	0.111844	HIVStatus	LM	FALSE	0.457523	NS	1.77054	62310	HMDB30411			Pos Early	Chemical	Xenobiotics
hydroxy-N6,N6,N6-trimethyllysine*	WLWH - WWoH	4 Mo	0.265712	0.166942	555.006	1.59164	0.112034	HIVStatus	LM	FALSE	0.457523	NS	1.30436	62959				Pos Early	Lysine Metabolism	Amino Acid
1-stearoyl-2-adrenoyl-GPE (18:0/22:4)*	WLWH - WWoH	15 Mo	-0.361016	0.226954	885.488	-1.5907	0.112035	HIVStatus	LM	FALSE	0.457523	NS	0.696968	57339	HMDB0009009		52924901	Pos Late	Phosphatidylethanolamine (PE)	Lipid
linoleoyl-docosahexaenoyl-glycerol (18:2/22:6) [1]*	WLWH - WWoH	15 Mo	-0.5157	0.324226	884.725	-1.59056	0.112066	HIVStatus	LM	FALSE	0.457523	NS	0.597082	54949	HMDB0007266		9543899	Pos Late	Diacylglycerol	Lipid
1-palmitoyl-2-palmitoleoyl-GPE (16:0/16:1)*	WLWH - WWoH	1 Wk	-0.304429	0.191354	573.972	-1.59092	0.112178	HIVStatus	LM	FALSE	0.457523	NS	0.737545	52471	HMDB0008924		52924925	Pos Late	Phosphatidylethanolamine (PE)	Lipid
inositol 1-phosphate (I1P)	WLWH - WWoH	15 Mo	-0.410657	0.258315	866.464	-1.58975	0.112256	HIVStatus	LM	FALSE	0.457523	NS	0.663214	43849	HMDB0000213	C01177	440194	Polar	Inositol Metabolism	Lipid
propionylcarnitine (C3)	WLWH - WWoH	9 Mo	0.233338	0.146758	769.265	1.58995	0.112257	HIVStatus	LM	FALSE	0.457523	NS	1.26281	32452	HMDB0000824	C03017	107738	Pos Early	Fatty Acid Metabolism (also BCAA Metabolism)	Lipid
gamma-tocopherol/beta-tocopherol	WLWH - WWoH	18 Mo	0.379279	0.238622	887.338	1.58945	0.112315	HIVStatus	LM	FALSE	0.457523	NS	1.46123	52473	HMDB0006335,HMDB0001492	C14152,C02483		Pos Late	Tocopherol Metabolism	Cofactors and Vitamins
methyl-4-hydroxybenzoate sulfate	WLWH - WWoH	1 Mo	0.368959	0.23206	611.38	1.58993	0.112368	HIVStatus	LM	FALSE	0.457523	NS	1.44623	48429	HMDB0041646		10657183	Neg	Benzoate Metabolism	Xenobiotics
cytidine 5'-monophosphate (5'-CMP)	WLWH - WWoH	18 Mo	-0.76388	0.480734	888.989	-1.58899	0.112419	HIVStatus	LM	FALSE	0.457523	NS	0.465856	2372	HMDB0000095	C00055	6131	Pos Early	Pyrimidine Metabolism, Cytidine containing	Nucleotide
glycosyl ceramide (d18:2/24:1, d18:1/24:2)*	WLWH - WWoH	12 Mo	-0.327157	0.205879	800.112	-1.58907	0.11244	HIVStatus	LM	FALSE	0.457523	NS	0.720971	57453				Pos Late	Hexosylceramides (HCER)	Lipid
1-pentadecanoylglycerol (15:0)	WLWH - WWoH	6 Mo	-0.382726	0.240934	820.424	-1.58851	0.112556	HIVStatus	LM	FALSE	0.457741	NS	0.682	47898			190750	Neg	Monoacylglycerol	Lipid
N-octanoylglycine	WLWH - WWoH	1 Mo	0.296026	0.186238	427.436	1.5895	0.112686	HIVStatus	LM	FALSE	0.458016	NS	1.3445	43502	HMDB0000832		84290	Neg	Fatty Acid Metabolism (Acyl Glycine)	Lipid
2-stearoyl-GPE (18:0)*	WLWH - WWoH	1 Mo	0.294735	0.185601	674.413	1.58801	0.112754	HIVStatus	LM	FALSE	0.458034	NS	1.34277	41220	HMDB0011129		9065845353480660	Neg	Lysophospholipid	Lipid
histidine betaine (hercynine)*	WLWH - WWoH	12 Mo	-0.617491	0.388994	608.008	-1.5874	0.112941	HIVStatus	LM	FALSE	0.458279	NS	0.539296	62278	HMDB0029422		3083620	Pos Early	Food Component/Plant	Xenobiotics
pelargonate (9:0)	WLWH - WWoH	6 Mo	-0.152122	0.0958727	796.901	-1.58671	0.112975	HIVStatus	LM	FALSE	0.458279	NS	0.858883	12035	HMDB0000847	C01601	8158	Neg	Medium Chain Fatty Acid	Lipid
sphingomyelin (d18:1/22:1, d18:2/22:0, d16:1/24:1)*	WLWH - WWoH	1 Wk	-0.178933	0.112784	802.973	-1.58651	0.113018	HIVStatus	LM	FALSE	0.458279	NS	0.836162	48493	HMDB0012104			Pos Late	Sphingomyelins	Lipid
deoxycarnitine	WLWH - WWoH	4 Mo	0.160218	0.100968	619.176	1.58682	0.113065	HIVStatus	LM	FALSE	0.458279	NS	1.17377	36747	HMDB0001161	C01181	22620	Pos Early	Carnitine Metabolism	Lipid
lactate	WLWH - WWoH	4 Mo	0.198659	0.125273	794.96	1.5858	0.113181	HIVStatus	LM	FALSE	0.458497	NS	1.21977	527	HMDB0000190	C00186	612	Polar	Glycolysis, Gluconeogenesis, and Pyruvate Metabolism	Carbohydrate
ceramide (d18:1/20:0, d16:1/22:0, d20:1/18:0)*	WLWH - WWoH	4 Mo	0.466487	0.294174	603.27	1.58575	0.113319	HIVStatus	LM	FALSE	0.458801	NS	1.59438	57440	HMDB0240684,HMDB0240682,HMDB0004951			Pos Late	Ceramides	Lipid
1-palmitoylglycerol (16:0)	WLWH - WWoH	15 Mo	-0.467655	0.295112	885.245	-1.58467	0.113399	HIVStatus	LM	FALSE	0.45887	NS	0.62647	21127	HMDB0011564		14900	Neg	Monoacylglycerol	Lipid
S-adenosylhomocysteine (SAH)	WLWH - WWoH	4 Mo	0.200886	0.126798	706.874	1.5843	0.113572	HIVStatus	LM	FALSE	0.459249	NS	1.22249	42382	HMDB0000939	C00021	439155	Neg	Methionine, Cysteine, SAM and Taurine Metabolism	Amino Acid
1-palmitoyl-2-stearoyl-GPE (16:0/18:0)*	WLWH - WWoH	6 Mo	-0.324595	0.204924	755.428	-1.58397	0.113618	HIVStatus	LM	FALSE	0.459249	NS	0.72282	57388	HMDB08925		5326793	Pos Late	Phosphatidylethanolamine (PE)	Lipid
homocitrulline	WLWH - WWoH	4 Mo	0.338986	0.214058	682.188	1.58362	0.113744	HIVStatus	LM	FALSE	0.459503	NS	1.40352	22138	HMDB0000679	C02427	65072	Pos Early	Urea cycle; Arginine and Proline Metabolism	Amino Acid
N-acetylthreonine	WLWH - WWoH	1 Mo	0.0985354	0.0622334	482.302	1.58332	0.114004	HIVStatus	LM	FALSE	0.460298	NS	1.10355	33939	HMDB0062557		152204	Polar	Glycine, Serine and Threonine Metabolism	Amino Acid
sucrose	WLWH - WWoH	1 Wk	0.368349	0.232882	809.514	1.5817	0.114109	HIVStatus	LM	FALSE	0.460307	NS	1.44535	1519	HMDB0000258	C00089	5988	Polar	Disaccharides and Oligosaccharides	Carbohydrate
glycosyl-N-stearoyl-sphingosine (d18:1/18:0)	WLWH - WWoH	15 Mo	-0.283915	0.179545	885.944	-1.5813	0.114167	HIVStatus	LM	FALSE	0.460307	NS	0.752831	52234				Pos Late	Hexosylceramides (HCER)	Lipid
2-palmitoleoylglycerol (16:1)*	WLWH - WWoH	9 Mo	-0.514289	0.325247	856.787	-1.58123	0.114195	HIVStatus	LM	FALSE	0.460307	NS	0.597925	52432	HMDB0011534		53480960	Neg	Monoacylglycerol	Lipid
gamma-tocotrienol	WLWH - WWoH	18 Mo	0.564054	0.357176	887.213	1.5792	0.114646	HIVStatus	LM	FALSE	0.461869	NS	1.75778	37501	HMDB0012958	C14155	5282349	Pos Late	Tocopherol Metabolism	Cofactors and Vitamins
carnitine	WLWH - WWoH	18 Mo	0.215608	0.136682	883.66	1.57744	0.115052	HIVStatus	LM	FALSE	0.463123	NS	1.24062	15500	HMDB0000062	C00487,C00308	288	Pos Early	Carnitine Metabolism	Lipid
palmitoyl-docosahexaenoyl-glycerol (16:0/22:6) [1]*	WLWH - WWoH	4 Mo	-0.354845	0.224943	790.553	-1.57749	0.115084	HIVStatus	LM	FALSE	0.463123	NS	0.701282	57373	HMDB0007121		9543827	Pos Late	Diacylglycerol	Lipid
1-(1-enyl-oleoyl)-2-docosahexaenoyl-GPE (P-18:1/22:6)*	WLWH - WWoH	6 Mo	-0.307629	0.195189	852.221	-1.57606	0.115383	HIVStatus	LM	FALSE	0.463918	NS	0.735188	55037	HMDB0011460		52925039	Pos Late	Plasmalogen	Lipid
hexanoylglycine	WLWH - WWoH	12 Mo	0.234429	0.148674	530.496	1.5768	0.115437	HIVStatus	LM	FALSE	0.463918	NS	1.26419	35436	HMDB0000701		99463	Neg	Fatty Acid Metabolism (Acyl Glycine)	Lipid
stearoyl-linoleoyl-glycerol (18:0/18:2) [1]*	WLWH - WWoH	18 Mo	-0.967952	0.614335	887.544	-1.57561	0.115472	HIVStatus	LM	FALSE	0.463918	NS	0.37986	54948				Pos Late	Diacylglycerol	Lipid
cholate	WLWH - WWoH	9 Mo	0.251489	0.159646	769.221	1.57529	0.115601	HIVStatus	LM	FALSE	0.464184	NS	1.28594	22842	HMDB0000619	C00695	221493	Neg	Primary Bile Acid Metabolism	Lipid
N-methylproline	WLWH - WWoH	1 Mo	0.318323	0.20214	731.693	1.57477	0.115743	HIVStatus	LM	FALSE	0.464496	NS	1.37482	37431	HMDB0094696		643474	Pos Early	Urea cycle; Arginine and Proline Metabolism	Amino Acid
6'-sialyllactose	WLWH - WWoH	6 Mo	0.211889	0.13451	487.442	1.57526	0.115845	HIVStatus	LM	FALSE	0.464653	NS	1.23601	39795	HMDB0006569	G00265	643987	Polar	Disaccharides and Oligosaccharides	Carbohydrate
10-heptadecenoate (17:1n7)	WLWH - WWoH	18 Mo	-0.452694	0.287836	888.113	-1.57275	0.116133	HIVStatus	LM	FALSE	0.465551	NS	0.635913	33971	HMDB0060038		5312435	Neg	Long Chain Monounsaturated Fatty Acid	Lipid
quinate	WLWH - WWoH	1 Mo	0.262002	0.166618	841.365	1.57248	0.116216	HIVStatus	LM	FALSE	0.46563	NS	1.29953	18335	HMDB0003072	C00296	6508	Polar	Food Component/Plant	Xenobiotics
3-methoxycatechol sulfate (1)	WLWH - WWoH	4 Mo	0.376093	0.239347	830.527	1.57133	0.116487	HIVStatus	LM	FALSE	0.466457	NS	1.45658	48763			129892430	Neg	Benzoate Metabolism	Xenobiotics
3-S-cysteinyl-2-methylpropanoate*	WLWH - WWoH	18 Mo	0.826333	0.526132	888.636	1.57058	0.116636	HIVStatus	LM	FALSE	0.466742	NS	2.28492	62310	HMDB30411			Pos Early	Chemical	Xenobiotics
ribose	WLWH - WWoH	1 Wk	-0.231886	0.147489	372.341	-1.57222	0.116748	HIVStatus	LM	FALSE	0.466742	NS	0.793037	1471	HMDB0000283	C00121	5779	Polar	Pentose Metabolism	Carbohydrate
palmitoyl sphingomyelin (d18:1/16:0)	WLWH - WWoH	1 Mo	0.172624	0.109936	819.631	1.57022	0.116749	HIVStatus	LM	FALSE	0.466742	NS	1.18842	37506	HMDB0010169		9939941	Pos Late	Sphingomyelins	Lipid
trimethylamine N-oxide	WLWH - WWoH	6 Mo	0.198825	0.126645	688.086	1.56994	0.116889	HIVStatus	LM	FALSE	0.466937	NS	1.21997	40406	HMDB0000925	C01104	1145	Pos Early	Phospholipid Metabolism	Lipid
1-arachidonylglycerol (20:4)	WLWH - WWoH	15 Mo	-0.457683	0.291681	887.231	-1.56912	0.116976	HIVStatus	LM	FALSE	0.466937	NS	0.632748	34397	HMDB11578	C13857	160199805282281	Neg	Monoacylglycerol	Lipid
sphingomyelin (d18:0/20:0, d16:0/22:0)*	WLWH - WWoH	6 Mo	-0.227128	0.144743	823.364	-1.56918	0.11699	HIVStatus	LM	FALSE	0.466937	NS	0.796819	57476	HMDB0012090			Pos Late	Dihydrosphingomyelins	Lipid
1-stearoyl-GPS (18:0)*	WLWH - WWoH	1 Wk	0.289393	0.184489	730.312	1.56862	0.117169	HIVStatus	LM	FALSE	0.467144	NS	1.33562	45966	HMDB0061698		74819135	Neg	Lysophospholipid	Lipid
1-(1-enyl-stearoyl)-2-oleoyl-GPE (P-18:0/18:1)	WLWH - WWoH	9 Mo	-0.218582	0.13937	855.271	-1.56835	0.11717	HIVStatus	LM	FALSE	0.467144	NS	0.803658	52614	HMDB0011375		42607457	Pos Late	Plasmalogen	Lipid
beta-hydroxyisovalerate	WLWH - WWoH	9 Mo	0.18055	0.115144	773.908	1.56804	0.117281	HIVStatus	LM	FALSE	0.467333	NS	1.19788	12129	HMDB0000754		69362	Polar	Leucine, Isoleucine and Valine Metabolism	Amino Acid
pseudouridine	WLWH - WWoH	15 Mo	0.250377	0.159837	847.058	1.56645	0.117616	HIVStatus	LM	FALSE	0.468229	NS	1.28451	33442	HMDB0000767	C02067	15047	Neg	Pyrimidine Metabolism, Uracil containing	Nucleotide
nobiletin	WLWH - WWoH	6 Mo	0.185795	0.11862	889	1.5663	0.117634	HIVStatus	LM	FALSE	0.468229	NS	1.20418	48362	HMDB0029540	C10112	72344	Pos Late	Food Component/Plant	Xenobiotics
bilirubin (Z,Z)	WLWH - WWoH	1 Wk	-0.305537	0.195105	803.67	-1.56601	0.117739	HIVStatus	LM	FALSE	0.468392	NS	0.736728	43807	HMDB0000054	C00486	5280352	Pos Late	Hemoglobin and Porphyrin Metabolism	Cofactors and Vitamins
linolenate [alpha or gamma; (18:3n3 or 6)]	WLWH - WWoH	18 Mo	-0.516203	0.32985	887.922	-1.56496	0.117948	HIVStatus	LM	FALSE	0.468968	NS	0.596782	34035	HMDB0003073,HMDB0001388	C06426,C06427	52809335280934	Neg	Long Chain Polyunsaturated Fatty Acid (n3 and n6)	Lipid
1-stearoyl-2-docosahexaenoyl-GPE (18:0/22:6)*	WLWH - WWoH	9 Mo	-0.287721	0.183892	843.638	-1.56462	0.118047	HIVStatus	LM	FALSE	0.468992	NS	0.749971	52466	HMDB0009012		9546798	Pos Late	Phosphatidylethanolamine (PE)	Lipid
1-stearoyl-2-arachidonoyl-GPS (18:0/20:4)	WLWH - WWoH	9 Mo	-0.43651	0.278985	762.856	-1.56464	0.118082	HIVStatus	LM	FALSE	0.468992	NS	0.646288	52235	HMDB0012383		24779545	Pos Late	Phosphatidylserine (PS)	Lipid
methionine sulfoxide	WLWH - WWoH	15 Mo	0.246762	0.15777	873.528	1.56406	0.118165	HIVStatus	LM	FALSE	0.469067	NS	1.27987	18374	HMDB0002005	C02989	158980	Pos Early	Methionine, Cysteine, SAM and Taurine Metabolism	Amino Acid
10-undecenoate (11:1n1)	WLWH - WWoH	18 Mo	-0.471637	0.301669	883.626	-1.56343	0.11831	HIVStatus	LM	FALSE	0.469243	NS	0.62398	32497	HMDB0033724	C13910	14891	Neg	Medium Chain Fatty Acid	Lipid
glycerophosphoglycerol	WLWH - WWoH	6 Mo	0.149321	0.0954794	586.261	1.56391	0.118379	HIVStatus	LM	FALSE	0.469243	NS	1.16105	48857	HMDB0240316	C03274	54575349	Polar	Glycerolipid Metabolism	Lipid
oleoyl-linoleoyl-glycerol (18:1/18:2) [1]	WLWH - WWoH	12 Mo	-0.328646	0.210311	838.053	-1.56267	0.118509	HIVStatus	LM	FALSE	0.469243	NS	0.719898	46798	HMDB0007219		14275396	Pos Late	Diacylglycerol	Lipid
diacylglycerol (12:0/18:1, 14:0/16:1, 16:0/14:1) [2]*	WLWH - WWoH	9 Mo	-0.385409	0.246655	873.595	-1.56254	0.118523	HIVStatus	LM	FALSE	0.469243	NS	0.680172	55001	HMDB0007012,HMDB0007096		5347802553477950	Pos Late	Diacylglycerol	Lipid
decanoylcarnitine (C10)	WLWH - WWoH	4 Mo	0.289971	0.185455	456.85	1.56356	0.118612	HIVStatus	LM	FALSE	0.469243	NS	1.33639	33941	HMDB0000651		10245190	Pos Late	Fatty Acid Metabolism (Acyl Carnitine, Medium Chain)	Lipid
nonadecanoate (19:0)	WLWH - WWoH	15 Mo	-0.196883	0.126062	888.39	-1.5618	0.118692	HIVStatus	LM	FALSE	0.469243	NS	0.821287	1356	HMDB0000772	C16535	12591	Neg	Long Chain Saturated Fatty Acid	Lipid
3-phenylpropionate (hydrocinnamate)	WLWH - WWoH	18 Mo	-0.268284	0.171804	888.875	-1.56157	0.118745	HIVStatus	LM	FALSE	0.469243	NS	0.76469	15749	HMDB0000764	C05629	107	Neg	Benzoate Metabolism	Xenobiotics
glutarate (C5-DC)	WLWH - WWoH	1 Mo	0.202466	0.129622	691.532	1.56197	0.118753	HIVStatus	LM	FALSE	0.469243	NS	1.22442	396	HMDB0000661	C00489	7434418048	Polar	Fatty Acid, Dicarboxylate	Lipid
1-stearoyl-2-docosapentaenoyl-GPE (18:0/22:5n6)*	WLWH - WWoH	9 Mo	-0.313503	0.200768	817.476	-1.56152	0.118788	HIVStatus	LM	FALSE	0.469243	NS	0.730882	57338	HMDB0009010		53479611	Pos Late	Phosphatidylethanolamine (PE)	Lipid
N6,N6,N6-trimethyllysine	WLWH - WWoH	18 Mo	0.239144	0.153247	876.495	1.56051	0.118999	HIVStatus	LM	FALSE	0.469826	NS	1.27016	1498	HMDB0001325	C03793	440120	Pos Early	Lysine Metabolism	Amino Acid
guaiacol sulfate	WLWH - WWoH	1 Wk	0.32811	0.210366	626.372	1.55971	0.119333	HIVStatus	LM	FALSE	0.470888	NS	1.38834	46111	HMDB0060013		22473	Neg	Benzoate Metabolism	Xenobiotics
3'-sialyllactose	WLWH - WWoH	15 Mo	0.135106	0.0867258	747.804	1.55785	0.119692	HIVStatus	LM	FALSE	0.47182	NS	1.14466	40424	HMDB0000825		123914	Polar	Disaccharides and Oligosaccharides	Carbohydrate
1-stearoyl-2-arachidonoyl-GPE (18:0/20:4)	WLWH - WWoH	15 Mo	-0.26713	0.171507	888.579	-1.55754	0.119698	HIVStatus	LM	FALSE	0.47182	NS	0.765574	52447	HMDB0009003	C05210	5289133	Pos Late	Phosphatidylethanolamine (PE)	Lipid
3-hydroxyoctanoate	WLWH - WWoH	1 Mo	0.254759	0.163654	814.552	1.55669	0.119932	HIVStatus	LM	FALSE	0.472487	NS	1.29015	22001	HMDB0001954	C20793	26613	Neg	Fatty Acid, Monohydroxy	Lipid
N,N-dimethyl-pro-pro	WLWH - WWoH	6 Mo	-0.293126	0.188456	740.284	-1.55541	0.120277	HIVStatus	LM	FALSE	0.47359	NS	0.745928	64571				Pos Early	Modified Peptides	Peptide
gulonate*	WLWH - WWoH	1 Mo	0.254427	0.163644	696.811	1.55476	0.120458	HIVStatus	LM	FALSE	0.473769	NS	1.28972	46957	HMDB0003290	C00800	152304	Polar	Ascorbate and Aldarate Metabolism	Cofactors and Vitamins
2,3-dihydroxy-5-methylthio-4-pentenoate (DMTPA)*	WLWH - WWoH	15 Mo	0.12345	0.07941	713.111	1.55459	0.120488	HIVStatus	LM	FALSE	0.473769	NS	1.13139	62805	HMDB0240388			Neg	Methionine, Cysteine, SAM and Taurine Metabolism	Amino Acid
salicyluric glucuronide*	WLWH - WWoH	1 Wk	0.0473858	0.0304965	884.372	1.55381	0.120588	HIVStatus	LM	FALSE	0.473769	NS	1.04853	33384	HMDB0240252		121596205	Neg	Drug - Analgesics, Anesthetics	Xenobiotics
stearoyl-docosahexaenoyl-glycerol (18:0/22:6) [1]*	WLWH - WWoH	12 Mo	-0.356676	0.229559	814.896	-1.55374	0.120634	HIVStatus	LM	FALSE	0.473769	NS	0.699999	57387	HMDB0056061			Pos Late	Diacylglycerol	Lipid
choline phosphate	WLWH - WWoH	4.5 Mo	0.345314	0.222264	850.959	1.55362	0.120646	HIVStatus	LM	FALSE	0.473769	NS	1.41243	34396	HMDB0001565	C00588	1014	Pos Early	Phospholipid Metabolism	Lipid
UDP-N-acetylglucosamine/galactosamine	WLWH - WWoH	4 Mo	-0.368243	0.237015	604.873	-1.55367	0.120786	HIVStatus	LM	FALSE	0.473845	NS	0.691949	46148	HMDB0000304,HMDB0000290	C00203,C00043	445761167	Neg	Nucleotide Sugar	Carbohydrate
X-25220	WLWH - WWoH	9 Mo	-0.453015	0.291713	877.281	-1.55295	0.120796	HIVStatus	LM	FALSE	0.473845	NS	0.635708	62406				Pos Early
guanosine 5'-monophosphate (5'-GMP)	WLWH - WWoH	4 Mo	-0.360615	0.232269	659.758	-1.55258	0.121004	HIVStatus	LM	FALSE	0.474409	NS	0.697248	2849	HMDB0001397	C00144	6804	Pos Early	Purine Metabolism, Guanine containing	Nucleotide
pyridoxamine	WLWH - WWoH	6 Mo	-0.46783	0.301426	714.959	-1.55206	0.121091	HIVStatus	LM	FALSE	0.474496	NS	0.62636	2150	HMDB0001431	C00534	1052	Pos Early	Vitamin B6 Metabolism	Cofactors and Vitamins
1-margaroyl-2-linoleoyl-GPC (17:0/18:2)*	WLWH - WWoH	15 Mo	-0.453535	0.292365	887.913	-1.55126	0.121195	HIVStatus	LM	FALSE	0.474557	NS	0.635378	52500			52922491	Pos Late	Phosphatidylcholine (PC)	Lipid
1-stearyl-2-linoleoyl-GPC (O-18:0/18:2)*	WLWH - WWoH	4 Mo	0.299794	0.193262	809.087	1.55123	0.121237	HIVStatus	LM	FALSE	0.474557	NS	1.34958	57721	HMDB13418		6443070	Pos Late	Plasmalogen	Lipid
X-11381	WLWH - WWoH	1 Mo	0.214382	0.138077	331.172	1.55262	0.121469	HIVStatus	LM	FALSE	0.475211	NS	1.2391	46347				Neg
N-acetylthreonine	WLWH - WWoH	1 Wk	0.0969661	0.0625472	491.826	1.55029	0.121716	HIVStatus	LM	FALSE	0.475922	NS	1.10182	33939	HMDB0062557		152204	Polar	Glycine, Serine and Threonine Metabolism	Amino Acid
1-oleoyl-2-docosahexaenoyl-GPE (18:1/22:6)*	WLWH - WWoH	4 Mo	0.359765	0.232351	728.725	1.54837	0.121968	HIVStatus	LM	FALSE	0.476544	NS	1.43299	53209	HMDB0009078		52922113	Pos Late	Phosphatidylethanolamine (PE)	Lipid
3-methyl catechol sulfate (1)	WLWH - WWoH	4 Mo	0.161771	0.10451	808.665	1.54791	0.122035	HIVStatus	LM	FALSE	0.476544	NS	1.17559	46165			118431379	Neg	Benzoate Metabolism	Xenobiotics
salicyluric glucuronide*	WLWH - WWoH	18 Mo	0.0820588	0.0530227	888.528	1.54762	0.12207	HIVStatus	LM	FALSE	0.476544	NS	1.08552	33384	HMDB0240252		121596205	Neg	Drug - Analgesics, Anesthetics	Xenobiotics
creatine	WLWH - WWoH	9 Mo	0.164297	0.106176	468.281	1.5474	0.122442	HIVStatus	LM	FALSE	0.47774	NS	1.17856	27718	HMDB0000064	C00300	586	Pos Early	Creatine Metabolism	Amino Acid
adenine	WLWH - WWoH	1 Wk	0.21958	0.142026	676.891	1.54606	0.122559	HIVStatus	LM	FALSE	0.477939	NS	1.24555	554	HMDB0000034	C00147	190	Pos Early	Purine Metabolism, Adenine containing	Nucleotide
oleoyl-linoleoyl-glycerol (18:1/18:2) [2]	WLWH - WWoH	12 Mo	-0.257477	0.166699	848.654	-1.54456	0.122826	HIVStatus	LM	FALSE	0.478462	NS	0.773	46799	HMDB0007219		71433693	Pos Late	Diacylglycerol	Lipid
theobromine	WLWH - WWoH	1 Wk	-0.498073	0.322376	594.682	-1.54501	0.122877	HIVStatus	LM	FALSE	0.478462	NS	0.6077	18392	HMDB0002825	C07480	5429	Pos Early	Xanthine Metabolism	Xenobiotics
1-stearoyl-2-oleoyl-GPC (18:0/18:1)	WLWH - WWoH	6 Mo	-0.237509	0.153799	820.173	-1.54428	0.122906	HIVStatus	LM	FALSE	0.478462	NS	0.78859	52438	HMDB0008038		24778825	Pos Late	Phosphatidylcholine (PC)	Lipid
isocitrate	WLWH - WWoH	6 Mo	-0.224305	0.145167	490.51	-1.54515	0.122955	HIVStatus	LM	FALSE	0.478462	NS	0.799071	12110	HMDB0001874	C00451	5318532	Polar	TCA Cycle	Energy
sphingosine	WLWH - WWoH	6 Mo	-0.208599	0.135131	870.608	-1.54369	0.123027	HIVStatus	LM	FALSE	0.478491	NS	0.81172	17747	HMDB0000252	C00319	5280335	Pos Late	Sphingosines	Lipid
palmitoyl-docosahexaenoyl-glycerol (16:0/22:6) [2]*	WLWH - WWoH	4 Mo	-0.359547	0.23302	828.316	-1.54298	0.123217	HIVStatus	LM	FALSE	0.478973	NS	0.697993	57374	HMDB0007121		9543827	Pos Late	Diacylglycerol	Lipid
pyruvate	WLWH - WWoH	12 Mo	-0.270528	0.175351	604.887	-1.54278	0.123407	HIVStatus	LM	FALSE	0.479457	NS	0.762977	48990	HMDB0000243	C00022	1060	Polar	Glycolysis, Gluconeogenesis, and Pyruvate Metabolism	Carbohydrate
hippurate	WLWH - WWoH	18 Mo	-0.365311	0.237098	887.094	-1.54076	0.123732	HIVStatus	LM	FALSE	0.48038	NS	0.693981	15753	HMDB0000714	C01586	464	Neg	Benzoate Metabolism	Xenobiotics
diacylglycerol (16:1/18:2 [2], 16:0/18:3 [1])*	WLWH - WWoH	12 Mo	-0.293924	0.190813	857.57	-1.54038	0.123837	HIVStatus	LM	FALSE	0.48038	NS	0.745333	54966				Pos Late	Diacylglycerol	Lipid
2,3-dihydroxy-5-methylthio-4-pentenoate (DMTPA)*	WLWH - WWoH	12 Mo	0.104266	0.0676454	515.368	1.54136	0.123842	HIVStatus	LM	FALSE	0.48038	NS	1.1099	62805	HMDB0240388			Neg	Methionine, Cysteine, SAM and Taurine Metabolism	Amino Acid
isoxanthopterin	WLWH - WWoH	4 Mo	-0.169479	0.110065	631.041	-1.53981	0.124109	HIVStatus	LM	FALSE	0.480472	NS	0.844105	27732	HMDB0000704	C03975	135398700	Polar	Pterin Metabolism	Cofactors and Vitamins
guanidine	WLWH - WWoH	1 Mo	0.0133698	0.00869058	888.998	1.53843	0.1243	HIVStatus	LM	FALSE	0.480472	NS	1.01346	22287	HMDB0001842	C17349	3520	Pos Early	Polyamine Metabolism	Amino Acid
1,3-dimethylurate	WLWH - WWoH	1 Wk	0.179955	0.116978	807.029	1.53837	0.124351	HIVStatus	LM	FALSE	0.480472	NS	1.19716	32391	HMDB0001857		70346	Neg	Xanthine Metabolism	Xenobiotics
1-palmitoyl-2-palmitoleoyl-GPC (16:0/16:1)*	WLWH - WWoH	4.5 Mo	-0.289411	0.188151	881.571	-1.53818	0.124363	HIVStatus	LM	FALSE	0.480472	NS	0.748705	52470	HMDB0007969		6443788	Pos Late	Phosphatidylcholine (PC)	Lipid
kynurenine	WLWH - WWoH	15 Mo	0.313848	0.204105	868.46	1.53768	0.124491	HIVStatus	LM	FALSE	0.480472	NS	1.36868	15140	HMDB0000684	C00328	161166	Pos Early	Tryptophan Metabolism	Amino Acid
sphingomyelin (d18:1/20:0, d16:1/22:0)*	WLWH - WWoH	1 Wk	-0.164773	0.10716	866.535	-1.53764	0.124502	HIVStatus	LM	FALSE	0.480472	NS	0.848086	48490	HMDB0012102		44260124	Pos Late	Sphingomyelins	Lipid
1,5-anhydroglucitol (1,5-AG)	WLWH - WWoH	18 Mo	-0.136826	0.0889901	859.781	-1.53754	0.124529	HIVStatus	LM	FALSE	0.480472	NS	0.872122	20675	HMDB0002712	C07326	64960	Neg	Glycolysis, Gluconeogenesis, and Pyruvate Metabolism	Carbohydrate
salicylate	WLWH - WWoH	6 Mo	0.658811	0.428566	873.945	1.53725	0.124595	HIVStatus	LM	FALSE	0.480472	NS	1.93249	1515	HMDB0001895	C00805	338	Polar	Drug - Topical Agents	Xenobiotics
1-(1-enyl-stearoyl)-2-arachidonoyl-GPE (P-18:0/20:4)*	WLWH - WWoH	9 Mo	-0.207275	0.134837	858.038	-1.53722	0.124608	HIVStatus	LM	FALSE	0.480472	NS	0.812796	52475	HMDB0005779		9547058	Pos Late	Plasmalogen	Lipid
X-11850	WLWH - WWoH	4 Mo	0.300327	0.195192	433.035	1.53862	0.124627	HIVStatus	LM	FALSE	0.480472	NS	1.3503	46507				Neg
uracil	WLWH - WWoH	9 Mo	0.483037	0.31427	803.624	1.53701	0.124684	HIVStatus	LM	FALSE	0.480472	NS	1.62099	605	HMDB0000300	C00106	1174	Pos Early	Pyrimidine Metabolism, Uracil containing	Nucleotide
X-12193	WLWH - WWoH	4 Mo	0.144202	0.0938289	731.397	1.53686	0.12476	HIVStatus	LM	FALSE	0.480472	NS	1.15512	46985				Neg
1-myristoyl-GPI (14:0)*	WLWH - WWoH	4.5 Mo	-0.44558	0.289992	876.084	-1.53652	0.124771	HIVStatus	LM	FALSE	0.480472	NS	0.640453	61829				Neg	Lysophospholipid	Lipid
carotene diol (1)	WLWH - WWoH	9 Mo	-0.375811	0.244653	840.804	-1.5361	0.12489	HIVStatus	LM	FALSE	0.480472	NS	0.686732	57635				Pos Late	Vitamin A Metabolism	Cofactors and Vitamins
diacylglycerol (14:0/18:1, 16:0/16:1) [2]*	WLWH - WWoH	15 Mo	-0.465943	0.303417	887.288	-1.53565	0.12498	HIVStatus	LM	FALSE	0.480472	NS	0.627543	54954				Pos Late	Diacylglycerol	Lipid
N-acetylhistidine	WLWH - WWoH	6 Mo	0.128918	0.0839248	647.508	1.53612	0.124998	HIVStatus	LM	FALSE	0.480472	NS	1.1376	33946	HMDB0032055	C02997	75619	Pos Early	Histidine Metabolism	Amino Acid
orotidine	WLWH - WWoH	4.5 Mo	-0.292819	0.190686	751.38	-1.53561	0.125055	HIVStatus	LM	FALSE	0.480472	NS	0.746157	35172	HMDB0000788		92751	Polar	Pyrimidine Metabolism, Orotate containing	Nucleotide
caffeine	WLWH - WWoH	6 Mo	-0.60435	0.393565	738.99	-1.53558	0.12507	HIVStatus	LM	FALSE	0.480472	NS	0.54643	569	HMDB0001847	C07481	2519	Pos Early	Xanthine Metabolism	Xenobiotics
aspartate	WLWH - WWoH	4.5 Mo	-0.349219	0.227456	770.838	-1.53532	0.125115	HIVStatus	LM	FALSE	0.480472	NS	0.705239	443	HMDB0000191	C00049	5960	Pos Early	Alanine and Aspartate Metabolism	Amino Acid
X-25948	WLWH - WWoH	18 Mo	0.419132	0.273163	888.419	1.53436	0.125296	HIVStatus	LM	FALSE	0.480916	NS	1.52064	63899				Pos Early
(3'-5')-adenylyluridine	WLWH - WWoH	4 Mo	-0.116551	0.0759868	853.26	-1.53384	0.125441	HIVStatus	LM	FALSE	0.481218	NS	0.889985	52740			145459093	Neg	Dinucleotide	Nucleotide
thiamin (vitamin B1)	WLWH - WWoH	4.5 Mo	-0.337134	0.219944	771.961	-1.53282	0.12573	HIVStatus	LM	FALSE	0.481542	NS	0.713813	5341	HMDB0000235	DG00125,C00378,D08580	1130	Pos Early	Thiamine Metabolism	Cofactors and Vitamins
S-methylcysteine sulfoxide	WLWH - WWoH	15 Mo	0.526859	0.343818	880.618	1.53238	0.125789	HIVStatus	LM	FALSE	0.481542	NS	1.6936	43378	HMDB0029432		82142	Pos Early	Methionine, Cysteine, SAM and Taurine Metabolism	Amino Acid
nicotinamide adenine dinucleotide (NAD+)	WLWH - WWoH	9 Mo	-0.308131	0.201093	850.862	-1.53228	0.125825	HIVStatus	LM	FALSE	0.481542	NS	0.734819	5278		C00003	5892	Neg	Nicotinate and Nicotinamide Metabolism	Cofactors and Vitamins
10-heptadecenoate (17:1n7)	WLWH - WWoH	4 Mo	-0.281816	0.183935	775.385	-1.53215	0.125893	HIVStatus	LM	FALSE	0.481542	NS	0.754412	33971	HMDB0060038		5312435	Neg	Long Chain Monounsaturated Fatty Acid	Lipid
N-acetylglutamate	WLWH - WWoH	12 Mo	0.238955	0.155919	595.395	1.53256	0.125917	HIVStatus	LM	FALSE	0.481542	NS	1.26992	15720	HMDB0001138	C00624	70914	Pos Early	Glutamate Metabolism	Amino Acid
1-palmitoyl-GPE (16:0)	WLWH - WWoH	6 Mo	-0.280887	0.183365	855.029	-1.53185	0.12593	HIVStatus	LM	FALSE	0.481542	NS	0.755114	35631	HMDB0011503		9547069	Pos Late	Lysophospholipid	Lipid
caffeine	WLWH - WWoH	1 Mo	-0.538063	0.351227	640.202	-1.53195	0.126028	HIVStatus	LM	FALSE	0.481542	NS	0.583878	569	HMDB0001847	C07481	2519	Pos Early	Xanthine Metabolism	Xenobiotics
N-stearoyl-sphinganine (d18:0/18:0)*	WLWH - WWoH	18 Mo	0.456672	0.298225	887.466	1.5313	0.126052	HIVStatus	LM	FALSE	0.481542	NS	1.57881	1759	HMDB0011761		5283573	Pos Late	Dihydroceramides	Lipid
pyridoxate	WLWH - WWoH	4 Mo	0.174439	0.114098	827.755	1.52885	0.126683	HIVStatus	LM	FALSE	0.483699	NS	1.19058	31555	HMDB0000017	C00847	6723	Neg	Vitamin B6 Metabolism	Cofactors and Vitamins
sphinganine	WLWH - WWoH	18 Mo	0.333723	0.218416	886.273	1.52792	0.126889	HIVStatus	LM	FALSE	0.484231	NS	1.39616	17769	HMDB0000269	C00836	3126	Pos Late	Sphingolipid Synthesis	Lipid
laurate (12:0)	WLWH - WWoH	6 Mo	-0.27921	0.182839	801.048	-1.52708	0.127136	HIVStatus	LM	FALSE	0.484921	NS	0.756381	1645	HMDB0000638	C02679	3893	Neg	Medium Chain Fatty Acid	Lipid
1-dihomo-linolenylglycerol (20:3)	WLWH - WWoH	15 Mo	-0.482393	0.316124	887.814	-1.52596	0.127376	HIVStatus	LM	FALSE	0.485403	NS	0.617304	48341	HMDB0011577			Neg	Monoacylglycerol	Lipid
nicotinamide riboside	WLWH - WWoH	12 Mo	-0.351698	0.230461	752.437	-1.52606	0.127414	HIVStatus	LM	FALSE	0.485403	NS	0.703493	33013	HMDB0000855	C03150	439924	Pos Early	Nicotinate and Nicotinamide Metabolism	Cofactors and Vitamins
X-11381	WLWH - WWoH	9 Mo	0.230952	0.151237	438.032	1.52709	0.127461	HIVStatus	LM	FALSE	0.485403	NS	1.2598	46347				Neg
1-linoleoyl-GPI (18:2)*	WLWH - WWoH	4.5 Mo	-0.37903	0.248548	875.511	-1.52498	0.127625	HIVStatus	LM	FALSE	0.485495	NS	0.684525	36594	HMDB0240597		11124828	Neg	Lysophospholipid	Lipid
retinol (vitamin A)	WLWH - WWoH	4 Mo	-0.293738	0.192632	805.84	-1.52487	0.127685	HIVStatus	LM	FALSE	0.485495	NS	0.745472	1806	HMDB0000305	C00473	445354	Pos Late	Vitamin A Metabolism	Cofactors and Vitamins
X-25948	WLWH - WWoH	6 Mo	0.286637	0.188056	724.911	1.52421	0.127892	HIVStatus	LM	FALSE	0.485495	NS	1.33194	63899				Pos Early
N-formylkynurenine	WLWH - WWoH	18 Mo	0.386636	0.253717	879.295	1.52389	0.127897	HIVStatus	LM	FALSE	0.485495	NS	1.47202	64334	HMDB01200	C15605,C02406,C02700	910	Pos Early	Tryptophan Metabolism	Amino Acid
3'-sialyllactose	WLWH - WWoH	6 Mo	0.110958	0.0727743	542.776	1.52469	0.127919	HIVStatus	LM	FALSE	0.485495	NS	1.11735	40424	HMDB0000825		123914	Polar	Disaccharides and Oligosaccharides	Carbohydrate
3-methylxanthine	WLWH - WWoH	9 Mo	-0.158837	0.104243	843.862	-1.52371	0.127956	HIVStatus	LM	FALSE	0.485495	NS	0.853136	32445	HMDB0001886	C16357	70639	Neg	Xanthine Metabolism	Xenobiotics
X-15245	WLWH - WWoH	9 Mo	0.085043	0.0558246	852.962	1.5234	0.12803	HIVStatus	LM	FALSE	0.485495	NS	1.08876	46661				Neg
histidine betaine (hercynine)*	WLWH - WWoH	9 Mo	-0.607992	0.399087	638.752	-1.52346	0.128139	HIVStatus	LM	FALSE	0.485495	NS	0.544443	62278	HMDB0029422		3083620	Pos Early	Food Component/Plant	Xenobiotics
X-25420	WLWH - WWoH	15 Mo	-0.451646	0.296587	884.286	-1.52281	0.128163	HIVStatus	LM	FALSE	0.485495	NS	0.636579	62717				Pos Early
5-methyluridine (ribothymidine)	WLWH - WWoH	15 Mo	-0.301742	0.198164	840.856	-1.52268	0.128214	HIVStatus	LM	FALSE	0.485495	NS	0.739529	35136	HMDB0000884		445408	Neg	Pyrimidine Metabolism, Uracil containing	Nucleotide
1-stearoyl-2-oleoyl-GPC (18:0/18:1)	WLWH - WWoH	1 Mo	0.206936	0.135908	758.123	1.52263	0.128269	HIVStatus	LM	FALSE	0.485495	NS	1.2299	52438	HMDB0008038		24778825	Pos Late	Phosphatidylcholine (PC)	Lipid
1-oleoyl-2-linoleoyl-GPC (18:1/18:2)*	WLWH - WWoH	9 Mo	-0.271259	0.178186	881.573	-1.52234	0.128283	HIVStatus	LM	FALSE	0.485495	NS	0.762419	52453	HMDB0008105		24778939	Pos Late	Phosphatidylcholine (PC)	Lipid
palmitoyl-docosahexaenoyl-glycerol (16:0/22:6) [2]*	WLWH - WWoH	12 Mo	-0.377369	0.248054	847.619	-1.52132	0.128553	HIVStatus	LM	FALSE	0.486267	NS	0.685663	57374	HMDB0007121		9543827	Pos Late	Diacylglycerol	Lipid
creatinine	WLWH - WWoH	1 Mo	0.0621619	0.0408418	485.704	1.52202	0.128655	HIVStatus	LM	FALSE	0.486318	NS	1.06413	513	HMDB0000562	C00791	588	Pos Early	Creatine Metabolism	Amino Acid
pyroglutamylvaline	WLWH - WWoH	4.5 Mo	0.258712	0.17012	832.619	1.52076	0.1287	HIVStatus	LM	FALSE	0.486318	NS	1.29526	32394			152416	Neg	Modified Peptides	Peptide
mannitol/sorbitol	WLWH - WWoH	12 Mo	-0.110671	0.0728075	715.15	-1.52005	0.12894	HIVStatus	LM	FALSE	0.486785	NS	0.895233	46142	HMDB0000247,HMDB0000765	C00392,C00794	57806251	Polar	Fructose, Mannose and Galactose Metabolism	Carbohydrate
X-23782	WLWH - WWoH	4.5 Mo	0.23469	0.154431	849.327	1.51971	0.128957	HIVStatus	LM	FALSE	0.486785	NS	1.26452	49681				Pos Late
1-dihomo-linolenoyl-GPE (20:3n3 or 6)*	WLWH - WWoH	9 Mo	-0.352132	0.231754	829.252	-1.51942	0.129038	HIVStatus	LM	FALSE	0.486839	NS	0.703188	44630	HMDB0011514,HMDB0011516			Neg	Lysophospholipid	Lipid
caproate (6:0)	WLWH - WWoH	4.5 Mo	-0.279113	0.1838	872.533	-1.51858	0.129232	HIVStatus	LM	FALSE	0.487044	NS	0.756454	32489	HMDB0000535	C01585	8892	Neg	Medium Chain Fatty Acid	Lipid
16-hydroxypalmitate	WLWH - WWoH	1 Wk	-0.179844	0.118416	775.522	-1.51874	0.129235	HIVStatus	LM	FALSE	0.487044	NS	0.8354	39609	HMDB0006294	C18218	10466	Neg	Fatty Acid, Monohydroxy	Lipid
3-(4-hydroxyphenyl)lactate	WLWH - WWoH	12 Mo	0.173614	0.114325	736.833	1.5186	0.129292	HIVStatus	LM	FALSE	0.487044	NS	1.1896	32197	HMDB0000755	C03672	9378	Neg	Tyrosine Metabolism	Amino Acid
UDP-N-acetylglucosamine/galactosamine	WLWH - WWoH	18 Mo	-0.533664	0.351603	881.41	-1.5178	0.129422	HIVStatus	LM	FALSE	0.487284	NS	0.586452	46148	HMDB0000304,HMDB0000290	C00203,C00043	445761167	Neg	Nucleotide Sugar	Carbohydrate
4-cholesten-3-one	WLWH - WWoH	15 Mo	-0.332429	0.219065	886.786	-1.51749	0.129499	HIVStatus	LM	FALSE	0.487323	NS	0.71718	38125	HMDB0000921	C00599	91477	Pos Late	Sterol	Lipid
deoxycarnitine	WLWH - WWoH	15 Mo	0.195771	0.129063	834.277	1.51686	0.12968	HIVStatus	LM	FALSE	0.487753	NS	1.21625	36747	HMDB0001161	C01181	22620	Pos Early	Carnitine Metabolism	Lipid
2-linoleoylglycerol (18:2)	WLWH - WWoH	6 Mo	-0.317653	0.209492	871.892	-1.5163	0.129807	HIVStatus	LM	FALSE	0.487978	NS	0.727856	32506	HMDB0011538		5365676	Neg	Monoacylglycerol	Lipid
alpha-hydroxyisovalerate	WLWH - WWoH	12 Mo	0.155283	0.102372	545.23	1.51686	0.129882	HIVStatus	LM	FALSE	0.488009	NS	1.16799	46537	HMDB0000407		99823	Polar	Leucine, Isoleucine and Valine Metabolism	Amino Acid
1-palmitoyl-2-palmitoleoyl-GPE (16:0/16:1)*	WLWH - WWoH	15 Mo	-0.392671	0.2591	838.559	-1.51552	0.130017	HIVStatus	LM	FALSE	0.488189	NS	0.675251	52471	HMDB0008924		52924925	Pos Late	Phosphatidylethanolamine (PE)	Lipid
linoleoyl-docosahexaenoyl-glycerol (18:2/22:6) [1]*	WLWH - WWoH	4 Mo	-0.369735	0.243991	797.982	-1.51536	0.130076	HIVStatus	LM	FALSE	0.488189	NS	0.690917	54949	HMDB0007266		9543899	Pos Late	Diacylglycerol	Lipid
X-21607	WLWH - WWoH	1 Wk	-0.275351	0.181684	637.843	-1.51554	0.13013	HIVStatus	LM	FALSE	0.488189	NS	0.759306	46674				Neg
tyrosine	WLWH - WWoH	15 Mo	0.187608	0.123894	863.886	1.51426	0.130325	HIVStatus	LM	FALSE	0.488666	NS	1.20636	1299	HMDB0000158	C00082	6057	Pos Early	Tyrosine Metabolism	Amino Acid
N-formylmethionine	WLWH - WWoH	1 Wk	0.254824	0.168155	352.354	1.51541	0.130565	HIVStatus	LM	FALSE	0.488666	NS	1.29023	2829	HMDB0001015	C03145	439750	Neg	Methionine, Cysteine, SAM and Taurine Metabolism	Amino Acid
1-stearoyl-2-arachidonoyl-GPE (18:0/20:4)	WLWH - WWoH	4.5 Mo	-0.226658	0.149788	881.426	-1.51319	0.130591	HIVStatus	LM	FALSE	0.488666	NS	0.797194	52447	HMDB0009003	C05210	5289133	Pos Late	Phosphatidylethanolamine (PE)	Lipid
alpha-ketoglutarate	WLWH - WWoH	6 Mo	-0.14249	0.0941665	657.807	-1.51317	0.130717	HIVStatus	LM	FALSE	0.488666	NS	0.867196	528	HMDB0000208	C00026	51	Polar	TCA Cycle	Energy
1,2-dipalmitoyl-GPE (16:0/16:0)*	WLWH - WWoH	15 Mo	-0.35901	0.2374	874.582	-1.51226	0.13083	HIVStatus	LM	FALSE	0.488666	NS	0.698368	57341	HMDB0008923		445468	Pos Late	Phosphatidylethanolamine (PE)	Lipid
carboxyethyl-GABA	WLWH - WWoH	4.5 Mo	-0.229094	0.1514	478.355	-1.51317	0.130898	HIVStatus	LM	FALSE	0.488666	NS	0.795254	40007	HMDB0002201		2572	Pos Early	Glutamate Metabolism	Amino Acid
X-12104	WLWH - WWoH	15 Mo	0.545579	0.360843	839.589	1.51196	0.130921	HIVStatus	LM	FALSE	0.488666	NS	1.72561	46932				Pos Early
carotene diol (3)	WLWH - WWoH	6 Mo	-0.272298	0.180104	852.627	-1.51189	0.130931	HIVStatus	LM	FALSE	0.488666	NS	0.761627	57637				Pos Late	Vitamin A Metabolism	Cofactors and Vitamins
X-11381	WLWH - WWoH	4 Mo	0.217234	0.143541	374.066	1.51339	0.131024	HIVStatus	LM	FALSE	0.488666	NS	1.24264	46347				Neg
1,2-dipalmitoyl-GPE (16:0/16:0)*	WLWH - WWoH	4.5 Mo	-0.316432	0.209365	833.304	-1.51138	0.13107	HIVStatus	LM	FALSE	0.488666	NS	0.728745	57341	HMDB0008923		445468	Pos Late	Phosphatidylethanolamine (PE)	Lipid
1-stearoyl-2-linoleoyl-GPC (18:0/18:2)*	WLWH - WWoH	18 Mo	0.366637	0.242618	886.306	1.51117	0.131102	HIVStatus	LM	FALSE	0.488666	NS	1.44287	52452	HMDB0008039		6441487	Pos Late	Phosphatidylcholine (PC)	Lipid
X-25950	WLWH - WWoH	12 Mo	0.193774	0.128216	729.848	1.51131	0.131142	HIVStatus	LM	FALSE	0.488666	NS	1.21382	63901				Pos Early
2-aminoadipate	WLWH - WWoH	9 Mo	0.258665	0.171168	718.938	1.51118	0.131183	HIVStatus	LM	FALSE	0.488666	NS	1.2952	6146	HMDB0000510	C00956	92136	Polar	Lysine Metabolism	Amino Acid
argininate*	WLWH - WWoH	9 Mo	0.296166	0.195988	716.463	1.51114	0.131193	HIVStatus	LM	FALSE	0.488666	NS	1.34469	57461	HMDB0003148		160437	Pos Early	Urea cycle; Arginine and Proline Metabolism	Amino Acid
N-acetylalanine	WLWH - WWoH	12 Mo	0.0901878	0.0597134	679.029	1.51034	0.131421	HIVStatus	LM	FALSE	0.489066	NS	1.09438	1585	HMDB0000766	C02847	88064	Polar	Alanine and Aspartate Metabolism	Amino Acid
palmitoyl-myristoyl-glycerol (16:0/14:0) [2]	WLWH - WWoH	12 Mo	-0.541029	0.358291	719.496	-1.51003	0.131476	HIVStatus	LM	FALSE	0.489066	NS	0.582149	57364				Pos Late	Diacylglycerol	Lipid
nicotinamide ribonucleotide (NMN)	WLWH - WWoH	4.5 Mo	-0.417427	0.276503	848.472	-1.50966	0.131502	HIVStatus	LM	FALSE	0.489066	NS	0.65874	22152	HMDB0000229	C00455	14180	Pos Early	Nicotinate and Nicotinamide Metabolism	Cofactors and Vitamins
sphingomyelin (d18:1/22:1, d18:2/22:0, d16:1/24:1)*	WLWH - WWoH	12 Mo	-0.193373	0.128142	845.422	-1.50906	0.131658	HIVStatus	LM	FALSE	0.489369	NS	0.824175	48493	HMDB0012104			Pos Late	Sphingomyelins	Lipid
X-12026	WLWH - WWoH	1 Mo	0.201646	0.133559	508.171	1.5098	0.131717	HIVStatus	LM	FALSE	0.489369	NS	1.22342	47905				Neg
N-acetylglutamine	WLWH - WWoH	4 Mo	0.277213	0.18371	587.028	1.50897	0.131846	HIVStatus	LM	FALSE	0.489597	NS	1.31945	33943	HMDB0006029	C02716	182230	Pos Early	Glutamate Metabolism	Amino Acid
methyl glucopyranoside (alpha + beta)	WLWH - WWoH	4.5 Mo	0.021333	0.0141475	889	1.5079	0.131936	HIVStatus	LM	FALSE	0.489683	NS	1.02156	46144	HMDB0029965		4.45238e+16	Neg	Food Component/Plant	Xenobiotics
1-(1-enyl-linoleoyl)-GPE (P-18:2)*	WLWH - WWoH	18 Mo	0.412174	0.273397	888.999	1.5076	0.132012	HIVStatus	LM	FALSE	0.489718	NS	1.5101	64898				Pos Late	Lysoplasmalogen	Lipid
caffeine	WLWH - WWoH	9 Mo	-0.616655	0.409097	770.386	-1.50736	0.132129	HIVStatus	LM	FALSE	0.489902	NS	0.539747	569	HMDB0001847	C07481	2519	Pos Early	Xanthine Metabolism	Xenobiotics
3-methyl catechol sulfate (1)	WLWH - WWoH	4.5 Mo	0.183814	0.12202	867.2	1.50643	0.132322	HIVStatus	LM	FALSE	0.490369	NS	1.20179	46165			118431379	Neg	Benzoate Metabolism	Xenobiotics
3-methyl-2-oxobutyrate	WLWH - WWoH	1 Wk	0.148188	0.0984186	610.589	1.50569	0.132665	HIVStatus	LM	FALSE	0.491149	NS	1.15973	44526	HMDB0000019	C00141	49	Polar	Leucine, Isoleucine and Valine Metabolism	Amino Acid
N-acetylneuraminate	WLWH - WWoH	4 Mo	0.114498	0.0760487	598.917	1.50558	0.132702	HIVStatus	LM	FALSE	0.491149	NS	1.12131	32377	HMDB0000230	C00270	439197	Polar	Aminosugar Metabolism	Carbohydrate
methyl-4-hydroxybenzoate sulfate	WLWH - WWoH	4 Mo	0.372565	0.247534	673.94	1.50511	0.132764	HIVStatus	LM	FALSE	0.491149	NS	1.45145	48429	HMDB0041646		10657183	Neg	Benzoate Metabolism	Xenobiotics
sphingomyelin (d18:1/25:0, d19:0/24:1, d20:1/23:0, d19:1/24:0)*	WLWH - WWoH	6 Mo	-0.38156	0.253555	724.958	-1.50484	0.132801	HIVStatus	LM	FALSE	0.491149	NS	0.682795	57478	HMDB0240675,HMDB0240674,HMDB0240673,HMDB0240671			Pos Late	Sphingomyelins	Lipid
1-stearoyl-2-adrenoyl-GPS (18:0/22:4)*	WLWH - WWoH	1 Wk	-0.312713	0.207841	651.767	-1.50458	0.132916	HIVStatus	LM	FALSE	0.491327	NS	0.73146	63127				Pos Late	Phosphatidylserine (PS)	Lipid
S-methylcysteine	WLWH - WWoH	9 Mo	0.318745	0.211966	833.191	1.50376	0.133023	HIVStatus	LM	FALSE	0.491473	NS	1.3754	39592	HMDB0002108		2.44177e+16	Pos Early	Methionine, Cysteine, SAM and Taurine Metabolism	Amino Acid
stachydrine	WLWH - WWoH	12 Mo	0.461235	0.306838	764.061	1.50319	0.133204	HIVStatus	LM	FALSE	0.491679	NS	1.58603	34384	HMDB0004827	C10172	115244	Pos Early	Food Component/Plant	Xenobiotics
ethyl alpha-glucopyranoside	WLWH - WWoH	4.5 Mo	0.353818	0.23535	642.095	1.50337	0.133235	HIVStatus	LM	FALSE	0.491679	NS	1.4245	63152	HMDB0029968		11127487	Neg	Food Component/Plant	Xenobiotics
N-acetylserine	WLWH - WWoH	15 Mo	0.125295	0.0833486	620.137	1.50326	0.133281	HIVStatus	LM	FALSE	0.491679	NS	1.13348	37076	HMDB0002931		65249	Polar	Glycine, Serine and Threonine Metabolism	Amino Acid
myristoyl-linoleoyl-glycerol (14:0/18:2) [1]*	WLWH - WWoH	4 Mo	-0.339867	0.226387	788.05	-1.50127	0.133688	HIVStatus	LM	FALSE	0.492794	NS	0.711865	57407	HMDB0007016		14275352	Pos Late	Diacylglycerol	Lipid
1-dihomo-linoleoylglycerol (20:2)	WLWH - WWoH	4 Mo	-0.357149	0.237927	820.421	-1.50109	0.133718	HIVStatus	LM	FALSE	0.492794	NS	0.699668	35103				Neg	Monoacylglycerol	Lipid
1-palmitoleoylglycerol (16:1)*	WLWH - WWoH	4 Mo	-0.425383	0.283544	845.206	-1.50024	0.133927	HIVStatus	LM	FALSE	0.49313	NS	0.653519	52431	HMDB0011565			Neg	Monoacylglycerol	Lipid
arginine	WLWH - WWoH	18 Mo	-0.220715	0.147133	883.125	-1.50011	0.133944	HIVStatus	LM	FALSE	0.49313	NS	0.801945	1638	HMDB0000517	C00062	6322	Pos Early	Urea cycle; Arginine and Proline Metabolism	Amino Acid
eicosenoate (20:1)	WLWH - WWoH	15 Mo	-0.255898	0.170672	886.817	-1.49936	0.134137	HIVStatus	LM	FALSE	0.493477	NS	0.774221	33587	HMDB0002231,HMDB0062436	C16526	5.28277e+18	Neg	Long Chain Monounsaturated Fatty Acid	Lipid
cotinine	WLWH - WWoH	1 Wk	-0.112805	0.075204	517.714	-1.49998	0.134228	HIVStatus	LM	FALSE	0.493477	NS	0.893325	553	HMDB0001046		408	Pos Early	Tobacco Metabolite	Xenobiotics
3-hydroxylaurate	WLWH - WWoH	9 Mo	-0.296977	0.198147	839.79	-1.49877	0.134309	HIVStatus	LM	FALSE	0.493477	NS	0.743061	32457	HMDB0000387		94216	Neg	Fatty Acid, Monohydroxy	Lipid
4-hydroxyhippurate	WLWH - WWoH	4 Mo	0.231101	0.154174	615.741	1.49897	0.134395	HIVStatus	LM	FALSE	0.493477	NS	1.25999	35527	HMDB0013678		151012	Neg	Benzoate Metabolism	Xenobiotics
glycosyl ceramide (d18:1/20:0, d16:1/22:0)*	WLWH - WWoH	4.5 Mo	-0.260611	0.174072	876.353	-1.49715	0.134715	HIVStatus	LM	FALSE	0.493477	NS	0.77058	57595				Pos Late	Hexosylceramides (HCER)	Lipid
3-hydroxyoctanoylcarnitine (2)	WLWH - WWoH	4.5 Mo	-0.163189	0.109013	885.111	-1.49698	0.134756	HIVStatus	LM	FALSE	0.493477	NS	0.84943	64394				Pos Early	Fatty Acid Metabolism (Acyl Carnitine, Hydroxy)	Lipid
1-(1-enyl-oleoyl)-GPE (P-18:1)*	WLWH - WWoH	1 Mo	0.218956	0.146234	706.255	1.4973	0.134762	HIVStatus	LM	FALSE	0.493477	NS	1.24478	44621				Pos Late	Lysoplasmalogen	Lipid
beta-alanine	WLWH - WWoH	4 Mo	0.155308	0.103717	605.82	1.49742	0.134805	HIVStatus	LM	FALSE	0.493477	NS	1.16802	55	HMDB0000056	C00099	239	Pos Early	Pyrimidine Metabolism, Uracil containing	Nucleotide
uridine 5'-monophosphate (UMP)	WLWH - WWoH	4 Mo	-0.389303	0.259978	564.68	-1.49745	0.134836	HIVStatus	LM	FALSE	0.493477	NS	0.677529	2856	HMDB0000288	C00105	6030	Neg	Pyrimidine Metabolism, Uracil containing	Nucleotide
mannitol/sorbitol	WLWH - WWoH	6 Mo	-0.108078	0.0721977	707.09	-1.49698	0.134845	HIVStatus	LM	FALSE	0.493477	NS	0.897557	46142	HMDB0000247,HMDB0000765	C00392,C00794	57806251	Polar	Fructose, Mannose and Galactose Metabolism	Carbohydrate
cystathionine	WLWH - WWoH	18 Mo	0.494671	0.330525	866.94	1.49662	0.134856	HIVStatus	LM	FALSE	0.493477	NS	1.63996	15705	HMDB0000099	C02291	439258	Pos Early	Methionine, Cysteine, SAM and Taurine Metabolism	Amino Acid
2,6-dihydroxybenzoic acid	WLWH - WWoH	4 Mo	0.199321	0.133125	510.457	1.49724	0.134948	HIVStatus	LM	FALSE	0.493477	NS	1.22057	63042	HMDB0013676		9338	Polar	Drug - Topical Agents	Xenobiotics
1-linoleoyl-GPS (18:2)*	WLWH - WWoH	4 Mo	0.344623	0.230331	828.149	1.49621	0.13498	HIVStatus	LM	FALSE	0.493477	NS	1.41146	43676				Neg	Lysophospholipid	Lipid
1-stearoyl-2-docosahexaenoyl-GPC (18:0/22:6)	WLWH - WWoH	4 Mo	0.275642	0.184226	818.851	1.49621	0.134984	HIVStatus	LM	FALSE	0.493477	NS	1.31738	52611	HMDB0008057		24778876	Pos Late	Phosphatidylcholine (PC)	Lipid
[truncated: 5,309 more rows]
