# Supplementary material for: Altered milk tryptophan and tryptophan metabolites in women living with HIV
Source: Nat Commun. 2025 Oct 28;16:9437. doi: 10.1038/s41467-025-64566-w (PMC12568960; doi:10.1038/s41467-025-64566-w)
Supplement: Supplementary file 13 — Supplementary Data 10 [file 41467_2025_64566_MOESM13_ESM.xlsx]

## Sheet: Quant KT, all values
SampleID	kynurenine	tryptophan	KTratio	KTlogratio	AssayType	Matrix	HIVExposure
10010	0.212	0.266	0.796992	-0.0985458	Quantitative	BMK	Exposed
10530	0.169	0.656	0.257622	-0.589017	Quantitative	BMK	Unexposed
10640	0.0955	0.291	0.328179	-0.48389	Quantitative	BMK	Unexposed
10650	0.205	0.298	0.687919	-0.162462	Quantitative	BMK	Exposed
10710	0.0536	0.237	0.22616	-0.645584	Quantitative	BMK	Exposed
10780	0.0325	0.156	0.208333	-0.681241	Quantitative	BMK	Exposed
10850	0.0507	0.677	0.0748892	-1.12558	Quantitative	BMK	Unexposed
10880	0.122	0.318	0.383648	-0.416067	Quantitative	BMK	Exposed
10890	0.03	0.687	0.0436681	-1.35984	Quantitative	BMK	Unexposed
10930	0.0465	0.422	0.11019	-0.957859	Quantitative	BMK	Unexposed
10980	0.0693	0.32	0.216562	-0.664417	Quantitative	BMK	Unexposed
11100	0.165	0.33	0.5	-0.30103	Quantitative	BMK	Exposed
11340	0.294	0.434	0.677419	-0.169142	Quantitative	BMK	Exposed
11480	0.109	0.62	0.175806	-0.754965	Quantitative	BMK	Unexposed
11580	0.106	0.201	0.527363	-0.27789	Quantitative	BMK	Exposed
11690	0.111	0.273	0.406593	-0.39084	Quantitative	BMK	Exposed
11750	0.136	0.422	0.322275	-0.491774	Quantitative	BMK	Exposed
11910	0.102	0.592	0.172297	-0.763722	Quantitative	BMK	Exposed
12260	0.402	0.202	1.9901	0.298875	Quantitative	BMK	Exposed
12320	0.0723	0.374	0.193316	-0.713733	Quantitative	BMK	Exposed
12930	0.267	0.502	0.531873	-0.274192	Quantitative	BMK	Exposed
13000	0.227	0.281	0.807829	-0.0926805	Quantitative	BMK	Exposed
13140	0.347	1.02	0.340196	-0.468271	Quantitative	BMK	Exposed
13200	0.244	0.595	0.410084	-0.387127	Quantitative	BMK	Exposed
13220	0.194	0.302	0.642384	-0.192205	Quantitative	BMK	Exposed
13310	0.106	0.516	0.205426	-0.687344	Quantitative	BMK	Exposed
13630	0.155	0.219	0.707763	-0.150112	Quantitative	BMK	Exposed
13710	0.422	0.758	0.556728	-0.254357	Quantitative	BMK	Exposed
14310	0.129	0.17	0.758824	-0.119859	Quantitative	BMK	Unexposed
14560	0.238	0.769	0.309493	-0.509349	Quantitative	BMK	Unexposed
14640	0.0676	NA	NA	NA	Quantitative	BMK	Exposed
14930	0.269	0.298	0.902685	-0.044464	Quantitative	BMK	Exposed
15130	0.105	0.254	0.413386	-0.383644	Quantitative	BMK	Exposed
15270	0.147	0.339	0.433628	-0.362882	Quantitative	BMK	Exposed
15430	0.0568	0.382	0.148691	-0.827715	Quantitative	BMK	Exposed
16250	0.0428	0.211	0.202844	-0.692839	Quantitative	BMK	Exposed
16390	0.16	0.2	0.8	-0.09691	Quantitative	BMK	Exposed
16540	0.12	0.219	0.547945	-0.261263	Quantitative	BMK	Exposed
16900	0.059	0.214	0.275701	-0.559562	Quantitative	BMK	Exposed
16940	0.103	0.322	0.319876	-0.495019	Quantitative	BMK	Exposed
17360	0.321	0.461	0.696312	-0.157196	Quantitative	BMK	Exposed
20110	0.268	0.41	0.653659	-0.184649	Quantitative	BMK	Exposed
20150	0.328	0.715	0.458741	-0.338432	Quantitative	BMK	Unexposed
20250	0.205	0.494	0.41498	-0.381973	Quantitative	BMK	Exposed
20320	0.128	0.147	0.870748	-0.0601074	Quantitative	BMK	Exposed
20370	0.518	0.726	0.713499	-0.146607	Quantitative	BMK	Exposed
20380	0.344	0.602	0.571429	-0.243038	Quantitative	BMK	Exposed
20800	0.101	0.227	0.444934	-0.351704	Quantitative	BMK	Exposed
20900	0.135	0.65	0.207692	-0.68258	Quantitative	BMK	Unexposed
20980	0.226	0.572	0.395105	-0.403288	Quantitative	BMK	Exposed
20990	0.0738	0.461	0.160087	-0.795645	Quantitative	BMK	Unexposed
21040	0.0618	0.769	0.0803641	-1.09494	Quantitative	BMK	Unexposed
21180	0.0521	0.33	0.157879	-0.801676	Quantitative	BMK	Unexposed
21200	0.162	0.272	0.595588	-0.225054	Quantitative	BMK	Exposed
21250	0.033	0.499	0.0661323	-1.17959	Quantitative	BMK	Unexposed
21310	0.253	0.548	0.461679	-0.33566	Quantitative	BMK	Exposed
21420	0.194	0.449	0.432071	-0.364445	Quantitative	BMK	Unexposed
21470	0.176	0.612	0.287582	-0.541239	Quantitative	BMK	Unexposed
21570	0.117	0.889	0.131609	-0.880716	Quantitative	BMK	Unexposed
21650	0.0418	0.187	0.223529	-0.650665	Quantitative	BMK	Exposed
21690	0.222	0.403	0.550868	-0.258952	Quantitative	BMK	Exposed
21760	0.137	0.205	0.668293	-0.175033	Quantitative	BMK	Exposed
22050	0.379	0.679	0.558174	-0.253231	Quantitative	BMK	Exposed
22060	0.239	0.713	0.335203	-0.474692	Quantitative	BMK	Unexposed
22140	0.1	0.159	0.628931	-0.201397	Quantitative	BMK	Exposed
22150	0.0286	0.26	0.11	-0.958607	Quantitative	BMK	Exposed
22180	0.182	0.378	0.481481	-0.31742	Quantitative	BMK	Exposed
22290	0.232	0.666	0.348348	-0.457986	Quantitative	BMK	Exposed
22320	0.407	0.589	0.691002	-0.160521	Quantitative	BMK	Exposed
22410	0.0708	NA	NA	NA	Quantitative	BMK	Exposed
22460	0.0493	0.329	0.149848	-0.824349	Quantitative	BMK	Exposed
22620	0.199	0.323	0.616099	-0.210349	Quantitative	BMK	Exposed
22670	0.915	0.516	1.77326	0.248771	Quantitative	BMK	Exposed
22690	0.157	0.458	0.342795	-0.464966	Quantitative	BMK	Exposed
22770	0.0775	0.29	0.267241	-0.573096	Quantitative	BMK	Exposed
22800	0.073	0.373	0.19571	-0.708386	Quantitative	BMK	Exposed
23060	0.0929	0.219	0.424201	-0.372428	Quantitative	BMK	Exposed
23080	0.0666	0.198	0.336364	-0.473191	Quantitative	BMK	Exposed
23300	0.184	0.174	1.05747	0.0242686	Quantitative	BMK	Exposed
23360	0.203	0.242	0.838843	-0.0763193	Quantitative	BMK	Exposed
23540	0.0917	0.424	0.216274	-0.664997	Quantitative	BMK	Exposed
23600	0.124	0.372	0.333333	-0.477121	Quantitative	BMK	Exposed
23740	0.0334	0.247	0.135223	-0.86895	Quantitative	BMK	Exposed
23840	0.112	0.359	0.311978	-0.505876	Quantitative	BMK	Exposed
23970	1.64	0.478	3.43096	0.535416	Quantitative	BMK	Exposed
24070	0.214	0.313	0.683706	-0.165131	Quantitative	BMK	Exposed
24130	0.122	0.225	0.542222	-0.265823	Quantitative	BMK	Exposed
24440	0.0985	0.293	0.336177	-0.473431	Quantitative	BMK	Exposed
24710	0.13	0.252	0.515873	-0.287457	Quantitative	BMK	Exposed
25000	0.289	0.267	1.0824	0.0343866	Quantitative	BMK	Exposed
25020	0.337	0.776	0.434278	-0.362232	Quantitative	BMK	Exposed
25270	0.344	0.172	2	0.30103	Quantitative	BMK	Exposed
25650	0.535	0.566	0.94523	-0.0244626	Quantitative	BMK	Exposed
25710	0.0751	0.296	0.253716	-0.595652	Quantitative	BMK	Exposed
25920	0.0587	0.194	0.302577	-0.519164	Quantitative	BMK	Exposed
26000	0.238	1.04	0.228846	-0.640456	Quantitative	BMK	Unexposed
26620	0.22	0.697	0.315638	-0.50081	Quantitative	BMK	Exposed
26630	0.116	0.474	0.244726	-0.61132	Quantitative	BMK	Exposed
26740	0.0351	0.271	0.12952	-0.887662	Quantitative	BMK	Unexposed
26810	0.58	0.535	1.08411	0.0350742	Quantitative	BMK	Exposed
27260	0.174	0.324	0.537037	-0.269996	Quantitative	BMK	Exposed
10930	0.209	5.76	0.0362847	-1.44028	Quantitative	Plasma	Unexposed
10980	0.423	7.66	0.0552219	-1.25789	Quantitative	Plasma	Unexposed
11480	0.433	9.69	0.0446852	-1.34984	Quantitative	Plasma	Unexposed
13630	0.344	2.36	0.145763	-0.836354	Quantitative	Plasma	Exposed
14310	0.194	4.25	0.0456471	-1.34059	Quantitative	Plasma	Unexposed
14560	0.586	10.8	0.0542593	-1.26553	Quantitative	Plasma	Unexposed
15430	0.582	7.11	0.0818565	-1.08695	Quantitative	Plasma	Exposed
16250	0.284	1.58	0.179747	-0.745339	Quantitative	Plasma	Exposed
20150	0.478	8.36	0.057177	-1.24278	Quantitative	Plasma	Unexposed
20370	0.58	10.1	0.0574257	-1.24089	Quantitative	Plasma	Exposed
20990	0.278	9.54	0.0291405	-1.5355	Quantitative	Plasma	Unexposed
21180	0.343	7.24	0.0473757	-1.32444	Quantitative	Plasma	Unexposed
21570	0.463	11.7	0.0395726	-1.4026	Quantitative	Plasma	Unexposed
21690	0.419	8.05	0.0520497	-1.28358	Quantitative	Plasma	Exposed
22060	0.38	9.56	0.039749	-1.40067	Quantitative	Plasma	Unexposed
22180	0.463	2.54	0.182283	-0.739253	Quantitative	Plasma	Exposed
22800	0.343	2.92	0.117466	-0.930089	Quantitative	Plasma	Exposed
23840	0.539	5.97	0.0902848	-1.04439	Quantitative	Plasma	Exposed
24130	0.474	3.16	0.15	-0.823909	Quantitative	Plasma	Exposed
24440	0.735	4.93	0.149087	-0.82656	Quantitative	Plasma	Exposed
25020	0.405	8.76	0.0462329	-1.33505	Quantitative	Plasma	Exposed
25920	0.319	6.31	0.0505547	-1.29624	Quantitative	Plasma	Exposed
26000	0.399	7.19	0.0554937	-1.25576	Quantitative	Plasma	Unexposed
26740	0.411	8.98	0.0457684	-1.33943	Quantitative	Plasma	Unexposed
10060	0.361	4.83	0.0747412	-1.12644	Quantitative	Plasma	Exposed
10290	0.484	5.9	0.0820339	-1.08601	Quantitative	Plasma	Exposed
10420	0.151	2.12	0.0712264	-1.14736	Quantitative	Plasma	Exposed
10470	0.332	10.8	0.0307407	-1.51229	Quantitative	Plasma	Unexposed
10530	0.348	10.2	0.0341176	-1.46702	Quantitative	Plasma	Unexposed
10580	0.387	4.31	0.0897912	-1.04677	Quantitative	Plasma	Unexposed
10640	0.314	5.95	0.0527731	-1.27759	Quantitative	Plasma	Unexposed
10650	0.487	6.38	0.0763323	-1.11729	Quantitative	Plasma	Exposed
10660	0.208	2.95	0.0705085	-1.15176	Quantitative	Plasma	Unexposed
10710	0.503	2.7	0.186296	-0.729796	Quantitative	Plasma	Exposed
10780	0.516	3.33	0.154955	-0.809795	Quantitative	Plasma	Exposed
10850	0.348	8.33	0.0417767	-1.37907	Quantitative	Plasma	Unexposed
10890	0.458	9.29	0.0493003	-1.30715	Quantitative	Plasma	Unexposed
11070	0.467	9.03	0.0517165	-1.28637	Quantitative	Plasma	Unexposed
11100	0.436	3.73	0.11689	-0.932222	Quantitative	Plasma	Exposed
11340	0.599	8.88	0.067455	-1.17099	Quantitative	Plasma	Exposed
11390	0.311	9.64	0.0322614	-1.49132	Quantitative	Plasma	Unexposed
11450	0.323	3.34	0.0967066	-1.01454	Quantitative	Plasma	Exposed
11560	0.269	5.96	0.0451342	-1.34549	Quantitative	Plasma	Unexposed
11580	0.306	3.7	0.0827027	-1.08248	Quantitative	Plasma	Exposed
11590	0.312	6.03	0.0517413	-1.28616	Quantitative	Plasma	Exposed
11690	0.291	1.47	0.197959	-0.703424	Quantitative	Plasma	Exposed
11750	0.554	3.26	0.169939	-0.769708	Quantitative	Plasma	Exposed
11890	0.446	5.09	0.0876228	-1.05738	Quantitative	Plasma	Exposed
11910	0.581	6.34	0.0916404	-1.03791	Quantitative	Plasma	Exposed
12260	0.734	3.22	0.22795	-0.64216	Quantitative	Plasma	Exposed
12320	0.375	6.6	0.0568182	-1.24551	Quantitative	Plasma	Exposed
12670	0.18	4.6	0.0391304	-1.40749	Quantitative	Plasma	Unexposed
12930	0.499	3.54	0.14096	-0.850903	Quantitative	Plasma	Exposed
13000	0.612	6.85	0.0893431	-1.04894	Quantitative	Plasma	Exposed
13140	0.79	7.31	0.108071	-0.96629	Quantitative	Plasma	Exposed
13200	0.564	8.97	0.0628763	-1.20151	Quantitative	Plasma	Exposed
13220	0.617	3.4	0.181471	-0.741194	Quantitative	Plasma	Exposed
13310	0.448	6.46	0.0693498	-1.15895	Quantitative	Plasma	Exposed
13710	0.599	9.75	0.0614359	-1.21158	Quantitative	Plasma	Exposed
14640	0.251	2.77	0.0906137	-1.04281	Quantitative	Plasma	Exposed
14930	0.795	4.26	0.18662	-0.729042	Quantitative	Plasma	Exposed
14980	0.372	6.07	0.061285	-1.21265	Quantitative	Plasma	Exposed
15130	0.313	2.16	0.144907	-0.838909	Quantitative	Plasma	Exposed
15270	0.697	10.2	0.0683333	-1.16537	Quantitative	Plasma	Exposed
16390	0.857	6.02	0.142359	-0.846616	Quantitative	Plasma	Exposed
16540	0.695	2.86	0.243007	-0.614381	Quantitative	Plasma	Exposed
16900	0.369	2.08	0.177404	-0.751037	Quantitative	Plasma	Exposed
16940	0.755	5.69	0.132689	-0.877165	Quantitative	Plasma	Exposed
16970	0.421	3.7	0.113784	-0.94392	Quantitative	Plasma	Exposed
16980	0.322	5.42	0.0594096	-1.22614	Quantitative	Plasma	Exposed
17360	0.404	7.01	0.057632	-1.23934	Quantitative	Plasma	Exposed
20110	0.561	5.06	0.11087	-0.955188	Quantitative	Plasma	Exposed
20250	0.498	5.78	0.0861592	-1.0647	Quantitative	Plasma	Exposed
20320	0.313	1.81	0.172928	-0.762134	Quantitative	Plasma	Exposed
20380	0.451	5.11	0.0882583	-1.05424	Quantitative	Plasma	Exposed
20530	0.286	8.38	0.0341289	-1.46688	Quantitative	Plasma	Unexposed
20770	0.43	3.04	0.141447	-0.849405	Quantitative	Plasma	Exposed
20800	0.588	5.27	0.111575	-0.952433	Quantitative	Plasma	Exposed
20900	0.526	9.8	0.0536735	-1.27024	Quantitative	Plasma	Unexposed
20980	0.527	10.1	0.0521782	-1.28251	Quantitative	Plasma	Exposed
21040	0.376	7.9	0.0475949	-1.32244	Quantitative	Plasma	Unexposed
21200	0.481	4.38	0.109817	-0.959329	Quantitative	Plasma	Exposed
21250	0.221	5.43	0.0406998	-1.39041	Quantitative	Plasma	Unexposed
21310	0.453	5.87	0.0771721	-1.11254	Quantitative	Plasma	Exposed
21350	0.251	6.21	0.0404187	-1.39342	Quantitative	Plasma	Exposed
21420	0.362	10.2	0.0354902	-1.44989	Quantitative	Plasma	Unexposed
21470	0.548	9.47	0.0578669	-1.23757	Quantitative	Plasma	Unexposed
21650	0.413	2.48	0.166532	-0.778502	Quantitative	Plasma	Exposed
21760	0.654	6.81	0.0960352	-1.01757	Quantitative	Plasma	Exposed
21900	0.624	11.7	0.0533333	-1.273	Quantitative	Plasma	Unexposed
21920	0.285	7.47	0.0381526	-1.41848	Quantitative	Plasma	Unexposed
22050	0.499	6.73	0.0741456	-1.12991	Quantitative	Plasma	Exposed
22140	0.291	1.22	0.238525	-0.622467	Quantitative	Plasma	Exposed
22150	0.224	5.21	0.0429942	-1.36659	Quantitative	Plasma	Exposed
22290	0.624	3.47	0.179827	-0.745145	Quantitative	Plasma	Exposed
22320	0.728	4.35	0.167356	-0.776358	Quantitative	Plasma	Exposed
22460	0.267	2.4	0.11125	-0.9537	Quantitative	Plasma	Exposed
22620	0.287	2.81	0.102135	-0.990824	Quantitative	Plasma	Exposed
22670	1.69	3.75	0.450667	-0.346145	Quantitative	Plasma	Exposed
22680	0.599	5.28	0.113447	-0.945207	Quantitative	Plasma	Exposed
22690	0.512	10.6	0.0483019	-1.31604	Quantitative	Plasma	Exposed
22770	0.407	8.13	0.0500615	-1.3005	Quantitative	Plasma	Exposed
23060	0.429	3.21	0.133645	-0.874048	Quantitative	Plasma	Exposed
23080	0.265	2.39	0.110879	-0.955152	Quantitative	Plasma	Exposed
23200	0.22	2.06	0.106796	-0.971445	Quantitative	Plasma	Exposed
23300	0.548	5.3	0.103396	-0.985495	Quantitative	Plasma	Exposed
23350	0.336	6.04	0.0556291	-1.2547	Quantitative	Plasma	Exposed
23540	0.422	2.64	0.159848	-0.796291	Quantitative	Plasma	Exposed
23600	0.454	6.17	0.0735818	-1.13323	Quantitative	Plasma	Exposed
23740	0.203	2.13	0.0953052	-1.02088	Quantitative	Plasma	Exposed
23970	0.566	5.66	0.1	-1	Quantitative	Plasma	Exposed
24070	0.356	7.14	0.0498599	-1.30225	Quantitative	Plasma	Exposed
24710	0.245	2.34	0.104701	-0.98005	Quantitative	Plasma	Exposed
25270	0.686	3.12	0.219872	-0.65783	Quantitative	Plasma	Exposed
25650	0.148	1.29	0.114729	-0.940328	Quantitative	Plasma	Exposed
25710	0.326	2.65	0.123019	-0.910028	Quantitative	Plasma	Exposed
26160	0.578	7.03	0.0822191	-1.08503	Quantitative	Plasma	Exposed
26620	0.428	6.28	0.0681529	-1.16652	Quantitative	Plasma	Exposed
26630	0.554	9.03	0.0613511	-1.21218	Quantitative	Plasma	Exposed
26810	0.485	6.76	0.0717456	-1.1442	Quantitative	Plasma	Exposed
27160	0.796	6.25	0.12736	-0.894967	Quantitative	Plasma	Exposed
