# Supplementary material for: Altered milk tryptophan and tryptophan metabolites in women living with HIV
Source: Nat Commun. 2025 Oct 28;16:9437. doi: 10.1038/s41467-025-64566-w (PMC12568960; doi:10.1038/s41467-025-64566-w)
Supplement: Supplementary file 14 — Supplementary Data 11 [file 41467_2025_64566_MOESM14_ESM.xlsx]

## Sheet: emmeans, WLWH vs WWoH, HAITI
metabolite	contrast	estimate	SE	df	t.ratio	p.value	metadata_variable	model	padj	dir	exp_estimate	COMP_ID	HMDB	KEGG	PUBCHEM	PLATFORM	SUB.PATHWAY	SUPER.PATHWAY
cytosine	WLWH - WWoH	0.710928	0.117621	44	6.04425	2.90532e-07	HIVStatus	LM	0.000231264	up	2.03588	573	HMDB0000630	C00380	597	Pos Early	Pyrimidine Metabolism, Cytidine containing	Nucleotide
X-12193	WLWH - WWoH	0.684957	0.165722	44	4.13317	0.000157917	HIVStatus	LM	0.0628511	up	1.98369	46985				Neg
methionine sulfone	WLWH - WWoH	0.776548	0.199771	44	3.88719	0.000338145	HIVStatus	LM	0.0897211	up	2.17395	44878	HMDB0062174		69961	Pos Early	Methionine, Cysteine, SAM and Taurine Metabolism	Amino Acid
N-acetyl-isoputreanine	WLWH - WWoH	-0.417447	0.116141	44	-3.59431	0.00081702	HIVStatus	LM	0.162587	NS	0.658726	62309			131802901	Pos Early	Polyamine Metabolism	Amino Acid
aconitate [cis or trans]	WLWH - WWoH	-0.305996	0.0897126	44	-3.41085	0.00139819	HIVStatus	LM	0.222592	NS	0.73639	46173	HMDB0000958,HMDB000072	C004174,C02341	444212643757	Neg	TCA Cycle	Energy
gamma-glutamylglutamine	WLWH - WWoH	1.13059	0.349461	44	3.23524	0.00230978	HIVStatus	LM	0.299423	NS	3.09748	2730	HMDB0011738	C05283	150914	Pos Early	Gamma-glutamyl Amino Acid	Peptide
X-25855	WLWH - WWoH	-0.290392	0.0916063	44	-3.17	0.00277426	HIVStatus	LM	0.299423	NS	0.74797	63721				Pos Early
X-12026	WLWH - WWoH	0.372108	0.118474	44	3.14084	0.00300928	HIVStatus	LM	0.299423	NS	1.45079	47905				Neg
palmitoyl-palmitoyl-glycerol (16:0/16:0) [1]*	WLWH - WWoH	-0.529751	0.177942	44	-2.97711	0.00471685	HIVStatus	LM	0.417179	NS	0.588751	54991	HMDB0007098		644078	Pos Late	Diacylglycerol	Lipid
1-stearyl-2-oleoyl-GPE (O-18:0/18:1)*	WLWH - WWoH	-0.554853	0.194473	44	-2.85311	0.00657445	HIVStatus	LM	0.444714	NS	0.574156	61514				Pos Late	Phosphatidylethanolamine (PE)	Lipid
5-oxoproline	WLWH - WWoH	0.531059	0.188064	44	2.82382	0.00710319	HIVStatus	LM	0.444714	NS	1.70073	1494	HMDB0000267	C02237,C01879	4396857405	Polar	Glutathione Metabolism	Amino Acid
propionylcarnitine (C3)	WLWH - WWoH	-0.389714	0.138316	44	-2.81756	0.00722115	HIVStatus	LM	0.444714	NS	0.67725	32452	HMDB0000824	C03017	107738	Pos Early	Fatty Acid Metabolism (also BCAA Metabolism)	Lipid
mannonate*	WLWH - WWoH	-0.2633	0.0943228	44	-2.79148	0.0077326	HIVStatus	LM	0.444714	NS	0.768511	62864			3246006	Polar	Food Component/Plant	Xenobiotics
homocitrulline	WLWH - WWoH	0.48991	0.176299	44	2.77887	0.00799177	HIVStatus	LM	0.444714	NS	1.63217	22138	HMDB0000679	C02427	65072	Pos Early	Urea cycle; Arginine and Proline Metabolism	Amino Acid
stachydrine	WLWH - WWoH	0.891852	0.323058	44	2.76066	0.0083803	HIVStatus	LM	0.444714	NS	2.43964	34384	HMDB0004827	C10172	115244	Pos Early	Food Component/Plant	Xenobiotics
guanine	WLWH - WWoH	-0.431792	0.161369	44	-2.6758	0.0104312	HIVStatus	LM	0.472506	NS	0.649344	32352	HMDB0000132	C00242	135398634	Pos Early	Purine Metabolism, Guanine containing	Nucleotide
gamma-tocotrienol	WLWH - WWoH	-0.549217	0.205963	44	-2.66658	0.01068	HIVStatus	LM	0.472506	NS	0.577402	37501	HMDB0012958	C14155	5282349	Pos Late	Tocopherol Metabolism	Cofactors and Vitamins
beta-hydroxyisovaleroylcarnitine	WLWH - WWoH	-0.304376	0.114152	44	-2.6664	0.0106848	HIVStatus	LM	0.472506	NS	0.737584	35433				Pos Early	Leucine, Isoleucine and Valine Metabolism	Amino Acid
adrenate (22:4n6)	WLWH - WWoH	-0.434388	0.167049	44	-2.60036	0.0126326	HIVStatus	LM	0.522299	NS	0.647661	32980	HMDB0002226	C16527	52828445497181	Neg	Long Chain Polyunsaturated Fatty Acid (n3 and n6)	Lipid
ergothioneine	WLWH - WWoH	-0.617066	0.240776	44	-2.56282	0.0138798	HIVStatus	LM	0.522299	NS	0.539525	37459	HMDB0003045	C05570	5351619	Pos Early	Food Component/Plant	Xenobiotics
4-allylcatechol sulfate	WLWH - WWoH	0.624286	0.245967	44	2.53809	0.0147617	HIVStatus	LM	0.522299	NS	1.86691	63597				Neg	Benzoate Metabolism	Xenobiotics
X-12127	WLWH - WWoH	0.797035	0.31565	44	2.52506	0.0152468	HIVStatus	LM	0.522299	NS	2.21895	47702				Pos Early
2-amino-4-cyanobutanoate	WLWH - WWoH	0.590004	0.234555	44	2.51541	0.015615	HIVStatus	LM	0.522299	NS	1.804	46225				Pos Early	Glutamate Metabolism	Amino Acid
3-methoxytyrosine	WLWH - WWoH	0.366196	0.145779	44	2.51199	0.0157477	HIVStatus	LM	0.522299	NS	1.44224	12017	HMDB0001434		9307	Pos Early	Tyrosine Metabolism	Amino Acid
sphingomyelin (d18:2/14:0, d18:1/14:1)*	WLWH - WWoH	-0.345333	0.139328	44	-2.47857	0.0170975	HIVStatus	LM	0.538063	NS	0.707985	47154	HMDB0240637,HMDB0240612			Pos Late	Sphingomyelins	Lipid
nicotinamide riboside	WLWH - WWoH	0.660204	0.26844	44	2.45941	0.0179177	HIVStatus	LM	0.538063	NS	1.93519	33013	HMDB0000855	C03150	439924	Pos Early	Nicotinate and Nicotinamide Metabolism	Cofactors and Vitamins
lacto-N-tetraose	WLWH - WWoH	-0.396348	0.16314	44	-2.4295	0.0192703	HIVStatus	LM	0.538063	NS	0.672773	43007	HMDB0006566	C06371	440993	Polar	Disaccharides and Oligosaccharides	Carbohydrate
alpha-tocotrienol	WLWH - WWoH	-0.611295	0.253252	44	-2.41378	0.0200172	HIVStatus	LM	0.538063	NS	0.542648	37502	HMDB0006327	C14153	5282347	Pos Late	Tocopherol Metabolism	Cofactors and Vitamins
X-13844	WLWH - WWoH	0.543791	0.225757	44	2.40874	0.0202622	HIVStatus	LM	0.538063	NS	1.72252	47977				Neg
galactosylglycerol	WLWH - WWoH	-0.30177	0.125299	44	-2.4084	0.0202788	HIVStatus	LM	0.538063	NS	0.739508	57345	HMDB0006790	C05401	16048618	Polar	Galactosyl Glycerolipids	Lipid
X-12740	WLWH - WWoH	-0.54747	0.230841	44	-2.37163	0.022151	HIVStatus	LM	0.568782	NS	0.578411	46627				Neg
methionine	WLWH - WWoH	-0.341685	0.148425	44	-2.30207	0.0261225	HIVStatus	LM	0.627919	NS	0.710572	1302	HMDB0000696	C00073	6137	Polar	Methionine, Cysteine, SAM and Taurine Metabolism	Amino Acid
histidine betaine (hercynine)*	WLWH - WWoH	-0.719279	0.31594	44	-2.27663	0.0277266	HIVStatus	LM	0.627919	NS	0.487103	62278	HMDB0029422		3083620	Pos Early	Food Component/Plant	Xenobiotics
retinol (vitamin A)	WLWH - WWoH	-0.657558	0.290455	44	-2.26389	0.0285629	HIVStatus	LM	0.627919	NS	0.518115	1806	HMDB0000305	C00473	445354	Pos Late	Vitamin A Metabolism	Cofactors and Vitamins
X-21283	WLWH - WWoH	0.210858	0.0939523	44	2.24431	0.0298917	HIVStatus	LM	0.627919	NS	1.23474	46285				Pos Early
undecanoate (11:0)	WLWH - WWoH	-0.623852	0.280377	44	-2.22505	0.0312522	HIVStatus	LM	0.627919	NS	0.535876	12067	HMDB0000947	C17715	8180	Neg	Medium Chain Fatty Acid	Lipid
3-(3-amino-3-carboxypropyl)uridine*	WLWH - WWoH	-0.180616	0.081833	44	-2.20713	0.0325668	HIVStatus	LM	0.627919	NS	0.834756	62924			171198	Neg	Pyrimidine Metabolism, Uracil containing	Nucleotide
galactonate	WLWH - WWoH	-0.194784	0.0887779	44	-2.19406	0.0335563	HIVStatus	LM	0.627919	NS	0.823012	27719	HMDB0000565	C00880,C15930	12310779128869	Polar	Fructose, Mannose and Galactose Metabolism	Carbohydrate
sulfate*	WLWH - WWoH	0.326507	0.148987	44	2.19151	0.0337528	HIVStatus	LM	0.627919	NS	1.38612	46960	HMDB01448	C00059	5152822	Neg	Chemical	Xenobiotics
gluconate	WLWH - WWoH	-0.211999	0.0969703	44	-2.18623	0.0341624	HIVStatus	LM	0.627919	NS	0.808966	587	HMDB0000625	C00257	106903085666	Polar	Food Component/Plant	Xenobiotics
4-acetaminophen sulfate	WLWH - WWoH	-0.289622	0.134181	44	-2.15845	0.0363889	HIVStatus	LM	0.627919	NS	0.748546	37475	HMDB0059911	C06804	83939	Neg	Drug - Analgesics, Anesthetics	Xenobiotics
alpha-tocopherol	WLWH - WWoH	-0.31938	0.148578	44	-2.14958	0.0371267	HIVStatus	LM	0.627919	NS	0.726599	1561	HMDB0001893	C02477	86472	Pos Late	Tocopherol Metabolism	Cofactors and Vitamins
X-22162	WLWH - WWoH	0.328725	0.155146	44	2.1188	0.0397886	HIVStatus	LM	0.627919	NS	1.3892	47417				Pos Early
stearoyl-arachidonoyl-glycerol (18:0/20:4) [2]*	WLWH - WWoH	-0.383729	0.181788	44	-2.11086	0.0405019	HIVStatus	LM	0.627919	NS	0.681316	57449	HMDB0007170		6438587	Pos Late	Diacylglycerol	Lipid
stearoylcarnitine (C18)	WLWH - WWoH	-0.155217	0.0742683	44	-2.08995	0.0424346	HIVStatus	LM	0.627919	NS	0.856229	34409	HMDB0000848		3006797	Pos Late	Fatty Acid Metabolism (Acyl Carnitine, Long Chain Saturated)	Lipid
sphingomyelin (d18:2/23:1)*	WLWH - WWoH	-0.252813	0.121086	44	-2.08788	0.0426302	HIVStatus	LM	0.627919	NS	0.776613	57482	HMDB0240668			Pos Late	Sphingomyelins	Lipid
beta-hydroxyisovalerate	WLWH - WWoH	-0.211356	0.101312	44	-2.08619	0.0427907	HIVStatus	LM	0.627919	NS	0.809486	12129	HMDB0000754		69362	Polar	Leucine, Isoleucine and Valine Metabolism	Amino Acid
3-hydroxyindolin-2-one	WLWH - WWoH	-0.355239	0.171269	44	-2.07416	0.0439474	HIVStatus	LM	0.627919	NS	0.701006	42561		C11130	6097	Pos Early	Food Component/Plant	Xenobiotics
glutamine	WLWH - WWoH	0.767801	0.371871	44	2.0647	0.044876	HIVStatus	LM	0.627919	NS	2.15502	53	HMDB0000641	C00064	5961	Pos Early	Glutamate Metabolism	Amino Acid
docosadienoate (22:2n6)	WLWH - WWoH	-0.355232	0.172709	44	-2.05683	0.0456616	HIVStatus	LM	0.627919	NS	0.701011	32415	HMDB0061714	C16533	5282807	Neg	Long Chain Polyunsaturated Fatty Acid (n3 and n6)	Lipid
3-hydroxystachydrine*	WLWH - WWoH	0.328391	0.160084	44	2.05136	0.0462141	HIVStatus	LM	0.627919	NS	1.38873	62062		C10151	46173781	Pos Early	Food Component/Plant	Xenobiotics
4-vinylphenol sulfate	WLWH - WWoH	-0.513909	0.250722	44	-2.04972	0.0463814	HIVStatus	LM	0.627919	NS	0.598153	36098	HMDB0062775	C05627	6426766	Neg	Benzoate Metabolism	Xenobiotics
1-dihomo-linoleoylglycerol (20:2)	WLWH - WWoH	-0.425518	0.20792	44	-2.04654	0.046706	HIVStatus	LM	0.627919	NS	0.653431	35103				Neg	Monoacylglycerol	Lipid
carotene diol (3)	WLWH - WWoH	-0.342807	0.167719	44	-2.04394	0.0469736	HIVStatus	LM	0.627919	NS	0.709775	57637				Pos Late	Vitamin A Metabolism	Cofactors and Vitamins
isobutyrylcarnitine (C4)	WLWH - WWoH	-0.566891	0.277482	44	-2.04298	0.0470726	HIVStatus	LM	0.627919	NS	0.567286	33441	HMDB0000736		168379	Pos Early	Leucine, Isoleucine and Valine Metabolism	Amino Acid
methylsuccinate	WLWH - WWoH	-0.18613	0.0911429	44	-2.04218	0.0471556	HIVStatus	LM	0.627919	NS	0.830166	15745	HMDB0001844		10349	Polar	Leucine, Isoleucine and Valine Metabolism	Amino Acid
palmitoyl-palmitoyl-glycerol (16:0/16:0) [2]*	WLWH - WWoH	-0.445803	0.219262	44	-2.0332	0.0480923	HIVStatus	LM	0.627919	NS	0.64031	54990	HMDB0007098		644078	Pos Late	Diacylglycerol	Lipid
X-21258	WLWH - WWoH	-0.166858	0.0824239	44	-2.02439	0.0490269	HIVStatus	LM	0.627919	NS	0.84632	46259				Neg
palmitoyl-myristoyl-glycerol (16:0/14:0) [1]*	WLWH - WWoH	-0.406872	0.201582	44	-2.01839	0.0496716	HIVStatus	LM	0.627919	NS	0.665729	61709	HMDB0007011		13734178	Pos Late	Diacylglycerol	Lipid
lactodifucotetraose	WLWH - WWoH	0.790605	0.393547	44	2.00892	0.0507058	HIVStatus	LM	0.627919	NS	2.20473	63733		G00335	3082169	Polar	Disaccharides and Oligosaccharides	Carbohydrate
X-18901	WLWH - WWoH	-0.560257	0.278923	44	-2.00865	0.0507359	HIVStatus	LM	0.627919	NS	0.571062	46690				Neg
palmitate (16:0)	WLWH - WWoH	-0.167724	0.0836429	44	-2.00524	0.0511123	HIVStatus	LM	0.627919	NS	0.845587	1336	HMDB0000220	C00249	985	Neg	Long Chain Saturated Fatty Acid	Lipid
4-acetamidophenylglucuronide	WLWH - WWoH	-0.251243	0.126604	44	-1.98447	0.0534613	HIVStatus	LM	0.627919	NS	0.777834	15736	HMDB0010316		402266183944	Neg	Drug - Analgesics, Anesthetics	Xenobiotics
arabinose	WLWH - WWoH	-0.238117	0.12003	44	-1.98381	0.0535378	HIVStatus	LM	0.627919	NS	0.788111	575	HMDB0029942	C00216	66308	Polar	Pentose Metabolism	Carbohydrate
adenosine 3'-monophosphate (3'-AMP)	WLWH - WWoH	-0.239639	0.121246	44	-1.97646	0.0543917	HIVStatus	LM	0.627919	NS	0.786912	35142	HMDB0003540	C01267	41211	Neg	Purine Metabolism, Adenine containing	Nucleotide
nicotinamide	WLWH - WWoH	0.444037	0.224944	44	1.97399	0.0546818	HIVStatus	LM	0.627919	NS	1.55899	594	HMDB0001406	C00153	936	Pos Early	Nicotinate and Nicotinamide Metabolism	Cofactors and Vitamins
gamma-glutamylthreonine	WLWH - WWoH	0.476128	0.241772	44	1.96933	0.0552324	HIVStatus	LM	0.627919	NS	1.60983	33364	HMDB0029159		76078708	Pos Early	Gamma-glutamyl Amino Acid	Peptide
adenosine 2'-monophosphate (2'-AMP)	WLWH - WWoH	-0.117256	0.059556	44	-1.96883	0.0552915	HIVStatus	LM	0.627919	NS	0.889358	36815	HMDB0011617	C00946	94136	Neg	Purine Metabolism, Adenine containing	Nucleotide
X-12100	WLWH - WWoH	0.416109	0.212364	44	1.95942	0.0564183	HIVStatus	LM	0.627919	NS	1.51605	47687				Pos Early
2'-fucosyllactose	WLWH - WWoH	1.85748	0.949111	44	1.95708	0.0567016	HIVStatus	LM	0.627919	NS	6.4076	48146	HMDB0002098		170484	Polar	Disaccharides and Oligosaccharides	Carbohydrate
homoarginine	WLWH - WWoH	-0.317991	0.162926	44	-1.95175	0.057351	HIVStatus	LM	0.627919	NS	0.727609	22137	HMDB0000670	C01924	9085	Pos Early	Urea cycle; Arginine and Proline Metabolism	Amino Acid
X-24728	WLWH - WWoH	-0.394385	0.202343	44	-1.94909	0.057678	HIVStatus	LM	0.627919	NS	0.674095	53157				Pos Early
palmitoyl-myristoyl-glycerol (16:0/14:0) [2]	WLWH - WWoH	-0.455759	0.233838	44	-1.94903	0.0576847	HIVStatus	LM	0.627919	NS	0.633967	57364				Pos Late	Diacylglycerol	Lipid
X-11308	WLWH - WWoH	0.272293	0.140107	44	1.94346	0.0583744	HIVStatus	LM	0.627919	NS	1.31297	46390				Neg
3-(cystein-S-yl)acetaminophen*	WLWH - WWoH	-0.273529	0.142304	44	-1.92214	0.0610777	HIVStatus	LM	0.634946	NS	0.76069	34365	HMDB0240217		171264	Pos Early	Drug - Analgesics, Anesthetics	Xenobiotics
methionine sulfoxide	WLWH - WWoH	-0.28307	0.147599	44	-1.91783	0.0616374	HIVStatus	LM	0.634946	NS	0.753467	18374	HMDB0002005	C02989	158980	Pos Early	Methionine, Cysteine, SAM and Taurine Metabolism	Amino Acid
3-methylxanthine	WLWH - WWoH	0.210085	0.109651	44	1.91595	0.0618836	HIVStatus	LM	0.634946	NS	1.23378	32445	HMDB0001886	C16357	70639	Neg	Xanthine Metabolism	Xenobiotics
cis-4-decenoate (10:1n6)*	WLWH - WWoH	-0.616917	0.323482	44	-1.90711	0.063048	HIVStatus	LM	0.634946	NS	0.539605	62873	HMDB0004980		5282726	Neg	Medium Chain Fatty Acid	Lipid
cyclo(pro-arg)*	WLWH - WWoH	-0.307297	0.161445	44	-1.90342	0.0635401	HIVStatus	LM	0.634946	NS	0.735432	62842				Pos Early	Dipeptide	Peptide
phosphate	WLWH - WWoH	-0.111976	0.058892	44	-1.90138	0.0638136	HIVStatus	LM	0.634946	NS	0.894066	42109	HMDB0001429	C00009	1061	Neg	Oxidative Phosphorylation	Energy
tetradecadienoate (14:2)*	WLWH - WWoH	-0.560471	0.298257	44	-1.87916	0.0668567	HIVStatus	LM	0.641438	NS	0.57094	62850	HMDB0000560		5312409	Neg	Long Chain Polyunsaturated Fatty Acid (n3 and n6)	Lipid
acisoga	WLWH - WWoH	-0.393348	0.209844	44	-1.87448	0.0675124	HIVStatus	LM	0.641438	NS	0.674794	43258	HMDB0061384		129397	Pos Early	Polyamine Metabolism	Amino Acid
sucrose	WLWH - WWoH	0.335466	0.179039	44	1.87371	0.0676217	HIVStatus	LM	0.641438	NS	1.39859	1519	HMDB0000258	C00089	5988	Polar	Disaccharides and Oligosaccharides	Carbohydrate
hydroxypalmitoyl sphingomyelin (d18:1/16:0(OH))**	WLWH - WWoH	-0.354629	0.189419	44	-1.87219	0.0678357	HIVStatus	LM	0.641438	NS	0.701434	62851				Pos Late	Sphingomyelins	Lipid
N-methylproline	WLWH - WWoH	0.457975	0.245538	44	1.86519	0.0688323	HIVStatus	LM	0.641438	NS	1.58087	37431	HMDB0094696		643474	Pos Early	Urea cycle; Arginine and Proline Metabolism	Amino Acid
phosphoethanolamine	WLWH - WWoH	-0.225833	0.12129	44	-1.86192	0.0693011	HIVStatus	LM	0.641438	NS	0.797852	1600	HMDB0000224	C00346	1015	Neg	Phospholipid Metabolism	Lipid
galactose 1-phosphate	WLWH - WWoH	0.222554	0.120683	44	1.84412	0.0719056	HIVStatus	LM	0.654349	NS	1.24926	15706	HMDB0000645	C00446	123912	Polar	Fructose, Mannose and Galactose Metabolism	Carbohydrate
4-ethylphenylsulfate	WLWH - WWoH	-0.448095	0.243371	44	-1.8412	0.0723401	HIVStatus	LM	0.654349	NS	0.638844	36099	HMDB0062551	C13637	20822574	Neg	Benzoate Metabolism	Xenobiotics
cystathionine	WLWH - WWoH	-0.472722	0.258695	44	-1.82733	0.0744365	HIVStatus	LM	0.665747	NS	0.623303	15705	HMDB0000099	C02291	439258	Pos Early	Methionine, Cysteine, SAM and Taurine Metabolism	Amino Acid
4-acetamidophenol	WLWH - WWoH	-0.320466	0.176086	44	-1.81994	0.0755758	HIVStatus	LM	0.668426	NS	0.725811	12032	HMDB0001859	C06804	1983	Pos Early	Drug - Analgesics, Anesthetics	Xenobiotics
3-(methylthio)acetaminophen sulfate*	WLWH - WWoH	-0.13836	0.0764221	44	-1.81047	0.0770554	HIVStatus	LM	0.668514	NS	0.870785	62567				Neg	Drug - Analgesics, Anesthetics	Xenobiotics
1-stearoyl-2-oleoyl-GPS (18:0/18:1)	WLWH - WWoH	-0.25591	0.141454	44	-1.80914	0.0772654	HIVStatus	LM	0.668514	NS	0.774212	19265	HMDB0010163		9547087	Pos Late	Phosphatidylserine (PS)	Lipid
3-carboxy-4-methyl-5-propyl-2-furanpropanoate (CMPF)	WLWH - WWoH	0.11378	0.0638639	44	1.78161	0.0817164	HIVStatus	LM	0.684536	NS	1.12051	31787	HMDB0061112		123979	Neg	Fatty Acid, Dicarboxylate	Lipid
uridine 5'-monophosphate (UMP)	WLWH - WWoH	0.180738	0.101868	44	1.77423	0.0829453	HIVStatus	LM	0.684536	NS	1.1981	2856	HMDB0000288	C00105	6030	Neg	Pyrimidine Metabolism, Uracil containing	Nucleotide
2,4-dihydroxybutyrate	WLWH - WWoH	0.192499	0.10872	44	1.77059	0.0835566	HIVStatus	LM	0.684536	NS	1.21228	62951	HMDB0000360		192742	Polar	Fatty Acid, Dihydroxy	Lipid
creatinine	WLWH - WWoH	0.0857943	0.0484777	44	1.76977	0.0836951	HIVStatus	LM	0.684536	NS	1.08958	513	HMDB0000562	C00791	588	Pos Early	Creatine Metabolism	Amino Acid
5-dodecenoate (12:1n7)	WLWH - WWoH	-0.50139	0.284145	44	-1.76456	0.0845796	HIVStatus	LM	0.684536	NS	0.605688	33968	HMDB0000529		5312378	Neg	Medium Chain Fatty Acid	Lipid
tartronate (hydroxymalonate)	WLWH - WWoH	0.223787	0.127796	44	1.75113	0.0868929	HIVStatus	LM	0.684536	NS	1.2508	20693	HMDB0035227	C02287	45	Neg	Food Component/Plant	Xenobiotics
cis-3,4-methyleneheptanoate	WLWH - WWoH	-0.334816	0.193154	44	-1.73342	0.0900254	HIVStatus	LM	0.684536	NS	0.71547	64390				Neg	Fatty Acid, Branched	Lipid
1,2-dipalmitoyl-GPE (16:0/16:0)*	WLWH - WWoH	-0.234989	0.135851	44	-1.72976	0.090684	HIVStatus	LM	0.684536	NS	0.79058	57341	HMDB0008923		445468	Pos Late	Phosphatidylethanolamine (PE)	Lipid
diacylglycerol (14:0/18:1, 16:0/16:1) [2]*	WLWH - WWoH	-0.348197	0.201681	44	-1.72647	0.0912786	HIVStatus	LM	0.684536	NS	0.70596	54954				Pos Late	Diacylglycerol	Lipid
N1-methylinosine	WLWH - WWoH	0.238996	0.138455	44	1.72616	0.0913348	HIVStatus	LM	0.684536	NS	1.26997	48351	HMDB0002721		650095	Pos Early	Purine Metabolism, (Hypo)Xanthine/Inosine containing	Nucleotide
docosatrienoate (22:3n3)	WLWH - WWoH	-0.406998	0.236091	44	-1.7239	0.091746	HIVStatus	LM	0.684536	NS	0.665646	32417	HMDB0002823	C16534	5312556	Neg	Long Chain Polyunsaturated Fatty Acid (n3 and n6)	Lipid
2,6-dihydroxybenzoic acid	WLWH - WWoH	-0.275313	0.160048	44	-1.72019	0.0924256	HIVStatus	LM	0.684536	NS	0.759335	63042	HMDB0013676		9338	Polar	Drug - Topical Agents	Xenobiotics
5-methylthioadenosine (MTA)	WLWH - WWoH	0.155068	0.0902576	44	1.71806	0.0928173	HIVStatus	LM	0.684536	NS	1.16774	1419	HMDB0001173	C00170	439176	Pos Early	Polyamine Metabolism	Amino Acid
palmitoyl-oleoyl-glycerol (16:0/18:1) [2]*	WLWH - WWoH	-0.339517	0.197926	44	-1.71537	0.0933118	HIVStatus	LM	0.684536	NS	0.712114	54942	HMDB0007102	C13861	5282283	Pos Late	Diacylglycerol	Lipid
3-indoxyl sulfate	WLWH - WWoH	-0.292468	0.170706	44	-1.71328	0.0936997	HIVStatus	LM	0.684536	NS	0.746419	27672	HMDB0000682		10258	Neg	Tryptophan Metabolism	Amino Acid
caprylate (8:0)	WLWH - WWoH	-0.339207	0.198232	44	-1.71116	0.0940934	HIVStatus	LM	0.684536	NS	0.712335	32492	HMDB0000482	C06423	379	Neg	Medium Chain Fatty Acid	Lipid
1-(1-enyl-linoleoyl)-GPE (P-18:2)*	WLWH - WWoH	0.291098	0.17119	44	1.70044	0.0961072	HIVStatus	LM	0.684536	NS	1.3379	64898				Pos Late	Lysoplasmalogen	Lipid
docosapentaenoate (n3 DPA; 22:5n3)	WLWH - WWoH	-0.402707	0.237006	44	-1.69914	0.0963534	HIVStatus	LM	0.684536	NS	0.668508	32504	HMDB0006528,HMDB0001976	C16513	6441454	Neg	Long Chain Polyunsaturated Fatty Acid (n3 and n6)	Lipid
malate	WLWH - WWoH	-0.209728	0.12388	44	-1.69299	0.0975282	HIVStatus	LM	0.684536	NS	0.810805	1303	HMDB0031518,HMDB0000156,HMDB0000744	C00149,C00711,C00497	525	Neg	TCA Cycle	Energy
X-23277	WLWH - WWoH	0.505824	0.2996	44	1.68833	0.0984242	HIVStatus	LM	0.684536	NS	1.65835	48973				Neg
X-23278	WLWH - WWoH	0.30411	0.180582	44	1.68405	0.0992536	HIVStatus	LM	0.684536	NS	1.35542	48974				Neg
OAHSA (18:1/OH-18:0)	WLWH - WWoH	-0.435297	0.258668	44	-1.68284	0.0994903	HIVStatus	LM	0.684536	NS	0.647072	57389				Pos Late	Fatty Acid Hydroxyl Fatty Acid	Lipid
N,N-dimethyl-pro-pro	WLWH - WWoH	-0.240909	0.14471	44	-1.66477	0.103064	HIVStatus	LM	0.684536	NS	0.785913	64571				Pos Early	Modified Peptides	Peptide
diacylglycerol (12:0/18:1, 14:0/16:1, 16:0/14:1) [2]*	WLWH - WWoH	-0.370662	0.22275	44	-1.66403	0.103214	HIVStatus	LM	0.684536	NS	0.690277	55001	HMDB0007012,HMDB0007096		5347802553477950	Pos Late	Diacylglycerol	Lipid
1-(1-enyl-palmitoyl)-2-linoleoyl-GPE (P-16:0/18:2)*	WLWH - WWoH	-0.208536	0.125381	44	-1.66322	0.103377	HIVStatus	LM	0.684536	NS	0.811772	52677	HMDB0011343		52925127	Pos Late	Plasmalogen	Lipid
carotene diol (1)	WLWH - WWoH	-0.327755	0.197658	44	-1.65819	0.104392	HIVStatus	LM	0.684536	NS	0.72054	57635				Pos Late	Vitamin A Metabolism	Cofactors and Vitamins
2-methylbutyrylcarnitine (C5)	WLWH - WWoH	-0.515393	0.310874	44	-1.65789	0.104454	HIVStatus	LM	0.684536	NS	0.597266	45095	HMDB0000378		6426901	Pos Early	Leucine, Isoleucine and Valine Metabolism	Amino Acid
palmitoylcarnitine (C16)	WLWH - WWoH	-0.348605	0.211872	44	-1.64535	0.107023	HIVStatus	LM	0.684536	NS	0.705672	44681	HMDB0000222	C02990	461	Pos Late	Fatty Acid Metabolism (Acyl Carnitine, Long Chain Saturated)	Lipid
uracil	WLWH - WWoH	-0.321411	0.195672	44	-1.6426	0.107594	HIVStatus	LM	0.684536	NS	0.725125	605	HMDB0000300	C00106	1174	Pos Early	Pyrimidine Metabolism, Uracil containing	Nucleotide
1-methyl-4-imidazoleacetate	WLWH - WWoH	0.142867	0.087266	44	1.63715	0.108733	HIVStatus	LM	0.684536	NS	1.15358	32350	HMDB0002820	C05828	75810	Pos Early	Histidine Metabolism	Amino Acid
stearoyl-linoleoyl-glycerol (18:0/18:2) [2]*	WLWH - WWoH	-0.304164	0.185976	44	-1.6355	0.109078	HIVStatus	LM	0.684536	NS	0.73774	54947				Pos Late	Diacylglycerol	Lipid
tryptophan	WLWH - WWoH	-0.416066	0.255197	44	-1.63037	0.110163	HIVStatus	LM	0.684536	NS	0.659637	54	HMDB0000929	C00078	6305	Pos Early	Tryptophan Metabolism	Amino Acid
2-methoxyacetaminophen sulfate*	WLWH - WWoH	-0.179081	0.110862	44	-1.61536	0.113382	HIVStatus	LM	0.684536	NS	0.836038	47031	HMDB0062550		86290014	Neg	Drug - Analgesics, Anesthetics	Xenobiotics
fumarate	WLWH - WWoH	-0.244647	0.151734	44	-1.61235	0.114037	HIVStatus	LM	0.684536	NS	0.782981	1643	HMDB0000134	C00122	444972	Polar	TCA Cycle	Energy
ribonate	WLWH - WWoH	-0.120246	0.0745966	44	-1.61195	0.114125	HIVStatus	LM	0.684536	NS	0.886703	27731	HMDB0000867	C01685	5460677	Polar	Pentose Metabolism	Carbohydrate
lactulose	WLWH - WWoH	0.180272	0.112215	44	1.60649	0.115321	HIVStatus	LM	0.684536	NS	1.19754	20677	HMDB0000740	D00352,C07064	11333	Polar	Disaccharides and Oligosaccharides	Carbohydrate
2-hydroxyacetaminophen sulfate*	WLWH - WWoH	-0.0918803	0.057281	44	-1.60403	0.115863	HIVStatus	LM	0.684536	NS	0.912214	33173	HMDB0062547		86290013	Neg	Drug - Analgesics, Anesthetics	Xenobiotics
1-stearyl-2-arachidonoyl-GPC (O-18:0/20:4)*	WLWH - WWoH	-0.165545	0.103328	44	-1.60214	0.116281	HIVStatus	LM	0.684536	NS	0.847432	57333				Pos Late	Plasmalogen	Lipid
trans-urocanate	WLWH - WWoH	0.493472	0.308877	44	1.59763	0.117283	HIVStatus	LM	0.684536	NS	1.63799	607	HMDB0000301	C00785	736715	Pos Early	Histidine Metabolism	Amino Acid
dimethyl sulfone	WLWH - WWoH	0.202636	0.127215	44	1.59287	0.11835	HIVStatus	LM	0.684536	NS	1.22463	43424	HMDB0004983	C11142	6213	Pos Early	Chemical	Xenobiotics
palmitoyl-docosahexaenoyl-glycerol (16:0/22:6) [1]*	WLWH - WWoH	-0.533335	0.334875	44	-1.59264	0.1184	HIVStatus	LM	0.684536	NS	0.586645	57373	HMDB0007121		9543827	Pos Late	Diacylglycerol	Lipid
10-undecenoate (11:1n1)	WLWH - WWoH	-0.371766	0.233572	44	-1.59165	0.118622	HIVStatus	LM	0.684536	NS	0.689515	32497	HMDB0033724	C13910	14891	Neg	Medium Chain Fatty Acid	Lipid
N-formylmethionine	WLWH - WWoH	0.170319	0.107303	44	1.58727	0.119613	HIVStatus	LM	0.684536	NS	1.18568	2829	HMDB0001015	C03145	439750	Neg	Methionine, Cysteine, SAM and Taurine Metabolism	Amino Acid
N-(2-furoyl)glycine	WLWH - WWoH	0.341605	0.215522	44	1.58502	0.120125	HIVStatus	LM	0.684536	NS	1.4072	31536	HMDB0000439		21863	Polar	Food Component/Plant	Xenobiotics
N-acetylmethionine	WLWH - WWoH	0.268467	0.170471	44	1.57486	0.122453	HIVStatus	LM	0.684536	NS	1.30796	1589	HMDB0011745	C02712	448580	Neg	Methionine, Cysteine, SAM and Taurine Metabolism	Amino Acid
dihomo-linoleate (20:2n6)	WLWH - WWoH	-0.345137	0.21943	44	-1.57288	0.122912	HIVStatus	LM	0.684536	NS	0.708124	17805	HMDB0005060	C16525	6439848	Neg	Long Chain Polyunsaturated Fatty Acid (n3 and n6)	Lipid
mannose	WLWH - WWoH	-0.149235	0.0948881	44	-1.57275	0.122941	HIVStatus	LM	0.684536	NS	0.861366	48153	HMDB0000169	C00159,C02209,C00936	8.23084e+21	Polar	Fructose, Mannose and Galactose Metabolism	Carbohydrate
cotinine	WLWH - WWoH	-0.322056	0.205761	44	-1.5652	0.124701	HIVStatus	LM	0.684536	NS	0.724657	553	HMDB0001046		408	Pos Early	Tobacco Metabolite	Xenobiotics
adenosine	WLWH - WWoH	0.343459	0.219566	44	1.56427	0.12492	HIVStatus	LM	0.684536	NS	1.40982	555	HMDB0000050	C00212	60961	Pos Early	Purine Metabolism, Adenine containing	Nucleotide
2-myristoylglycerol (14:0)	WLWH - WWoH	-0.373256	0.238949	44	-1.56207	0.125436	HIVStatus	LM	0.684536	NS	0.688489	34383	HMDB0011530		137938	Neg	Monoacylglycerol	Lipid
dihydroorotate	WLWH - WWoH	-0.339389	0.218026	44	-1.55665	0.126719	HIVStatus	LM	0.684536	NS	0.712205	601	HMDB03349	C00337	648	Polar	Pyrimidine Metabolism, Orotate containing	Nucleotide
X-17367	WLWH - WWoH	0.314843	0.202581	44	1.55415	0.127312	HIVStatus	LM	0.684536	NS	1.37004	40187				Pos Early
UDP-N-acetylglucosamine/galactosamine	WLWH - WWoH	0.36689	0.236427	44	1.55181	0.127871	HIVStatus	LM	0.684536	NS	1.44324	46148	HMDB0000304,HMDB0000290	C00203,C00043	445761167	Neg	Nucleotide Sugar	Carbohydrate
fucose	WLWH - WWoH	0.524832	0.338222	44	1.55174	0.127889	HIVStatus	LM	0.684536	NS	1.69018	15587	HMDB0000174,HMDB0029196	C01019,C01018	1946617106	Pos Early	Aminosugar Metabolism	Carbohydrate
palmitoyl-oleoyl-glycerol (16:0/18:1) [1]*	WLWH - WWoH	-0.492954	0.317835	44	-1.55097	0.128072	HIVStatus	LM	0.684536	NS	0.610819	54943	HMDB0007102	C13861	5282283	Pos Late	Diacylglycerol	Lipid
pelargonate (9:0)	WLWH - WWoH	-0.280526	0.181115	44	-1.54888	0.128573	HIVStatus	LM	0.684536	NS	0.755386	12035	HMDB0000847	C01601	8158	Neg	Medium Chain Fatty Acid	Lipid
branched-chain, straight-chain, or cyclopropyl 10:1 fatty acid (1)*	WLWH - WWoH	-0.421711	0.273053	44	-1.54443	0.129646	HIVStatus	LM	0.684536	NS	0.655923	63615				Neg	Partially Characterized Molecules	Partially Characterized Molecules
laurate (12:0)	WLWH - WWoH	-0.435674	0.282169	44	-1.54402	0.129746	HIVStatus	LM	0.684536	NS	0.646829	1645	HMDB0000638	C02679	3893	Neg	Medium Chain Fatty Acid	Lipid
1-palmitoyl-2-oleoyl-GPS (16:0/18:1)	WLWH - WWoH	-0.245139	0.158837	44	-1.54334	0.129911	HIVStatus	LM	0.684536	NS	0.782596	19261	HMDB0012357	C13880	5283499	Pos Late	Phosphatidylserine (PS)	Lipid
N6-methyllysine	WLWH - WWoH	-0.421752	0.274782	44	-1.53486	0.131978	HIVStatus	LM	0.684536	NS	0.655896	62860	HMDB0002038	C02728	164795	Pos Early	Lysine Metabolism	Amino Acid
mead acid (20:3n9)	WLWH - WWoH	-0.483627	0.315747	44	-1.53169	0.132757	HIVStatus	LM	0.684536	NS	0.616543	35174	HMDB0010378		5312531	Neg	Long Chain Polyunsaturated Fatty Acid (n3 and n6)	Lipid
LAHSA (18:2/OH-18:0)*	WLWH - WWoH	-0.56961	0.372771	44	-1.52804	0.13366	HIVStatus	LM	0.684536	NS	0.565746	57390				Pos Late	Fatty Acid Hydroxyl Fatty Acid	Lipid
myristoyl-linoleoyl-glycerol (14:0/18:2) [2]*	WLWH - WWoH	-0.297962	0.195393	44	-1.52494	0.134431	HIVStatus	LM	0.684536	NS	0.742329	57408	HMDB0007016		14275352	Pos Late	Diacylglycerol	Lipid
diacylglycerol (14:0/18:1, 16:0/16:1) [1]*	WLWH - WWoH	-0.464429	0.305603	44	-1.51971	0.135737	HIVStatus	LM	0.684536	NS	0.628494	54953				Pos Late	Diacylglycerol	Lipid
palmitoylcholine	WLWH - WWoH	-0.0948811	0.0625379	44	-1.51718	0.136375	HIVStatus	LM	0.684536	NS	0.909481	52944	HMDB0240592		151731	Pos Late	Fatty Acid Metabolism (Acyl Choline)	Lipid
3-methylcytidine	WLWH - WWoH	0.135047	0.0891344	44	1.51509	0.1369	HIVStatus	LM	0.684536	NS	1.14459	35132	HMDB0240577		14237477	Pos Early	Pyrimidine Metabolism, Cytidine containing	Nucleotide
1-palmityl-2-palmitoyl-GPC (O-16:0/16:0)*	WLWH - WWoH	-0.226649	0.14978	44	-1.51321	0.137376	HIVStatus	LM	0.684536	NS	0.797201	57332			145911	Pos Late	Plasmalogen	Lipid
theobromine	WLWH - WWoH	-0.186351	0.12322	44	-1.51235	0.137595	HIVStatus	LM	0.684536	NS	0.829982	18392	HMDB0002825	C07480	5429	Pos Early	Xanthine Metabolism	Xenobiotics
leucine	WLWH - WWoH	-0.181649	0.120447	44	-1.50813	0.138669	HIVStatus	LM	0.68518	NS	0.833894	60	HMDB0000687	C00123	6106	Pos Early	Leucine, Isoleucine and Valine Metabolism	Amino Acid
gulonate*	WLWH - WWoH	-0.360939	0.240971	44	-1.49785	0.141311	HIVStatus	LM	0.68518	NS	0.697022	46957	HMDB0003290	C00800	152304	Polar	Ascorbate and Aldarate Metabolism	Cofactors and Vitamins
lactosyl-N-palmitoyl-sphingosine (d18:1/16:0)	WLWH - WWoH	-0.294662	0.198041	44	-1.48789	0.143913	HIVStatus	LM	0.68518	NS	0.744783	53010	HMDB0006750		53477895	Pos Late	Lactosylceramides (LCER)	Lipid
beta-citrylglutamate	WLWH - WWoH	-0.291796	0.196385	44	-1.48584	0.144453	HIVStatus	LM	0.68518	NS	0.746921	54923		C20775	189741	Neg	Glutamate Metabolism	Amino Acid
palmitoyl-linoleoyl-glycerol (16:0/18:2) [2]*	WLWH - WWoH	-0.225984	0.152094	44	-1.48582	0.144457	HIVStatus	LM	0.68518	NS	0.797731	52634	HMDB0007103		131801744	Pos Late	Diacylglycerol	Lipid
X-12411	WLWH - WWoH	-0.207102	0.13944	44	-1.48524	0.14461	HIVStatus	LM	0.68518	NS	0.812937	46616				Neg
N-acetyltaurine	WLWH - WWoH	-0.171008	0.115221	44	-1.48418	0.144891	HIVStatus	LM	0.68518	NS	0.842815	48187	HMDB0240253		159864	Polar	Methionine, Cysteine, SAM and Taurine Metabolism	Amino Acid
glycerol	WLWH - WWoH	-0.330772	0.223432	44	-1.48042	0.145887	HIVStatus	LM	0.68518	NS	0.718369	15122	HMDB0000131	C00116	753	Neg	Glycerolipid Metabolism	Lipid
creatine	WLWH - WWoH	0.19334	0.13073	44	1.47892	0.146285	HIVStatus	LM	0.68518	NS	1.2133	27718	HMDB0000064	C00300	586	Pos Early	Creatine Metabolism	Amino Acid
N-acetylhistidine	WLWH - WWoH	-0.167592	0.113535	44	-1.47612	0.147034	HIVStatus	LM	0.68518	NS	0.845699	33946	HMDB0032055	C02997	75619	Pos Early	Histidine Metabolism	Amino Acid
palmitoyl-docosahexaenoyl-glycerol (16:0/22:6) [2]*	WLWH - WWoH	-0.356222	0.241421	44	-1.47552	0.147193	HIVStatus	LM	0.68518	NS	0.700317	57374	HMDB0007121		9543827	Pos Late	Diacylglycerol	Lipid
phenylalanine	WLWH - WWoH	-0.199142	0.13565	44	-1.46806	0.149199	HIVStatus	LM	0.688718	NS	0.819433	64	HMDB0000159	C00079	6140	Pos Early	Phenylalanine Metabolism	Amino Acid
3-hydroxy-2-ethylpropionate	WLWH - WWoH	0.100219	0.0687305	44	1.45815	0.151901	HIVStatus	LM	0.688718	NS	1.10541	32397	HMDB0000396		188979	Polar	Leucine, Isoleucine and Valine Metabolism	Amino Acid
13-HODE + 9-HODE	WLWH - WWoH	-0.352058	0.241494	44	-1.45783	0.151988	HIVStatus	LM	0.688718	NS	0.703239	37752	HMDB0004670,HMDB0004667	C14767,C14762	5.31283e+31	Neg	Fatty Acid, Monohydroxy	Lipid
myristoyl-linoleoyl-glycerol (14:0/18:2) [1]*	WLWH - WWoH	-0.383976	0.26346	44	-1.45743	0.152097	HIVStatus	LM	0.688718	NS	0.681148	57407	HMDB0007016		14275352	Pos Late	Diacylglycerol	Lipid
caprate (10:0)	WLWH - WWoH	-0.42454	0.291425	44	-1.45677	0.152279	HIVStatus	LM	0.688718	NS	0.654071	1642	HMDB0000511	C01571	2969	Neg	Medium Chain Fatty Acid	Lipid
N-acetylglycine	WLWH - WWoH	0.187599	0.129313	44	1.45074	0.153944	HIVStatus	LM	0.689043	NS	1.20635	27710	HMDB0000532		10972	Polar	Glycine, Serine and Threonine Metabolism	Amino Acid
X-21607	WLWH - WWoH	-0.395396	0.273159	44	-1.44749	0.154847	HIVStatus	LM	0.689043	NS	0.673413	46674				Neg
X-11381	WLWH - WWoH	0.20918	0.144548	44	1.44713	0.154948	HIVStatus	LM	0.689043	NS	1.23267	46347				Neg
N6-carbamoylthreonyladenosine	WLWH - WWoH	-0.0947058	0.0656176	44	-1.4433	0.156019	HIVStatus	LM	0.689949	NS	0.90964	35157	HMDB0041623		161466	Neg	Purine Metabolism, Adenine containing	Nucleotide
fructosyllysine	WLWH - WWoH	-0.190716	0.132916	44	-1.43486	0.158396	HIVStatus	LM	0.696593	NS	0.826367	46227	HMDB0034879		9839580	Pos Early	Lysine Metabolism	Amino Acid
2S,3R-dihydroxybutyrate	WLWH - WWoH	0.251229	0.176979	44	1.41954	0.162789	HIVStatus	LM	0.70501	NS	1.2856	62950	HMDB0002453		10964471	Polar	Fatty Acid, Dihydroxy	Lipid
X-24633	WLWH - WWoH	-0.256814	0.181267	44	-1.41677	0.163593	HIVStatus	LM	0.70501	NS	0.773512	53060				Neg
N1-methyladenosine	WLWH - WWoH	-0.0804802	0.0568693	44	-1.41518	0.164055	HIVStatus	LM	0.70501	NS	0.922673	15650	HMDB0003331	C02494	27476	Pos Early	Purine Metabolism, Adenine containing	Nucleotide
2-hydroxybutyrate/2-hydroxyisobutyrate	WLWH - WWoH	-0.19837	0.140372	44	-1.41318	0.164639	HIVStatus	LM	0.70501	NS	0.820066	52281	HMDB0000729,HMDB00008	C21297,C05984	4408644277439	Polar	Glutathione Metabolism	Amino Acid
1-(1-enyl-palmitoyl)-2-oleoyl-GPE (P-16:0/18:1)*	WLWH - WWoH	-0.180569	0.128319	44	-1.40719	0.166397	HIVStatus	LM	0.70501	NS	0.834795	52477	HMDB0011342		52925128	Pos Late	Plasmalogen	Lipid
eicosenoate (20:1)	WLWH - WWoH	-0.293247	0.208571	44	-1.40598	0.166753	HIVStatus	LM	0.70501	NS	0.745838	33587	HMDB0002231,HMDB0062436	C16526	5.28277e+18	Neg	Long Chain Monounsaturated Fatty Acid	Lipid
stearoyl-docosahexaenoyl-glycerol (18:0/22:6) [2]*	WLWH - WWoH	-0.297322	0.21157	44	-1.40531	0.16695	HIVStatus	LM	0.70501	NS	0.742804	57368				Pos Late	Diacylglycerol	Lipid
trans-3,4-methyleneheptanoate	WLWH - WWoH	-0.301547	0.214807	44	-1.40381	0.167396	HIVStatus	LM	0.70501	NS	0.739673	53026				Neg	Food Component/Plant	Xenobiotics
1-lauroylglycerol (12:0)*	WLWH - WWoH	-0.435375	0.312395	44	-1.39367	0.170418	HIVStatus	LM	0.708849	NS	0.647022	64643				Neg	Monoacylglycerol	Lipid
oleoyl-arachidonoyl-glycerol (18:1/20:4) [2]*	WLWH - WWoH	-0.289198	0.20801	44	-1.39031	0.171428	HIVStatus	LM	0.708849	NS	0.748864	54961	HMDB0007228		9543786	Pos Late	Diacylglycerol	Lipid
glycocholate	WLWH - WWoH	0.0710393	0.0511054	44	1.39006	0.171505	HIVStatus	LM	0.708849	NS	1.07362	18476	HMDB0000138	C01921	10140	Neg	Primary Bile Acid Metabolism	Lipid
pentadecanoate (15:0)	WLWH - WWoH	-0.171338	0.124583	44	-1.37529	0.176004	HIVStatus	LM	0.708849	NS	0.842536	1361	HMDB0000826	C16537	13849	Neg	Long Chain Saturated Fatty Acid	Lipid
p-cresol glucuronide*	WLWH - WWoH	0.0598573	0.0435885	44	1.37324	0.176637	HIVStatus	LM	0.708849	NS	1.06169	48841	HMDB0011686		154035	Neg	Tyrosine Metabolism	Amino Acid
N6-carboxymethyllysine	WLWH - WWoH	-0.161164	0.117915	44	-1.36678	0.178637	HIVStatus	LM	0.708849	NS	0.851153	36713	HMDB0240347		123800	Pos Early	Advanced Glycation End-product	Carbohydrate
hydroxyasparagine**	WLWH - WWoH	0.190683	0.139612	44	1.36581	0.178941	HIVStatus	LM	0.708849	NS	1.21008	62060	HMDB32332	C20631	15991574	Pos Early	Alanine and Aspartate Metabolism	Amino Acid
diacylglycerol (12:0/18:1, 14:0/16:1, 16:0/14:1) [1]*	WLWH - WWoH	-0.35178	0.258343	44	-1.36168	0.180231	HIVStatus	LM	0.708849	NS	0.703435	55002				Pos Late	Diacylglycerol	Lipid
UDP-glucuronate	WLWH - WWoH	0.185056	0.136314	44	1.35758	0.181521	HIVStatus	LM	0.708849	NS	1.20329	2763	HMDB0000935	C00167	17473	Neg	Nucleotide Sugar	Carbohydrate
glycosyl ceramide (d18:2/24:1, d18:1/24:2)*	WLWH - WWoH	-0.200876	0.147972	44	-1.35752	0.181538	HIVStatus	LM	0.708849	NS	0.818014	57453				Pos Late	Hexosylceramides (HCER)	Lipid
myristate (14:0)	WLWH - WWoH	-0.348575	0.257192	44	-1.35531	0.182236	HIVStatus	LM	0.708849	NS	0.705693	1365	HMDB0000806	C06424	11005	Neg	Long Chain Saturated Fatty Acid	Lipid
1-methylhistidine	WLWH - WWoH	0.30714	0.226896	44	1.35366	0.182758	HIVStatus	LM	0.708849	NS	1.35953	30460	HMDB0000001	C01152	92105	Pos Early	Histidine Metabolism	Amino Acid
sphingomyelin (d18:1/25:0, d19:0/24:1, d20:1/23:0, d19:1/24:0)*	WLWH - WWoH	0.309258	0.228511	44	1.35336	0.182852	HIVStatus	LM	0.708849	NS	1.36241	57478	HMDB0240675,HMDB0240674,HMDB0240673,HMDB0240671			Pos Late	Sphingomyelins	Lipid
valine	WLWH - WWoH	-0.147181	0.108881	44	-1.35176	0.183362	HIVStatus	LM	0.708849	NS	0.863138	1649	HMDB0000883	C00183	6287	Pos Early	Leucine, Isoleucine and Valine Metabolism	Amino Acid
lactosyl-N-nervonoyl-sphingosine (d18:1/24:1)*	WLWH - WWoH	-0.302575	0.224915	44	-1.34529	0.185425	HIVStatus	LM	0.708849	NS	0.738913	57370	HMDB0004872			Pos Late	Lactosylceramides (LCER)	Lipid
guanidinoacetate	WLWH - WWoH	0.277788	0.20668	44	1.34405	0.185822	HIVStatus	LM	0.708849	NS	1.32021	43802	HMDB0000128	C00581	763	Pos Early	Creatine Metabolism	Amino Acid
1-(1-enyl-stearoyl)-2-oleoyl-GPE (P-18:0/18:1)	WLWH - WWoH	-0.187586	0.139673	44	-1.34304	0.186148	HIVStatus	LM	0.708849	NS	0.828958	52614	HMDB0011375		42607457	Pos Late	Plasmalogen	Lipid
1-myristoyl-2-arachidonoyl-GPC (14:0/20:4)*	WLWH - WWoH	-0.242894	0.182665	44	-1.32973	0.190461	HIVStatus	LM	0.708849	NS	0.784354	53195	HMDB0007883		24778634	Pos Late	Phosphatidylcholine (PC)	Lipid
X-25420	WLWH - WWoH	0.414284	0.311934	44	1.32812	0.190988	HIVStatus	LM	0.708849	NS	1.51329	62717				Pos Early
succinylcarnitine (C4-DC)	WLWH - WWoH	-0.16489	0.124425	44	-1.32522	0.191939	HIVStatus	LM	0.708849	NS	0.847987	37058	HMDB0061717		71464481	Pos Early	TCA Cycle	Energy
1-oleoyl-2-dihomo-linolenoyl-GPE (18:1/20:3)*	WLWH - WWoH	-0.352176	0.266048	44	-1.32373	0.192429	HIVStatus	LM	0.708849	NS	0.703156	53187	HMDB0009365		52924625	Pos Late	Phosphatidylethanolamine (PE)	Lipid
2-aminoadipate	WLWH - WWoH	0.151065	0.114148	44	1.32341	0.192534	HIVStatus	LM	0.708849	NS	1.16307	6146	HMDB0000510	C00956	92136	Polar	Lysine Metabolism	Amino Acid
2,3-dihydroxyisovalerate	WLWH - WWoH	-0.121423	0.0919392	44	-1.32069	0.193434	HIVStatus	LM	0.708849	NS	0.885659	38276	HMDB0012141	C04039	677	Polar	Food Component/Plant	Xenobiotics
X-15503	WLWH - WWoH	0.183654	0.139156	44	1.31977	0.193737	HIVStatus	LM	0.708849	NS	1.2016	46977				Neg
oleoyl-oleoyl-glycerol (18:1/18:1) [1]*	WLWH - WWoH	-0.415221	0.315077	44	-1.31784	0.194379	HIVStatus	LM	0.708849	NS	0.660194	54945	HMDB0007218		9543716	Pos Late	Diacylglycerol	Lipid
1-arachidonoyl-GPC (20:4n6)*	WLWH - WWoH	-0.582539	0.442048	44	-1.31782	0.194385	HIVStatus	LM	0.708849	NS	0.558479	33228	HMDB0010395	C05208	24779476	Pos Late	Lysophospholipid	Lipid
1-palmityl-2-stearoyl-GPC (O-16:0/18:0)*	WLWH - WWoH	-0.139265	0.105744	44	-1.31701	0.194653	HIVStatus	LM	0.708849	NS	0.869997	55040	HMDB0013405		11803170	Pos Late	Plasmalogen	Lipid
7-methylguanine	WLWH - WWoH	-0.183278	0.139478	44	-1.31403	0.195645	HIVStatus	LM	0.708849	NS	0.832536	35114	HMDB0000897	C02242	135398679	Pos Early	Purine Metabolism, Guanine containing	Nucleotide
X-23240	WLWH - WWoH	0.235357	0.179582	44	1.31058	0.1968	HIVStatus	LM	0.708849	NS	1.26536	48936				Neg
hexanoylglycine	WLWH - WWoH	0.278867	0.212782	44	1.31057	0.196802	HIVStatus	LM	0.708849	NS	1.32163	35436	HMDB0000701		99463	Neg	Fatty Acid Metabolism (Acyl Glycine)	Lipid
dihomo-linolenate (20:3n3 or n6)	WLWH - WWoH	-0.342338	0.261236	44	-1.31045	0.196842	HIVStatus	LM	0.708849	NS	0.710108	35718	HMDB0002925	C03242	5280581	Neg	Long Chain Polyunsaturated Fatty Acid (n3 and n6)	Lipid
inosine	WLWH - WWoH	0.251427	0.192353	44	1.30711	0.197964	HIVStatus	LM	0.708849	NS	1.28586	1123	HMDB0000195	C00294	6021	Neg	Purine Metabolism, (Hypo)Xanthine/Inosine containing	Nucleotide
arachidonate (20:4n6)	WLWH - WWoH	-0.33379	0.255428	44	-1.30679	0.198075	HIVStatus	LM	0.708849	NS	0.716204	1110	HMDB0001043	C00219	444899	Neg	Long Chain Polyunsaturated Fatty Acid (n3 and n6)	Lipid
1-(1-enyl-oleoyl)-GPE (P-18:1)*	WLWH - WWoH	0.229423	0.176099	44	1.30281	0.199418	HIVStatus	LM	0.708849	NS	1.25787	44621				Pos Late	Lysoplasmalogen	Lipid
X-24757	WLWH - WWoH	0.188778	0.144931	44	1.30254	0.199509	HIVStatus	LM	0.708849	NS	1.20777	54695				Neg
palmitoyl-linoleoyl-glycerol (16:0/18:2) [1]*	WLWH - WWoH	-0.339165	0.260984	44	-1.29956	0.20052	HIVStatus	LM	0.708849	NS	0.712365	52633	HMDB0007103		9543695	Pos Late	Diacylglycerol	Lipid
androstenediol (3beta,17beta) disulfate (1)	WLWH - WWoH	0.201279	0.15514	44	1.2974	0.201256	HIVStatus	LM	0.708849	NS	1.22297	37202	HMDB0240313	C04295	87120982	Neg	Androgenic Steroids	Lipid
X-12216	WLWH - WWoH	0.251646	0.197594	44	1.27355	0.20951	HIVStatus	LM	0.733671	NS	1.28614	46613				Neg
2,3-dihydroxy-5-methylthio-4-pentenoate (DMTPA)*	WLWH - WWoH	-0.154527	0.121508	44	-1.27174	0.210147	HIVStatus	LM	0.733671	NS	0.856821	62805	HMDB0240388			Neg	Methionine, Cysteine, SAM and Taurine Metabolism	Amino Acid
1-myristoylglycerol (14:0)	WLWH - WWoH	-0.397651	0.313976	44	-1.2665	0.211997	HIVStatus	LM	0.735154	NS	0.671896	35625	HMDB0011561	C01885	10957631	Neg	Monoacylglycerol	Lipid
2,4-di-tert-butylphenol	WLWH - WWoH	-0.149487	0.118205	44	-1.26464	0.212657	HIVStatus	LM	0.735154	NS	0.86115	64328				Neg	Chemical	Xenobiotics
propionylglycine	WLWH - WWoH	0.216782	0.171746	44	1.26222	0.213518	HIVStatus	LM	0.735154	NS	1.24207	31932	HMDB0000783		98681	Polar	Fatty Acid Metabolism (also BCAA Metabolism)	Lipid
X-23276	WLWH - WWoH	-0.116914	0.0932975	44	-1.25313	0.216776	HIVStatus	LM	0.735154	NS	0.889662	48972				Neg
X-17325	WLWH - WWoH	0.307576	0.245901	44	1.25081	0.217613	HIVStatus	LM	0.735154	NS	1.36012	47815				Pos Early
1-palmityl-2-linoleoyl-GPC (O-16:0/18:2)*	WLWH - WWoH	-0.178118	0.142449	44	-1.2504	0.217762	HIVStatus	LM	0.735154	NS	0.836844	53175	HMDB0011151		6443157	Pos Late	Plasmalogen	Lipid
2-methoxyhydroquinone sulfate (2)	WLWH - WWoH	-0.14308	0.114895	44	-1.24531	0.219609	HIVStatus	LM	0.735154	NS	0.866684	64050				Neg	Benzoate Metabolism	Xenobiotics
linoleoylcarnitine (C18:2)*	WLWH - WWoH	-0.255595	0.205328	44	-1.24481	0.219791	HIVStatus	LM	0.735154	NS	0.774456	46223	HMDB0006469		6450015	Pos Late	Fatty Acid Metabolism (Acyl Carnitine, Polyunsaturated)	Lipid
vanillactate	WLWH - WWoH	0.128029	0.102914	44	1.24404	0.220073	HIVStatus	LM	0.735154	NS	1.13659	54910	HMDB0000913		160637	Neg	Tyrosine Metabolism	Amino Acid
S-adenosylmethionine (SAM)	WLWH - WWoH	0.161882	0.130525	44	1.24023	0.221462	HIVStatus	LM	0.735154	NS	1.17572	15915	HMDB0001185	C00019	34755	Pos Early	Methionine, Cysteine, SAM and Taurine Metabolism	Amino Acid
heptanoate (7:0)	WLWH - WWoH	-0.217857	0.176004	44	-1.2378	0.222356	HIVStatus	LM	0.735154	NS	0.804241	1644	HMDB0000666	C17714	8094	Neg	Medium Chain Fatty Acid	Lipid
C-glycosyltryptophan	WLWH - WWoH	-0.207106	0.167647	44	-1.23537	0.223249	HIVStatus	LM	0.735154	NS	0.812933	48782	HMDB0240296		10981970	Pos Early	Tryptophan Metabolism	Amino Acid
X-11787	WLWH - WWoH	0.1891	0.153202	44	1.23432	0.223636	HIVStatus	LM	0.735154	NS	1.20816	33132				Pos Early
3-phosphoglycerate	WLWH - WWoH	-0.193958	0.157272	44	-1.23326	0.224025	HIVStatus	LM	0.735154	NS	0.823692	1414	HMDB0000807	C00597	724	Neg	Glycolysis, Gluconeogenesis, and Pyruvate Metabolism	Carbohydrate
N-acetylputrescine	WLWH - WWoH	0.198075	0.161236	44	1.22848	0.225798	HIVStatus	LM	0.735154	NS	1.21905	37496	HMDB0002064	C02714	122356	Pos Early	Polyamine Metabolism	Amino Acid
myristoylcarnitine (C14)	WLWH - WWoH	-0.257931	0.210102	44	-1.22765	0.226107	HIVStatus	LM	0.735154	NS	0.772649	33952	HMDB0005066		6426854	Pos Late	Fatty Acid Metabolism (Acyl Carnitine, Long Chain Saturated)	Lipid
margarate (17:0)	WLWH - WWoH	-0.177105	0.144316	44	-1.2272	0.226272	HIVStatus	LM	0.735154	NS	0.837692	1121	HMDB0002259		10465	Neg	Long Chain Saturated Fatty Acid	Lipid
pyridoxate	WLWH - WWoH	0.240015	0.197769	44	1.21361	0.231371	HIVStatus	LM	0.745268	NS	1.27127	31555	HMDB0000017	C00847	6723	Neg	Vitamin B6 Metabolism	Cofactors and Vitamins
3-(N-acetyl-cystein-S-yl) acetaminophen	WLWH - WWoH	-0.0123067	0.0101624	44	-1.211	0.23236	HIVStatus	LM	0.745268	NS	0.987769	45721			83967	Neg	Drug - Analgesics, Anesthetics	Xenobiotics
1-palmitoyl-2-linoleoyl-GPE (16:0/18:2)	WLWH - WWoH	-0.174169	0.143946	44	-1.20996	0.232755	HIVStatus	LM	0.745268	NS	0.840155	42449	HMDB0005322		9546747	Pos Late	Phosphatidylethanolamine (PE)	Lipid
inositol 1-phosphate (I1P)	WLWH - WWoH	-0.0746395	0.0618533	44	-1.20672	0.233989	HIVStatus	LM	0.745268	NS	0.928078	43849	HMDB0000213	C01177	440194	Polar	Inositol Metabolism	Lipid
oleate/vaccenate (18:1)	WLWH - WWoH	-0.274196	0.228575	44	-1.19959	0.23672	HIVStatus	LM	0.745268	NS	0.760183	52285	HMDB0003231,HMDB0000573,HMDB0240219,HMDB0000207	C21944,C08367,C01712,C00712	5.28276e+25	Neg	Long Chain Monounsaturated Fatty Acid	Lipid
trans-4-hydroxyproline	WLWH - WWoH	0.183606	0.153778	44	1.19397	0.238888	HIVStatus	LM	0.745268	NS	1.20154	32306	HMDB0000725	C01157	5810	Pos Early	Urea cycle; Arginine and Proline Metabolism	Amino Acid
sphingomyelin (d18:2/24:2)*	WLWH - WWoH	-0.175374	0.146956	44	-1.19338	0.239115	HIVStatus	LM	0.745268	NS	0.839143	57479	HMDB0240644			Pos Late	Sphingomyelins	Lipid
hydroxycotinine	WLWH - WWoH	-0.12171	0.102031	44	-1.19287	0.239312	HIVStatus	LM	0.745268	NS	0.885405	38661	HMDB0001390		107963	Pos Early	Tobacco Metabolite	Xenobiotics
tiglylcarnitine (C5:1-DC)	WLWH - WWoH	-0.197755	0.16587	44	-1.19223	0.239563	HIVStatus	LM	0.745268	NS	0.820571	35428	HMDB0002366		22833596	Pos Early	Leucine, Isoleucine and Valine Metabolism	Amino Acid
1-oleyl-GPC (O-18:1)*	WLWH - WWoH	-0.178054	0.149426	44	-1.19159	0.239811	HIVStatus	LM	0.745268	NS	0.836897	64896				Pos Late	Lysoplasmalogen	Lipid
glycerophosphoglycerol	WLWH - WWoH	-0.143848	0.121591	44	-1.18305	0.243141	HIVStatus	LM	0.745268	NS	0.866019	48857	HMDB0240316	C03274	54575349	Polar	Glycerolipid Metabolism	Lipid
oleoylcholine	WLWH - WWoH	-0.0826423	0.0699084	44	-1.18215	0.243495	HIVStatus	LM	0.745268	NS	0.92068	53260	HMDB0240596		59040790	Pos Late	Fatty Acid Metabolism (Acyl Choline)	Lipid
1-arachidoyl-GPE (20:0)*	WLWH - WWoH	0.181593	0.153948	44	1.17958	0.244507	HIVStatus	LM	0.745268	NS	1.19913	57470	HMDB11511			Pos Late	Lysophospholipid	Lipid
mannitol/sorbitol	WLWH - WWoH	-0.136633	0.115934	44	-1.17854	0.244914	HIVStatus	LM	0.745268	NS	0.87229	46142	HMDB0000247,HMDB0000765	C00392,C00794	57806251	Polar	Fructose, Mannose and Galactose Metabolism	Carbohydrate
X-25948	WLWH - WWoH	0.393902	0.334489	44	1.17762	0.245278	HIVStatus	LM	0.745268	NS	1.48276	63899				Pos Early
nicotinamide ribonucleotide (NMN)	WLWH - WWoH	0.298268	0.253689	44	1.17573	0.246027	HIVStatus	LM	0.745268	NS	1.34752	22152	HMDB0000229	C00455	14180	Pos Early	Nicotinate and Nicotinamide Metabolism	Cofactors and Vitamins
N6,N6,N6-trimethyllysine	WLWH - WWoH	-0.198394	0.168757	44	-1.17562	0.24607	HIVStatus	LM	0.745268	NS	0.820046	1498	HMDB0001325	C03793	440120	Pos Early	Lysine Metabolism	Amino Acid
pyridoxal	WLWH - WWoH	-0.431717	0.368438	44	-1.17175	0.247603	HIVStatus	LM	0.745268	NS	0.649393	1651	HMDB0001545	C00250	1050	Pos Early	Vitamin B6 Metabolism	Cofactors and Vitamins
cis-4-decenoylcarnitine (C10:1)	WLWH - WWoH	0.279137	0.238302	44	1.17136	0.247759	HIVStatus	LM	0.745268	NS	1.32199	38178	HMDB0013205		57357170	Pos Late	Fatty Acid Metabolism (Acyl Carnitine, Monounsaturated)	Lipid
ethyl beta-glucopyranoside	WLWH - WWoH	0.0565174	0.0484384	44	1.16679	0.24958	HIVStatus	LM	0.745268	NS	1.05815	64131	HMDB0029968		121667	Neg	Food Component/Plant	Xenobiotics
myristoleate (14:1n5)	WLWH - WWoH	-0.361828	0.310777	44	-1.16427	0.250589	HIVStatus	LM	0.745268	NS	0.696402	32418	HMDB0002000	C08322	5281119	Neg	Long Chain Monounsaturated Fatty Acid	Lipid
histidine	WLWH - WWoH	-0.149394	0.128351	44	-1.16395	0.250717	HIVStatus	LM	0.745268	NS	0.861229	59	HMDB0000177	C00135	6274	Pos Early	Histidine Metabolism	Amino Acid
ornithine	WLWH - WWoH	0.143325	0.12319	44	1.16345	0.250919	HIVStatus	LM	0.745268	NS	1.1541	1493	HMDB0000214	C00077	6262	Pos Early	Urea cycle; Arginine and Proline Metabolism	Amino Acid
N-acetyl-glucosamine 1-phosphate	WLWH - WWoH	0.441527	0.380931	44	1.15907	0.252678	HIVStatus	LM	0.747702	NS	1.55508	15741	HMDB0001367	C04256	440364	Polar	Aminosugar Metabolism	Carbohydrate
oxalate (ethanedioate)	WLWH - WWoH	0.130754	0.113199	44	1.15508	0.25429	HIVStatus	LM	0.747819	NS	1.13969	20694	HMDB0002329	C00209	971	Neg	Ascorbate and Aldarate Metabolism	Cofactors and Vitamins
beta-alanine	WLWH - WWoH	0.142408	0.123504	44	1.15307	0.255109	HIVStatus	LM	0.747819	NS	1.15305	55	HMDB0000056	C00099	239	Pos Early	Pyrimidine Metabolism, Uracil containing	Nucleotide
3-hydroxyhippurate	WLWH - WWoH	-0.340421	0.295501	44	-1.15201	0.255536	HIVStatus	LM	0.747819	NS	0.711471	39600	HMDB0006116		450268	Neg	Benzoate Metabolism	Xenobiotics
ribitol	WLWH - WWoH	-0.0899305	0.0782225	44	-1.14968	0.256489	HIVStatus	LM	0.747857	NS	0.913995	15772	HMDB0002917,HMDB0001851,HMDB0000568,HMDB0000508	C00379,C01904,C00474,C00532	6912	Polar	Pentose Metabolism	Carbohydrate
5-methyluridine (ribothymidine)	WLWH - WWoH	-0.187514	0.1646	44	-1.1392	0.260782	HIVStatus	LM	0.752878	NS	0.829018	35136	HMDB0000884		445408	Neg	Pyrimidine Metabolism, Uracil containing	Nucleotide
pipecolate	WLWH - WWoH	-0.329678	0.29088	44	-1.13338	0.263193	HIVStatus	LM	0.752878	NS	0.719155	1444	HMDB0000070			Pos Early	Lysine Metabolism	Amino Acid
lactosialyltetraose b	WLWH - WWoH	-0.182327	0.160925	44	-1.13299	0.263354	HIVStatus	LM	0.752878	NS	0.833329	63742	HMDB0006600		53477864	Polar	Disaccharides and Oligosaccharides	Carbohydrate
X-11843	WLWH - WWoH	-0.345008	0.305484	44	-1.12938	0.264856	HIVStatus	LM	0.752878	NS	0.708215	46466				Neg
spermine	WLWH - WWoH	-0.313523	0.278519	44	-1.12568	0.266404	HIVStatus	LM	0.752878	NS	0.730867	603	HMDB0001256	C00750	1103	Pos Early	Polyamine Metabolism	Amino Acid
oleoyl-linoleoyl-glycerol (18:1/18:2) [1]	WLWH - WWoH	-0.251263	0.223681	44	-1.12331	0.267398	HIVStatus	LM	0.752878	NS	0.777818	46798	HMDB0007219		14275396	Pos Late	Diacylglycerol	Lipid
nicotinamide adenine dinucleotide (NAD+)	WLWH - WWoH	0.241064	0.214698	44	1.1228	0.26761	HIVStatus	LM	0.752878	NS	1.2726	5278		C00003	5892	Neg	Nicotinate and Nicotinamide Metabolism	Cofactors and Vitamins
1-oleoyl-2-docosahexaenoyl-GPE (18:1/22:6)*	WLWH - WWoH	0.232074	0.207438	44	1.11876	0.269312	HIVStatus	LM	0.752878	NS	1.26121	53209	HMDB0009078		52922113	Pos Late	Phosphatidylethanolamine (PE)	Lipid
aspartate	WLWH - WWoH	-0.178251	0.159873	44	-1.11495	0.270923	HIVStatus	LM	0.752878	NS	0.836732	443	HMDB0000191	C00049	5960	Pos Early	Alanine and Aspartate Metabolism	Amino Acid
glycerophosphorylcholine (GPC)	WLWH - WWoH	-0.115855	0.103999	44	-1.114	0.271328	HIVStatus	LM	0.752878	NS	0.890604	15990	HMDB0000086	C00670	71920	Pos Early	Phospholipid Metabolism	Lipid
1-(1-enyl-palmitoyl)-2-docosahexaenoyl-GPC (P-16:0/22:6)*	WLWH - WWoH	-0.147697	0.132592	44	-1.11393	0.271359	HIVStatus	LM	0.752878	NS	0.862692	52630	HMDB0011229		53480699	Pos Late	Plasmalogen	Lipid
dodecadienoate (12:2)*	WLWH - WWoH	-0.278757	0.250612	44	-1.1123	0.272048	HIVStatus	LM	0.752878	NS	0.756724	62276			25480	Neg	Fatty Acid, Dicarboxylate	Lipid
1-palmitoylglycerol (16:0)	WLWH - WWoH	-0.260188	0.233963	44	-1.11209	0.272139	HIVStatus	LM	0.752878	NS	0.770906	21127	HMDB0011564		14900	Neg	Monoacylglycerol	Lipid
1-myristoyl-2-palmitoyl-GPC (14:0/16:0)	WLWH - WWoH	-0.221227	0.198968	44	-1.11187	0.272232	HIVStatus	LM	0.752878	NS	0.801535	19258	HMDB0007869		129657	Pos Late	Phosphatidylcholine (PC)	Lipid
isoleucine	WLWH - WWoH	-0.173519	0.156922	44	-1.10577	0.274837	HIVStatus	LM	0.752878	NS	0.840701	1125	HMDB0000172	C06418,C00407,C16424	6306	Pos Early	Leucine, Isoleucine and Valine Metabolism	Amino Acid
1-pentadecanoylglycerol (15:0)	WLWH - WWoH	-0.279997	0.253409	44	-1.10492	0.2752	HIVStatus	LM	0.752878	NS	0.755786	47898			190750	Neg	Monoacylglycerol	Lipid
citrulline	WLWH - WWoH	0.154222	0.140191	44	1.10009	0.277276	HIVStatus	LM	0.752878	NS	1.16675	2132	HMDB0000904	C00327	9750	Pos Early	Urea cycle; Arginine and Proline Metabolism	Amino Acid
docosatrienoate (22:3n6)*	WLWH - WWoH	-0.357035	0.325225	44	-1.09781	0.27826	HIVStatus	LM	0.752878	NS	0.699748	57467			75955220	Neg	Long Chain Polyunsaturated Fatty Acid (n3 and n6)	Lipid
X-13729	WLWH - WWoH	0.0961902	0.0876428	44	1.09753	0.278382	HIVStatus	LM	0.752878	NS	1.10097	47971				Neg
oleoyl-oleoyl-glycerol (18:1/18:1) [2]*	WLWH - WWoH	-0.241331	0.220097	44	-1.09647	0.278836	HIVStatus	LM	0.752878	NS	0.785581	54946	HMDB0007218		9543716	Pos Late	Diacylglycerol	Lipid
argininate*	WLWH - WWoH	-0.204397	0.186519	44	-1.09585	0.279105	HIVStatus	LM	0.752878	NS	0.815138	57461	HMDB0003148		160437	Pos Early	Urea cycle; Arginine and Proline Metabolism	Amino Acid
citrate	WLWH - WWoH	-0.109965	0.100799	44	-1.09093	0.28124	HIVStatus	LM	0.752878	NS	0.895865	1564	HMDB0000094	C00158	311	Neg	TCA Cycle	Energy
4-acetylphenol sulfate	WLWH - WWoH	-0.153859	0.141141	44	-1.09011	0.281599	HIVStatus	LM	0.752878	NS	0.857393	44620			4684006	Neg	Benzoate Metabolism	Xenobiotics
docosahexaenoate (DHA; 22:6n3)	WLWH - WWoH	-0.242714	0.222872	44	-1.08903	0.28207	HIVStatus	LM	0.752878	NS	0.784496	44675	HMDB0002183	C06429	445580	Neg	Long Chain Polyunsaturated Fatty Acid (n3 and n6)	Lipid
eicosapentaenoate (EPA; 20:5n3)	WLWH - WWoH	-0.371794	0.34206	44	-1.08693	0.282988	HIVStatus	LM	0.752878	NS	0.689496	18467	HMDB0001999	C06428	446284	Neg	Long Chain Polyunsaturated Fatty Acid (n3 and n6)	Lipid
tryptophan betaine	WLWH - WWoH	-0.52312	0.48227	44	-1.0847	0.283961	HIVStatus	LM	0.752878	NS	0.592669	37097	HMDB0061115	C09213	442106	Pos Early	Tryptophan Metabolism	Amino Acid
isovalerylcarnitine (C5)	WLWH - WWoH	-0.275837	0.254314	44	-1.08463	0.283993	HIVStatus	LM	0.752878	NS	0.758937	34407	HMDB0000688	C20826	169235	Pos Early	Leucine, Isoleucine and Valine Metabolism	Amino Acid
gamma-glutamylvaline	WLWH - WWoH	0.157132	0.145085	44	1.08303	0.284694	HIVStatus	LM	0.752878	NS	1.17015	43829	HMDB0011172		7015683	Pos Early	Gamma-glutamyl Amino Acid	Peptide
1-(1-enyl-stearoyl)-GPE (P-18:0)*	WLWH - WWoH	0.19936	0.185687	44	1.07363	0.288841	HIVStatus	LM	0.761315	NS	1.22062	39271	HMDB0240598			Pos Late	Lysoplasmalogen	Lipid
decanoylcarnitine (C10)	WLWH - WWoH	0.19268	0.180417	44	1.06797	0.291358	HIVStatus	LM	0.765415	NS	1.21249	33941	HMDB0000651		10245190	Pos Late	Fatty Acid Metabolism (Acyl Carnitine, Medium Chain)	Lipid
1,5-anhydroglucitol (1,5-AG)	WLWH - WWoH	0.134846	0.126678	44	1.06447	0.292922	HIVStatus	LM	0.766272	NS	1.14436	20675	HMDB0002712	C07326	64960	Neg	Glycolysis, Gluconeogenesis, and Pyruvate Metabolism	Carbohydrate
X-25790	WLWH - WWoH	-0.1576	0.148419	44	-1.06186	0.294093	HIVStatus	LM	0.766272	NS	0.854191	63560				Pos Early
X-25219	WLWH - WWoH	-0.139007	0.13104	44	-1.06079	0.294572	HIVStatus	LM	0.766272	NS	0.870222	62405				Pos Early
5-hydroxylysine	WLWH - WWoH	0.1757	0.167888	44	1.04653	0.301031	HIVStatus	LM	0.777405	NS	1.19208	15685	HMDB0000450	C16741	3032849	Pos Early	Lysine Metabolism	Amino Acid
1-stearoyl-2-linoleoyl-GPS (18:0/18:2)	WLWH - WWoH	-0.123812	0.118617	44	-1.04379	0.302282	HIVStatus	LM	0.777405	NS	0.883546	53009			9547091	Pos Late	Phosphatidylserine (PS)	Lipid
linoleoyl-docosahexaenoyl-glycerol (18:2/22:6) [1]*	WLWH - WWoH	-0.308021	0.296236	44	-1.03978	0.304121	HIVStatus	LM	0.777405	NS	0.7349	54949	HMDB0007266		9543899	Pos Late	Diacylglycerol	Lipid
dihydroxyacetone phosphate (DHAP)	WLWH - WWoH	-0.227172	0.21903	44	-1.03718	0.305321	HIVStatus	LM	0.777405	NS	0.796783	15522	HMDB0001473	C00111	668	Neg	Glycolysis, Gluconeogenesis, and Pyruvate Metabolism	Carbohydrate
sphingomyelin (d18:2/23:0, d18:1/23:1, d17:1/24:1)*	WLWH - WWoH	-0.1345	0.130265	44	-1.03251	0.307475	HIVStatus	LM	0.777405	NS	0.874153	52435	HMDB0240634,HMDB0011696,HMDB0240614		134757653	Pos Late	Sphingomyelins	Lipid
1-dihomo-linolenylglycerol (20:3)	WLWH - WWoH	-0.29942	0.290769	44	-1.02975	0.308754	HIVStatus	LM	0.777405	NS	0.741248	48341	HMDB0011577			Neg	Monoacylglycerol	Lipid
carnosine	WLWH - WWoH	0.147082	0.143321	44	1.02624	0.310387	HIVStatus	LM	0.777405	NS	1.15845	1768	HMDB0000033	C00386	439224	Pos Early	Histidine Metabolism	Amino Acid
1-oleoylglycerol (18:1)	WLWH - WWoH	-0.176203	0.171768	44	-1.02582	0.310583	HIVStatus	LM	0.777405	NS	0.838447	21184	HMDB0011567		5283468	Neg	Monoacylglycerol	Lipid
glycerophosphoethanolamine	WLWH - WWoH	-0.123805	0.121022	44	-1.02299	0.311904	HIVStatus	LM	0.777405	NS	0.883552	37455	HMDB0000114	C01233	123874	Polar	Phospholipid Metabolism	Lipid
1-oleyl-2-linoleoyl-GPC (O-18:1/18:2)*	WLWH - WWoH	-0.192222	0.188086	44	-1.02199	0.312373	HIVStatus	LM	0.777405	NS	0.825124	57722	HMDB0013429		24778939	Pos Late	Plasmalogen	Lipid
isocitrate	WLWH - WWoH	-0.17117	0.167659	44	-1.02094	0.312862	HIVStatus	LM	0.777405	NS	0.842678	12110	HMDB0001874	C00451	5318532	Polar	TCA Cycle	Energy
2-dihomo-linoleoylglycerol (20:2)*	WLWH - WWoH	-0.219307	0.215159	44	-1.01928	0.313642	HIVStatus	LM	0.777405	NS	0.803075	62450				Neg	Monoacylglycerol	Lipid
oleoylcarnitine (C18:1)	WLWH - WWoH	-0.222844	0.218799	44	-1.01849	0.314014	HIVStatus	LM	0.777405	NS	0.80024	35160	HMDB0005065		6441392	Pos Late	Fatty Acid Metabolism (Acyl Carnitine, Monounsaturated)	Lipid
N-acetylglutamate	WLWH - WWoH	0.102327	0.100888	44	1.01427	0.316001	HIVStatus	LM	0.777405	NS	1.10775	15720	HMDB0001138	C00624	70914	Pos Early	Glutamate Metabolism	Amino Acid
1-arachidonylglycerol (20:4)	WLWH - WWoH	-0.201247	0.199075	44	-1.01091	0.317586	HIVStatus	LM	0.777405	NS	0.81771	34397	HMDB11578	C13857	160199805282281	Neg	Monoacylglycerol	Lipid
daidzein sulfate (2)	WLWH - WWoH	-0.106391	0.105261	44	-1.01073	0.317672	HIVStatus	LM	0.777405	NS	0.899073	48728			12114465	Neg	Food Component/Plant	Xenobiotics
pyroglutamylvaline	WLWH - WWoH	0.229002	0.226902	44	1.00925	0.318371	HIVStatus	LM	0.777405	NS	1.25734	32394			152416	Neg	Modified Peptides	Peptide
N('1)-acetylspermidine	WLWH - WWoH	-0.271144	0.268813	44	-1.00867	0.318647	HIVStatus	LM	0.777405	NS	0.762506	57689	HMDB0001276	C00612	496	Pos Early	Polyamine Metabolism	Amino Acid
caproate (6:0)	WLWH - WWoH	-0.223585	0.222216	44	-1.00616	0.319841	HIVStatus	LM	0.777405	NS	0.799647	32489	HMDB0000535	C01585	8892	Neg	Medium Chain Fatty Acid	Lipid
lactose	WLWH - WWoH	0.0162183	0.0161396	44	1.00487	0.320452	HIVStatus	LM	0.777405	NS	1.01635	567	HMDB0041627	C01970	6134	Polar	Disaccharides and Oligosaccharides	Carbohydrate
palmitoyl-linolenoyl-glycerol (16:0/18:3) [2]*	WLWH - WWoH	-0.192292	0.191782	44	-1.00266	0.321508	HIVStatus	LM	0.777405	NS	0.825066	54965	HMDB0007104,HMDB0007105		3.48277e+17	Pos Late	Diacylglycerol	Lipid
docosapentaenoate (n6 DPA; 22:5n6)	WLWH - WWoH	-0.199243	0.19895	44	-1.00148	0.322072	HIVStatus	LM	0.777405	NS	0.81935	37478	HMDB0001976	C16513	6441454	Neg	Long Chain Polyunsaturated Fatty Acid (n3 and n6)	Lipid
pyridoxamine	WLWH - WWoH	-0.213938	0.213742	44	-1.00092	0.322338	HIVStatus	LM	0.777405	NS	0.807398	2150	HMDB0001431	C00534	1052	Pos Early	Vitamin B6 Metabolism	Cofactors and Vitamins
arginine	WLWH - WWoH	-0.145132	0.145338	44	-0.998579	0.323459	HIVStatus	LM	0.777405	NS	0.864908	1638	HMDB0000517	C00062	6322	Pos Early	Urea cycle; Arginine and Proline Metabolism	Amino Acid
nimesulide	WLWH - WWoH	-0.0331477	0.0333149	44	-0.99498	0.325186	HIVStatus	LM	0.777405	NS	0.967396	37236		D01049	4495	Neg	Drug - Analgesics, Anesthetics	Xenobiotics
indolepropionylglycine	WLWH - WWoH	-0.234893	0.236331	44	-0.993918	0.325698	HIVStatus	LM	0.777405	NS	0.790655	54917			129691959	Neg	Tryptophan Metabolism	Amino Acid
kynurenine	WLWH - WWoH	0.222362	0.224002	44	0.992679	0.326294	HIVStatus	LM	0.777405	NS	1.24902	15140	HMDB0000684	C00328	161166	Pos Early	Tryptophan Metabolism	Amino Acid
linoleoyl-linoleoyl-glycerol (18:2/18:2) [1]*	WLWH - WWoH	-0.256259	0.258219	44	-0.992408	0.326425	HIVStatus	LM	0.777405	NS	0.773941	54968	HMDB0007248		9543729	Pos Late	Diacylglycerol	Lipid
1-myristoyl-GPC (14:0)	WLWH - WWoH	-0.225006	0.227083	44	-0.990855	0.327174	HIVStatus	LM	0.777405	NS	0.798511	45453	HMDB0010379	C04230	460604	Pos Late	Lysophospholipid	Lipid
2,8-quinolinediol sulfate	WLWH - WWoH	-0.0665518	0.067594	44	-0.984582	0.330213	HIVStatus	LM	0.779713	NS	0.935614	48691	HMDB0240658			Neg	Food Component/Plant	Xenobiotics
2-hydroxyoctanoate	WLWH - WWoH	-0.117384	0.119466	44	-0.982579	0.331187	HIVStatus	LM	0.779713	NS	0.889243	22036	HMDB0002264		9.41807e+18	Neg	Fatty Acid, Monohydroxy	Lipid
trigonelline (N'-methylnicotinate)	WLWH - WWoH	0.248701	0.253772	44	0.980018	0.332435	HIVStatus	LM	0.779713	NS	1.28236	32401	HMDB0000875	C01004	5570	Pos Early	Nicotinate and Nicotinamide Metabolism	Cofactors and Vitamins
lactobionate	WLWH - WWoH	-0.108322	0.110602	44	-0.979386	0.332744	HIVStatus	LM	0.779713	NS	0.897339	20685			7314	Polar	Disaccharides and Oligosaccharides	Carbohydrate
pyrraline	WLWH - WWoH	0.168249	0.172113	44	0.977545	0.333644	HIVStatus	LM	0.779713	NS	1.18323	48428	HMDB0033143	C21013	14274616	Pos Early	Food Component/Plant	Xenobiotics
cis-urocanate	WLWH - WWoH	0.417094	0.427184	44	0.97638	0.334214	HIVStatus	LM	0.779713	NS	1.51755	40410	HMDB0034174		1549103	Pos Early	Histidine Metabolism	Amino Acid
1-stearoyl-2-dihomo-linolenoyl-GPS (18:0/20:3n3 or 6)*	WLWH - WWoH	-0.147955	0.152301	44	-0.971468	0.336626	HIVStatus	LM	0.779713	NS	0.86247	55010	HMDB12382			Pos Late	Phosphatidylserine (PS)	Lipid
glycerophosphoinositol*	WLWH - WWoH	-0.105906	0.109344	44	-0.968556	0.338061	HIVStatus	LM	0.779713	NS	0.899509	47155			167572	Polar	Phospholipid Metabolism	Lipid
N1-methyl-2-pyridone-5-carboxamide	WLWH - WWoH	0.234746	0.242435	44	0.968286	0.338194	HIVStatus	LM	0.779713	NS	1.26459	40469	HMDB0004193	C05842	69698	Neg	Nicotinate and Nicotinamide Metabolism	Cofactors and Vitamins
X-23644	WLWH - WWoH	-0.310317	0.320753	44	-0.967462	0.338601	HIVStatus	LM	0.779713	NS	0.733215	49521				Pos Early
X-24683	WLWH - WWoH	-0.164418	0.170061	44	-0.966816	0.33892	HIVStatus	LM	0.779713	NS	0.848387	53111				Pos Early
oleoyl-linoleoyl-glycerol (18:1/18:2) [2]	WLWH - WWoH	-0.160506	0.166442	44	-0.964334	0.340149	HIVStatus	LM	0.780283	NS	0.851713	46799	HMDB0007219		71433693	Pos Late	Diacylglycerol	Lipid
N-acetylglucosamine 6-phosphate	WLWH - WWoH	0.17116	0.17789	44	0.962168	0.341224	HIVStatus	LM	0.7805	NS	1.18668	15107	HMDB0002817	C00357	439219	Polar	Aminosugar Metabolism	Carbohydrate
10-heptadecenoate (17:1n7)	WLWH - WWoH	-0.270521	0.28182	44	-0.959907	0.342348	HIVStatus	LM	0.780827	NS	0.762982	33971	HMDB0060038		5312435	Neg	Long Chain Monounsaturated Fatty Acid	Lipid
2-aminoheptanoate	WLWH - WWoH	0.187683	0.196807	44	0.953641	0.345475	HIVStatus	LM	0.783104	NS	1.20645	43761	HMDB0094649		227939	Pos Early	Fatty Acid, Amino	Lipid
stearoyl-docosahexaenoyl-glycerol (18:0/22:6) [1]*	WLWH - WWoH	-0.235045	0.247365	44	-0.950194	0.347204	HIVStatus	LM	0.783104	NS	0.790535	57387	HMDB0056061			Pos Late	Diacylglycerol	Lipid
4-methyl-2-oxopentanoate	WLWH - WWoH	-0.12607	0.132964	44	-0.948151	0.348231	HIVStatus	LM	0.783104	NS	0.881553	22116	HMDB0000695	C00233	70	Neg	Leucine, Isoleucine and Valine Metabolism	Amino Acid
3-hydroxyisobutyrate	WLWH - WWoH	-0.228075	0.240661	44	-0.947704	0.348456	HIVStatus	LM	0.783104	NS	0.796064	1549	HMDB0000023,HMDB0000336	C01188,C06001	11966314	Polar	Leucine, Isoleucine and Valine Metabolism	Amino Acid
X-12013	WLWH - WWoH	-0.37297	0.393614	44	-0.947554	0.348532	HIVStatus	LM	0.783104	NS	0.688686	46611				Neg
3-methyl-2-oxobutyrate	WLWH - WWoH	-0.0807854	0.0853849	44	-0.946132	0.349248	HIVStatus	LM	0.783104	NS	0.922392	44526	HMDB0000019	C00141	49	Polar	Leucine, Isoleucine and Valine Metabolism	Amino Acid
4-hydroxyhippurate	WLWH - WWoH	-0.199575	0.21167	44	-0.942861	0.3509	HIVStatus	LM	0.784598	NS	0.819079	35527	HMDB0013678		151012	Neg	Benzoate Metabolism	Xenobiotics
X-11407	WLWH - WWoH	-0.297242	0.316306	44	-0.939728	0.352488	HIVStatus	LM	0.785939	NS	0.742864	46596				Neg
1-stearoyl-2-oleoyl-GPE (18:0/18:1)	WLWH - WWoH	-0.134903	0.144046	44	-0.936525	0.354115	HIVStatus	LM	0.787362	NS	0.873801	42448	HMDB0008993		9546742	Pos Late	Phosphatidylethanolamine (PE)	Lipid
4-hydroxyglutamate	WLWH - WWoH	-0.190143	0.203526	44	-0.934242	0.355278	HIVStatus	LM	0.787748	NS	0.826841	40499	HMDB0001344	C03079	439902	Pos Early	Glutamate Metabolism	Amino Acid
3-methylglutaconate	WLWH - WWoH	0.0949202	0.102225	44	0.92854	0.358194	HIVStatus	LM	0.791975	NS	1.09957	57747	HMDB0000522		1551553	Polar	Leucine, Isoleucine and Valine Metabolism	Amino Acid
2-methoxyhydroquinone sulfate (1)	WLWH - WWoH	-0.137323	0.148197	44	-0.926628	0.359175	HIVStatus	LM	0.791975	NS	0.871688	64049				Neg	Benzoate Metabolism	Xenobiotics
betaine	WLWH - WWoH	0.145762	0.158066	44	0.922159	0.361475	HIVStatus	LM	0.794845	NS	1.15692	3141	HMDB0000043	C00719	247	Pos Early	Glycine, Serine and Threonine Metabolism	Amino Acid
1-ribosyl-imidazoleacetate*	WLWH - WWoH	0.0864135	0.094151	44	0.917818	0.363718	HIVStatus	LM	0.796063	NS	1.09026	61868	HMDB0002331	C05131	440569	Pos Early	Histidine Metabolism	Amino Acid
lacto-N-fucopentaose V	WLWH - WWoH	0.386491	0.421678	44	0.916554	0.364373	HIVStatus	LM	0.796063	NS	1.47181	53245	HMDB0006706	G00899,G02016	53477884	Polar	Disaccharides and Oligosaccharides	Carbohydrate
sphingomyelin (d18:1/14:0, d16:1/16:0)*	WLWH - WWoH	-0.138321	0.151315	44	-0.914129	0.365631	HIVStatus	LM	0.796063	NS	0.870819	42463	HMDB0012097		11433862	Pos Late	Sphingomyelins	Lipid
palmitoyl-arachidonoyl-glycerol (16:0/20:4) [2]*	WLWH - WWoH	-0.18385	0.201289	44	-0.913364	0.366029	HIVStatus	LM	0.796063	NS	0.832061	54958	HMDB0007112		9543736	Pos Late	Diacylglycerol	Lipid
1-(1-enyl-palmitoyl)-2-arachidonoyl-GPE (P-16:0/20:4)*	WLWH - WWoH	-0.11002	0.121421	44	-0.906103	0.369817	HIVStatus	LM	0.79815	NS	0.895816	52673	HMDB0011352		52925126	Pos Late	Plasmalogen	Lipid
dehydroascorbate	WLWH - WWoH	0.118614	0.130906	44	0.906097	0.36982	HIVStatus	LM	0.79815	NS	1.12593	1659	HMDB0001264	C05422	440667	Polar	Ascorbate and Aldarate Metabolism	Cofactors and Vitamins
1,2-dipalmitoyl-GPC (16:0/16:0)	WLWH - WWoH	-0.115825	0.128639	44	-0.900382	0.372819	HIVStatus	LM	0.79815	NS	0.890632	19130	HMDB0000564	D03585	452110	Pos Late	Phosphatidylcholine (PC)	Lipid
pantothenate	WLWH - WWoH	-0.0919571	0.102253	44	-0.899312	0.373382	HIVStatus	LM	0.79815	NS	0.912144	1508	HMDB0000210	C00864	6613	Neg	Pantothenate and CoA Metabolism	Cofactors and Vitamins
1-stearoyl-2-linoleoyl-GPI (18:0/18:2)	WLWH - WWoH	-0.110753	0.123219	44	-0.898829	0.373636	HIVStatus	LM	0.79815	NS	0.89516	52468	HMDB0009809			Polar	Phosphatidylinositol (PI)	Lipid
hypotaurine	WLWH - WWoH	-0.210287	0.234124	44	-0.898186	0.373975	HIVStatus	LM	0.79815	NS	0.810352	590	HMDB0000965	C00519	107812	Pos Early	Methionine, Cysteine, SAM and Taurine Metabolism	Amino Acid
arabonate/xylonate	WLWH - WWoH	-0.104249	0.116157	44	-0.897485	0.374345	HIVStatus	LM	0.79815	NS	0.901	48255	HMDB0000539	C00502,C05411	1220456602431	Polar	Pentose Metabolism	Carbohydrate
lacto-N-fucopentaose I	WLWH - WWoH	-0.130792	0.146193	44	-0.894658	0.375838	HIVStatus	LM	0.79815	NS	0.8774	48264	HMDB0006705		53477883	Polar	Disaccharides and Oligosaccharides	Carbohydrate
bilirubin (Z,Z)	WLWH - WWoH	-0.226538	0.253305	44	-0.894327	0.376013	HIVStatus	LM	0.79815	NS	0.797289	43807	HMDB0000054	C00486	5280352	Pos Late	Hemoglobin and Porphyrin Metabolism	Cofactors and Vitamins
sphingomyelin (d18:1/24:1, d18:2/24:0)*	WLWH - WWoH	-0.115436	0.129437	44	-0.89183	0.377335	HIVStatus	LM	0.798827	NS	0.890978	47153	HMDB0012107		44260126	Pos Late	Sphingomyelins	Lipid
heptadecatrienoate (17:3)*	WLWH - WWoH	-0.21815	0.246034	44	-0.886666	0.38008	HIVStatus	LM	0.802503	NS	0.804005	62383		C16344	16061034	Neg	Long Chain Polyunsaturated Fatty Acid (n3 and n6)	Lipid
carotene diol (2)	WLWH - WWoH	-0.223767	0.25369	44	-0.882052	0.382542	HIVStatus	LM	0.804365	NS	0.799501	57636				Pos Late	Vitamin A Metabolism	Cofactors and Vitamins
cytidine 5'-monophospho-N-acetylneuraminic acid	WLWH - WWoH	0.198162	0.225317	44	0.87948	0.383919	HIVStatus	LM	0.804365	NS	1.21916	36831	HMDB0001176	C00128	448209	Polar	Nucleotide Sugar	Carbohydrate
hexadecasphingosine (d16:1)*	WLWH - WWoH	-0.114443	0.130637	44	-0.876044	0.385764	HIVStatus	LM	0.804365	NS	0.891862	57428			14767871	Pos Late	Sphingosines	Lipid
acetylcarnitine (C2)	WLWH - WWoH	-0.122678	0.140086	44	-0.875733	0.385931	HIVStatus	LM	0.804365	NS	0.884548	32198	HMDB0000201	C02571	7045767	Pos Early	Fatty Acid Metabolism (Acyl Carnitine, Short Chain)	Lipid
1-stearoyl-GPC (18:0)	WLWH - WWoH	0.174696	0.19995	44	0.873702	0.387024	HIVStatus	LM	0.804365	NS	1.19088	33961	HMDB0010384		497300	Pos Late	Lysophospholipid	Lipid
1-palmitoyl-2-pentadecanoyl-GPC (16:0/15:0)*	WLWH - WWoH	-0.167943	0.19224	44	-0.873608	0.387075	HIVStatus	LM	0.804365	NS	0.845402	57757	HMDB0007967		24778680	Pos Late	Phosphatidylcholine (PC)	Lipid
X-23653	WLWH - WWoH	0.0883864	0.101381	44	0.871827	0.388035	HIVStatus	LM	0.804365	NS	1.09241	49530				Pos Early
X-11850	WLWH - WWoH	-0.070794	0.0818137	44	-0.865308	0.391563	HIVStatus	LM	0.80957	NS	0.931654	46507				Neg
3-fucosyllactose	WLWH - WWoH	0.345877	0.401116	44	0.862286	0.393206	HIVStatus	LM	0.810859	NS	1.41323	48147	HMDB0002094	G00313	161460	Polar	Disaccharides and Oligosaccharides	Carbohydrate
palmitoleate (16:1n7)	WLWH - WWoH	-0.259846	0.302127	44	-0.860053	0.394422	HIVStatus	LM	0.811266	NS	0.771171	33447	HMDB0003229	C08362	445638	Neg	Long Chain Monounsaturated Fatty Acid	Lipid
deoxycarnitine	WLWH - WWoH	-0.127477	0.148816	44	-0.856611	0.396301	HIVStatus	LM	0.81134	NS	0.880313	36747	HMDB0001161	C01181	22620	Pos Early	Carnitine Metabolism	Lipid
p-cresol sulfate	WLWH - WWoH	0.316402	0.369893	44	0.855389	0.39697	HIVStatus	LM	0.81134	NS	1.37218	36103	HMDB0011635		4615423	Neg	Benzoate Metabolism	Xenobiotics
X-23654	WLWH - WWoH	-0.115116	0.134734	44	-0.854393	0.397516	HIVStatus	LM	0.81134	NS	0.891263	49531				Pos Early
ethylmalonate	WLWH - WWoH	0.101888	0.119936	44	0.849518	0.400192	HIVStatus	LM	0.812528	NS	1.10726	15765	HMDB0000622		11756	Polar	Leucine, Isoleucine and Valine Metabolism	Amino Acid
1-stearoyl-GPS (18:0)*	WLWH - WWoH	0.163148	0.192709	44	0.846601	0.401799	HIVStatus	LM	0.812528	NS	1.17721	45966	HMDB0061698		74819135	Neg	Lysophospholipid	Lipid
X-24243	WLWH - WWoH	0.151659	0.17924	44	0.846127	0.40206	HIVStatus	LM	0.812528	NS	1.16376	52286				Pos Early
10-nonadecenoate (19:1n9)	WLWH - WWoH	-0.188283	0.222581	44	-0.845908	0.402181	HIVStatus	LM	0.812528	NS	0.82838	33972	HMDB0013622		5312513	Neg	Long Chain Monounsaturated Fatty Acid	Lipid
oleoyl-arachidonoyl-glycerol (18:1/20:4) [1]*	WLWH - WWoH	-0.301827	0.362252	44	-0.833197	0.409234	HIVStatus	LM	0.823457	NS	0.739466	54960	HMDB0007228		9543786	Pos Late	Diacylglycerol	Lipid
5,6-dihydrouridine	WLWH - WWoH	0.120589	0.144903	44	0.83221	0.409784	HIVStatus	LM	0.823457	NS	1.12816	61833	HMDB0000497		94312	Neg	Pyrimidine Metabolism, Uracil containing	Nucleotide
linoleate (18:2n6)	WLWH - WWoH	-0.208164	0.250624	44	-0.830582	0.410694	HIVStatus	LM	0.823457	NS	0.812074	1105	HMDB0006270,HMDB0000673	C01595	5280450	Neg	Long Chain Polyunsaturated Fatty Acid (n3 and n6)	Lipid
adenine	WLWH - WWoH	0.0788616	0.0952415	44	0.828018	0.412129	HIVStatus	LM	0.824259	NS	1.08205	554	HMDB0000034	C00147	190	Neg	Purine Metabolism, Adenine containing	Nucleotide
urea	WLWH - WWoH	-0.130185	0.157887	44	-0.824543	0.414079	HIVStatus	LM	0.826082	NS	0.877933	1670	HMDB0000294	C00086	1176	Pos Early	Urea cycle; Arginine and Proline Metabolism	Amino Acid
alpha-hydroxyisovalerate	WLWH - WWoH	-0.120261	0.146567	44	-0.820519	0.416344	HIVStatus	LM	0.827795	NS	0.886689	46537	HMDB0000407		99823	Polar	Leucine, Isoleucine and Valine Metabolism	Amino Acid
serine	WLWH - WWoH	0.117154	0.143281	44	0.817649	0.417963	HIVStatus	LM	0.827795	NS	1.12429	1648	HMDB0000187	C00065	5951	Pos Early	Glycine, Serine and Threonine Metabolism	Amino Acid
1,3-dimethylurate	WLWH - WWoH	-0.0978415	0.119686	44	-0.817483	0.418057	HIVStatus	LM	0.827795	NS	0.906793	32391	HMDB0001857		70346	Neg	Xanthine Metabolism	Xenobiotics
methylmalonate (MMA)	WLWH - WWoH	-0.104921	0.128941	44	-0.813715	0.42019	HIVStatus	LM	0.829953	NS	0.900396	1496	HMDB0000202	C02170	487	Polar	Fatty Acid Metabolism (also BCAA Metabolism)	Lipid
cholesterol sulfate	WLWH - WWoH	0.0769331	0.0949009	44	0.810668	0.42192	HIVStatus	LM	0.831307	NS	1.07997	35324	HMDB00653,HMDB0000653	C18043	65076	Polar	Sterol	Lipid
1-pentadecanoyl-2-linoleoyl-GPC (15:0/18:2)*	WLWH - WWoH	-0.163183	0.202008	44	-0.807807	0.423548	HIVStatus	LM	0.832454	NS	0.849436	52497	HMDB0007940		24778664	Pos Late	Phosphatidylcholine (PC)	Lipid
glucose	WLWH - WWoH	-0.126145	0.157855	44	-0.799119	0.428514	HIVStatus	LM	0.836679	NS	0.881487	48152	HMDB0000122	C00031	5793	Polar	Glycolysis, Gluconeogenesis, and Pyruvate Metabolism	Carbohydrate
6'-sialyllactose	WLWH - WWoH	-0.110699	0.139448	44	-0.793838	0.43155	HIVStatus	LM	0.836679	NS	0.895208	39795	HMDB0006569	G00265	643987	Polar	Disaccharides and Oligosaccharides	Carbohydrate
sphingomyelin (d18:1/20:1, d18:2/20:0)*	WLWH - WWoH	-0.0878674	0.111016	44	-0.791481	0.43291	HIVStatus	LM	0.836679	NS	0.915882	48491	HMDB0240610,HMDB0240632			Pos Late	Sphingomyelins	Lipid
X-12101	WLWH - WWoH	0.228155	0.289273	44	0.78872	0.434505	HIVStatus	LM	0.836679	NS	1.25628	47642				Pos Early
2-docosahexaenoylglycerol (22:6)*	WLWH - WWoH	-0.163711	0.208221	44	-0.786237	0.435943	HIVStatus	LM	0.836679	NS	0.848987	48675	HMDB0011557		46896303	Neg	Monoacylglycerol	Lipid
lignoceroyl sphingomyelin (d18:1/24:0)	WLWH - WWoH	-0.0968878	0.123661	44	-0.783497	0.437533	HIVStatus	LM	0.836679	NS	0.907658	57330	HMDB0011697			Pos Late	Sphingomyelins	Lipid
1-palmitoyl-2-oleoyl-GPC (16:0/18:1)	WLWH - WWoH	-0.118963	0.152179	44	-0.781727	0.438561	HIVStatus	LM	0.836679	NS	0.887841	52461	HMDB0007972	C13875	6436017	Pos Late	Phosphatidylcholine (PC)	Lipid
nisinate (24:6n3)	WLWH - WWoH	-0.21114	0.270886	44	-0.779444	0.439891	HIVStatus	LM	0.836679	NS	0.809661	57810	HMDB0013025		11792612	Neg	Long Chain Polyunsaturated Fatty Acid (n3 and n6)	Lipid
1-palmitoyl-2-oleoyl-GPE (16:0/18:1)	WLWH - WWoH	-0.112224	0.143982	44	-0.779427	0.439901	HIVStatus	LM	0.836679	NS	0.893844	19263	HMDB0005320		5283496	Pos Late	Phosphatidylethanolamine (PE)	Lipid
hexanoylcarnitine (C6)	WLWH - WWoH	-0.0614418	0.0788564	44	-0.77916	0.440056	HIVStatus	LM	0.836679	NS	0.940408	32328	HMDB0000756		6426853	Pos Early	Fatty Acid Metabolism (Acyl Carnitine, Medium Chain)	Lipid
1-palmitoyl-2-arachidonoyl-GPC (16:0/20:4n6)	WLWH - WWoH	-0.116362	0.149781	44	-0.77688	0.441386	HIVStatus	LM	0.836679	NS	0.890153	52462	HMDB0007982	C05208	10747814	Pos Late	Phosphatidylcholine (PC)	Lipid
3-amino-2-piperidone	WLWH - WWoH	0.0974983	0.125563	44	0.776491	0.441613	HIVStatus	LM	0.836679	NS	1.10241	62853	HMDB0000323		5200225	Pos Early	Urea cycle; Arginine and Proline Metabolism	Amino Acid
X-13007	WLWH - WWoH	0.174345	0.226382	44	0.770136	0.445335	HIVStatus	LM	0.836679	NS	1.19047	47203				Neg
linoleoylcholine*	WLWH - WWoH	-0.0481198	0.0625109	44	-0.769783	0.445542	HIVStatus	LM	0.836679	NS	0.95302	57463	HMDB0013213		53481656	Pos Late	Fatty Acid Metabolism (Acyl Choline)	Lipid
imidazole lactate	WLWH - WWoH	0.0857485	0.111753	44	0.767305	0.446998	HIVStatus	LM	0.836679	NS	1.08953	15716	HMDB0002320	C05568	793	Pos Early	Histidine Metabolism	Amino Acid
cytidine 5'-monophosphate (5'-CMP)	WLWH - WWoH	0.222855	0.290567	44	0.766965	0.447198	HIVStatus	LM	0.836679	NS	1.24964	2372	HMDB0000095	C00055	6131	Pos Early	Pyrimidine Metabolism, Cytidine containing	Nucleotide
X-14904	WLWH - WWoH	0.195322	0.256316	44	0.762037	0.450103	HIVStatus	LM	0.836679	NS	1.2157	47204				Neg
1-palmitoyl-2-linoleoyl-GPC (16:0/18:2)	WLWH - WWoH	-0.110264	0.144829	44	-0.76134	0.450516	HIVStatus	LM	0.836679	NS	0.895597	42446	HMDB0007973		5287971	Pos Late	Phosphatidylcholine (PC)	Lipid
tyrosine	WLWH - WWoH	0.104817	0.138031	44	0.759373	0.451679	HIVStatus	LM	0.836679	NS	1.11051	1299	HMDB0000158	C00082	6057	Pos Early	Tyrosine Metabolism	Amino Acid
sphingomyelin (d18:1/22:1, d18:2/22:0, d16:1/24:1)*	WLWH - WWoH	-0.0973164	0.128561	44	-0.756965	0.453105	HIVStatus	LM	0.836679	NS	0.907269	48493	HMDB0012104			Pos Late	Sphingomyelins	Lipid
3-hydroxyhexanoylcarnitine (1)	WLWH - WWoH	-0.151184	0.199965	44	-0.756051	0.453648	HIVStatus	LM	0.836679	NS	0.85969	62557				Pos Early	Fatty Acid Metabolism (Acyl Carnitine, Hydroxy)	Lipid
eugenol sulfate	WLWH - WWoH	0.151924	0.201207	44	0.755062	0.454235	HIVStatus	LM	0.836679	NS	1.16407	48715	HMDB0135245		180632	Neg	Food Component/Plant	Xenobiotics
1-linoleoyl-GPC (18:2)	WLWH - WWoH	-0.239451	0.317247	44	-0.754779	0.454403	HIVStatus	LM	0.836679	NS	0.78706	34419	HMDB0010386	C04100	11988421	Pos Late	Lysophospholipid	Lipid
succinate	WLWH - WWoH	-0.093314	0.124056	44	-0.752191	0.455941	HIVStatus	LM	0.836679	NS	0.910907	1437	HMDB0000254	C00042	1110	Polar	TCA Cycle	Energy
dopamine 3-O-sulfate	WLWH - WWoH	0.25887	0.345202	44	0.749909	0.457301	HIVStatus	LM	0.836679	NS	1.29547	48407	HMDB0006275	C13690	122136	Neg	Tyrosine Metabolism	Amino Acid
sphingomyelin (d18:2/24:1, d18:1/24:2)*	WLWH - WWoH	-0.10064	0.134333	44	-0.749182	0.457734	HIVStatus	LM	0.836679	NS	0.904259	52437	HMDB0240636,HMDB0240615		85336023	Pos Late	Sphingomyelins	Lipid
phenylacetylglutamine	WLWH - WWoH	0.169138	0.227093	44	0.744797	0.460355	HIVStatus	LM	0.836679	NS	1.18428	35126	HMDB0006344	C04148	92258	Pos Early	Acetylated Peptides	Peptide
fructose	WLWH - WWoH	-0.079398	0.106662	44	-0.744387	0.4606	HIVStatus	LM	0.836679	NS	0.923672	577	HMDB0000660	C00095	2723872	Polar	Fructose, Mannose and Galactose Metabolism	Carbohydrate
2-arachidonoylglycerol (20:4)	WLWH - WWoH	-0.122706	0.165134	44	-0.743071	0.461388	HIVStatus	LM	0.836679	NS	0.884523	19266	HMDB0004666	C13856	5282280	Neg	Monoacylglycerol	Lipid
S-adenosylhomocysteine (SAH)	WLWH - WWoH	-0.0774564	0.104384	44	-0.742031	0.462012	HIVStatus	LM	0.836679	NS	0.925467	42382	HMDB0000939	C00021	439155	Neg	Methionine, Cysteine, SAM and Taurine Metabolism	Amino Acid
pseudouridine	WLWH - WWoH	0.107062	0.145322	44	0.736726	0.465199	HIVStatus	LM	0.836679	NS	1.113	33442	HMDB0000767	C02067	15047	Neg	Pyrimidine Metabolism, Uracil containing	Nucleotide
glutarate (C5-DC)	WLWH - WWoH	-0.113934	0.155194	44	-0.734137	0.46676	HIVStatus	LM	0.836679	NS	0.892317	396	HMDB0000661	C00489	7434418048	Polar	Fatty Acid, Dicarboxylate	Lipid
4-cholesten-3-one	WLWH - WWoH	-0.131421	0.179564	44	-0.731886	0.468119	HIVStatus	LM	0.836679	NS	0.876849	38125	HMDB0000921	C00599	91477	Pos Late	Sterol	Lipid
1-stearoyl-2-oleoyl-GPC (18:0/18:1)	WLWH - WWoH	-0.132615	0.181407	44	-0.731036	0.468633	HIVStatus	LM	0.836679	NS	0.875802	52438	HMDB0008038		24778825	Pos Late	Phosphatidylcholine (PC)	Lipid
gentisate	WLWH - WWoH	0.122832	0.168551	44	0.728749	0.470016	HIVStatus	LM	0.836679	NS	1.13069	18280	HMDB0000152	C00628	3469	Polar	Tyrosine Metabolism	Amino Acid
N6-acetyllysine	WLWH - WWoH	0.044888	0.0618154	44	0.726162	0.471585	HIVStatus	LM	0.836679	NS	1.04591	36752	HMDB0000206	C02727	92832	Polar	Lysine Metabolism	Amino Acid
5-acetylamino-6-amino-3-methyluracil	WLWH - WWoH	0.100428	0.139532	44	0.719753	0.475483	HIVStatus	LM	0.836679	NS	1.10564	34424	HMDB0004400	C16366	88299	Polar	Xanthine Metabolism	Xenobiotics
X-23424	WLWH - WWoH	0.107269	0.149395	44	0.718026	0.476537	HIVStatus	LM	0.836679	NS	1.11323	49284				Neg
1-arachidonoyl-GPE (20:4n6)*	WLWH - WWoH	0.101203	0.141297	44	0.716244	0.477625	HIVStatus	LM	0.836679	NS	1.1065	35186	HMDB0011517		42607465	Neg	Lysophospholipid	Lipid
2-palmitoyl-GPC (16:0)*	WLWH - WWoH	0.142668	0.199341	44	0.715697	0.477959	HIVStatus	LM	0.836679	NS	1.15335	35253	HMDB0061702		15061532	Pos Late	Lysophospholipid	Lipid
N-palmitoyl-sphinganine (d18:0/16:0)	WLWH - WWoH	-0.126835	0.177235	44	-0.71563	0.478001	HIVStatus	LM	0.836679	NS	0.880879	52604	HMDB11760		5283572	Pos Late	Dihydroceramides	Lipid
1-(1-enyl-palmitoyl)-2-palmitoyl-GPC (P-16:0/16:0)*	WLWH - WWoH	-0.106266	0.149057	44	-0.712922	0.479658	HIVStatus	LM	0.836679	NS	0.899186	52716	HMDB0011206		11146967	Pos Late	Plasmalogen	Lipid
X-26058	WLWH - WWoH	0.146567	0.205942	44	0.71169	0.480413	HIVStatus	LM	0.836679	NS	1.15785	64282				Pos Early
heneicosapentaenoate (21:5n3)	WLWH - WWoH	-0.230087	0.323608	44	-0.711005	0.480834	HIVStatus	LM	0.836679	NS	0.794465	57658			11998573	Neg	Long Chain Polyunsaturated Fatty Acid (n3 and n6)	Lipid
X-23782	WLWH - WWoH	0.114521	0.161283	44	0.710061	0.481413	HIVStatus	LM	0.836679	NS	1.12134	49681				Pos Late
1-palmityl-2-arachidonoyl-GPC (O-16:0/20:4)*	WLWH - WWoH	-0.122299	0.17227	44	-0.709923	0.481497	HIVStatus	LM	0.836679	NS	0.884884	52718	HMDB0007982		10747814	Pos Late	Plasmalogen	Lipid
linoleoyl-arachidonoyl-glycerol (18:2/20:4) [2]*	WLWH - WWoH	-0.134376	0.18956	44	-0.708887	0.482134	HIVStatus	LM	0.836679	NS	0.874261	54956	HMDB0007257		9543796	Pos Late	Diacylglycerol	Lipid
glycosyl-N-palmitoyl-sphingosine (d18:1/16:0)	WLWH - WWoH	-0.102914	0.145234	44	-0.708613	0.482303	HIVStatus	LM	0.836679	NS	0.902204	53013				Pos Late	Hexosylceramides (HCER)	Lipid
2-hydroxylaurate	WLWH - WWoH	-0.177141	0.250214	44	-0.707958	0.482705	HIVStatus	LM	0.836679	NS	0.837662	52916			97783	Neg	Fatty Acid, Monohydroxy	Lipid
1-stearoyl-2-dihomo-linolenoyl-GPI (18:0/20:3n3 or 6)*	WLWH - WWoH	-0.124387	0.175899	44	-0.70715	0.483202	HIVStatus	LM	0.836679	NS	0.883038	54984	HMDB0009814			Pos Late	Phosphatidylinositol (PI)	Lipid
1-palmitoyl-2-arachidonoyl-GPE (16:0/20:4)*	WLWH - WWoH	-0.107544	0.152086	44	-0.707126	0.483217	HIVStatus	LM	0.836679	NS	0.898037	52464	HMDB0005323	C05210	9546800	Pos Late	Phosphatidylethanolamine (PE)	Lipid
2-stearoyl-GPE (18:0)*	WLWH - WWoH	0.147822	0.210554	44	0.702063	0.486338	HIVStatus	LM	0.836679	NS	1.15931	41220	HMDB0011129		9065845353480660	Neg	Lysophospholipid	Lipid
lactosyl-N-behenoyl-sphingosine (d18:1/22:0)*	WLWH - WWoH	-0.140648	0.200351	44	-0.702009	0.486371	HIVStatus	LM	0.836679	NS	0.868795	57422	HMDB0011594		44260143	Pos Late	Lactosylceramides (LCER)	Lipid
glycerol 3-phosphate	WLWH - WWoH	-0.121364	0.173326	44	-0.700205	0.487485	HIVStatus	LM	0.836679	NS	0.885712	43847	HMDB0000126	C0093	754	Polar	Glycerolipid Metabolism	Lipid
cysteine	WLWH - WWoH	-0.12168	0.17401	44	-0.699271	0.488063	HIVStatus	LM	0.836679	NS	0.885431	1868	HMDB0000574	C00097	5862	Pos Early	Methionine, Cysteine, SAM and Taurine Metabolism	Amino Acid
orotidine	WLWH - WWoH	-0.0742732	0.106439	44	-0.697803	0.488971	HIVStatus	LM	0.836679	NS	0.928418	35172	HMDB0000788		92751	Polar	Pyrimidine Metabolism, Orotate containing	Nucleotide
1-stearoyl-2-arachidonoyl-GPS (18:0/20:4)	WLWH - WWoH	-0.203436	0.292642	44	-0.695169	0.490605	HIVStatus	LM	0.836679	NS	0.815923	52235	HMDB0012383		24779545	Pos Late	Phosphatidylserine (PS)	Lipid
N-octanoylglycine	WLWH - WWoH	0.187775	0.270341	44	0.694585	0.490967	HIVStatus	LM	0.836679	NS	1.20656	43502	HMDB0000832		84290	Neg	Fatty Acid Metabolism (Acyl Glycine)	Lipid
1-linoleoylglycerol (18:2)	WLWH - WWoH	-0.226833	0.328169	44	-0.691209	0.493065	HIVStatus	LM	0.836679	NS	0.797054	27447	HMDB0011568		5283469	Neg	Monoacylglycerol	Lipid
propyl 4-hydroxybenzoate sulfate	WLWH - WWoH	0.146178	0.211619	44	0.690762	0.493343	HIVStatus	LM	0.836679	NS	1.1574	48460	HMDB0135261		131838881	Neg	Benzoate Metabolism	Xenobiotics
mannose 6-phosphate	WLWH - WWoH	0.125066	0.18119	44	0.690249	0.493662	HIVStatus	LM	0.836679	NS	1.13322	1469	HMDB0001078	C00275	439198	Polar	Fructose, Mannose and Galactose Metabolism	Carbohydrate
alpha-ketoglutarate	WLWH - WWoH	-0.0790454	0.114619	44	-0.689637	0.494044	HIVStatus	LM	0.836679	NS	0.923998	528	HMDB0000208	C00026	51	Polar	TCA Cycle	Energy
1-palmitoyl-2-palmitoleoyl-GPE (16:0/16:1)*	WLWH - WWoH	-0.134443	0.195224	44	-0.688663	0.494651	HIVStatus	LM	0.836679	NS	0.874203	52471	HMDB0008924		52924925	Pos Late	Phosphatidylethanolamine (PE)	Lipid
cysteinylglycine disulfide*	WLWH - WWoH	0.201438	0.293821	44	0.68558	0.496575	HIVStatus	LM	0.836679	NS	1.22316	62103	HMDB0000709		22833544	Pos Early	Glutathione Metabolism	Amino Acid
1-stearoyl-2-adrenoyl-GPS (18:0/22:4)*	WLWH - WWoH	-0.120254	0.175971	44	-0.683373	0.497954	HIVStatus	LM	0.836679	NS	0.886695	63127				Pos Late	Phosphatidylserine (PS)	Lipid
16-hydroxypalmitate	WLWH - WWoH	0.110753	0.162386	44	0.682035	0.498792	HIVStatus	LM	0.836679	NS	1.11712	39609	HMDB0006294	C18218	10466	Neg	Fatty Acid, Monohydroxy	Lipid
N-acetylalanine	WLWH - WWoH	0.0435489	0.0639617	44	0.680859	0.499528	HIVStatus	LM	0.836679	NS	1.04451	1585	HMDB0000766	C02847	88064	Polar	Alanine and Aspartate Metabolism	Amino Acid
linolenoyl-linolenoyl-glycerol (18:3/18:3) [2]*	WLWH - WWoH	-0.369697	0.545775	44	-0.67738	0.501711	HIVStatus	LM	0.836679	NS	0.690943	54952	HMDB0007278		14275411	Pos Late	Diacylglycerol	Lipid
3-S-cysteinyl-2-methylpropanoate*	WLWH - WWoH	0.306069	0.453019	44	0.67562	0.502818	HIVStatus	LM	0.836679	NS	1.35808	62310	HMDB30411			Pos Early	Chemical	Xenobiotics
1-palmitoyl-2-palmitoleoyl-GPC (16:0/16:1)*	WLWH - WWoH	-0.123904	0.183775	44	-0.674215	0.503701	HIVStatus	LM	0.836679	NS	0.883465	52470	HMDB0007969		6443788	Pos Late	Phosphatidylcholine (PC)	Lipid
creatine phosphate	WLWH - WWoH	0.171074	0.253801	44	0.674047	0.503807	HIVStatus	LM	0.836679	NS	1.18658	33951	HMDB0001511	C02305	9548602587	Neg	Creatine Metabolism	Amino Acid
cys-gly, oxidized	WLWH - WWoH	0.192038	0.285031	44	0.673744	0.503998	HIVStatus	LM	0.836679	NS	1.21172	18368			333293	Pos Early	Glutathione Metabolism	Amino Acid
N-delta-acetylornithine	WLWH - WWoH	0.173896	0.25874	44	0.672086	0.505043	HIVStatus	LM	0.836679	NS	1.18993	43249	HMDB0003357	C00437	9920500	Pos Early	Urea cycle; Arginine and Proline Metabolism	Amino Acid
2-hydroxyhippurate (salicylurate)	WLWH - WWoH	-0.16505	0.245718	44	-0.671706	0.505283	HIVStatus	LM	0.836679	NS	0.847851	18281	HMDB0000840	C07588	10253	Neg	Benzoate Metabolism	Xenobiotics
12,13-DiHOME	WLWH - WWoH	0.141713	0.211151	44	0.671146	0.505636	HIVStatus	LM	0.836679	NS	1.15225	38395	HMDB0004705	C14829	10236635	Neg	Fatty Acid, Dihydroxy	Lipid
xanthine	WLWH - WWoH	-0.101512	0.151521	44	-0.669951	0.50639	HIVStatus	LM	0.836679	NS	0.90347	3147	HMDB0000292	C00385	1188	Pos Early	Purine Metabolism, (Hypo)Xanthine/Inosine containing	Nucleotide
stearoyl sphingomyelin (d18:1/18:0)	WLWH - WWoH	0.0756391	0.113013	44	0.669296	0.506803	HIVStatus	LM	0.836679	NS	1.07857	19503	HMDB0001348	C00550	6453725	Pos Late	Sphingomyelins	Lipid
cytidine	WLWH - WWoH	-0.114213	0.17148	44	-0.666043	0.508861	HIVStatus	LM	0.836679	NS	0.892068	514	HMDB0000089	C00475	6175	Pos Early	Pyrimidine Metabolism, Cytidine containing	Nucleotide
X-25950	WLWH - WWoH	0.118261	0.177582	44	0.665954	0.508917	HIVStatus	LM	0.836679	NS	1.12554	63901				Pos Early
1-docosahexaenoyl-GPC (22:6)*	WLWH - WWoH	-0.121638	0.183118	44	-0.664262	0.509989	HIVStatus	LM	0.836679	NS	0.885469	33822	HMDB0010404		10415542	Pos Late	Lysophospholipid	Lipid
3-sulfo-alanine	WLWH - WWoH	0.101183	0.152643	44	0.662876	0.510868	HIVStatus	LM	0.836679	NS	1.10648	47089	HMDB0002757	C00506	72886	Polar	Methionine, Cysteine, SAM and Taurine Metabolism	Amino Acid
X-24978	WLWH - WWoH	0.17939	0.271281	44	0.661269	0.511888	HIVStatus	LM	0.836679	NS	1.19649	57819				Neg
1-palmitoyl-GPE (16:0)	WLWH - WWoH	-0.100529	0.153197	44	-0.656206	0.515109	HIVStatus	LM	0.840218	NS	0.904359	35631	HMDB0011503		9547069	Pos Late	Lysophospholipid	Lipid
palmitoleoyl-linoleoyl-glycerol (16:1/18:2) [1]*	WLWH - WWoH	-0.172092	0.263377	44	-0.653408	0.516894	HIVStatus	LM	0.841405	NS	0.841901	54967	HMDB0007132		9543699	Pos Late	Diacylglycerol	Lipid
hydroxy-N6,N6,N6-trimethyllysine*	WLWH - WWoH	0.0870346	0.134232	44	0.648388	0.520104	HIVStatus	LM	0.844903	NS	1.09093	62959				Pos Early	Lysine Metabolism	Amino Acid
1-stearoyl-GPE (18:0)	WLWH - WWoH	0.113869	0.176712	44	0.644373	0.522679	HIVStatus	LM	0.846758	NS	1.1206	42398	HMDB0011130		9547068	Pos Late	Lysophospholipid	Lipid
1-docosahexaenoylglycerol (22:6)	WLWH - WWoH	-0.162132	0.252034	44	-0.643293	0.523373	HIVStatus	LM	0.846758	NS	0.850329	35153	HMDB0011587		53480995	Neg	Monoacylglycerol	Lipid
1-stearoyl-2-oleoyl-GPI (18:0/18:1)*	WLWH - WWoH	-0.0789021	0.124685	44	-0.632811	0.530133	HIVStatus	LM	0.851572	NS	0.92413	52726	HMDB0240667			Polar	Phosphatidylinositol (PI)	Lipid
1-stearoyl-2-linoleoyl-GPE (18:0/18:2)*	WLWH - WWoH	-0.0853986	0.136618	44	-0.625092	0.535139	HIVStatus	LM	0.851572	NS	0.918146	52446	HMDB0008994		9546749	Pos Late	Phosphatidylethanolamine (PE)	Lipid
glycine	WLWH - WWoH	0.0908997	0.147092	44	0.617978	0.539776	HIVStatus	LM	0.851572	NS	1.09516	58	HMDB0000123	C00037	750	Pos Early	Glycine, Serine and Threonine Metabolism	Amino Acid
1-(1-enyl-stearoyl)-2-docosahexaenoyl-GPE (P-18:0/22:6)*	WLWH - WWoH	0.102769	0.166414	44	0.617551	0.540054	HIVStatus	LM	0.851572	NS	1.10824	52476	HMDB0011394		42607458	Pos Late	Plasmalogen	Lipid
palmitoyl sphingomyelin (d18:1/16:0)	WLWH - WWoH	-0.0677339	0.109904	44	-0.616303	0.54087	HIVStatus	LM	0.851572	NS	0.934509	37506	HMDB0010169		9939941	Pos Late	Sphingomyelins	Lipid
1-(1-enyl-palmitoyl)-2-oleoyl-GPC (P-16:0/18:1)*	WLWH - WWoH	-0.0942764	0.153011	44	-0.61614	0.540977	HIVStatus	LM	0.851572	NS	0.910031	52478	HMDB0007996		34779384	Pos Late	Plasmalogen	Lipid
2-hydroxyglutarate	WLWH - WWoH	-0.0593772	0.0965721	44	-0.614848	0.541822	HIVStatus	LM	0.851572	NS	0.942351	37253	HMDB0059655	C02630	43	Polar	Fatty Acid, Dicarboxylate	Lipid
1-palmitoyl-2-stearoyl-GPE (16:0/18:0)*	WLWH - WWoH	-0.0961898	0.15677	44	-0.613571	0.542658	HIVStatus	LM	0.851572	NS	0.908292	57388	HMDB08925		5326793	Pos Late	Phosphatidylethanolamine (PE)	Lipid
erythritol	WLWH - WWoH	-0.0276134	0.0450411	44	-0.613072	0.542985	HIVStatus	LM	0.851572	NS	0.972764	20699	HMDB0002994	C00503	222285	Polar	Food Component/Plant	Xenobiotics
trimethylamine N-oxide	WLWH - WWoH	-0.0893782	0.145873	44	-0.612711	0.543221	HIVStatus	LM	0.851572	NS	0.9145	40406	HMDB0000925	C01104	1145	Pos Early	Phospholipid Metabolism	Lipid
threonate	WLWH - WWoH	0.0940417	0.154064	44	0.610407	0.544732	HIVStatus	LM	0.851572	NS	1.09861	27738	HMDB0062620,HMDB0000943	C01620	1511525460407	Polar	Ascorbate and Aldarate Metabolism	Cofactors and Vitamins
ascorbic acid 2-sulfate	WLWH - WWoH	-0.0875014	0.143364	44	-0.610344	0.544774	HIVStatus	LM	0.851572	NS	0.916218	63590	HMDB0060649		54676864	Polar	Ascorbate and Aldarate Metabolism	Cofactors and Vitamins
1,2-dilinoleoyl-GPE (18:2/18:2)*	WLWH - WWoH	-0.128254	0.21015	44	-0.610296	0.544805	HIVStatus	LM	0.851572	NS	0.87963	53174	HMDB0009093		9546812	Pos Late	Phosphatidylethanolamine (PE)	Lipid
3-methoxycatechol sulfate (1)	WLWH - WWoH	-0.197194	0.324059	44	-0.608513	0.545976	HIVStatus	LM	0.851572	NS	0.821031	48763			129892430	Neg	Benzoate Metabolism	Xenobiotics
3-hydroxy-3-methylglutarate	WLWH - WWoH	0.0597904	0.0982827	44	0.608351	0.546083	HIVStatus	LM	0.851572	NS	1.06161	531	HMDB0000355	C03761	16625459993	Polar	Mevalonate Metabolism	Lipid
diacylglycerol (16:1/18:2 [2], 16:0/18:3 [1])*	WLWH - WWoH	-0.122132	0.200943	44	-0.607791	0.54645	HIVStatus	LM	0.851572	NS	0.885032	54966				Pos Late	Diacylglycerol	Lipid
uridine	WLWH - WWoH	-0.0567653	0.0938472	44	-0.604869	0.548373	HIVStatus	LM	0.851572	NS	0.944816	606	HMDB0000296	C00299	6029	Neg	Pyrimidine Metabolism, Uracil containing	Nucleotide
linoleoyl-arachidonoyl-glycerol (18:2/20:4) [1]*	WLWH - WWoH	-0.198711	0.329001	44	-0.603982	0.548957	HIVStatus	LM	0.851572	NS	0.819787	54955	HMDB0007257		9543796	Pos Late	Diacylglycerol	Lipid
sebacate (C10-DC)	WLWH - WWoH	-0.0469279	0.0778614	44	-0.60271	0.549795	HIVStatus	LM	0.851572	NS	0.954156	32398	HMDB0000792	C08277	5192	Neg	Fatty Acid, Dicarboxylate	Lipid
1,2-dilinoleoyl-GPC (18:2/18:2)	WLWH - WWoH	-0.12532	0.209411	44	-0.598442	0.552614	HIVStatus	LM	0.851572	NS	0.882214	52603	HMDB0008138		5288075	Pos Late	Phosphatidylcholine (PC)	Lipid
hippurate	WLWH - WWoH	0.139112	0.233838	44	0.594907	0.554953	HIVStatus	LM	0.851572	NS	1.14925	15753	HMDB0000714	C01586	464	Neg	Benzoate Metabolism	Xenobiotics
X-23639	WLWH - WWoH	0.172782	0.291985	44	0.591751	0.557046	HIVStatus	LM	0.851572	NS	1.18861	49515				Pos Early
2-linoleoyl-GPE (18:2)*	WLWH - WWoH	0.120114	0.203408	44	0.590509	0.557871	HIVStatus	LM	0.851572	NS	1.12763	34666	HMDB11477			Pos Late	Lysophospholipid	Lipid
linolenate [alpha or gamma; (18:3n3 or 6)]	WLWH - WWoH	-0.178235	0.302262	44	-0.589668	0.558429	HIVStatus	LM	0.851572	NS	0.836746	34035	HMDB0003073,HMDB0001388	C06426,C06427	52809335280934	Neg	Long Chain Polyunsaturated Fatty Acid (n3 and n6)	Lipid
cyclo(pro-val)	WLWH - WWoH	-0.0676116	0.114702	44	-0.589457	0.558569	HIVStatus	LM	0.851572	NS	0.934623	49795			98951	Pos Early	Dipeptide	Peptide
1-stearyl-2-linoleoyl-GPC (O-18:0/18:2)*	WLWH - WWoH	-0.0964569	0.164023	44	-0.588069	0.559492	HIVStatus	LM	0.851572	NS	0.908049	57721	HMDB13418		6443070	Pos Late	Plasmalogen	Lipid
lysine	WLWH - WWoH	-0.11573	0.197079	44	-0.587224	0.560055	HIVStatus	LM	0.851572	NS	0.890716	1301	HMDB0003405	C00739,C00047	5962	Pos Early	Lysine Metabolism	Amino Acid
S-methylcysteine	WLWH - WWoH	-0.15472	0.263502	44	-0.587168	0.560092	HIVStatus	LM	0.851572	NS	0.856655	39592	HMDB0002108		2.44177e+16	Pos Early	Methionine, Cysteine, SAM and Taurine Metabolism	Amino Acid
hexadecadienoate (16:2n6)	WLWH - WWoH	-0.176339	0.300339	44	-0.587135	0.560114	HIVStatus	LM	0.851572	NS	0.838333	57652	HMDB0000477		13932172	Neg	Long Chain Polyunsaturated Fatty Acid (n3 and n6)	Lipid
linolenoyl-linolenoyl-glycerol (18:3/18:3) [1]*	WLWH - WWoH	-0.216769	0.369601	44	-0.586495	0.56054	HIVStatus	LM	0.851572	NS	0.805116	54951				Pos Late	Diacylglycerol	Lipid
acesulfame	WLWH - WWoH	-0.49909	0.85555	44	-0.583356	0.562632	HIVStatus	LM	0.851572	NS	0.607083	48569	HMDB0033585		36573	Polar	Food Component/Plant	Xenobiotics
2-oleoylglycerol (18:1)	WLWH - WWoH	0.0974436	0.167257	44	0.582597	0.563139	HIVStatus	LM	0.851572	NS	1.10235	21232	HMDB0011537		5319879	Neg	Monoacylglycerol	Lipid
glycosyl-N-stearoyl-sphingosine (d18:1/18:0)	WLWH - WWoH	0.0894765	0.153673	44	0.582252	0.563369	HIVStatus	LM	0.851572	NS	1.0936	52234				Pos Late	Hexosylceramides (HCER)	Lipid
linoleoyl-linolenoyl-glycerol (18:2/18:3) [1]*	WLWH - WWoH	-0.164961	0.28364	44	-0.581585	0.563814	HIVStatus	LM	0.851572	NS	0.847927	54963	HMDB0007249		14275409	Pos Late	Diacylglycerol	Lipid
dimethylglycine	WLWH - WWoH	-0.076395	0.132116	44	-0.578242	0.566049	HIVStatus	LM	0.851572	NS	0.92645	5086	HMDB0000092	C03626	673	Pos Early	Glycine, Serine and Threonine Metabolism	Amino Acid
3'-sialyllactose	WLWH - WWoH	0.0463524	0.0804031	44	0.5765	0.567215	HIVStatus	LM	0.851572	NS	1.04744	40424	HMDB0000825		123914	Polar	Disaccharides and Oligosaccharides	Carbohydrate
X-16124	WLWH - WWoH	0.0946185	0.164334	44	0.575771	0.567703	HIVStatus	LM	0.851572	NS	1.09924	46461				Neg
X-11615	WLWH - WWoH	-0.171717	0.298462	44	-0.575339	0.567993	HIVStatus	LM	0.851572	NS	0.842218	32932				Neg
linoleoyl-linoleoyl-glycerol (18:2/18:2) [2]*	WLWH - WWoH	-0.11486	0.200056	44	-0.574137	0.568799	HIVStatus	LM	0.851572	NS	0.891491	54969	HMDB0007248		9543729	Pos Late	Diacylglycerol	Lipid
lactosyl-N-stearoyl-sphingosine (d18:1/18:0)*	WLWH - WWoH	-0.127731	0.222672	44	-0.573626	0.569141	HIVStatus	LM	0.851572	NS	0.88009	54980	HMDB0011591		10260120	Pos Late	Lactosylceramides (LCER)	Lipid
ceramide (d18:2/24:1, d18:1/24:2)*	WLWH - WWoH	-0.101486	0.177488	44	-0.571787	0.570376	HIVStatus	LM	0.851819	NS	0.903494	57443	HMDB0240679,HMDB0240680			Pos Late	Ceramides	Lipid
N-acetylthreonine	WLWH - WWoH	-0.0388646	0.068681	44	-0.565872	0.574356	HIVStatus	LM	0.856156	NS	0.961881	33939	HMDB0062557		152204	Polar	Glycine, Serine and Threonine Metabolism	Amino Acid
N,N,N-trimethyl-alanylproline betaine (TMAP)	WLWH - WWoH	-0.106783	0.190491	44	-0.560567	0.577936	HIVStatus	LM	0.859327	NS	0.898721	62947	HMDB0240365			Pos Early	Urea cycle; Arginine and Proline Metabolism	Amino Acid
sphingomyelin (d18:1/19:0, d19:1/18:0)*	WLWH - WWoH	0.0790482	0.141392	44	0.559073	0.578946	HIVStatus	LM	0.859327	NS	1.08226	57475				Pos Late	Sphingomyelins	Lipid
choline phosphate	WLWH - WWoH	-0.0838396	0.15027	44	-0.557927	0.579722	HIVStatus	LM	0.859327	NS	0.919579	34396	HMDB0001565	C00588	1014	Pos Early	Phospholipid Metabolism	Lipid
(14 or 15)-methylpalmitate (a17:0 or i17:0)	WLWH - WWoH	0.0897953	0.162262	44	0.553396	0.582794	HIVStatus	LM	0.861143	NS	1.09395	38768	HMDB0061859	C16995	818117903417	Neg	Fatty Acid, Branched	Lipid
1-stearoyl-2-docosapentaenoyl-GPS (18:0/22:5n3)*	WLWH - WWoH	-0.0905345	0.163736	44	-0.552929	0.583111	HIVStatus	LM	0.861143	NS	0.913443	54998	HMDB0010166		53480355	Pos Late	Phosphatidylserine (PS)	Lipid
butyrylcarnitine (C4)	WLWH - WWoH	-0.0411114	0.0746428	44	-0.550775	0.584574	HIVStatus	LM	0.861705	NS	0.959722	32412	HMDB0002013	C02862	439829	Pos Early	Fatty Acid Metabolism (also BCAA Metabolism)	Lipid
3-hydroxymyristate	WLWH - WWoH	-0.143653	0.262335	44	-0.547594	0.586738	HIVStatus	LM	0.863297	NS	0.866188	21158	HMDB0061656		16064	Neg	Fatty Acid, Monohydroxy	Lipid
nonadecanoate (19:0)	WLWH - WWoH	-0.0688882	0.126299	44	-0.545438	0.588207	HIVStatus	LM	0.863861	NS	0.933431	1356	HMDB0000772	C16535	12591	Neg	Long Chain Saturated Fatty Acid	Lipid
X-21803	WLWH - WWoH	0.0639661	0.117895	44	0.542568	0.590165	HIVStatus	LM	0.865141	NS	1.06606	46980				Neg
butyrate/isobutyrate (4:0)	WLWH - WWoH	-0.115397	0.215587	44	-0.535271	0.595158	HIVStatus	LM	0.869389	NS	0.891012	40605	HMDB0000039	C00246	264	Neg	Short Chain Fatty Acid	Lipid
alpha-ketoglutaramate*	WLWH - WWoH	0.0765943	0.143291	44	0.534536	0.595662	HIVStatus	LM	0.869389	NS	1.0796	62101	HMDB0001552	C00940	48	Polar	Glutamate Metabolism	Amino Acid
9,10-DiHOME	WLWH - WWoH	0.0957466	0.179528	44	0.533324	0.596493	HIVStatus	LM	0.869389	NS	1.10048	38399	HMDB0004704	C14828	9966640	Neg	Fatty Acid, Dihydroxy	Lipid
ceramide (d16:1/24:1, d18:1/22:1)*	WLWH - WWoH	-0.119994	0.226136	44	-0.530629	0.598344	HIVStatus	LM	0.869389	NS	0.886926	57437				Pos Late	Ceramides	Lipid
X-22776	WLWH - WWoH	-0.0609634	0.115082	44	-0.529741	0.598954	HIVStatus	LM	0.869389	NS	0.940858	48081				Neg
3-hydroxyhexanoylcarnitine (2)	WLWH - WWoH	-0.0680818	0.12906	44	-0.527522	0.600481	HIVStatus	LM	0.869389	NS	0.934184	62556				Pos Early	Fatty Acid Metabolism (Acyl Carnitine, Hydroxy)	Lipid
palmitoyl dihydrosphingomyelin (d18:0/16:0)*	WLWH - WWoH	-0.0689003	0.130876	44	-0.526456	0.601215	HIVStatus	LM	0.869389	NS	0.93342	52434	HMDB0010168		9939965	Pos Late	Dihydrosphingomyelins	Lipid
N6-succinyladenosine	WLWH - WWoH	-0.0643483	0.122427	44	-0.525607	0.601801	HIVStatus	LM	0.869389	NS	0.937678	48130	HMDB0000912		165243	Pos Early	Purine Metabolism, Adenine containing	Nucleotide
choline	WLWH - WWoH	-0.0528407	0.101136	44	-0.522471	0.603963	HIVStatus	LM	0.870933	NS	0.948531	15506	HMDB0000097	C00114	305	Pos Early	Phospholipid Metabolism	Lipid
catechol sulfate	WLWH - WWoH	0.115131	0.222261	44	0.517999	0.607054	HIVStatus	LM	0.872931	NS	1.12202	35320	HMDB0059724		3083879	Neg	Benzoate Metabolism	Xenobiotics
1-(1-enyl-palmitoyl)-2-linoleoyl-GPC (P-16:0/18:2)*	WLWH - WWoH	-0.0808309	0.156373	44	-0.516913	0.607806	HIVStatus	LM	0.872931	NS	0.92235	52682	HMDB0011211		24779386	Pos Late	Plasmalogen	Lipid
3-phosphoserine	WLWH - WWoH	-0.145637	0.282579	44	-0.515386	0.608864	HIVStatus	LM	0.872931	NS	0.864471	543	HMDB0001721,HMDB0000272	C01005,C02532	68841	Pos Early	Glycine, Serine and Threonine Metabolism	Amino Acid
2-aminobutyrate	WLWH - WWoH	-0.0505692	0.0983594	44	-0.514127	0.609736	HIVStatus	LM	0.872931	NS	0.950688	42374	HMDB0000452	C02356	80283	Pos Early	Glutathione Metabolism	Amino Acid
X-21353	WLWH - WWoH	-0.0963943	0.188196	44	-0.512202	0.611071	HIVStatus	LM	0.873272	NS	0.908106	46398				Neg
erucate (22:1n9)	WLWH - WWoH	-0.10493	0.206301	44	-0.508626	0.613555	HIVStatus	LM	0.875251	NS	0.900387	1552	HMDB0002068	C08316	82165281116	Neg	Long Chain Monounsaturated Fatty Acid	Lipid
X-26264	WLWH - WWoH	0.116389	0.230864	44	0.504147	0.616674	HIVStatus	LM	0.878126	NS	1.12343	65028				Neg
glycerophosphoserine*	WLWH - WWoH	0.0616578	0.122949	44	0.501491	0.618526	HIVStatus	LM	0.87919	NS	1.0636	57404			3081457	Polar	Phospholipid Metabolism	Lipid
cysteine s-sulfate	WLWH - WWoH	-0.0725276	0.145162	44	-0.499631	0.619824	HIVStatus	LM	0.879465	NS	0.93004	22176	HMDB0000731	C05824	115015	Polar	Methionine, Cysteine, SAM and Taurine Metabolism	Amino Acid
myristoyl dihydrosphingomyelin (d18:0/14:0)*	WLWH - WWoH	-0.0835204	0.168874	44	-0.494572	0.623363	HIVStatus	LM	0.881404	NS	0.919872	57365	HMDB0012085		44260138	Pos Late	Dihydrosphingomyelins	Lipid
xanthurenate	WLWH - WWoH	-0.143596	0.29038	44	-0.494511	0.623405	HIVStatus	LM	0.881404	NS	0.866238	15679	HMDB0000881	C02470	5699	Pos Early	Tryptophan Metabolism	Amino Acid
3-hydroxydecanoate	WLWH - WWoH	-0.141627	0.289449	44	-0.489297	0.627062	HIVStatus	LM	0.881718	NS	0.867945	22053	HMDB0002203		26612	Neg	Fatty Acid, Monohydroxy	Lipid
benzoate	WLWH - WWoH	-0.031034	0.0637449	44	-0.486847	0.628783	HIVStatus	LM	0.881718	NS	0.969443	15778	HMDB0001870	C00180	243	Neg	Benzoate Metabolism	Xenobiotics
1-docosahexaenoyl-GPE (22:6)*	WLWH - WWoH	0.15509	0.319138	44	0.485964	0.629404	HIVStatus	LM	0.881718	NS	1.16776	44633				Pos Late	Lysophospholipid	Lipid
desmosterol	WLWH - WWoH	-0.0854522	0.1764	44	-0.484424	0.630488	HIVStatus	LM	0.881718	NS	0.918097	6065	HMDB0002719	C01802	439577	Pos Late	Sterol	Lipid
X-25422	WLWH - WWoH	-0.0903314	0.187567	44	-0.481595	0.632481	HIVStatus	LM	0.881718	NS	0.913628	62719				Pos Early
erythronate*	WLWH - WWoH	0.0377662	0.0785749	44	0.480639	0.633154	HIVStatus	LM	0.881718	NS	1.03849	42420	HMDB0000613		2781043	Polar	Aminosugar Metabolism	Carbohydrate
N,N,N-trimethyl-5-aminovalerate	WLWH - WWoH	-0.0721018	0.150709	44	-0.478417	0.634722	HIVStatus	LM	0.881718	NS	0.930436	57687			14274897	Pos Early	Lysine Metabolism	Amino Acid
2-linoleoylglycerol (18:2)	WLWH - WWoH	-0.124376	0.260529	44	-0.477399	0.635441	HIVStatus	LM	0.881718	NS	0.883047	32506	HMDB0011538		5365676	Neg	Monoacylglycerol	Lipid
carnitine	WLWH - WWoH	-0.0797616	0.167136	44	-0.477226	0.635563	HIVStatus	LM	0.881718	NS	0.923336	15500	HMDB0000062	C00487,C00308	288	Pos Early	Carnitine Metabolism	Lipid
S-methylcysteine sulfoxide	WLWH - WWoH	-0.128086	0.268593	44	-0.476877	0.63581	HIVStatus	LM	0.881718	NS	0.879778	43378	HMDB0029432		82142	Pos Early	Methionine, Cysteine, SAM and Taurine Metabolism	Amino Acid
1-palmitoleoylglycerol (16:1)*	WLWH - WWoH	-0.145423	0.305877	44	-0.475428	0.636834	HIVStatus	LM	0.881718	NS	0.864657	52431	HMDB0011565			Neg	Monoacylglycerol	Lipid
N-stearoyl-sphinganine (d18:0/18:0)*	WLWH - WWoH	-0.0879033	0.18494	44	-0.475307	0.63692	HIVStatus	LM	0.881718	NS	0.915849	1759	HMDB0011761		5283573	Pos Late	Dihydroceramides	Lipid
1-dihomo-linolenoyl-GPC (20:3n3 or 6)*	WLWH - WWoH	-0.0516226	0.109179	44	-0.472824	0.638676	HIVStatus	LM	0.882615	NS	0.949687	33821	HMDB0010394		52924055	Pos Late	Lysophospholipid	Lipid
X-23188	WLWH - WWoH	0.0734325	0.156294	44	0.469837	0.640792	HIVStatus	LM	0.884004	NS	1.0762	48882				Neg
1,2,3-benzenetriol sulfate (2)	WLWH - WWoH	0.126057	0.272431	44	0.462713	0.64585	HIVStatus	LM	0.888748	NS	1.13435	48762	HMDB0060018,HMDB0060016		9201366254110620	Neg	Chemical	Xenobiotics
linoleoyl-docosahexaenoyl-glycerol (18:2/22:6) [2]*	WLWH - WWoH	-0.112109	0.244028	44	-0.459409	0.648202	HIVStatus	LM	0.888748	NS	0.893947	54950	HMDB0007266		9543899	Pos Late	Diacylglycerol	Lipid
phenol sulfate	WLWH - WWoH	-0.0789399	0.17244	44	-0.457781	0.649362	HIVStatus	LM	0.888748	NS	0.924096	32553	HMDB0060015	C02180	74426	Neg	Tyrosine Metabolism	Amino Acid
5-hydroxy-2-methylpyridine sulfate	WLWH - WWoH	-0.113247	0.247461	44	-0.457633	0.649468	HIVStatus	LM	0.888748	NS	0.89293	63230				Neg	Chemical	Xenobiotics
lacto-N-fucopentaose III	WLWH - WWoH	-0.169682	0.371178	44	-0.457144	0.649817	HIVStatus	LM	0.888748	NS	0.843933	53253	HMDB0006576	G00557,G01053	5.34779e+22	Polar	Disaccharides and Oligosaccharides	Carbohydrate
octanoylcarnitine (C8)	WLWH - WWoH	0.0405391	0.0889828	44	0.455584	0.650929	HIVStatus	LM	0.888748	NS	1.04137	33936	HMDB0000791	C02838	12370111953814	Pos Late	Fatty Acid Metabolism (Acyl Carnitine, Medium Chain)	Lipid
3-hydroxyoleate*	WLWH - WWoH	-0.0792873	0.176536	44	-0.449128	0.655544	HIVStatus	LM	0.890607	NS	0.923775	61843				Neg	Fatty Acid, Monohydroxy	Lipid
6-sialyl-N-acetyllactosamine	WLWH - WWoH	-0.129047	0.290675	44	-0.443954	0.659251	HIVStatus	LM	0.890607	NS	0.878933	40428	HMDB0006584		16212424	Pos Early	Aminosugar Metabolism	Carbohydrate
1-(1-enyl-stearoyl)-2-linoleoyl-GPE (P-18:0/18:2)*	WLWH - WWoH	-0.0605866	0.136517	44	-0.443802	0.65936	HIVStatus	LM	0.890607	NS	0.941212	52748	HMDB0011376			Pos Late	Plasmalogen	Lipid
1-(1-enyl-stearoyl)-2-linoleoyl-GPC (P-18:0/18:2)*	WLWH - WWoH	-0.0955126	0.216417	44	-0.441337	0.66113	HIVStatus	LM	0.890607	NS	0.908907	52712	HMDB0011244		52923944	Pos Late	Plasmalogen	Lipid
2-palmitoylglycerol (16:0)	WLWH - WWoH	-0.135841	0.308006	44	-0.441034	0.661348	HIVStatus	LM	0.890607	NS	0.872981	33419	HMDB0011533		123409	Neg	Monoacylglycerol	Lipid
3-methyl-2-oxovalerate	WLWH - WWoH	-0.0445699	0.101071	44	-0.440974	0.661391	HIVStatus	LM	0.890607	NS	0.956409	15676	HMDB0000491	C03465,C06008,C00671	439286440877	Neg	Leucine, Isoleucine and Valine Metabolism	Amino Acid
caffeine	WLWH - WWoH	0.137932	0.312845	44	0.440894	0.661448	HIVStatus	LM	0.890607	NS	1.1479	569	HMDB0001847	C07481	2519	Pos Early	Xanthine Metabolism	Xenobiotics
arabitol/xylitol	WLWH - WWoH	-0.0359877	0.0818196	44	-0.439842	0.662205	HIVStatus	LM	0.890607	NS	0.964652	48885	HMDB0001851,HMDB0000568,HMDB0002917	C00379,C00542,C01904	941546912	Polar	Pentose Metabolism	Carbohydrate
sphingosine	WLWH - WWoH	-0.06089	0.13953	44	-0.436394	0.664685	HIVStatus	LM	0.890607	NS	0.940927	17747	HMDB0000252	C00319	5280335	Pos Late	Sphingosines	Lipid
X-12407	WLWH - WWoH	-0.152427	0.350838	44	-0.434465	0.666074	HIVStatus	LM	0.890607	NS	0.858622	46615				Neg
X-24257	WLWH - WWoH	0.0339696	0.0782808	44	0.433946	0.666448	HIVStatus	LM	0.890607	NS	1.03455	52311				Neg
1-palmitoyl-GPC (16:0)	WLWH - WWoH	-0.0771747	0.178245	44	-0.43297	0.667152	HIVStatus	LM	0.890607	NS	0.925728	33955	HMDB0010382	C04102	86554	Pos Late	Lysophospholipid	Lipid
N-acetylglutamine	WLWH - WWoH	0.0868634	0.20164	44	0.430785	0.668728	HIVStatus	LM	0.890607	NS	1.09075	33943	HMDB0006029	C02716	182230	Polar	Glutamate Metabolism	Amino Acid
1-oleoyl-2-linoleoyl-GPE (18:1/18:2)*	WLWH - WWoH	-0.0664086	0.155548	44	-0.426934	0.671509	HIVStatus	LM	0.890607	NS	0.935748	52687	HMDB0005349		9546753	Pos Late	Phosphatidylethanolamine (PE)	Lipid
glycerol 2-phosphate	WLWH - WWoH	-0.0842938	0.197575	44	-0.426642	0.671721	HIVStatus	LM	0.890607	NS	0.919161	27728	HMDB0002520	C02979	36113972526	Polar	Chemical	Xenobiotics
sphingomyelin (d18:0/18:0, d19:0/17:0)*	WLWH - WWoH	0.0596693	0.140549	44	0.424545	0.673237	HIVStatus	LM	0.890607	NS	1.06149	57473	HMDB0012087		44260130	Pos Late	Dihydrosphingomyelins	Lipid
3-hydroxyoctanoate	WLWH - WWoH	-0.0990702	0.234149	44	-0.423107	0.674278	HIVStatus	LM	0.890607	NS	0.905679	22001	HMDB0001954	C20793	26613	Neg	Fatty Acid, Monohydroxy	Lipid
lacto-N-fucopentaose II	WLWH - WWoH	0.116753	0.276331	44	0.422513	0.674709	HIVStatus	LM	0.890607	NS	1.12384	48263	HMDB0006577	G00623	168012	Polar	Disaccharides and Oligosaccharides	Carbohydrate
1-stearoyl-2-dihomo-linolenoyl-GPE (18:0/20:3n3 or 6)*	WLWH - WWoH	-0.0731756	0.173922	44	-0.420738	0.675994	HIVStatus	LM	0.890607	NS	0.929438	57336	HMDB0009002		52924903	Pos Late	Phosphatidylethanolamine (PE)	Lipid
glucose 6-phosphate	WLWH - WWoH	0.0848054	0.202385	44	0.419031	0.677232	HIVStatus	LM	0.890607	NS	1.08851	31260	HMDB0001401	C00092	5958	Polar	Glycolysis, Gluconeogenesis, and Pyruvate Metabolism	Carbohydrate
4-guanidinobutanoate	WLWH - WWoH	0.0733029	0.174989	44	0.4189	0.677327	HIVStatus	LM	0.890607	NS	1.07606	15681	HMDB0003464	C01035	500	Pos Early	Guanidino and Acetamido Metabolism	Amino Acid
lactosyl-N-arachidoyl-sphingosine (d18:1/20:0)*	WLWH - WWoH	-0.0943335	0.225585	44	-0.418173	0.677855	HIVStatus	LM	0.890607	NS	0.909979	57425	HMDB0011593	C01290	53481000	Pos Late	Lactosylceramides (LCER)	Lipid
1-palmitoyl-2-alpha-linolenoyl-GPC (16:0/18:3n3)*	WLWH - WWoH	-0.0900644	0.216337	44	-0.416316	0.679202	HIVStatus	LM	0.890607	NS	0.913872	52684	HMDB0007975		24778702	Pos Late	Phosphatidylcholine (PC)	Lipid
2-arachidonoyl-GPC (20:4)*	WLWH - WWoH	0.0484005	0.116424	44	0.415725	0.679632	HIVStatus	LM	0.890607	NS	1.04959	35256	HMDB0061699		52924038	Pos Late	Lysophospholipid	Lipid
3-hydroxylaurate	WLWH - WWoH	-0.125648	0.30287	44	-0.414856	0.680263	HIVStatus	LM	0.890607	NS	0.881926	32457	HMDB0000387		94216	Neg	Fatty Acid, Monohydroxy	Lipid
phosphatidylcholine (18:0/20:2, 20:0/18:2)*	WLWH - WWoH	-0.0918696	0.223555	44	-0.410948	0.683105	HIVStatus	LM	0.89286	NS	0.912224	53192	HMDB0008143,HMDB0008045			Pos Late	Phosphatidylcholine (PC)	Lipid
Lewis X trisaccharide	WLWH - WWoH	0.0573738	0.140592	44	0.408087	0.685189	HIVStatus	LM	0.893262	NS	1.05905	39368	HMDB0006568	G00243	11813424	Polar	Disaccharides and Oligosaccharides	Carbohydrate
sphingomyelin (d18:1/17:0, d17:1/18:0, d19:1/16:0)	WLWH - WWoH	0.0558177	0.137141	44	0.407009	0.685975	HIVStatus	LM	0.893262	NS	1.0574	52615	HMDB0240620,HMDB0240609,HMDB0240622		46891763	Pos Late	Sphingomyelins	Lipid
3-phenylpropionate (hydrocinnamate)	WLWH - WWoH	0.0210891	0.0519557	44	0.405905	0.68678	HIVStatus	LM	0.893262	NS	1.02131	15749	HMDB0000764	C05629	107	Neg	Benzoate Metabolism	Xenobiotics
2-linoleoyl-GPC (18:2)*	WLWH - WWoH	0.0786638	0.197179	44	0.398946	0.691863	HIVStatus	LM	0.897506	NS	1.08184	35257	HMDB0061700		71768169	Pos Late	Lysophospholipid	Lipid
3-methyl catechol sulfate (1)	WLWH - WWoH	-0.088143	0.221837	44	-0.397333	0.693043	HIVStatus	LM	0.897506	NS	0.91563	46165			118431379	Neg	Benzoate Metabolism	Xenobiotics
N-acetylneuraminate	WLWH - WWoH	-0.0405211	0.102117	44	-0.396811	0.693425	HIVStatus	LM	0.897506	NS	0.960289	32377	HMDB0000230	C00270	439197	Polar	Aminosugar Metabolism	Carbohydrate
sphingomyelin (d18:1/22:2, d18:2/22:1, d16:1/24:2)*	WLWH - WWoH	-0.0645908	0.163552	44	-0.394925	0.694807	HIVStatus	LM	0.897834	NS	0.937451	57477	HMDB0240670,HMDB0240672,HMDB0240669			Pos Late	Sphingomyelins	Lipid
alanine	WLWH - WWoH	-0.0543212	0.140716	44	-0.386035	0.701331	HIVStatus	LM	0.901683	NS	0.947128	1126	HMDB0000161	C00041	5950	Pos Early	Alanine and Aspartate Metabolism	Amino Acid
proline	WLWH - WWoH	-0.0393751	0.10237	44	-0.384634	0.702362	HIVStatus	LM	0.901683	NS	0.96139	1898	HMDB0000162,HMDB0003411	C00148,C000763	8988145742614	Pos Early	Urea cycle; Arginine and Proline Metabolism	Amino Acid
1-myristoyl-GPI (14:0)*	WLWH - WWoH	-0.0666778	0.17358	44	-0.384132	0.70273	HIVStatus	LM	0.901683	NS	0.935497	61829				Neg	Lysophospholipid	Lipid
7-methylurate	WLWH - WWoH	-0.0723248	0.190555	44	-0.379548	0.706107	HIVStatus	LM	0.901683	NS	0.930229	39598	HMDB0011107	C16355	69160	Pos Early	Xanthine Metabolism	Xenobiotics
1-linoleoyl-GPE (18:2)*	WLWH - WWoH	0.11054	0.29158	44	0.379108	0.706431	HIVStatus	LM	0.901683	NS	1.11688	32635	HMDB0011507		52925130	Neg	Lysophospholipid	Lipid
2-hydroxydecanoate	WLWH - WWoH	-0.0736378	0.194843	44	-0.377935	0.707296	HIVStatus	LM	0.901683	NS	0.929008	42489	HMDB0094656		21488	Neg	Fatty Acid, Monohydroxy	Lipid
1-palmitoyl-2-docosahexaenoyl-GPC (16:0/22:6)	WLWH - WWoH	-0.0676819	0.179196	44	-0.377698	0.707471	HIVStatus	LM	0.901683	NS	0.934558	52610	HMDB0007991		6441886	Pos Late	Phosphatidylcholine (PC)	Lipid
1-heptadecenoylglycerol (17:1)*	WLWH - WWoH	-0.0832989	0.220875	44	-0.377132	0.707889	HIVStatus	LM	0.901683	NS	0.920076	62449				Neg	Monoacylglycerol	Lipid
1-linolenoylglycerol (18:3)	WLWH - WWoH	-0.119979	0.319584	44	-0.375424	0.709149	HIVStatus	LM	0.901683	NS	0.886939	34393	HMDB0011569		53480978	Neg	Monoacylglycerol	Lipid
1-(1-enyl-palmitoyl)-2-arachidonoyl-GPC (P-16:0/20:4)*	WLWH - WWoH	-0.0833772	0.223129	44	-0.373672	0.710443	HIVStatus	LM	0.901683	NS	0.920004	52689	HMDB0011220			Pos Late	Plasmalogen	Lipid
1-stearoyl-2-docosahexaenoyl-GPS (18:0/22:6)*	WLWH - WWoH	-0.0591285	0.158728	44	-0.372515	0.711298	HIVStatus	LM	0.901683	NS	0.942586	52696	HMDB0010167		24779546	Pos Late	Phosphatidylserine (PS)	Lipid
hexadecatrienoate (16:3n3)	WLWH - WWoH	-0.114564	0.307633	44	-0.372406	0.711378	HIVStatus	LM	0.901683	NS	0.891755	57651			91820460	Neg	Long Chain Polyunsaturated Fatty Acid (n3 and n6)	Lipid
myo-inositol	WLWH - WWoH	0.0165703	0.0449281	44	0.368818	0.714032	HIVStatus	LM	0.903608	NS	1.01671	1124	HMDB0000211	C00137	892	Polar	Inositol Metabolism	Lipid
sphingomyelin (d17:1/16:0, d18:1/15:0, d16:1/17:0)*	WLWH - WWoH	-0.0525964	0.143353	44	-0.366901	0.715452	HIVStatus	LM	0.903742	NS	0.948763	52433	HMDB0240617,HMDB0240608			Pos Late	Sphingomyelins	Lipid
linoleoyl-linolenoyl-glycerol (18:2/18:3) [2]*	WLWH - WWoH	-0.0906952	0.248066	44	-0.365609	0.716409	HIVStatus	LM	0.903742	NS	0.913296	54964	HMDB0007250		9543737	Pos Late	Diacylglycerol	Lipid
laurylcarnitine (C12)	WLWH - WWoH	-0.0850727	0.238405	44	-0.356841	0.722916	HIVStatus	LM	0.909126	NS	0.918446	34534	HMDB000225		168381	Pos Late	Fatty Acid Metabolism (Acyl Carnitine, Medium Chain)	Lipid
X-25810	WLWH - WWoH	-0.0819286	0.229632	44	-0.356782	0.722961	HIVStatus	LM	0.909126	NS	0.921338	63592				Pos Early
N-acetylglucosamine/N-acetylgalactosamine	WLWH - WWoH	-0.0525174	0.148525	44	-0.353593	0.725333	HIVStatus	LM	0.909756	NS	0.948838	46539	HMDB0000212,HMDB0000215	C01074	43917484265	Pos Early	Aminosugar Metabolism	Carbohydrate
urate	WLWH - WWoH	-0.0285528	0.0815278	44	-0.350222	0.727843	HIVStatus	LM	0.909756	NS	0.971851	1604	HMDB0000289	C00366	1175	Neg	Purine Metabolism, (Hypo)Xanthine/Inosine containing	Nucleotide
1-oleoyl-2-arachidonoyl-GPE (18:1/20:4)*	WLWH - WWoH	0.0570405	0.163373	44	0.349144	0.728647	HIVStatus	LM	0.909756	NS	1.0587	55041	HMDB0009069		348281223	Pos Late	Phosphatidylethanolamine (PE)	Lipid
methyl-4-hydroxybenzoate sulfate	WLWH - WWoH	0.108599	0.314897	44	0.344872	0.731834	HIVStatus	LM	0.909756	NS	1.11472	48429	HMDB0041646		10657183	Neg	Benzoate Metabolism	Xenobiotics
ceramide (d18:1/20:0, d16:1/22:0, d20:1/18:0)*	WLWH - WWoH	-0.0615093	0.178454	44	-0.344678	0.731978	HIVStatus	LM	0.909756	NS	0.940344	57440	HMDB0240684,HMDB0240682,HMDB0004951			Pos Late	Ceramides	Lipid
2-palmitoleoylglycerol (16:1)*	WLWH - WWoH	-0.103259	0.300582	44	-0.343531	0.732835	HIVStatus	LM	0.909756	NS	0.901893	52432	HMDB0011534		53480960	Neg	Monoacylglycerol	Lipid
2-O-methylascorbic acid	WLWH - WWoH	0.0491572	0.144005	44	0.341358	0.734459	HIVStatus	LM	0.909756	NS	1.05039	63990	HMDB0240294		54726398	Polar	Ascorbate and Aldarate Metabolism	Cofactors and Vitamins
X-15136	WLWH - WWoH	0.0481418	0.141351	44	0.340584	0.735038	HIVStatus	LM	0.909756	NS	1.04932	47619				Pos Early
delta-tocopherol	WLWH - WWoH	0.0998372	0.293757	44	0.339864	0.735576	HIVStatus	LM	0.909756	NS	1.10499	33418	HMDB0002902	C14151	92094	Pos Late	Tocopherol Metabolism	Cofactors and Vitamins
cis-3,4-methyleneheptanoylcarnitine	WLWH - WWoH	0.0565538	0.166554	44	0.339552	0.735809	HIVStatus	LM	0.909756	NS	1.05818	64389				Pos Late	Fatty Acid Metabolism (Acyl Carnitine, Medium Chain)	Lipid
adenosine 5'-monophosphate (AMP)	WLWH - WWoH	0.111082	0.327433	44	0.339252	0.736034	HIVStatus	LM	0.909756	NS	1.11749	32342	HMDB0000045	C00020	6083	Pos Early	Purine Metabolism, Adenine containing	Nucleotide
1-methyl-5-imidazoleacetate	WLWH - WWoH	-0.0984973	0.29301	44	-0.336156	0.738351	HIVStatus	LM	0.911205	NS	0.906198	62946	HMDB04988		6451814	Pos Early	Histidine Metabolism	Amino Acid
2-oleoyl-GPE (18:1)*	WLWH - WWoH	0.0713942	0.218926	44	0.32611	0.745887	HIVStatus	LM	0.91908	NS	1.074	45455	HMDB11476			Neg	Lysophospholipid	Lipid
X-24035	WLWH - WWoH	0.0598236	0.18605	44	0.321546	0.749319	HIVStatus	LM	0.921176	NS	1.06165	52064				Pos Late
sedoheptulose-7-phosphate	WLWH - WWoH	-0.0725872	0.226569	44	-0.320376	0.7502	HIVStatus	LM	0.921176	NS	0.929985	35649	HMDB0001068	C05382	616	Polar	Pentose Phosphate Pathway	Carbohydrate
indolelactate	WLWH - WWoH	-0.0265048	0.0830261	44	-0.319235	0.751059	HIVStatus	LM	0.921176	NS	0.973843	18349	HMDB0000671	C02043	92904	Neg	Tryptophan Metabolism	Amino Acid
N1-methylguanosine	WLWH - WWoH	-0.0336997	0.10795	44	-0.312179	0.756379	HIVStatus	LM	0.922087	NS	0.966862	31609	HMDB0001563		96373	Pos Early	Purine Metabolism, Guanine containing	Nucleotide
1-(1-enyl-oleoyl)-2-docosahexaenoyl-GPE (P-18:1/22:6)*	WLWH - WWoH	0.0545944	0.17498	44	0.312003	0.756512	HIVStatus	LM	0.922087	NS	1.05611	55037	HMDB0011460		52925039	Pos Late	Plasmalogen	Lipid
1-linolenoyl-GPE (18:3)*	WLWH - WWoH	0.0613277	0.196718	44	0.311754	0.7567	HIVStatus	LM	0.922087	NS	1.06325	57509	HMDB0011479,HMDB0011509		52925148	Pos Late	Lysophospholipid	Lipid
ceramide (d18:1/14:0, d16:1/16:0)*	WLWH - WWoH	-0.0785114	0.252489	44	-0.31095	0.757307	HIVStatus	LM	0.922087	NS	0.924492	57432	HMDB0240681,HMDB0011773			Pos Late	Ceramides	Lipid
N-acetylarginine	WLWH - WWoH	0.0781745	0.252235	44	0.309928	0.758079	HIVStatus	LM	0.922087	NS	1.08131	33953	HMDB0004620	C02562	67427	Pos Early	Urea cycle; Arginine and Proline Metabolism	Amino Acid
glucuronate	WLWH - WWoH	0.0361319	0.117251	44	0.308159	0.759415	HIVStatus	LM	0.922087	NS	1.03679	15443	HMDB0000127	C16245	4.41478e+29	Polar	Aminosugar Metabolism	Carbohydrate
lacto-N-difucohexaose I	WLWH - WWoH	-0.0635845	0.209014	44	-0.304212	0.7624	HIVStatus	LM	0.922087	NS	0.938395	63743	HMDB0006580		3082109	Polar	Disaccharides and Oligosaccharides	Carbohydrate
X-12104	WLWH - WWoH	0.0395674	0.130274	44	0.303725	0.762769	HIVStatus	LM	0.922087	NS	1.04036	46932				Pos Early
1,7-dimethylurate	WLWH - WWoH	-0.165312	0.54522	44	-0.303202	0.763165	HIVStatus	LM	0.922087	NS	0.847629	34400	HMDB0011103	C16356	91611	Neg	Xanthine Metabolism	Xenobiotics
AICA ribonucleotide	WLWH - WWoH	0.06861	0.226503	44	0.30291	0.763386	HIVStatus	LM	0.922087	NS	1.07102	38325	HMDB0001517	C04677	65110	Neg	Purine Metabolism, (Hypo)Xanthine/Inosine containing	Nucleotide
8-methoxykynurenate	WLWH - WWoH	-0.0480731	0.160964	44	-0.298657	0.766608	HIVStatus	LM	0.923538	NS	0.953064	62955	HMDB0060426	C05830	76230	Neg	Tryptophan Metabolism	Amino Acid
2-piperidinone	WLWH - WWoH	0.0979515	0.328435	44	0.298237	0.766926	HIVStatus	LM	0.923538	NS	1.10291	43400	HMDB0011749		12665	Pos Early	Food Component/Plant	Xenobiotics
2R,3R-dihydroxybutyrate	WLWH - WWoH	-0.046543	0.157639	44	-0.29525	0.769191	HIVStatus	LM	0.923538	NS	0.954523	63109	HMDB0000498		13120901	Polar	Fatty Acid, Dihydroxy	Lipid
N-lactoyl tyrosine	WLWH - WWoH	-0.0535654	0.181454	44	-0.295201	0.769229	HIVStatus	LM	0.923538	NS	0.947844	64882				Neg	Lactoyl Amino Acid	Amino Acid
X-23593	WLWH - WWoH	0.0621859	0.212454	44	0.292703	0.771125	HIVStatus	LM	0.924421	NS	1.06416	49469				Pos Early
3-hydroxy-2-methylpyridine sulfate	WLWH - WWoH	0.0702892	0.243605	44	0.288538	0.77429	HIVStatus	LM	0.92606	NS	1.07282	63227				Neg	Chemical	Xenobiotics
1-stearoyl-2-docosapentaenoyl-GPC (18:0/22:5n6)*	WLWH - WWoH	0.0519659	0.181104	44	0.28694	0.775505	HIVStatus	LM	0.92606	NS	1.05334	52700	HMDB0008055		24778871	Pos Late	Phosphatidylcholine (PC)	Lipid
1-(1-enyl-palmitoyl)-GPE (P-16:0)*	WLWH - WWoH	0.053301	0.186163	44	0.286313	0.775982	HIVStatus	LM	0.92606	NS	1.05475	39270	HMDB0011152			Pos Late	Lysoplasmalogen	Lipid
1-stearoyl-2-adrenoyl-GPE (18:0/22:4)*	WLWH - WWoH	-0.0468777	0.167233	44	-0.280314	0.78055	HIVStatus	LM	0.930117	NS	0.954204	57339	HMDB0009009		52924901	Pos Late	Phosphatidylethanolamine (PE)	Lipid
3-aminoisobutyrate	WLWH - WWoH	0.0539318	0.193707	44	0.278419	0.781995	HIVStatus	LM	0.930446	NS	1.05541	1566	HMDB0002166	C05145	64956	Pos Early	Pyrimidine Metabolism, Thymine containing	Nucleotide
(12 or 13)-methylmyristate (a15:0 or i15:0)	WLWH - WWoH	0.0556563	0.203646	44	0.2733	0.785902	HIVStatus	LM	0.933698	NS	1.05723	38293	HMDB0061707		151014	Neg	Fatty Acid, Branched	Lipid
(2-butoxyethoxy)acetic acid	WLWH - WWoH	-0.0293836	0.110357	44	-0.266259	0.791283	HIVStatus	LM	0.938642	NS	0.971044	63380			106312	Polar	Chemical	Xenobiotics
1-dihomo-linolenoyl-GPE (20:3n3 or 6)*	WLWH - WWoH	0.0549777	0.207642	44	0.264772	0.792422	HIVStatus	LM	0.938642	NS	1.05652	44630	HMDB0011514,HMDB0011516			Neg	Lysophospholipid	Lipid
cholesterol	WLWH - WWoH	-0.0324967	0.123462	44	-0.263212	0.793616	HIVStatus	LM	0.93866	NS	0.968026	63	HMDB0000067	C00187	5.99764e+18	Pos Late	Sterol	Lipid
cyclo(his-pro)	WLWH - WWoH	0.0475961	0.182901	44	0.260229	0.795901	HIVStatus	LM	0.939926	NS	1.04875	52353	HMDB0002053		44909465137	Pos Early	Dipeptide	Peptide
1-stearoyl-2-linoleoyl-GPC (18:0/18:2)*	WLWH - WWoH	-0.0399191	0.154669	44	-0.258093	0.797538	HIVStatus	LM	0.939926	NS	0.960867	52452	HMDB0008039		6441487	Pos Late	Phosphatidylcholine (PC)	Lipid
tetradecanedioate (C14-DC)	WLWH - WWoH	-0.017366	0.0675213	44	-0.257193	0.798229	HIVStatus	LM	0.939926	NS	0.982784	35669	HMDB0000872		13185	Neg	Fatty Acid, Dicarboxylate	Lipid
biliverdin	WLWH - WWoH	0.0849695	0.336738	44	0.252331	0.80196	HIVStatus	LM	0.941218	NS	1.08868	2137	HMDB0001008	C00500	5280353	Pos Late	Hemoglobin and Porphyrin Metabolism	Cofactors and Vitamins
1-oleoyl-2-linoleoyl-GPC (18:1/18:2)*	WLWH - WWoH	-0.0439856	0.175045	44	-0.251282	0.802766	HIVStatus	LM	0.941218	NS	0.956968	52453	HMDB0008105		24778939	Pos Late	Phosphatidylcholine (PC)	Lipid
1-stearoyl-2-docosahexaenoyl-GPC (18:0/22:6)	WLWH - WWoH	0.0490529	0.195319	44	0.251143	0.802873	HIVStatus	LM	0.941218	NS	1.05028	52611	HMDB0008057		24778876	Pos Late	Phosphatidylcholine (PC)	Lipid
umbelliferone sulfate	WLWH - WWoH	-0.0506737	0.206289	44	-0.245645	0.807099	HIVStatus	LM	0.942332	NS	0.950589	48674	HMDB0240565		129659	Neg	Food Component/Plant	Xenobiotics
spermidine	WLWH - WWoH	0.0515408	0.210563	44	0.244776	0.807768	HIVStatus	LM	0.942332	NS	1.05289	485	HMDB0001257	C00315	1102	Pos Early	Polyamine Metabolism	Amino Acid
1-stearoyl-2-docosapentaenoyl-GPE (18:0/22:5n3)*	WLWH - WWoH	-0.0478837	0.197064	44	-0.242985	0.809146	HIVStatus	LM	0.942332	NS	0.953245	57337	HMDB0009011		53479612	Pos Late	Phosphatidylethanolamine (PE)	Lipid
4-hydroxyphenylpyruvate	WLWH - WWoH	0.04818	0.198789	44	0.242367	0.809622	HIVStatus	LM	0.942332	NS	1.04936	1669	HMDB0000707	C01179	979	Neg	Tyrosine Metabolism	Amino Acid
thioproline	WLWH - WWoH	0.0307427	0.127125	44	0.24183	0.810036	HIVStatus	LM	0.942332	NS	1.03122	53231	HMDB0062164		93176	Pos Early	Chemical	Xenobiotics
stearidonate (18:4n3)	WLWH - WWoH	-0.0774256	0.321704	44	-0.240673	0.810926	HIVStatus	LM	0.942332	NS	0.925496	33969	HMDB0006547	C16300	5312508	Neg	Long Chain Polyunsaturated Fatty Acid (n3 and n6)	Lipid
1-stearoyl-2-docosahexaenoyl-GPE (18:0/22:6)*	WLWH - WWoH	-0.0400065	0.169144	44	-0.236524	0.814124	HIVStatus	LM	0.944668	NS	0.960783	52466	HMDB0009012		9546798	Pos Late	Phosphatidylethanolamine (PE)	Lipid
3-hydroxypyridine sulfate	WLWH - WWoH	-0.0607794	0.258891	44	-0.234769	0.815477	HIVStatus	LM	0.944862	NS	0.941031	48448				Neg	Chemical	Xenobiotics
1-(1-enyl-palmitoyl)-2-docosahexaenoyl-GPE (P-16:0/22:6)*	WLWH - WWoH	-0.0361764	0.156865	44	-0.230621	0.818678	HIVStatus	LM	0.944917	NS	0.96447	52672	HMDB0005780		5283497	Pos Late	Plasmalogen	Lipid
1-stearoyl-GPI (18:0)	WLWH - WWoH	-0.0467877	0.203025	44	-0.230453	0.818808	HIVStatus	LM	0.944917	NS	0.95429	19324	HMDB0240261		7158113542607490	Neg	Lysophospholipid	Lipid
1-(1-enyl-stearoyl)-2-arachidonoyl-GPE (P-18:0/20:4)*	WLWH - WWoH	0.026747	0.116245	44	0.230092	0.819086	HIVStatus	LM	0.944917	NS	1.02711	52475	HMDB0005779		9547058	Pos Late	Plasmalogen	Lipid
1-oleoyl-GPE (18:1)	WLWH - WWoH	-0.0605725	0.266912	44	-0.226938	0.821523	HIVStatus	LM	0.944985	NS	0.941225	35628	HMDB0011506		9547071	Pos Late	Lysophospholipid	Lipid
2'-O-methylcytidine	WLWH - WWoH	0.0347743	0.154162	44	0.22557	0.822581	HIVStatus	LM	0.944985	NS	1.03539	57554			150971	Pos Early	Pyrimidine Metabolism, Cytidine containing	Nucleotide
N-behenoyl-sphingadienine (d18:2/22:0)*	WLWH - WWoH	-0.0445403	0.197599	44	-0.225407	0.822706	HIVStatus	LM	0.944985	NS	0.956437	57372				Pos Late	Ceramides	Lipid
1-stearoyl-2-adrenoyl-GPC (18:0/22:4)*	WLWH - WWoH	-0.0425464	0.190598	44	-0.223226	0.824393	HIVStatus	LM	0.945142	NS	0.958346	55061	HMDB0008054		24778868	Pos Late	Phosphatidylcholine (PC)	Lipid
X-26266	WLWH - WWoH	0.0619237	0.278737	44	0.222159	0.825218	HIVStatus	LM	0.945142	NS	1.06388	65030				Pos Late
X-25853	WLWH - WWoH	-0.028458	0.129893	44	-0.219089	0.827594	HIVStatus	LM	0.946501	NS	0.971943	63719				Pos Early
cysteine sulfinic acid	WLWH - WWoH	0.0364428	0.168952	44	0.215699	0.830219	HIVStatus	LM	0.947429	NS	1.03711	37443	HMDB0000996	C00606	109	Pos Early	Methionine, Cysteine, SAM and Taurine Metabolism	Amino Acid
sphinganine	WLWH - WWoH	-0.0290346	0.135065	44	-0.214968	0.830785	HIVStatus	LM	0.947429	NS	0.971383	17769	HMDB0000269	C00836	3126	Pos Late	Sphingolipid Synthesis	Lipid
sphingomyelin (d18:2/16:0, d18:1/16:1)*	WLWH - WWoH	-0.0254932	0.121245	44	-0.210262	0.834434	HIVStatus	LM	0.948144	NS	0.974829	42459	HMDB0240638,HMDB0240613			Pos Late	Sphingomyelins	Lipid
quinate	WLWH - WWoH	0.047815	0.227839	44	0.209863	0.834743	HIVStatus	LM	0.948144	NS	1.04898	18335	HMDB0003072	C00296	6508	Polar	Food Component/Plant	Xenobiotics
glutamate	WLWH - WWoH	-0.0276202	0.13214	44	-0.209023	0.835395	HIVStatus	LM	0.948144	NS	0.972758	57	HMDB0000148	C00025,C00217	33032	Pos Early	Glutamate Metabolism	Amino Acid
1-stearoyl-2-arachidonoyl-GPI (18:0/20:4)	WLWH - WWoH	-0.0275446	0.132417	44	-0.208015	0.836177	HIVStatus	LM	0.948144	NS	0.972831	52449	HMDB0009815			Polar	Phosphatidylinositol (PI)	Lipid
(S)-3-hydroxybutyrylcarnitine	WLWH - WWoH	-0.0416308	0.204768	44	-0.203307	0.839832	HIVStatus	LM	0.949787	NS	0.959224	52984	HMDB0013127		71464477	Pos Early	Fatty Acid Metabolism (Acyl Carnitine, Hydroxy)	Lipid
1-palmitoyl-GPI (16:0)	WLWH - WWoH	0.0447741	0.22048	44	0.203076	0.840012	HIVStatus	LM	0.949787	NS	1.04579	35305	HMDB0061695		71296207	Neg	Lysophospholipid	Lipid
tricosanoyl sphingomyelin (d18:1/23:0)*	WLWH - WWoH	-0.0235477	0.120452	44	-0.195495	0.845905	HIVStatus	LM	0.954958	NS	0.976727	52436	HMDB0012105			Pos Late	Sphingomyelins	Lipid
pyruvate	WLWH - WWoH	-0.0259412	0.134295	44	-0.193165	0.847719	HIVStatus	LM	0.954958	NS	0.974392	48990	HMDB0000243	C00022	1060	Polar	Glycolysis, Gluconeogenesis, and Pyruvate Metabolism	Carbohydrate
1-methyl-5-imidazolelactate	WLWH - WWoH	0.049001	0.254464	44	0.192566	0.848185	HIVStatus	LM	0.954958	NS	1.05022	64596				Pos Early	Histidine Metabolism	Amino Acid
glycosyl ceramide (d18:1/20:0, d16:1/22:0)*	WLWH - WWoH	-0.0301043	0.158613	44	-0.189797	0.850341	HIVStatus	LM	0.955219	NS	0.970344	57595				Pos Late	Hexosylceramides (HCER)	Lipid
1-stearoyl-2-docosapentaenoyl-GPC (18:0/22:5n3)*	WLWH - WWoH	0.0374272	0.197833	44	0.189186	0.850817	HIVStatus	LM	0.955219	NS	1.03814	52699	HMDB0008056		24778873	Pos Late	Phosphatidylcholine (PC)	Lipid
N-stearoyl-sphingosine (d18:1/18:0)*	WLWH - WWoH	0.039763	0.214148	44	0.18568	0.853549	HIVStatus	LM	0.955573	NS	1.04056	54979	HMDB0004950		5283565	Pos Late	Ceramides	Lipid
1-(1-enyl-stearoyl)-2-docosapentaenoyl-GPE (P-18:0/22:5n3)*	WLWH - WWoH	0.0278132	0.150521	44	0.18478	0.85425	HIVStatus	LM	0.955573	NS	1.0282	57342	HMDB0011393		53480858	Pos Late	Plasmalogen	Lipid
2-methylcitrate/homocitrate	WLWH - WWoH	0.0316076	0.173097	44	0.182601	0.85595	HIVStatus	LM	0.955573	NS	1.03211	52282	HMDB0003518,HMDB0000379	C01251	439459515	Neg	TCA Cycle	Energy
N2,N2-dimethylguanosine	WLWH - WWoH	0.0205513	0.11277	44	0.18224	0.856231	HIVStatus	LM	0.955573	NS	1.02076	35137	HMDB0004824		135501639	Pos Early	Purine Metabolism, Guanine containing	Nucleotide
lacto-N-neotetraose	WLWH - WWoH	0.0427713	0.237376	44	0.180184	0.857836	HIVStatus	LM	0.955573	NS	1.0437	39869	HMDB0006567	G00536	121853	Polar	Disaccharides and Oligosaccharides	Carbohydrate
dimethylarginine (SDMA + ADMA)	WLWH - WWoH	0.0206247	0.115841	44	0.178044	0.859506	HIVStatus	LM	0.955573	NS	1.02084	36808	HMDB0003334,HMDB0001539	C21189,C03626	123831169148	Pos Early	Urea cycle; Arginine and Proline Metabolism	Amino Acid
pentose acid*	WLWH - WWoH	0.017156	0.0972073	44	0.176489	0.860719	HIVStatus	LM	0.955573	NS	1.0173	63264	HMDB0000892	C00803	7991	Polar	Partially Characterized Molecules	Partially Characterized Molecules
isoxanthopterin	WLWH - WWoH	-0.0212801	0.120782	44	-0.176186	0.860956	HIVStatus	LM	0.955573	NS	0.978945	27732	HMDB0000704	C03975	135398700	Polar	Pterin Metabolism	Cofactors and Vitamins
1-margaroyl-2-oleoyl-GPC (17:0/18:1)*	WLWH - WWoH	-0.0666109	0.380785	44	-0.174931	0.861937	HIVStatus	LM	0.955573	NS	0.935559	52499				Pos Late	Phosphatidylcholine (PC)	Lipid
X-12261	WLWH - WWoH	-0.00882245	0.0518387	44	-0.17019	0.86564	HIVStatus	LM	0.958345	NS	0.991216	47657				Neg
piperidine	WLWH - WWoH	-0.0555856	0.332732	44	-0.167058	0.86809	HIVStatus	LM	0.959721	NS	0.945931	38183	HMDB0034301	C01746	8082	Pos Early	Food Component/Plant	Xenobiotics
cystine	WLWH - WWoH	-0.0285162	0.177095	44	-0.161022	0.872813	HIVStatus	LM	0.962385	NS	0.971887	56	HMDB0000192	C00491	67678	Pos Early	Methionine, Cysteine, SAM and Taurine Metabolism	Amino Acid
behenoyl sphingomyelin (d18:1/22:0)*	WLWH - WWoH	-0.0195151	0.121295	44	-0.160889	0.872917	HIVStatus	LM	0.962385	NS	0.980674	48492	HMDB0012103		44260125	Pos Late	Sphingomyelins	Lipid
sedoheptulose	WLWH - WWoH	-0.0186674	0.121107	44	-0.15414	0.878204	HIVStatus	LM	0.966875	NS	0.981506	53237	HMDB0003219	C02076	5459879	Polar	Pentose Metabolism	Carbohydrate
allo-threonine	WLWH - WWoH	0.0235654	0.155336	44	0.151706	0.880112	HIVStatus	LM	0.967311	NS	1.02385	15142	HMDB0004041	C05519	99289	Polar	Glycine, Serine and Threonine Metabolism	Amino Acid
cinnamoylglycine	WLWH - WWoH	0.0285075	0.191823	44	0.148614	0.882538	HIVStatus	LM	0.967311	NS	1.02892	38637	HMDB0011621		709625	Neg	Food Component/Plant	Xenobiotics
guaiacol sulfate	WLWH - WWoH	-0.0349912	0.236792	44	-0.147772	0.883198	HIVStatus	LM	0.967311	NS	0.965614	46111	HMDB0060013		22473	Neg	Benzoate Metabolism	Xenobiotics
vanilloylglycine	WLWH - WWoH	-0.0310721	0.210749	44	-0.147436	0.883461	HIVStatus	LM	0.967311	NS	0.969406	63853	HMDB0060026		3083688	Neg	Food Component/Plant	Xenobiotics
X-18913	WLWH - WWoH	0.0132753	0.0912484	44	0.145486	0.884992	HIVStatus	LM	0.967656	NS	1.01336	46695				Neg
1-stearoyl-2-arachidonoyl-GPE (18:0/20:4)	WLWH - WWoH	0.0190992	0.138799	44	0.137603	0.891182	HIVStatus	LM	0.971797	NS	1.01928	52447	HMDB0009003	C05210	5289133	Pos Late	Phosphatidylethanolamine (PE)	Lipid
orotate	WLWH - WWoH	0.0150804	0.110165	44	0.13689	0.891742	HIVStatus	LM	0.971797	NS	1.01519	1505	HMDB0000226	C00295	967	Polar	Pyrimidine Metabolism, Orotate containing	Nucleotide
sphingomyelin (d18:1/20:0, d16:1/22:0)*	WLWH - WWoH	0.0167283	0.125018	44	0.133808	0.894165	HIVStatus	LM	0.971797	NS	1.01687	48490	HMDB0012102		44260124	Pos Late	Sphingomyelins	Lipid
X-12410	WLWH - WWoH	-0.0447755	0.339039	44	-0.132066	0.895534	HIVStatus	LM	0.971797	NS	0.956212	47921				Neg
1-margaroylglycerol (17:0)	WLWH - WWoH	-0.031084	0.237163	44	-0.131066	0.896321	HIVStatus	LM	0.971797	NS	0.969394	34391			107036	Neg	Monoacylglycerol	Lipid
glucuronate 1-phosphate*	WLWH - WWoH	0.0238547	0.184081	44	0.129588	0.897483	HIVStatus	LM	0.971797	NS	1.02414	52312	HMDB0003976	C05385	16126791	Neg	Nucleotide Sugar	Carbohydrate
1-methylurate	WLWH - WWoH	-0.0379998	0.300064	44	-0.126639	0.899803	HIVStatus	LM	0.971797	NS	0.962713	34395	HMDB0003099	C16359	69726	Pos Early	Xanthine Metabolism	Xenobiotics
taurine	WLWH - WWoH	-0.0162408	0.131409	44	-0.12359	0.902203	HIVStatus	LM	0.971797	NS	0.98389	2125	HMDB0000251	C00245	1123	Neg	Methionine, Cysteine, SAM and Taurine Metabolism	Amino Acid
quinolinate	WLWH - WWoH	-0.0364972	0.296746	44	-0.122991	0.902674	HIVStatus	LM	0.971797	NS	0.964161	1899	HMDB0000232	C03722	1066	Polar	Nicotinate and Nicotinamide Metabolism	Cofactors and Vitamins
X-11795	WLWH - WWoH	0.0179539	0.152204	44	0.11796	0.906636	HIVStatus	LM	0.971797	NS	1.01812	33140				Pos Early
X-26263	WLWH - WWoH	0.0066122	0.0562708	44	0.117507	0.906993	HIVStatus	LM	0.971797	NS	1.00663	65027				Pos Early
ascorbate (vitamin C)	WLWH - WWoH	-0.0543127	0.471717	44	-0.115138	0.908859	HIVStatus	LM	0.971797	NS	0.947136	32354	HMDB0000044	D00018,C00072	54670067	Pos Early	Ascorbate and Aldarate Metabolism	Cofactors and Vitamins
1-methylnicotinamide	WLWH - WWoH	0.0283555	0.246798	44	0.114894	0.909052	HIVStatus	LM	0.971797	NS	1.02876	27665	HMDB0000699	C02918	457	Pos Early	Nicotinate and Nicotinamide Metabolism	Cofactors and Vitamins
N-palmitoyl-sphingosine (d18:1/16:0)	WLWH - WWoH	-0.0224144	0.196469	44	-0.114086	0.909688	HIVStatus	LM	0.971797	NS	0.977835	44877	HMDB0004949		5283564	Pos Late	Ceramides	Lipid
N-acetylaspartate (NAA)	WLWH - WWoH	-0.0110054	0.100201	44	-0.109833	0.913041	HIVStatus	LM	0.971797	NS	0.989055	22185	HMDB0000812	C01042	65065	Polar	Alanine and Aspartate Metabolism	Amino Acid
allantoin	WLWH - WWoH	-0.011037	0.103956	44	-0.106169	0.91593	HIVStatus	LM	0.971797	NS	0.989024	1107	HMDB0000462	C02348,C01551,C02350	439714204439713	Polar	Purine Metabolism, (Hypo)Xanthine/Inosine containing	Nucleotide
lyxonate	WLWH - WWoH	0.0125632	0.120159	44	0.104555	0.917204	HIVStatus	LM	0.971797	NS	1.01264	61858	HMDB0060255			Polar	Pentose Metabolism	Carbohydrate
1-palmitoyl-2-docosahexaenoyl-GPE (16:0/22:6)*	WLWH - WWoH	-0.0180814	0.174226	44	-0.103781	0.917815	HIVStatus	LM	0.971797	NS	0.982081	52465	HMDB0008946		9546799	Pos Late	Phosphatidylethanolamine (PE)	Lipid
2'-O-methyluridine	WLWH - WWoH	0.0105647	0.102453	44	0.103118	0.918338	HIVStatus	LM	0.971797	NS	1.01062	57655	HMDB0240328		102212	Neg	Pyrimidine Metabolism, Uracil containing	Nucleotide
1-oleoyl-GPC (18:1)	WLWH - WWoH	-0.0270245	0.263533	44	-0.102547	0.918788	HIVStatus	LM	0.971797	NS	0.973337	48258	HMDB0002815	C03916	16081932	Pos Late	Lysophospholipid	Lipid
guanosine	WLWH - WWoH	0.0196733	0.195115	44	0.100829	0.920144	HIVStatus	LM	0.971797	NS	1.01987	1573	HMDB0000133	C00387	6802	Pos Early	Purine Metabolism, Guanine containing	Nucleotide
sphingomyelin (d18:1/18:1, d18:2/18:0)	WLWH - WWoH	-0.0117913	0.117247	44	-0.100568	0.92035	HIVStatus	LM	0.971797	NS	0.988278	37529	HMDB0012101		6443882	Pos Late	Sphingomyelins	Lipid
lactate	WLWH - WWoH	-0.0210222	0.21014	44	-0.100039	0.920768	HIVStatus	LM	0.971797	NS	0.979197	527	HMDB0000190	C00186	612	Polar	Glycolysis, Gluconeogenesis, and Pyruvate Metabolism	Carbohydrate
1-palmitoyl-2-stearoyl-GPC (16:0/18:0)	WLWH - WWoH	-0.0154213	0.154444	44	-0.0998505	0.920917	HIVStatus	LM	0.971797	NS	0.984697	52616	HMDB0007970	C03889	24778686	Pos Late	Phosphatidylcholine (PC)	Lipid
4-methylcatechol sulfate	WLWH - WWoH	0.03654	0.369987	44	0.0987601	0.921777	HIVStatus	LM	0.971797	NS	1.03722	46146	HMDB0240459		54104170	Neg	Benzoate Metabolism	Xenobiotics
1-margaroyl-2-linoleoyl-GPC (17:0/18:2)*	WLWH - WWoH	-0.0201207	0.204378	44	-0.0984488	0.922023	HIVStatus	LM	0.971797	NS	0.98008	52500			52922491	Pos Late	Phosphatidylcholine (PC)	Lipid
X-25955	WLWH - WWoH	0.014382	0.14652	44	0.0981569	0.922253	HIVStatus	LM	0.971797	NS	1.01449	63906				Pos Early
1-palmitoyl-2-oleoyl-GPI (16:0/18:1)*	WLWH - WWoH	-0.0142026	0.14603	44	-0.0972582	0.922963	HIVStatus	LM	0.971797	NS	0.985898	52669	HMDB0009783		71296232	Polar	Phosphatidylinositol (PI)	Lipid
azelate (C9-DC)	WLWH - WWoH	0.0173081	0.188614	44	0.0917648	0.927301	HIVStatus	LM	0.972009	NS	1.01746	18362	HMDB0000784	C08261	2266	Polar	Fatty Acid, Dicarboxylate	Lipid
threonine	WLWH - WWoH	0.0134453	0.14697	44	0.0914835	0.927524	HIVStatus	LM	0.972009	NS	1.01354	1284	HMDB0000167	C00188	6288	Pos Early	Glycine, Serine and Threonine Metabolism	Amino Acid
1-stearoyl-2-arachidonoyl-GPC (18:0/20:4)	WLWH - WWoH	0.0145312	0.159403	44	0.0911598	0.927779	HIVStatus	LM	0.972009	NS	1.01464	42450	HMDB0008048		16219824	Pos Late	Phosphatidylcholine (PC)	Lipid
3-methylhistidine	WLWH - WWoH	-0.0238477	0.26289	44	-0.0907135	0.928132	HIVStatus	LM	0.972009	NS	0.976434	15677	HMDB0000479	C01152	64969	Pos Early	Histidine Metabolism	Amino Acid
sphingomyelin (d18:0/20:0, d16:0/22:0)*	WLWH - WWoH	-0.0137471	0.156951	44	-0.0875881	0.930601	HIVStatus	LM	0.972009	NS	0.986347	57476	HMDB0012090			Pos Late	Dihydrosphingomyelins	Lipid
3-(4-hydroxyphenyl)lactate	WLWH - WWoH	-0.0108461	0.129436	44	-0.0837948	0.9336	HIVStatus	LM	0.972009	NS	0.989213	32197	HMDB0000755	C03672	9378	Neg	Tyrosine Metabolism	Amino Acid
N-acetylserine	WLWH - WWoH	-0.00671078	0.0804108	44	-0.0834562	0.933867	HIVStatus	LM	0.972009	NS	0.993312	37076	HMDB0002931		65249	Polar	Glycine, Serine and Threonine Metabolism	Amino Acid
kynurenate	WLWH - WWoH	-0.0160006	0.194721	44	-0.0821719	0.934883	HIVStatus	LM	0.972009	NS	0.984127	1417	HMDB0000715	C01717	3845	Neg	Tryptophan Metabolism	Amino Acid
behenoyl dihydrosphingomyelin (d18:0/22:0)*	WLWH - WWoH	-0.0133396	0.162704	44	-0.0819865	0.935029	HIVStatus	LM	0.972009	NS	0.986749	57331	HMDB0012091		44260132	Pos Late	Dihydrosphingomyelins	Lipid
gamma-tocopherol/beta-tocopherol	WLWH - WWoH	-0.0150328	0.188774	44	-0.0796336	0.93689	HIVStatus	LM	0.972009	NS	0.98508	52473	HMDB0006335,HMDB0001492	C14152,C02483		Pos Late	Tocopherol Metabolism	Cofactors and Vitamins
3-hydroxyhexanoate	WLWH - WWoH	0.0131938	0.166146	44	0.0794109	0.937066	HIVStatus	LM	0.972009	NS	1.01328	53230	HMDB0061652,HMDB0010718		151492	Polar	Fatty Acid, Monohydroxy	Lipid
glycerate	WLWH - WWoH	-0.00656619	0.0867817	44	-0.0756633	0.94003	HIVStatus	LM	0.972009	NS	0.993455	1572	HMDB0000139,HMDB0006372	C00258	439194752	Polar	Glycolysis, Gluconeogenesis, and Pyruvate Metabolism	Carbohydrate
prolylproline	WLWH - WWoH	-0.0173494	0.232156	44	-0.0747315	0.940767	HIVStatus	LM	0.972009	NS	0.9828	40731	HMDB0011180		263469	Pos Early	Dipeptide	Peptide
1-(1-enyl-oleoyl)-2-linoleoyl-GPE (P-18:1/18:2)*	WLWH - WWoH	0.0132835	0.178985	44	0.0742161	0.941175	HIVStatus	LM	0.972009	NS	1.01337	54999	HMDB0011409		53480869	Pos Late	Lysoplasmalogen	Lipid
1-linoleoyl-2-arachidonoyl-GPC (18:2/20:4n6)*	WLWH - WWoH	0.0166736	0.225842	44	0.0738288	0.941481	HIVStatus	LM	0.972009	NS	1.01681	52710	HMDB0008147	C05208	24778979	Pos Late	Phosphatidylcholine (PC)	Lipid
sphingomyelin (d18:1/21:0, d17:1/22:0, d16:1/23:0)*	WLWH - WWoH	-0.00860395	0.135006	44	-0.0637304	0.949474	HIVStatus	LM	0.975812	NS	0.991433	52495	HMDB0240619,HMDB0240611,HMDB0240621			Pos Late	Sphingomyelins	Lipid
1-stearoyl-2-dihomo-linolenoyl-GPC (18:0/20:3n3 or 6)*	WLWH - WWoH	-0.0115657	0.183374	44	-0.0630716	0.949995	HIVStatus	LM	0.975812	NS	0.988501	52629	HMDB0008047			Pos Late	Phosphatidylcholine (PC)	Lipid
guanosine 5'-monophosphate (5'-GMP)	WLWH - WWoH	-0.0152727	0.242648	44	-0.0629415	0.950098	HIVStatus	LM	0.975812	NS	0.984843	2849	HMDB0001397	C00144	6804	Pos Early	Purine Metabolism, Guanine containing	Nucleotide
lactosialyltetraose a	WLWH - WWoH	-0.0126603	0.203402	44	-0.0622427	0.950651	HIVStatus	LM	0.975812	NS	0.98742	63741	HMDB0006589		53477859	Polar	Disaccharides and Oligosaccharides	Carbohydrate
indoleacetate	WLWH - WWoH	-0.0130349	0.212187	44	-0.0614312	0.951294	HIVStatus	LM	0.975812	NS	0.98705	27513	HMDB0000197	C00954	802	Pos Early	Tryptophan Metabolism	Amino Acid
myristoleoylcarnitine (C14:1)*	WLWH - WWoH	-0.00781577	0.150937	44	-0.0517818	0.958937	HIVStatus	LM	0.981575	NS	0.992215	48182	HMDB0240588		129691961	Pos Late	Fatty Acid Metabolism (Acyl Carnitine, Monounsaturated)	Lipid
bilirubin (E,E)*	WLWH - WWoH	-0.012391	0.243962	44	-0.0507906	0.959722	HIVStatus	LM	0.981575	NS	0.987685	32586	HMDB0240584		129320511	Pos Late	Hemoglobin and Porphyrin Metabolism	Cofactors and Vitamins
X-25212	WLWH - WWoH	0.014021	0.282292	44	0.0496682	0.960612	HIVStatus	LM	0.981575	NS	1.01412	62393				Pos Late
3-hydroxybutyrate (BHBA)	WLWH - WWoH	-0.0160249	0.341177	44	-0.0469695	0.96275	HIVStatus	LM	0.982499	NS	0.984103	542	HMDB0000442,HMDB0000357,HMDB0000011	C03197,C01089	9431844192135	Polar	Ketone Bodies	Lipid
dehydroepiandrosterone sulfate (DHEA-S)	WLWH - WWoH	0.00858345	0.21239	44	0.0404136	0.967946	HIVStatus	LM	0.985016	NS	1.00862	32425	HMDB0001032	C04555	12594	Neg	Androgenic Steroids	Lipid
X-24337	WLWH - WWoH	0.00458696	0.113872	44	0.0402818	0.968051	HIVStatus	LM	0.985016	NS	1.0046	52533				Neg
X-24811	WLWH - WWoH	-0.00740796	0.197669	44	-0.0374765	0.970275	HIVStatus	LM	0.985016	NS	0.992619	54839				Pos Early
thiamin (vitamin B1)	WLWH - WWoH	0.00867784	0.245847	44	0.0352978	0.972002	HIVStatus	LM	0.985016	NS	1.00872	5341	HMDB0000235	DG00125,C00378,D08580	1130	Pos Early	Thiamine Metabolism	Cofactors and Vitamins
2-heptadecenoylglycerol (17:1)*	WLWH - WWoH	-0.00508717	0.149746	44	-0.0339719	0.973053	HIVStatus	LM	0.985016	NS	0.994926	62448				Neg	Monoacylglycerol	Lipid
1-linoleoyl-2-arachidonoyl-GPE (18:2/20:4)*	WLWH - WWoH	-0.00682997	0.210512	44	-0.0324445	0.974264	HIVStatus	LM	0.985016	NS	0.993193	53189	HMDB0009102		348279332	Pos Late	Phosphatidylethanolamine (PE)	Lipid
1-palmitoyl-2-eicosapentaenoyl-GPC (16:0/20:5)*	WLWH - WWoH	0.00605431	0.199569	44	0.030337	0.975936	HIVStatus	LM	0.985016	NS	1.00607	52463	HMDB0007984		24778723	Pos Late	Phosphatidylcholine (PC)	Lipid
1-eicosenoyl-GPE (20:1)*	WLWH - WWoH	-0.00551756	0.184454	44	-0.0299129	0.976272	HIVStatus	LM	0.985016	NS	0.994498	62352	HMDB0011518		52925139	Neg	Lysophospholipid	Lipid
asparagine	WLWH - WWoH	0.00491344	0.173864	44	0.0282602	0.977582	HIVStatus	LM	0.985016	NS	1.00493	512	HMDB0000168	C00152	6267	Pos Early	Alanine and Aspartate Metabolism	Amino Acid
1-oleoyl-GPI (18:1)	WLWH - WWoH	0.00364401	0.13527	44	0.0269387	0.97863	HIVStatus	LM	0.985016	NS	1.00365	36602	HMDB0061693		86289645	Neg	Lysophospholipid	Lipid
ribose	WLWH - WWoH	0.00304618	0.114136	44	0.0266892	0.978828	HIVStatus	LM	0.985016	NS	1.00305	1471	HMDB0000283	C00121	5779	Polar	Pentose Metabolism	Carbohydrate
3-hydroxy-4-methylpyridine sulfate	WLWH - WWoH	0.0047993	0.288765	44	0.0166201	0.986815	HIVStatus	LM	0.990931	NS	1.00481	63231				Neg	Chemical	Xenobiotics
1-oleoyl-2-docosahexaenoyl-GPC (18:1/22:6)*	WLWH - WWoH	0.00369113	0.228706	44	0.0161392	0.987196	HIVStatus	LM	0.990931	NS	1.0037	52697	HMDB0008123		24778955	Pos Late	Phosphatidylcholine (PC)	Lipid
1-stearoyl-2-docosapentaenoyl-GPE (18:0/22:5n6)*	WLWH - WWoH	0.00188038	0.1804	44	0.0104234	0.991731	HIVStatus	LM	0.994229	NS	1.00188	57338	HMDB0009010		53479611	Pos Late	Phosphatidylethanolamine (PE)	Lipid
N-palmitoyl-sphingadienine (d18:2/16:0)*	WLWH - WWoH	-0.00188047	0.247636	44	-0.00759369	0.993975	HIVStatus	LM	0.995226	NS	0.998121	57416	HMDB0240686			Pos Late	Ceramides	Lipid
imidazole propionate	WLWH - WWoH	0.00153145	0.320918	44	0.0047721	0.996214	HIVStatus	LM	0.996214	NS	1.00153	40730	HMDB0002271		70630	Pos Early	Histidine Metabolism	Amino Acid
